# Supplementary material for: Single-cell RNA sequencing of neurofibromas reveals a tumor microenvironment favorable for neural regeneration and immune suppression in a neurofibromatosis type 1 porcine model
Source: Front Oncol. 2023 Sep 25;13:1253659. doi: 10.3389/fonc.2023.1253659 (PMC10561395; doi:10.3389/fonc.2023.1253659)
Supplement: Supplementary file 2 [file Table_1.xlsx]

## Sheet: QC Genes
Sus Scrofa Ensembl ID	Human Ortholog
ENSSSCG00000000144	TRX-2
ENSSSCG00000027429	YARS2
ENSSSCG00000031860	MRPS12
ENSSSCG00000016488	SSBP1
ENSSSCG00000015492	DARS2
ENSSSCG00000014432	GRPEL2
ENSSSCG00000001706	AARS2
ENSSSCG00000003843	PARS2
ENSSSCG00000018081	ATP6
ENSSSCG00000018082	COX3
ENSSSCG00000018075	COX1
ENSSSCG00000018065	ND1
ENSSSCG00000018087	ND4
ENSSSCG00000018069	ND2
ENSSSCG00000018084	ND3
ENSSSCG00000018091	ND5
ENSSSCG00000018092	ND6
ENSSSCG00000018086	ND4L
ENSSSCG00000014725	HBB

## Sheet: CellMarkers
Sus Scrofa Ensembl ID	HGNC Symbol	Cell Type
ENSSSCG00000031053	S100A1	Schwann Cell
ENSSSCG00000039315	SOX10	Schwann Cell
ENSSSCG00000015045	NCAM1	Schwann Cell
ENSSSCG00000015093	CD3D	T Cells
ENSSSCG00000040140	CD3E	T Cells
ENSSSCG00000009517	GPR183	T Cells
ENSSSCG00000010447	ACTA2	Smooth Muscle/Pericyte
ENSSSCG00000037821	RGS5	Smooth Muscle/Pericyte
ENSSSCG00000020785	DES	Smooth Muscle/Pericyte
ENSSSCG00000015073	TAGLN	Smooth Muscle/Pericyte
ENSSSCG00000000712	vWF	Endothelial
ENSSSCG00000017277	PECAM1	Endothelial
ENSSSCG00000035772	CDH5	Endothelial
ENSSSCG00000026043	TGM3	Neutrophils
ENSSSCG00000032857	S100A12	Neutrophils
ENSSSCG00000008953	CXCL8	Neutrophils
ENSSSCG00000036618	FCGR3A	Myeloid
ENSSSCG00000028461	SIRPA	Myeloid
ENSSSCG00000014441	CSF1R	Myeloid
ENSSSCG00000036135	COL1A1	Fibroblast
ENSSSCG00000015326	COL1A2	Fibroblast
ENSSSCG00000002829	MMP2	Fibroblast
ENSSSCG00000000915	DCN	Fibroblast
