# Supplementary material for: Single-cell RNA sequencing of neurofibromas reveals a tumor microenvironment favorable for neural regeneration and immune suppression in a neurofibromatosis type 1 porcine model
Source: Front Oncol. 2023 Sep 25;13:1253659. doi: 10.3389/fonc.2023.1253659 (PMC10561395; doi:10.3389/fonc.2023.1253659)
Supplement: Supplementary file 3 [file Table_2.xlsx]

## Sheet: SCType Markers
tissueType	cellName	Markers
Immune system	Memory B cells	CD19,CD27,IgD,CD38,CD24,CD20,MS4A1,PTPRC,PAX5,CD24,CD38,CD79A,JCHAIN,SSR4,FKBP11,SEC11C,DERL3,PRDX4,IGLL5,CD79B,TCL1A,IGLL5,HLA-DQA1,HLA-DQB1,CD138,CD38,CD27,VPREB3,IGLL5
Immune system	Plasma B cells	CD19,CD27,IgD,CD38,CD24,CD20,MS4A1,PTPRC,PAX5,CD24,CD38,CD79A,JCHAIN,SSR4,FKBP11,SEC11C,DERL3,PRDX4,IGLL5,CD79B,TCL1A,IGLL5,HLA-DQA1,HLA-DQB1,CD138,CD38,VPREB3,IGLL5
Immune system	Naive CD8+ T cells	CD8,CD2,CD3D,CD3E,CD3G,CD3Z,CD45RA,CD62L,CD27,CD127,FOXP3,CCR7,CD45,CD8A,CD8B,CCR6,CD11b,CD30,CD6,CTLA4,IL2RA,GZMB,PTPRC,SELL,CCR7,GNLY,Trac,Ltb,Cd52,Trbc2,Shisa5,Lck,Thy1,Dapl1
Immune system	Naive CD4+ T cells	CD4,CD2,CD3D,CD3E,CD3G,CD3Z,CD45RA,CD62L,CD27,CD127,FOXP3,CCR7,CD45,CCR6,CD11b,CD30,CD6,CTLA4,IL2RA,GZMB,PTPRC,SELL,CCR7,Trac,Ltb,Cd52,Trbc2,Shisa5,Lck,Thy1,Dapl1
Immune system	Memory CD8+ T cells	CD8,CD2,CD3D,CD3E,CD3G,CD3Z,CD25,CD45RA,CD62L,CD27,CD127,FOXP3,CCR7,CD45,CD8A,CD8B,CCR6,CD11b,CD30,CD45RO,CD6,CTLA4,IL2RA,GZMB,SELL,CCR7,GNLY,S100A4,Trac,Ltb,Cd52,Trbc2,Shisa5,Lck,Thy1,Dapl1
Immune system	Memory CD4+ T cells	CD4,CD2,CD3D,CD3E,CD3G,CD3Z,CD25,CD45RA,CD62L,CD27,CD127,FOXP3,CCR7,CD45,CCR6,CD11b,CD30,CD45RO,CD6,CTLA4,IL2RA,GZMB,SELL,CCR7,S100A4,Trac,Ltb,Cd52,Trbc2,Shisa5,Lck,Thy1,Dapl1
Immune system	Effector CD8+ T cells	CD8,CD2,CD3D,CD3E,CD3G,CD3Z,CD25,CD45RA,CD62L,CD27,CD127,FOXP3,CCR7,CD45,CD8A,CD8B,CCR6,CD11b,CD30,CD6,CTLA4,IL2RA,GZMB,PTPRC,GNLY,Trac,Ltb,Cd52,Trbc2,Shisa5,Lck,Thy1,Dapl1
Immune system	Effector CD4+ T cells	CD4,CD2,CD3D,CD3E,CD3G,CD3Z,CD25,CD45RA,CD62L,CD27,CD127,FOXP3,CCR7,CD45,CCR6,CD11b,CD30,CD6,CTLA4,IL2RA,GZMB,PTPRC,Trac,Ltb,Cd52,Trbc2,Shisa5,Lck,Thy1,Dapl1
Immune system	Natural killer cells	CD56,CD2,CD16,CD94,NKp46,CD11b,CD161,CD314,CD69,NKG7,CD122,NKG2D,GZMB,GZMA,GZMM,FCGR3A,GNLY,COX6A2,ZMAT4,KIR2DL4,NKG7
Immune system	Eosinophils	CD11b,CD193,CD123,CD125,CD15,SIGLEC8,CLC,GATA1,CEBPE,SEMG1,ALOX15,CCL23,PRSS41,PRSS33,THBS4,FOXI1
Immune system	Neutrophils	CD66b,CD11b,CD15,CD16,CXCL8,FCGR3B,MNDA,CXCR2,MPO,ELANE,PRTN3,MPO,AZU1,LYZ,S100A8,S100A9,PI3,CHI3L1,ANXA3,CXCL1,TGM3,BTNL3,C4BPA,MMP9,CD24,BPI,LTF,GCA,Camp,Ngp,Chil3,Ltf
Immune system	Basophils	CD63,CD203c,CD123,CLC,MS4A3,TCN1,CPA3,HDC,GATA2,MS4A2,IL4,GCSAML,GATA2,TPSAB1
Immune system	Mast cells	CD117,CD203c,CD25,KIT,SLC18A2,CD33,CD32,FCER1A,TPSD1,HPGDS
Immune system	Classical Monocytes	CD14,CD11b,CD68,HLA-DR,CD33,CD11c,CD123,CD15,CD3D,CD3E,CD3G,CD3Z,CD66b,VCAN,S100A12,CXCL8,S100A8,S100A9,LYZ,CST3,Elane1
Immune system	Non-classical monocytes	CD14,CD16,CD11b,CD68,HLA-DR,CD33,CD11c,CD123,CD15,CD3D,CD3E,CD3G,CD3Z,CD66b,FCGR3A,CDKN1C,LST1,FCER1G,MS4A7,RHOC,S100A8,S100A9,CST3,C1QC,Elane1
Immune system	Intermediate monocytes	CD14,CD16,CD11b,CD68,HLA-DR,CD33,CD11c,CD123,CD15,CD3D,CD3E,CD3G,CD3Z,CD66b,IL1B,S100A8,S100A9,CST3,C1QC,Elane1
Immune system	Macrophages	CD68,CD163,CD14,CD11b,CD206,CD80,CD86,CD16,CD64,CCL18,CD115,CD11c,CD32,HLA-DR,MRC1,MSR1,GCA,Pf4
Immune system	Myeloid Dendritic cells	ITGAX,CD83,CD1C,NRP1,CLEC4C,CD86,IL3RA,CD80,CD1A,ITGAX,CD40,HLA-DQA1,CD11c,HLA-DR,HLA-DPB1,HLA-DPA1,CLEC10A,CST3,GPR31,ODF3L1,PRB2,CD207,ARSE,CLEC141,MRC,EBLN1,CRIP3
Immune system	Plasmacytoid Dendritic cells	ITGAX,CD83,CD1C,NRP1,CLEC4C,CD86,IL3RA,CD80,CD1A,ITGAX,CD40,HLA-DQA1,CD11c,HLA-DR,HLA-DPB1,HLA-DPA1,CLEC10A,CST3,TPM2,LRRC26,ASIP,GPM6B,KRT5,NTM,SCT,SHD,KCNA5,SCARA5,EPHA2,MYMX
Immune system	Granulocytes	CD203c,CD15,CD11b,CD63,CD66b,CD123,CD16,CD33,CD117,CD45,Fc-epsilon RI-alpha,CD125,CD13,CD14,CD25,CD44,CD69,CD9,HLA-DR,CCR3,CD116,CD11c,CD193,CD24,CD32,CD43,CXCL8,FCGR3B,MNDA,SIGLEC8,AZU1,MPO,CTSG,LYZ
Immune system	ISG expressing immune cells	IFIT1,IFIT2,IFIT3,IFIT5,ISG15,CCL3,CCL4,CCL3L3,RSAD2,OASL,CXCL10,IFI15,ISG20
Eye	Microglial cells	P2RY12,ITGAM,CD40,PTPRC,CD68,AIF1,CX3CR1,TMEM119,ADGRE1,C1QA,NOS2,TNF,ISYNA1,CCL4,ADORA3,ADRB2,BHLHE41,BIN1,KLF2,NAV3,RHOB,SALL1,SIGLEC8,SLC1A3,SPRY1,TAL1,CX3CR1,CX3CL1
Eye	Fibroblasts	PAX6,COL1A1,TGFB1,ACTA2,ICAM1,FBLN1,CRHBP,FN1,PDGFRA
Eye	Endothelial cells	PECAM1,VWF,CDH5,BMP2,BMP4,CD34,CD55,FLT1,MED1,TGFBR1,TMEM98,TNFSF12,CD93,SLCO1A4,CLDN5,ICAM1,GNG11
Eye	Pericytes	Kcnj8, Rgs5, Dlk1, Abcc9,SUR2B,DLK1,VCAM1
Brain	Immature neurons	DCX,NEUROD1,TBR1,STMN1,NCAM1,TUBB3
Brain	Mature neurons	RBFOX3,MAP2,SYP,DLG4,TUBB3,MAPT,INA,GAP43,NRP1
Brain	Myelinating Schwann cells	SOX10,EGR2,MBP,MPZ
Brain	Neural Progenitor cells	CSPG4,RNF5,EOMES,SOX2,SOX1,NES,PAX3,PAX6,OTX2,CNTNAP1,ASCL1,SMARCA4,MSI1,MSI2
Brain	Neural stem cells	SOX2,PROM1,NES,SOX9
Brain	Neuroblasts	NEUROD1,DCX,DLX2,PROX1,EOMES,TUBB3
Brain	Non myelinating Schwann cells	SOX10,GAP43,NCAM1,NGFR
Brain	Oligodendrocyte precursor cells	LHFPL3,MEGF11,PCDH15,PDGFRA,CSPG4,RNF5
Brain	Oligodendrocytes	OLIG1,OLIG2,OLIG3,CLDN11,MBP,MOG,MAG,GALC,CNP,SOX10,FA2H,UGT8
Brain	Schwann precursor cells	SOX10,GAP43,FABP7,MPZ,DHH,NGFR
Embryo	Mesenchymal stem cell	ENG,NT5E,THY1
Muscle	Myofibroblasts	ACTA2,CALD1,CDH11,DES,GFAP,MYL9,PALLD,TAGLN,TNS1
Muscle	Smooth muscle cells	ACKR3,ACTA2,ACTC1,ACTG2,ADAMDEC1,AKT2,ANGPT1,ANKRD1,AOC3,BGN,CCN3,CNN1,CRABP1,DES,DMPK,EHD2,FABP4,FAS,FBLN5,FHL2,GJA4,GJC1,HEXIM1,HHIP,HSPB6,ITGA1,ITGA8,ITGA9,JPH2,KAT2B,KCNAB1,KCNMB1,KIF1C,LAMB2,LGR6,LMO7,LMOD1,LOX,MAP3K7CL,MFAP5,MRVI1,MSRB3,MUSTN1,MYH11,MYH6,MYL9,MYLK,NEXN,NF2,NOTCH3,NOX4,NRP2,OBSCN,OGN,OTUD1,PCP4L1,PDE4DIP,PDGFD,PLN,PLXNA1,PRXL2C,RASL12,RBPMS2,RGS5,RPL10,RPRM,RRAD,SEC24D,SH3BG…
Muscle	Vascular smooth muscle cells	ACTA2,MYH11,PDGFRB,SEMA3D,TBX18,WT1
Skin	Keratinocytes	ANXA8,AQP3,CALML5,CCL2,CD24,CXCL1,DMKN,DSC3,ENTPD2,FGF5,FST,GJB3,ICAM1,IL13RA1,IRF3,IVL,KRT1,KRT10,KRT14,KRT15,KRT16,KRT17,KRT36,KRT5,KRT84,LAMA5,LAMC2,LCN2,LGALS7,NGFR,PI3,PKP1,PKP3,PLEC,REL,RIPK4,S100A14,SBSN,SFN,SGPP1,SIRT7,SPRR1A,SPRR1B,TFAP2A,TGM1,TRIM29
Skin	Langerhans cells	ACHE,AHR,CCR6,CD1A,CLDN1,EHF,EPCAM,FCGR1A,FCGR2A,GPNMB,HLA-DMA,HLA-DMB,HLA-DQA1,HLA-DQA2,HLA-DQB1,HLA-DRA,HLA-DRB1,HLA-DRB5,HLA-DRB6,PRKCB,PTPRC,TLR2
White adipose tissue	Adipose progenitor cells	CXCL14,NEGR1,DCN,LAMA2,APOD,DCLK1,COL1A2,KAZN,ROBO2,COL6A3,PDGFRA,FBN1,LAMA2,OPCML,NOVA1,EBF2
White adipose tissue	Adipocytes	GPAM,PDE3B,ACACB,SORBS1,PLIN1,TRHDE-AS1,TRHDE,KCNIP2-AS1,DIRC3,PCDH9,LRP1B,ADIPOQ,GHR,TENM4,CAR3,ACSL1

## Sheet: SCTypeScores-All
	cluster	type	scores	ncells
Nonclassical_Monocytes	5	Nonclassical_Monocytes	30650.8	1967
Langerhans_Cells	5	Langerhans_Cells	29990.4	1967
Macrophages	5	Macrophages	29427.2	1967
Neutrophils	5	Neutrophils	23809	1967
Intermediate_Monocytes	5	Intermediate_Monocytes	22809.7	1967
Microglia	5	Microglia	21217.5	1967
Myelinating_Schwann_Cells	5	Myelinating_Schwann_Cells	21217.5	1967
Myeloid_Dendritic_cells	5	Myeloid_Dendritic_cells	20504.3	1967
Granulocytes	5	Granulocytes	19349.9	1967
Classical_Monocytes	5	Classical_Monocytes	16553.3	1967
Adipose_Progenitor	0	Adipose_Progenitor	1300.43	6949
OPCs	0	OPCs	700.673	6949
Keratinocytes	0	Keratinocytes	424.791	6949
Neural_Stem_Cells	0	Neural_Stem_Cells	107.045	6949
Schwann_Precursor	0	Schwann_Precursor	-963.044	6949
Neural_Progenitor	0	Neural_Progenitor	-998.608	6949
Fibroblasts	0	Fibroblasts	-1373.96	6949
Adipocytes	0	Adipocytes	-1443.27	6949
Mature_Neuron	0	Mature_Neuron	-1925.89	6949
Basophils	0	Basophils	-2025.38	6949
Fibroblasts1	6	Fibroblasts	5625.66	1713
Adipose_Progenitor1	6	Adipose_Progenitor	4694.77	1713
MSCs	6	MSCs	747.313	1713
OPCs1	6	OPCs	376.846	1713
Schwann_Precursor1	6	Schwann_Precursor	-69.7166	1713
Neural_Progenitor1	6	Neural_Progenitor	-85.1395	1713
Mature_Neuron1	6	Mature_Neuron	-117.304	1713
Neural_Stem_Cells1	6	Neural_Stem_Cells	-155.597	1713
Melanocytes	6	Melanocytes	-230.1	1713
Eosinophils	6	Eosinophils	-283.274	1713
NonMyelinating_Schwann_cells	8	NonMyelinating_Schwann_cells	7394.43	948
Oligodendrocyte	8	Oligodendrocyte	6528.78	948
Memory_CD4_Tcells	8	Memory_CD4_Tcells	5789.66	948
Memory_CD8_Tcells	8	Memory_CD8_Tcells	5352.37	948
Keratinocytes1	8	Keratinocytes	3534.58	948
Schwann_Precursor2	8	Schwann_Precursor	3041.71	948
Melanocytes1	8	Melanocytes	2990.23	948
Neural_Progenitor2	8	Neural_Progenitor	2980.8	948
Immature_Neuron	8	Immature_Neuron	2934.63	948
Adipocytes1	8	Adipocytes	2624.99	948
Fibroblasts2	2	Fibroblasts	10206.2	5124
Adipose_Progenitor2	2	Adipose_Progenitor	5596.18	5124
Schwann_Precursor3	2	Schwann_Precursor	3271.63	5124
Melanocytes2	2	Melanocytes	715.863	5124
Adipocytes2	2	Adipocytes	-72.433	5124
OPCs2	2	OPCs	-153.128	5124
Mature_Neuron2	2	Mature_Neuron	-215.719	5124
Immature_Neuron1	2	Immature_Neuron	-313.507	5124
Neural_Stem_Cells2	2	Neural_Stem_Cells	-527.562	5124
Neural_Progenitor3	2	Neural_Progenitor	-1278.45	5124
Adipose_Progenitor3	3	Adipose_Progenitor	3740.41	2890
Eosinophils1	3	Eosinophils	3716.16	2890
Smooth_muscle	3	Smooth_muscle	2181.25	2890
Mature_Neuron3	3	Mature_Neuron	1505.97	2890
Melanocytes3	3	Melanocytes	1402.26	2890
Keratinocytes2	3	Keratinocytes	975.905	2890
OPCs3	3	OPCs	859.072	2890
Neural_Progenitor4	3	Neural_Progenitor	797.653	2890
myofibroblast	3	myofibroblast	780.962	2890
Neural_Stem_Cells3	3	Neural_Stem_Cells	479.276	2890
Fibroblasts3	1	Fibroblasts	18059.2	5347
MSCs1	1	MSCs	9224.47	5347
Adipose_Progenitor4	1	Adipose_Progenitor	7753.94	5347
Memory_CD4_Tcells1	1	Memory_CD4_Tcells	1209.45	5347
Memory_CD8_Tcells1	1	Memory_CD8_Tcells	819.762	5347
Granulocytes1	1	Granulocytes	-333.792	5347
Melanocytes4	1	Melanocytes	-1178.66	5347
Schwann_Precursor4	1	Schwann_Precursor	-1237.37	5347
Smooth_muscle1	1	Smooth_muscle	-1637.66	5347
NonMyelinating_Schwann_cells1	1	NonMyelinating_Schwann_cells	-1664.22	5347
Adipose_Progenitor5	4	Adipose_Progenitor	9361.41	2509
Eosinophils2	4	Eosinophils	8539.18	2509
Pericytes	4	Pericytes	2047.14	2509
Melanocytes5	4	Melanocytes	1296.14	2509
Fibroblasts4	4	Fibroblasts	1072.25	2509
Classical_Monocytes1	4	Classical_Monocytes	767.022	2509
Neural_Stem_Cells4	4	Neural_Stem_Cells	488.71	2509
Immature_Neuron2	4	Immature_Neuron	23.2323	2509
OPCs4	4	OPCs	-117.494	2509
MSCs2	4	MSCs	-162.121	2509
myofibroblast1	7	myofibroblast	28889.2	1634
Smooth_muscle2	7	Smooth_muscle	28582.2	1634
Vascular_Smooth_Muscle	7	Vascular_Smooth_Muscle	16507.9	1634
Pericytes1	7	Pericytes	6794.58	1634
PlasmaDendritic	7	PlasmaDendritic	5472.75	1634
Keratinocytes3	7	Keratinocytes	3809.54	1634
Mature_Neuron4	7	Mature_Neuron	3188.57	1634
NonMyelinating_Schwann_cells2	7	NonMyelinating_Schwann_cells	1970.66	1634
Neural_Progenitor5	7	Neural_Progenitor	1340.48	1634
Immature_Neuron3	7	Immature_Neuron	1297.24	1634
Naive_CD8_Tcells	9	Naive_CD8_Tcells	10550	915
Effector_CD8_Tcells	9	Effector_CD8_Tcells	10550	915
Naive_CD4_Tcells	9	Naive_CD4_Tcells	10032.3	915
Effector_CD4_Tcells	9	Effector_CD4_Tcells	10032.3	915
Natural_Killer_cells	9	Natural_Killer_cells	8853.12	915
Memory_CD8_Tcells2	9	Memory_CD8_Tcells	8690.21	915
Memory_CD4_Tcells2	9	Memory_CD4_Tcells	8023.47	915
Memory_B_Cell	9	Memory_B_Cell	3259.87	915
Plamsa_B_Cell	9	Plamsa_B_Cell	3259.87	915
Nonclassical_Monocytes1	9	Nonclassical_Monocytes	2392.08	915
Langerhans_Cells1	12	Langerhans_Cells	4851.13	201
Myeloid_Dendritic_cells1	12	Myeloid_Dendritic_cells	4115.05	201
PlasmaDendritic1	12	PlasmaDendritic	3116.86	201
Nonclassical_Monocytes2	12	Nonclassical_Monocytes	2193.71	201
Neutrophils1	12	Neutrophils	1940.41	201
Macrophages1	12	Macrophages	1843.14	201
Granulocytes2	12	Granulocytes	1712.41	201
Memory_B_Cell1	12	Memory_B_Cell	1621.05	201
Plamsa_B_Cell1	12	Plamsa_B_Cell	1621.05	201
Natural_Killer_cells1	12	Natural_Killer_cells	1451.99	201
Endothelial	10	Endothelial	14526.7	701
ISGImmune	10	ISGImmune	5363.04	701
Langerhans_Cells2	10	Langerhans_Cells	4276.43	701
Memory_B_Cell2	10	Memory_B_Cell	2641.79	701
Plamsa_B_Cell2	10	Plamsa_B_Cell	2641.79	701
Keratinocytes4	10	Keratinocytes	1127.96	701
Microglia1	10	Microglia	1036.74	701
Myelinating_Schwann_Cells1	10	Myelinating_Schwann_Cells	1036.74	701
Neural_Stem_Cells5	10	Neural_Stem_Cells	843.605	701
Neural_Progenitor6	10	Neural_Progenitor	770.731	701
Langerhans_Cells3	13	Langerhans_Cells	2223.26	166
Neutrophils2	13	Neutrophils	1734.16	166
Nonclassical_Monocytes3	13	Nonclassical_Monocytes	1458.64	166
Granulocytes3	13	Granulocytes	1433.86	166
Macrophages2	13	Macrophages	1329.02	166
Myeloid_Dendritic_cells2	13	Myeloid_Dendritic_cells	1144.79	166
Natural_Killer_cells2	13	Natural_Killer_cells	1038.94	166
Memory_B_Cell3	13	Memory_B_Cell	1004.09	166
Plamsa_B_Cell3	13	Plamsa_B_Cell	1004.09	166
Intermediate_Monocytes1	13	Intermediate_Monocytes	965.695	166
myofibroblast2	11	myofibroblast	475.007	503
Memory_CD4_Tcells3	11	Memory_CD4_Tcells	132.17	503
Memory_CD8_Tcells3	11	Memory_CD8_Tcells	116.297	503
Endothelial1	11	Endothelial	71.0939	503
Vascular_Smooth_Muscle1	11	Vascular_Smooth_Muscle	65.6399	503
Smooth_muscle3	11	Smooth_muscle	56.2416	503
MSCs3	11	MSCs	48.1225	503
Schwann_Precursor5	11	Schwann_Precursor	42.2215	503
ISGImmune1	11	ISGImmune	29.5942	503
Immature_Neuron4	11	Immature_Neuron	15.8638	503
Neutrophils3	14	Neutrophils	2596.17	147
Granulocytes4	14	Granulocytes	1618.05	147
Classical_Monocytes2	14	Classical_Monocytes	1121.88	147
Eosinophils3	14	Eosinophils	1075.72	147
Memory_B_Cell4	14	Memory_B_Cell	961.939	147
Plamsa_B_Cell4	14	Plamsa_B_Cell	961.939	147
Nonclassical_Monocytes4	14	Nonclassical_Monocytes	646.448	147
Keratinocytes5	14	Keratinocytes	411.739	147
Naive_CD4_Tcells1	14	Naive_CD4_Tcells	324.299	147
Effector_CD4_Tcells1	14	Effector_CD4_Tcells	324.299	147

## Sheet: SCTypeScores-Myeloid
	cluster	type	scores	ncells
Macrophage	2	Macrophage	5877.38	314
NC_Monocyte	2	NC_Monocyte	5153.97	314
Intermediate_Monocyte	2	Intermediate_Monocyte	4536.45	314
Neutrophil	2	Neutrophil	3982.42	314
Dendritic_Cells	2	Dendritic_Cells	3835.22	314
Granulocyte	2	Granulocyte	3682.42	314
Classical_Monocyte	2	Classical_Monocyte	3290.39	314
Plasma_DC	2	Plasma_DC	2853.15	314
NaturalKiller	2	NaturalKiller	2444.99	314
MemoryBCells	2	MemoryBCells	2324.12	314
Dendritic_Cells1	1	Dendritic_Cells	6366.95	388
NC_Monocyte1	1	NC_Monocyte	6037.57	388
Neutrophil1	1	Neutrophil	5874.68	388
Granulocyte1	1	Granulocyte	5738.03	388
Macrophage1	1	Macrophage	5535.29	388
Plasma_DC1	1	Plasma_DC	4792.88	388
Classical_Monocyte1	1	Classical_Monocyte	4708.56	388
Intermediate_Monocyte1	1	Intermediate_Monocyte	4616.53	388
NaturalKiller1	1	NaturalKiller	3343.75	388
MemoryBCells1	1	MemoryBCells	3295.53	388
Macrophage2	0	Macrophage	10495.9	489
NC_Monocyte2	0	NC_Monocyte	8553.67	489
Intermediate_Monocyte2	0	Intermediate_Monocyte	6900.36	489
Neutrophil2	0	Neutrophil	6668.77	489
Granulocyte2	0	Granulocyte	4183.38	489
Classical_Monocyte2	0	Classical_Monocyte	3862.53	489
NaturalKiller2	0	NaturalKiller	3799.71	489
ISG_Cells	0	ISG_Cells	3554	489
Dendritic_Cells2	0	Dendritic_Cells	3465.37	489
Plasma_DC2	0	Plasma_DC	2472.15	489
Dendritic_Cells3	4	Dendritic_Cells	2946.71	258
NC_Monocyte3	4	NC_Monocyte	2624.06	258
Neutrophil3	4	Neutrophil	2221.84	258
Plasma_DC3	4	Plasma_DC	2154.63	258
MemoryBCells2	4	MemoryBCells	2108.08	258
PlasmaBCells	4	PlasmaBCells	2108.08	258
Granulocyte3	4	Granulocyte	1993.78	258
Macrophage3	4	Macrophage	1826.44	258
NaturalKiller3	4	NaturalKiller	1753.21	258
Mast_Cells	4	Mast_Cells	1558.11	258
NC_Monocyte4	3	NC_Monocyte	3806.77	307
Macrophage4	3	Macrophage	3560.99	307
Neutrophil4	3	Neutrophil	2671.19	307
Intermediate_Monocyte3	3	Intermediate_Monocyte	2654.08	307
Dendritic_Cells4	3	Dendritic_Cells	1894.68	307
NaturalKiller4	3	NaturalKiller	1839.97	307
Granulocyte4	3	Granulocyte	1675.47	307
Plasma_DC4	3	Plasma_DC	1364.33	307
Classical_Monocyte3	3	Classical_Monocyte	1303.1	307
ISG_Cells1	3	ISG_Cells	1240.77	307
NC_Monocyte5	5	NC_Monocyte	2967.28	202
Intermediate_Monocyte4	5	Intermediate_Monocyte	1825.03	202
Macrophage5	5	Macrophage	1479.35	202
Neutrophil5	5	Neutrophil	1365.78	202
NaturalKiller5	5	NaturalKiller	1139.91	202
Classical_Monocyte4	5	Classical_Monocyte	1075.78	202
Dendritic_Cells5	5	Dendritic_Cells	1020.85	202
Mast_Cells1	5	Mast_Cells	831.04	202
Granulocyte5	5	Granulocyte	824.873	202
Plasma_DC5	5	Plasma_DC	674.857	202
Dendritic_Cells6	6	Dendritic_Cells	3858.66	199
Plasma_DC6	6	Plasma_DC	2912.07	199
NC_Monocyte6	6	NC_Monocyte	2103.93	199
Neutrophil6	6	Neutrophil	1911.04	199
Macrophage6	6	Macrophage	1772.97	199
Granulocyte6	6	Granulocyte	1647.82	199
MemoryBCells3	6	MemoryBCells	1580.42	199
PlasmaBCells1	6	PlasmaBCells	1580.42	199
MemoryCD4T	6	MemoryCD4T	1446.95	199
Mast_Cells2	6	Mast_Cells	1384.3	199
Neutrophil7	7	Neutrophil	1776.17	177
NC_Monocyte7	7	NC_Monocyte	1504.63	177
Granulocyte7	7	Granulocyte	1425.38	177
Macrophage7	7	Macrophage	1410.97	177
Dendritic_Cells7	7	Dendritic_Cells	1196.41	177
MemoryBCells4	7	MemoryBCells	1046.97	177
PlasmaBCells2	7	PlasmaBCells	1046.97	177
NaturalKiller6	7	NaturalKiller	1043.28	177
Intermediate_Monocyte5	7	Intermediate_Monocyte	1009.95	177
Plasma_DC7	7	Plasma_DC	885.363	177
