# Supplementary material for: Single-cell RNA sequencing of neurofibromas reveals a tumor microenvironment favorable for neural regeneration and immune suppression in a neurofibromatosis type 1 porcine model
Source: Front Oncol. 2023 Sep 25;13:1253659. doi: 10.3389/fonc.2023.1253659 (PMC10561395; doi:10.3389/fonc.2023.1253659)
Supplement: Supplementary file 4 [file Table_3.xlsx]

## Sheet: Fibroblasts_TvN
	ensemble_gene_id	HGNC.symbol	p_val	avg_log2FC	pct.1	pct.2	p_val_adj
1	ENSSSCG00000008959	CXCL2	0	3.67727	0.92	0.326	0
2	ENSSSCG00000011453	ITIH4	0	3.49559	0.904	0.227	0
3	ENSSSCG00000023333	FCN2	0	3.05817	0.79	0.142	0
4	ENSSSCG00000017723	CCL2	0	2.58233	0.669	0.202	0
5	ENSSSCG00000035066	MYOC	0	2.42126	0.548	0.114	0
6	ENSSSCG00000020970	IL6	0	2.31023	0.596	0.176	0
7	ENSSSCG00000008913	IGFBP7	0	2.28648	0.986	0.672	0
8	ENSSSCG00000009222	SPARCL1	0	2.17175	0.634	0.111	0
9	ENSSSCG00000035293	IGF2	0	1.91415	0.527	0.107	0
10	ENSSSCG00000006359	ADAMTS4	0	1.88298	0.912	0.462	0
11	ENSSSCG00000000660	A2M	0	1.85716	0.494	0.154	0
12	ENSSSCG00000035297	ISG12	0	1.77045	0.969	0.603	0
13	ENSSSCG00000034570	IFI6	0	1.73858	0.938	0.598	0
14	ENSSSCG00000010312	PLAU	0	1.70414	0.846	0.504	0
15	ENSSSCG00000031292		0	1.69684	0.444	0.086	0
16	ENSSSCG00000010330	PPIF	0	1.44148	0.619	0.124	0
17	ENSSSCG00000010966	CCL19	0	1.41977	0.77	0.248	0
18	ENSSSCG00000038384	COX4I2	0	1.41954	0.889	0.312	0
19	ENSSSCG00000040317	SOD2	0	1.36429	0.942	0.842	0
20	ENSSSCG00000000857	IGF1	0	1.35055	0.886	0.333	0
21	ENSSSCG00000004572	C2CD4B	0	1.34765	0.601	0.283	0
22	ENSSSCG00000001061	JARID2	0	1.3359	0.858	0.439	0
23	ENSSSCG00000011727	PTX3	0	1.29722	0.634	0.216	0
24	ENSSSCG00000014310	CXCL14	0	1.2498	0.729	0.304	0
25	ENSSSCG00000024685	GRIA2	0	1.24186	0.703	0.134	0
26	ENSSSCG00000008433	STPG4	0	1.23486	1	0.997	0
27	ENSSSCG00000040843	MRAP	0	1.20823	0.658	0.152	0
28	ENSSSCG00000011297	ABHD5	0	1.19021	0.969	0.772	0
29	ENSSSCG00000004470	HMGN3	0	1.18131	0.977	0.814	0
30	ENSSSCG00000025924	IGFBP5	0	1.16106	0.987	0.898	0
31	ENSSSCG00000039890	RASL11A	0	1.1491	0.457	0.101	0
32	ENSSSCG00000007355	TOP1	0	1.13544	0.995	0.95	0
33	ENSSSCG00000040575	ISG15	0	1.1332	0.741	0.333	0
34	ENSSSCG00000007170	CPXM1	0	1.12699	0.999	0.987	0
35	ENSSSCG00000009668	CLU	0	1.11445	0.763	0.402	0
36	ENSSSCG00000037449	CSF1	0	1.11229	0.791	0.511	0
37	ENSSSCG00000030921	APOA1	0	1.09239	0.39	0.048	0
38	ENSSSCG00000027121	ODC1	0	1.09144	0.982	0.853	0
39	ENSSSCG00000016077	HSPD1	0	1.08528	0.988	0.892	0
40	ENSSSCG00000016275	NCL	0	1.07717	0.986	0.885	0
41	ENSSSCG00000011831	APOD	0	1.07671	0.981	0.929	0
42	ENSSSCG00000016233	SERPINE2	0	1.07253	0.684	0.233	0
43	ENSSSCG00000016714	CYCS	0	1.07009	0.936	0.743	0
44	ENSSSCG00000006324	ALDH9A1	0	1.06558	0.944	0.629	0
45	ENSSSCG00000031487	LSP1	0	1.0586	0.818	0.31	0
46	ENSSSCG00000003017	TGFB1	0	1.0557	0.693	0.207	0
47	ENSSSCG00000001427	C4A	0	1.05275	0.911	0.447	0
48	ENSSSCG00000012317	GSPT2	0	1.04057	0.858	0.462	0
49	ENSSSCG00000014012	GFPT2	0	1.02811	0.923	0.717	0
50	ENSSSCG00000015322	TFPI2	0	1.02147	0.979	0.918	0
51	ENSSSCG00000013030	PRDX5	0	1.0031	0.897	0.569	0
52	ENSSSCG00000008957	CXCL6	1.24e-153	0.997675	0.107	0.01	2e-149
53	ENSSSCG00000016998	NPM1	0	0.996116	0.997	0.977	0
54	ENSSSCG00000035863	PLIN2	0	0.960641	0.967	0.871	0
55	ENSSSCG00000034207	CEBPB	0	0.952959	0.997	0.981	0
56	ENSSSCG00000028530	TMEM52	0	0.952631	0.787	0.382	0
57	ENSSSCG00000033326	RPL37	0	0.930598	1	1	0
58	ENSSSCG00000001701	HSP90AB1	0	0.925807	0.999	0.991	0
59	ENSSSCG00000005385	NR4A3	0	0.920472	0.678	0.356	0
60	ENSSSCG00000017259	PRKAR1A	0	0.917866	0.957	0.864	0
61	ENSSSCG00000016199	CYP27A1	0	0.913814	0.695	0.216	0
62	ENSSSCG00000009334	HSPH1	0	0.911248	0.997	0.941	0
63	ENSSSCG00000015712	DDX18	0	0.897965	0.863	0.571	0
64	ENSSSCG00000036114		0	0.893718	0.997	0.969	0
65	ENSSSCG00000003451	PDPN	0	0.893268	0.99	0.956	0
66	ENSSSCG00000017962	KDM6B	0	0.889259	0.826	0.524	0
67	ENSSSCG00000013260	MDK	0	0.88883	0.72	0.342	0
68	ENSSSCG00000039046		0	0.888785	0.998	0.989	0
69	ENSSSCG00000030957	NFKB1	0	0.886712	0.617	0.381	0
70	ENSSSCG00000034973	CXCL12	0	0.885691	0.718	0.303	0
71	ENSSSCG00000035768		0	0.88419	1	1	0
72	ENSSSCG00000031838		0	0.881683	1	1	0
73	ENSSSCG00000023374	SRGN	0	0.873285	0.47	0.065	0
74	ENSSSCG00000005380	COL15A1	0	0.867498	0.735	0.312	0
75	ENSSSCG00000033272	DNAJB6	0	0.866629	0.935	0.743	0
76	ENSSSCG00000009545	COL4A2	0	0.864683	0.981	0.787	0
77	ENSSSCG00000000576	LDHB	0	0.86191	0.978	0.875	0
78	ENSSSCG00000012625	PGRMC1	0	0.848536	0.886	0.606	0
79	ENSSSCG00000038912	IFITM3	0	0.847192	0.94	0.74	0
80	ENSSSCG00000040273	RPL35A	0	0.846728	1	1	0
81	ENSSSCG00000023984	RSL1D1	0	0.840655	0.854	0.571	0
82	ENSSSCG00000011000	DNAJA1	0	0.836615	0.999	0.992	0
83	ENSSSCG00000035051	ADORA2B	0	0.836274	0.502	0.136	0
84	ENSSSCG00000009146	RPL34	0	0.832011	1	1	0
85	ENSSSCG00000034227	RPL35	0	0.816299	1	1	0
86	ENSSSCG00000016078	HSPE1	0	0.815468	0.972	0.854	0
87	ENSSSCG00000012967	FOSL1	0	0.809153	0.873	0.596	0
88	ENSSSCG00000035037	SIK1	0	0.808288	0.591	0.186	0
89	ENSSSCG00000030546	HSD11B1L	0	0.807176	1	0.998	0
90	ENSSSCG00000017306	ITGB3	0	0.805245	0.774	0.443	0
91	ENSSSCG00000008484	SRSF7	0	0.805132	0.862	0.691	0
92	ENSSSCG00000033120	PALM2AKAP2	0	0.802975	0.881	0.687	0
93	ENSSSCG00000030849		0	0.796522	1	1	0
94	ENSSSCG00000020705	MAP3K8	0	0.793801	0.752	0.407	0
95	ENSSSCG00000027676	NOP56	0	0.793083	0.939	0.754	0
96	ENSSSCG00000017239	RPL38	0	0.790812	1	1	0
97	ENSSSCG00000022447	F3	0	0.789418	0.861	0.519	0
98	ENSSSCG00000011951	NFKBIZ	0	0.788898	0.761	0.544	0
99	ENSSSCG00000013551	C3	0	0.788696	0.304	0.046	0
100	ENSSSCG00000040513	AQP3	0	0.776953	0.881	0.653	0
101	ENSSSCG00000026981	MRPS6	0	0.773628	0.688	0.307	0
102	ENSSSCG00000020846	SCARA3	0	0.770673	0.613	0.201	0
103	ENSSSCG00000002919	TYROBP	0	0.768607	0.287	0.057	0
104	ENSSSCG00000038694	CCND2	0	0.76644	0.926	0.752	0
105	ENSSSCG00000026729	TMEM150C	0	0.765614	0.805	0.393	0
106	ENSSSCG00000038507	RPS29	0	0.757391	1	1	0
107	ENSSSCG00000038880	RPL23	0	0.754906	1	1	0
108	ENSSSCG00000039862	TRIB3	0	0.748904	0.841	0.596	0
109	ENSSSCG00000025085	NEGR1	0	0.748691	0.496	0.138	0
110	ENSSSCG00000037508	GSN	0	0.745337	1	0.999	0
111	ENSSSCG00000007817	IL4R	0	0.744559	0.682	0.335	0
112	ENSSSCG00000005970	SQLE	0	0.743666	0.388	0.123	0
113	ENSSSCG00000010158	TOMM20	0	0.742456	0.883	0.692	0
114	ENSSSCG00000000377	PA2G4	0	0.734153	0.918	0.72	0
115	ENSSSCG00000013597	RPS28	0	0.729471	1	1	0
116	ENSSSCG00000010247	DDX21	0	0.728741	0.877	0.608	0
117	ENSSSCG00000039568	SNAI2	0	0.726675	0.872	0.628	0
118	ENSSSCG00000014435	CSNK1A1	0	0.722051	0.991	0.942	0
119	ENSSSCG00000033844	CYP1B1	0	0.721428	0.583	0.266	0
120	ENSSSCG00000011952	RPL24	0	0.719933	1	1	0
121	ENSSSCG00000027434	OLFM2	0	0.719551	0.701	0.336	0
122	ENSSSCG00000015444	LAMB1	0	0.716001	0.726	0.4	0
123	ENSSSCG00000006899	RPL5	0	0.713739	1	1	0
124	ENSSSCG00000009169	SLC39A8	0	0.713522	0.566	0.195	0
125	ENSSSCG00000014133	RPS23	0	0.711058	1	1	0
126	ENSSSCG00000037274	PTMA	0	0.709423	1	1	0
127	ENSSSCG00000009605	GFRA2	0	0.709202	0.461	0.16	0
128	ENSSSCG00000021208	SELENOP	0	0.70919	1	0.999	0
129	ENSSSCG00000012823	DKC1	0	0.707068	0.763	0.455	0
130	ENSSSCG00000004244	MAN1A1	0	0.705727	0.864	0.621	0
131	ENSSSCG00000000116	POLR2F	0	0.705724	0.954	0.849	0
132	ENSSSCG00000014168	ELL2	0	0.705163	0.946	0.794	0
133	ENSSSCG00000021576	CD83	0	0.705063	0.381	0.116	0
134	ENSSSCG00000009178	H2AFZ	0	0.7036	0.991	0.939	0
135	ENSSSCG00000030510	FBL	0	0.703523	0.855	0.599	0
136	ENSSSCG00000028850	RPL26	0	0.700521	1	1	0
137	ENSSSCG00000025053	RYBP	0	0.699994	0.905	0.725	0
138	ENSSSCG00000012623	SLC25A5	0	0.698939	0.918	0.755	0
139	ENSSSCG00000035690	SFPQ	0	0.6987	0.997	0.969	0
140	ENSSSCG00000028454	C16orf72	0	0.698124	0.899	0.701	0
141	ENSSSCG00000006296	ATP1B1	0	0.694037	0.443	0.131	0
142	ENSSSCG00000016018	FRZB	0	0.69403	0.336	0.066	0
143	ENSSSCG00000006063	PABPC1	0	0.693796	0.999	0.985	0
144	ENSSSCG00000008397	EFEMP1	0	0.693523	0.812	0.492	0
145	ENSSSCG00000013655	ICAM1	0	0.690595	0.876	0.587	0
146	ENSSSCG00000040470	RPS20	0	0.690454	1	1	0
147	ENSSSCG00000008162	IL1R1	0	0.687788	0.723	0.466	0
148	ENSSSCG00000021825	RPS21	0	0.687299	1	1	0
149	ENSSSCG00000035811	RPL32	0	0.68608	1	1	0
150	ENSSSCG00000027358	RPS17	0	0.685405	0.992	0.957	0
151	ENSSSCG00000000273	PRR13	0	0.68458	0.81	0.589	0
152	ENSSSCG00000010756	MGMT	0	0.684317	0.657	0.325	0
153	ENSSSCG00000017181	CYGB	0	0.684243	0.835	0.474	0
154	ENSSSCG00000039130	RPL6	0	0.68348	1	1	0
155	ENSSSCG00000036296	RPS25	0	0.682942	1	1	0
156	ENSSSCG00000009434	RGCC	0	0.682751	0.979	0.899	0
157	ENSSSCG00000003042	RPS19	0	0.680269	1	1	0
158	ENSSSCG00000012996	CDC42EP2	0	0.67987	0.396	0.108	0
159	ENSSSCG00000039544	RPS24	0	0.679792	1	1	0
160	ENSSSCG00000006862	VCAM1	0	0.673512	0.838	0.614	0
161	ENSSSCG00000033074	ZCCHC24	0	0.672409	0.802	0.535	0
162	ENSSSCG00000010627	PDCD4	0	0.669192	0.852	0.591	0
163	ENSSSCG00000007119	NXT1	0	0.66911	0.875	0.658	0
164	ENSSSCG00000036716	RPL37A	0	0.668614	1	1	0
165	ENSSSCG00000017668	VMP1	0	0.668253	0.96	0.9	0
166	ENSSSCG00000036213	FGF2	0	0.667994	0.746	0.532	0
167	ENSSSCG00000003798	SERBP1	0	0.667768	0.993	0.971	0
168	ENSSSCG00000009019	RPS3A	0	0.664446	1	1	0
169	ENSSSCG00000017957	EIF4A1	0	0.663916	1	0.997	0
170	ENSSSCG00000012842	RPLP2	0	0.6636	1	1	0
171	ENSSSCG00000037582	F2RL2	0	0.662989	0.85	0.572	0
172	ENSSSCG00000014924	CTSC	0	0.660097	0.432	0.146	0
173	ENSSSCG00000011444	NT5DC2	0	0.65425	0.856	0.609	0
174	ENSSSCG00000032320	TCIM	0	0.654203	0.434	0.184	0
175	ENSSSCG00000029592	GPRC5A	0	0.652551	0.461	0.158	0
176	ENSSSCG00000008170		0	0.651672	0.998	0.994	0
177	ENSSSCG00000001002	PRPF4B	0	0.65143	0.761	0.537	0
178	ENSSSCG00000016916	IL6ST	0	0.649689	0.97	0.882	0
179	ENSSSCG00000010959	NTRK2	0	0.649146	0.786	0.493	0
180	ENSSSCG00000035007	RPL17-C18orf32	0	0.647536	1	0.998	0
181	ENSSSCG00000004050	WTAP	0	0.643403	0.882	0.764	0
182	ENSSSCG00000039867	UCK2	0	0.642178	0.542	0.224	0
183	ENSSSCG00000034379	MAP2K3	0	0.641544	0.848	0.636	0
184	ENSSSCG00000032723	ACER3	0	0.640262	0.789	0.557	0
185	ENSSSCG00000039731	GLRX	0	0.638721	0.609	0.319	0
186	ENSSSCG00000000107		0	0.635776	0.731	0.468	0
187	ENSSSCG00000038366	RAP2B	0	0.634298	0.939	0.799	0
188	ENSSSCG00000015649	DYRK3	0	0.632511	0.462	0.174	0
189	ENSSSCG00000033653	U2AF1	0	0.632465	0.901	0.757	0
190	ENSSSCG00000006463	PEAR1	0	0.632314	0.457	0.121	0
191	ENSSSCG00000038423	GLA	0	0.632018	0.59	0.318	0
192	ENSSSCG00000007692		0	0.630925	0.948	0.817	0
193	ENSSSCG00000013667	COL5A3	0	0.63027	0.918	0.721	0
194	ENSSSCG00000015140	HSPA8	0	0.630234	1	0.999	0
195	ENSSSCG00000025298	POLR1F	0	0.629021	0.702	0.413	0
196	ENSSSCG00000035048	C1QBP	0	0.62797	0.829	0.598	0
197	ENSSSCG00000015938	SSB	0	0.627717	0.964	0.866	0
198	ENSSSCG00000012277	TIMP1	0	0.62597	0.998	0.993	0
199	ENSSSCG00000024260	RPL11	0	0.62474	1	1	0
200	ENSSSCG00000014022	HNRNPH1	0	0.622679	0.966	0.872	0
201	ENSSSCG00000005593	OLFML2A	0	0.622074	0.489	0.179	0
202	ENSSSCG00000010621	ADD3	0	0.620573	0.928	0.76	0
203	ENSSSCG00000004651	GALK2	0	0.620219	0.884	0.733	0
204	ENSSSCG00000027529	BIRC3	0	0.617239	0.937	0.834	0
205	ENSSSCG00000022679	COCH	1.96e-244	0.614861	0.182	0.025	3.18e-240
206	ENSSSCG00000023674	SON	0	0.613415	0.996	0.963	0
207	ENSSSCG00000021161	CKS2	0	0.612559	0.708	0.478	0
208	ENSSSCG00000025507	RPL27	0	0.610915	1	0.999	0
209	ENSSSCG00000032092	DDX5	0	0.609704	1	0.998	0
210	ENSSSCG00000003239	HAS1	6.34e-250	0.608043	0.207	0.038	1.03e-245
211	ENSSSCG00000008772	RELL1	0	0.60732	0.835	0.554	0
212	ENSSSCG00000015730	NIFK	0	0.606924	0.894	0.724	0
213	ENSSSCG00000022714	OSER1	0	0.60561	0.838	0.601	0
214	ENSSSCG00000015136	UBASH3B	0	0.60415	0.374	0.062	0
215	ENSSSCG00000014031	HNRNPAB	0	0.603939	0.961	0.86	0
216	ENSSSCG00000003401	KIF1B	0	0.603274	0.953	0.834	0
217	ENSSSCG00000031088	RPS7	0	0.603069	1	1	0
218	ENSSSCG00000024596	NOCT	0	0.600096	0.689	0.411	0
219	ENSSSCG00000027689	SRM	0	0.597214	0.713	0.471	0
220	ENSSSCG00000023110	UBXN1	0	0.596831	0.945	0.858	0
221	ENSSSCG00000035080	RPL23A	0	0.59592	1	0.999	0
222	ENSSSCG00000032003		0	0.593477	0.966	0.882	0
223	ENSSSCG00000011102	NRP1	0	0.591809	0.801	0.564	0
224	ENSSSCG00000008180	EIF5B	0	0.58971	0.933	0.811	0
225	ENSSSCG00000023331	UBL5	0	0.589613	0.987	0.949	0
226	ENSSSCG00000002004	PSME2	0	0.588569	0.579	0.266	0
227	ENSSSCG00000015504	CACYBP	0	0.587069	0.811	0.617	0
228	ENSSSCG00000006496	LMNA	0	0.582993	1	1	0
229	ENSSSCG00000017251	SOX9	0	0.580104	0.308	0.06	0
230	ENSSSCG00000025928	RPL18	0	0.579826	1	1	0
231	ENSSSCG00000002795	CDH11	0	0.579755	0.743	0.47	0
232	ENSSSCG00000032367	CEBPD	0	0.578848	0.914	0.79	0
233	ENSSSCG00000006081	RPL30	0	0.578407	1	1	0
234	ENSSSCG00000009746	RAN	0	0.577916	0.99	0.951	0
235	ENSSSCG00000036814	CLEC11A	0	0.577848	0.785	0.51	0
236	ENSSSCG00000010253	HK1	0	0.577005	0.891	0.739	0
237	ENSSSCG00000039460	RPL28	0	0.576278	1	1	0
238	ENSSSCG00000015268	FMO1	0	0.575966	0.676	0.423	0
239	ENSSSCG00000004241	GJA1	0	0.575397	0.933	0.82	0
240	ENSSSCG00000001958	BAZ1A	0	0.575217	0.91	0.743	0
241	ENSSSCG00000017475	RARA	0	0.574796	0.625	0.323	0
242	ENSSSCG00000005243	PGM5	0	0.574614	0.44	0.118	0
243	ENSSSCG00000014855	RPS3	0	0.57408	1	1	0
244	ENSSSCG00000018033	UBB	0	0.573725	1	1	0
245	ENSSSCG00000028488	LTC4S	0	0.57339	0.714	0.448	0
246	ENSSSCG00000004218	RSPO3	0	0.572515	0.43	0.162	0
247	ENSSSCG00000034993	NREP	0	0.571148	0.461	0.197	0
248	ENSSSCG00000013381	RPS13	0	0.570631	1	1	0
249	ENSSSCG00000020817	RPS16	0	0.570422	1	0.999	0
250	ENSSSCG00000034617	RPS27A	0	0.570354	1	1	0
251	ENSSSCG00000011828	FAM43A	1.85e-194	0.568869	0.862	0.758	2.99e-190
252	ENSSSCG00000033169	RPS15	0	0.568202	1	1	0
253	ENSSSCG00000005215	JAK2	0	0.567861	0.581	0.305	0
254	ENSSSCG00000013736	PRDX2	0	0.566898	0.976	0.921	0
255	ENSSSCG00000004970	RPLP1	0	0.565401	1	1	0
256	ENSSSCG00000029949	CD248	0	0.564091	0.99	0.948	0
257	ENSSSCG00000000843	TXNRD1	0	0.563513	0.952	0.817	0
258	ENSSSCG00000014569	RPL27A	0	0.562122	1	1	0
259	ENSSSCG00000000522	NAP1L1	0	0.562063	0.978	0.923	0
260	ENSSSCG00000035904	RPL7A	0	0.561492	1	1	0
261	ENSSSCG00000038682	TAF1D	0	0.558617	0.974	0.882	0
262	ENSSSCG00000032111	RPL7	0	0.558006	1	1	0
263	ENSSSCG00000011825	ATP13A3	0	0.556844	0.769	0.516	0
264	ENSSSCG00000009446	PCDH17	0	0.555183	0.497	0.2	0
265	ENSSSCG00000022300	MAT2A	0	0.554329	0.978	0.889	0
266	ENSSSCG00000035676	G3BP1	0	0.553079	0.788	0.558	0
267	ENSSSCG00000026430	DDX3X	0	0.552767	0.966	0.899	0
268	ENSSSCG00000005041	FERMT2	0	0.552687	0.96	0.88	0
269	ENSSSCG00000028512	LDLR	0	0.552529	0.436	0.153	0
270	ENSSSCG00000025344	PHC2	0	0.55204	0.725	0.494	0
271	ENSSSCG00000033337	ARHGDIB	0	0.550695	0.344	0.057	0
272	ENSSSCG00000010576	NOLC1	0	0.549107	0.846	0.643	0
273	ENSSSCG00000023604	LAP3	0	0.547529	0.843	0.635	0
274	ENSSSCG00000010974	CNTFR	0	0.547197	0.466	0.177	0
275	ENSSSCG00000037815	ZC3H12A	0	0.546541	0.457	0.199	0
276	ENSSSCG00000007469	PTPN1	0	0.544492	0.823	0.609	0
277	ENSSSCG00000016661	SEPTIN7	0	0.543463	0.99	0.961	0
278	ENSSSCG00000002470	DDX24	0	0.542777	0.786	0.55	0
279	ENSSSCG00000035419	RARRES2	1.8e-296	0.537429	0.981	0.939	2.92e-292
280	ENSSSCG00000029507	RASGEF1B	0	0.534275	0.404	0.13	0
281	ENSSSCG00000000633	YBX3	0	0.534204	0.998	0.991	0
282	ENSSSCG00000012053	CBR3	2.45e-268	0.532077	0.481	0.27	3.98e-264
283	ENSSSCG00000027573	RPL29	0	0.531402	1	1	0
284	ENSSSCG00000038947	HNRNPC	0	0.530931	0.855	0.655	0
285	ENSSSCG00000040056		0	0.53077	0.767	0.56	0
286	ENSSSCG00000014136	VCAN	4.25e-250	0.530678	0.84	0.679	6.88e-246
287	ENSSSCG00000012405	RPS4X	0	0.530149	1	1	0
288	ENSSSCG00000000058	SNU13	0	0.530018	0.889	0.757	0
289	ENSSSCG00000003379	KLHL21	0	0.529807	0.875	0.712	0
290	ENSSSCG00000037065	EMP2	0	0.528813	0.521	0.236	0
291	ENSSSCG00000034529	SMIM4	0	0.528263	0.677	0.426	0
292	ENSSSCG00000015205	HEPACAM	7.01e-257	0.527765	0.59	0.379	1.14e-252
293	ENSSSCG00000004049	ACAT2	0	0.524871	0.518	0.242	0
294	ENSSSCG00000016851	OSMR	0	0.524361	0.446	0.157	0
295	ENSSSCG00000004822	ALDH1A3	1.08e-273	0.52349	0.433	0.206	1.76e-269
296	ENSSSCG00000017555	LUC7L3	0	0.523145	0.811	0.616	0
297	ENSSSCG00000010679	EIF3A	0	0.522976	0.975	0.907	0
298	ENSSSCG00000016061	MYO1B	0	0.522426	0.752	0.512	0
299	ENSSSCG00000003930	RPS8	0	0.522186	1	1	0
300	ENSSSCG00000011270	EIF1B	0	0.52144	0.956	0.888	0
301	ENSSSCG00000006821	GSTM3	0	0.521194	0.553	0.294	0
302	ENSSSCG00000008536		0	0.520065	0.798	0.572	0
303	ENSSSCG00000017761	UNC119	0	0.519941	0.42	0.12	0
304	ENSSSCG00000003701	SNRPD1	0	0.519017	0.854	0.683	0
305	ENSSSCG00000002444	FBLN5	0	0.518683	0.721	0.495	0
306	ENSSSCG00000005656	SET	0	0.518353	0.953	0.849	0
307	ENSSSCG00000012257	MAOA	0	0.51826	0.889	0.706	0
308	ENSSSCG00000004002	RPS5	0	0.516508	1	1	0
309	ENSSSCG00000029724	RACK1	0	0.513723	1	1	0
310	ENSSSCG00000030608	METAP2	0	0.513039	0.791	0.569	0
311	ENSSSCG00000034378	IFNGR2	0	0.512141	0.905	0.77	0
312	ENSSSCG00000010568	NPM3	0	0.510529	0.536	0.266	0
313	ENSSSCG00000008729	LYAR	0	0.510018	0.481	0.214	0
314	ENSSSCG00000039740		0	0.509004	1	1	0
315	ENSSSCG00000013602	HNRNPM	0	0.50752	0.938	0.838	0
316	ENSSSCG00000037016	ID1	1.62e-190	0.50731	0.929	0.852	2.63e-186
317	ENSSSCG00000035790	BTG1	0	0.506584	0.997	0.977	0
318	ENSSSCG00000038911	KLF2	3.18e-212	0.505549	0.881	0.758	5.15e-208
319	ENSSSCG00000006926	GTF2B	0	0.505485	0.824	0.632	0
320	ENSSSCG00000004489	EEF1A1	0	0.504573	1	1	0
321	ENSSSCG00000027846	RRP15	0	0.503459	0.68	0.426	0
322	ENSSSCG00000008727	MSX1	0	0.503194	0.723	0.459	0
323	ENSSSCG00000016737	PPIA	0	0.502964	1	1	0
324	ENSSSCG00000005373	NANS	0	0.501083	0.906	0.766	0
325	ENSSSCG00000021118	GSPT1	0	0.50093	0.968	0.899	0
326	ENSSSCG00000005267	ANXA1	0	0.500326	1	0.999	0
327	ENSSSCG00000004847	MPHOSPH10	0	0.496101	0.543	0.292	0
328	ENSSSCG00000007524	ATP5F1E	0	0.495391	0.999	0.996	0
329	ENSSSCG00000008038	SLC9A3R2	1.53e-296	0.492749	0.49	0.258	2.47e-292
330	ENSSSCG00000004392	AMD1	0	0.492731	0.905	0.759	0
331	ENSSSCG00000009593	ROR2	0	0.492163	0.457	0.172	0
332	ENSSSCG00000032234	TMEM165	0	0.491178	0.772	0.571	0
333	ENSSSCG00000009047	SMARCA5	0	0.49026	0.914	0.787	0
334	ENSSSCG00000009303	RPL21	0	0.489652	1	1	0
335	ENSSSCG00000030177	EBNA1BP2	0	0.489382	0.662	0.423	0
336	ENSSSCG00000016101	CFLAR	6.76e-297	0.489189	0.845	0.693	1.1e-292
337	ENSSSCG00000001620	MDFI	0	0.488923	0.305	0.041	0
338	ENSSSCG00000021206	IL1RAP	5.38e-265	0.487501	0.53	0.307	8.72e-261
339	ENSSSCG00000023724	ZBTB1	0	0.487155	0.541	0.287	0
340	ENSSSCG00000015815	FGFR1	7.05e-299	0.48664	0.944	0.89	1.14e-294
341	ENSSSCG00000036257	EEF1E1	0	0.486348	0.616	0.356	0
342	ENSSSCG00000014274	PDLIM4	3.12e-293	0.485591	0.67	0.443	5.05e-289
343	ENSSSCG00000016782	OTULINL	0	0.485188	0.491	0.24	0
344	ENSSSCG00000026931	SERTAD1	0	0.48401	0.992	0.964	0
345	ENSSSCG00000023948	UBTD2	0	0.483943	0.756	0.554	0
346	ENSSSCG00000009509	IPO5	0	0.483718	0.736	0.506	0
347	ENSSSCG00000009327	HMGB1	0	0.483575	0.998	0.992	0
348	ENSSSCG00000010746	ADAM12	0	0.482711	0.512	0.244	0
349	ENSSSCG00000022780	UGCG	4.69e-295	0.482572	0.727	0.523	7.61e-291
350	ENSSSCG00000036350	HNRNPA2B1	0	0.481579	1	0.998	0
351	ENSSSCG00000022225	NOP58	0	0.481373	0.853	0.697	0
352	ENSSSCG00000003105	SLC1A5	1.42e-298	0.48059	0.812	0.642	2.3e-294
353	ENSSSCG00000020830	NACA	0	0.480558	0.999	0.999	0
354	ENSSSCG00000017046	EBF1	0	0.479241	0.899	0.749	0
355	ENSSSCG00000010686	BAG3	0	0.47869	0.985	0.945	0
356	ENSSSCG00000031580	LLPH	0	0.47783	0.653	0.42	0
357	ENSSSCG00000001502	RPS18	0	0.477761	1	1	0
358	ENSSSCG00000039393	SPRED1	2.92e-293	0.477376	0.589	0.358	4.74e-289
359	ENSSSCG00000000559	RASSF8	0	0.474039	0.942	0.821	0
360	ENSSSCG00000006083	LAPTM4B	0	0.472688	0.986	0.955	0
361	ENSSSCG00000006556	TPM3	0	0.472648	0.96	0.894	0
362	ENSSSCG00000006340	UAP1	0	0.472159	0.984	0.92	0
363	ENSSSCG00000016128	EEF1B2	0	0.471407	1	1	0
364	ENSSSCG00000001695	VEGFA	1.59e-206	0.471397	0.79	0.646	2.57e-202
365	ENSSSCG00000033655	TUBB2B	0	0.471045	0.969	0.908	0
366	ENSSSCG00000012452	SH3BGRL	0	0.47064	0.749	0.534	0
367	ENSSSCG00000040713	TXLNG	0	0.470259	0.514	0.265	0
368	ENSSSCG00000027294	CDV3	0	0.469909	0.992	0.968	0
369	ENSSSCG00000017498	PPP1R1B	0	0.469442	0.628	0.277	0
370	ENSSSCG00000004691	EIF3J	0	0.468326	0.79	0.577	0
371	ENSSSCG00000017245	CDC42EP4	4.72e-299	0.467112	0.695	0.47	7.64e-295
372	ENSSSCG00000037910	DUSP6	8.37e-215	0.466757	0.602	0.391	1.36e-210
373	ENSSSCG00000025578	ALDH1A2	1.94e-243	0.465384	0.296	0.093	3.14e-239
374	ENSSSCG00000032846	BPNT2	0	0.465156	0.81	0.63	0
375	ENSSSCG00000015282	PPP1R15B	0	0.465116	0.849	0.659	0
376	ENSSSCG00000028536	LHFPL2	2.88e-237	0.464431	0.64	0.444	4.67e-233
377	ENSSSCG00000023118	BZW2	0	0.460559	0.682	0.438	0
378	ENSSSCG00000013938	GATAD2A	0	0.459891	0.716	0.487	0
379	ENSSSCG00000033703	FAM111A	1.93e-237	0.459726	0.76	0.578	3.12e-233
380	ENSSSCG00000014264	HINT1	0	0.459528	0.997	0.989	0
381	ENSSSCG00000015871	NR4A2	2.62e-153	0.459481	0.54	0.372	4.25e-149
382	ENSSSCG00000017607	TMEM100	2.72e-258	0.45856	0.802	0.567	4.41e-254
383	ENSSSCG00000024771	TICAM1	6.17e-303	0.457605	0.459	0.226	1e-298
384	ENSSSCG00000015235	ETS1	1.97e-239	0.457524	0.667	0.462	3.19e-235
385	ENSSSCG00000008377	CCT4	0	0.4569	0.854	0.698	0
386	ENSSSCG00000033019		0	0.456599	1	1	0
387	ENSSSCG00000007713	BUD23	0	0.456446	0.832	0.661	0
388	ENSSSCG00000014071	BTF3	0	0.45556	0.998	0.995	0
389	ENSSSCG00000022398	NUCKS1	0	0.455363	0.992	0.971	0
390	ENSSSCG00000034927		0	0.454885	0.871	0.732	0
391	ENSSSCG00000035344	UBE2S	0	0.454875	0.866	0.72	0
392	ENSSSCG00000028007	POLR1C	6.79e-308	0.453749	0.654	0.426	1.1e-303
393	ENSSSCG00000004177	RPS12	0	0.453613	1	1	0
394	ENSSSCG00000000743	FKBP4	6.36e-308	0.452662	0.642	0.401	1.03e-303
395	ENSSSCG00000032527	FOSL2	2.4e-287	0.452161	0.86	0.716	3.88e-283
396	ENSSSCG00000000261	IGFBP6	9.35e-259	0.450978	0.996	0.975	1.51e-254
397	ENSSSCG00000033732	ANKRD10	2.41e-274	0.449868	0.711	0.513	3.9e-270
398	ENSSSCG00000030610	FNBP4	1.54e-286	0.449809	0.858	0.697	2.49e-282
399	ENSSSCG00000021042	BRWD1	0	0.449564	0.832	0.667	0
400	ENSSSCG00000016827	BRIX1	0	0.447195	0.632	0.386	0
401	ENSSSCG00000013523	SAFB2	1.48e-299	0.444586	0.824	0.648	2.4e-295
402	ENSSSCG00000040857	SNRPB	0	0.442727	0.942	0.854	0
403	ENSSSCG00000012026	ADAMTS1	1.03e-110	0.442436	0.623	0.487	1.67e-106
404	ENSSSCG00000015850	DUSP4	2.73e-183	0.441035	0.399	0.218	4.42e-179
405	ENSSSCG00000011677	GK5	2.22e-212	0.440761	0.555	0.361	3.59e-208
406	ENSSSCG00000012680	GPC3	8.56e-210	0.440271	0.758	0.57	1.39e-205
407	ENSSSCG00000002792	HSF4	2.39e-280	0.438131	0.61	0.372	3.87e-276
408	ENSSSCG00000036438	GPX3	6.43e-145	0.437485	0.71	0.516	1.04e-140
409	ENSSSCG00000010203	HNRNPF	0	0.437374	0.977	0.946	0
410	ENSSSCG00000010877	HNRNPU	0	0.435804	0.977	0.932	0
411	ENSSSCG00000017626	SRSF1	6.02e-272	0.435521	0.744	0.542	9.75e-268
412	ENSSSCG00000035537	RUNX1	9.69e-271	0.435467	0.824	0.641	1.57e-266
413	ENSSSCG00000008986	SEPTIN11	2.44e-287	0.435271	0.915	0.82	3.95e-283
414	ENSSSCG00000037534	OPCML	0	0.434636	0.327	0.07	0
415	ENSSSCG00000035715	GCH1	2.16e-274	0.434124	0.474	0.246	3.5e-270
416	ENSSSCG00000004687	B2M	0	0.433716	1	1	0
417	ENSSSCG00000011022	SVIL	5.37e-236	0.43336	0.699	0.505	8.7e-232
418	ENSSSCG00000005935	AGO2	1.47e-242	0.433141	0.724	0.533	2.39e-238
419	ENSSSCG00000017068	FAXDC2	0	0.432788	0.766	0.566	0
420	ENSSSCG00000040439	TMED5	4.82e-271	0.431394	0.813	0.648	7.81e-267
421	ENSSSCG00000013889		0	0.431145	1	1	0
422	ENSSSCG00000011272	RPL14	0	0.431138	1	1	0
423	ENSSSCG00000001041	PAK1IP1	8.59e-276	0.430786	0.599	0.376	1.39e-271
424	ENSSSCG00000036452	LRRC17	2.59e-288	0.429563	0.796	0.553	4.19e-284
425	ENSSSCG00000038071	RASL12	1.32e-294	0.429415	0.347	0.122	2.15e-290
426	ENSSSCG00000027686	YTHDF2	1.35e-293	0.427152	0.845	0.698	2.18e-289
427	ENSSSCG00000012703	RBMXL1	0	0.426501	0.934	0.828	0
428	ENSSSCG00000015083		7.01e-288	0.426469	0.209	0.028	1.14e-283
429	ENSSSCG00000040929	TPT1	0	0.426417	1	1	0
430	ENSSSCG00000024776	SNRPG	0	0.425932	0.926	0.836	0
431	ENSSSCG00000000293	ITGA5	9.56e-214	0.425192	0.879	0.786	1.55e-209
432	ENSSSCG00000037209	TLNRD1	2.76e-273	0.424544	0.827	0.655	4.47e-269
433	ENSSSCG00000033500	SNRPD2	0	0.424373	0.989	0.968	0
434	ENSSSCG00000029785	RPS9	0	0.424277	1	1	0
435	ENSSSCG00000011351	TMA7	0	0.424023	0.923	0.821	0
436	ENSSSCG00000005453	TXN	1.86e-218	0.423989	0.996	0.994	3.01e-214
437	ENSSSCG00000003000	ITPKC	1.54e-252	0.423942	0.389	0.178	2.49e-248
438	ENSSSCG00000013913	KLHL26	0	0.423671	0.393	0.154	0
439	ENSSSCG00000022961	CLMP	1.05e-216	0.423393	0.732	0.56	1.7e-212
440	ENSSSCG00000033760	LTBP4	7.01e-228	0.422914	0.913	0.751	1.14e-223
441	ENSSSCG00000036293	SRSF10	4.41e-280	0.422314	0.885	0.766	7.14e-276
442	ENSSSCG00000004294	SYNCRIP	0	0.422151	0.971	0.922	0
443	ENSSSCG00000010055	GGT5	9.62e-197	0.421974	0.344	0.153	1.56e-192
444	ENSSSCG00000027455	SLC39A6	3.76e-244	0.421467	0.495	0.284	6.09e-240
445	ENSSSCG00000002023	PABPN1	0	0.420137	0.92	0.819	0
446	ENSSSCG00000004425	LAMA4	2.32e-262	0.419303	0.642	0.412	3.76e-258
447	ENSSSCG00000003566	NUDC	1.53e-306	0.418825	0.868	0.733	2.48e-302
448	ENSSSCG00000038089	COL18A1	2.65e-238	0.418272	0.476	0.245	4.3e-234
449	ENSSSCG00000029830	RPL8	0	0.417236	1	1	0
450	ENSSSCG00000014997		3.63e-222	0.416727	0.582	0.386	5.88e-218
451	ENSSSCG00000038031	CPSF6	7.46e-272	0.416597	0.78	0.598	1.21e-267
452	ENSSSCG00000034386	ATP2A2	3.35e-243	0.416443	0.769	0.598	5.42e-239
453	ENSSSCG00000040879	CNBP	0	0.416422	0.987	0.963	0
454	ENSSSCG00000018092	ND6	1.84e-183	0.416063	0.484	0.299	2.98e-179
455	ENSSSCG00000016522	PTN	4.35e-54	0.415621	0.753	0.714	7.05e-50
456	ENSSSCG00000012479	PCDH19	2.36e-273	0.41562	0.43	0.204	3.82e-269
457	ENSSSCG00000017614	TRIM25	7.73e-253	0.415433	0.449	0.232	1.25e-248
458	ENSSSCG00000011827	LSG1	4.3e-248	0.415166	0.761	0.566	6.97e-244
459	ENSSSCG00000000359	BLOC1S1	9.6e-233	0.413143	0.791	0.647	1.56e-228
460	ENSSSCG00000035622	UBE2D3	2.63e-306	0.412866	0.976	0.943	4.26e-302
461	ENSSSCG00000021363	CHD3	2.6e-209	0.410409	0.783	0.628	4.21e-205
462	ENSSSCG00000009211		1.62e-282	0.409966	0.904	0.805	2.62e-278
463	ENSSSCG00000000842	KANSL2	3.22e-280	0.408444	0.606	0.378	5.21e-276
464	ENSSSCG00000013107	PRPF19	6.02e-259	0.408162	0.695	0.497	9.76e-255
465	ENSSSCG00000004199	EPB41L2	9.51e-259	0.407217	0.719	0.495	1.54e-254
466	ENSSSCG00000005941	KHDRBS3	2.68e-262	0.406821	0.479	0.244	4.34e-258
467	ENSSSCG00000037216	PPP4R2	6.44e-277	0.406758	0.798	0.624	1.04e-272
468	ENSSSCG00000031321	NR4A1	6.07e-130	0.405923	0.855	0.737	9.83e-126
469	ENSSSCG00000023158	RPS27L	1.6e-292	0.405753	0.93	0.841	2.6e-288
470	ENSSSCG00000038308	RANBP1	9.45e-283	0.404937	0.91	0.814	1.53e-278
471	ENSSSCG00000010058		7.48e-245	0.404816	0.744	0.576	1.21e-240
472	ENSSSCG00000029813	TSPAN5	2.84e-304	0.403314	0.45	0.204	4.6e-300
473	ENSSSCG00000032223	EIF1AX	3.23e-257	0.402894	0.823	0.674	5.23e-253
474	ENSSSCG00000016437	WDR86	0	0.401814	0.314	0.088	0
475	ENSSSCG00000037558	YY1	3.72e-307	0.400801	0.945	0.857	6.02e-303
476	ENSSSCG00000002307	ERH	1.6e-285	0.400618	0.886	0.772	2.59e-281
477	ENSSSCG00000037030	RPL15	0	0.400041	1	1	0
478	ENSSSCG00000002006	PSME1	0	0.399951	0.38	0.13	0
479	ENSSSCG00000034278	SLC31A1	2.11e-230	0.399918	0.62	0.413	3.41e-226
480	ENSSSCG00000040494	RPL3	0	0.399511	1	1	0
481	ENSSSCG00000033295	EIF2S1	1.59e-228	0.399459	0.661	0.479	2.58e-224
482	ENSSSCG00000007165	MRPS26	3.14e-280	0.398826	0.717	0.51	5.09e-276
483	ENSSSCG00000007188		7.02e-304	0.397941	0.952	0.894	1.14e-299
484	ENSSSCG00000015480	PRRC2C	9.52e-216	0.396573	0.932	0.851	1.54e-211
485	ENSSSCG00000040863	IPMK	2.56e-250	0.396493	0.419	0.205	4.15e-246
486	ENSSSCG00000040961	LIF	1.37e-167	0.395468	0.148	0.028	2.22e-163
487	ENSSSCG00000016758	STK17A	1.52e-216	0.395443	0.728	0.546	2.47e-212
488	ENSSSCG00000026257	STMN1	9.39e-229	0.395107	0.325	0.128	1.52e-224
489	ENSSSCG00000014177	CHD1	3.66e-236	0.395042	0.88	0.756	5.94e-232
490	ENSSSCG00000000190	TUBA1B	5.49e-280	0.393687	0.998	0.992	8.89e-276
491	ENSSSCG00000024108	SLC43A2	3.04e-239	0.393376	0.663	0.452	4.93e-235
492	ENSSSCG00000011917	NAA50	1.19e-245	0.391796	0.758	0.568	1.92e-241
493	ENSSSCG00000008496	EIF2AK2	2.41e-201	0.390844	0.412	0.222	3.9e-197
494	ENSSSCG00000005673	IER5L	7.53e-64	0.390818	0.669	0.579	1.22e-59
495	ENSSSCG00000028670		2.83e-272	0.390486	0.719	0.514	4.59e-268
496	ENSSSCG00000008493	CEBPZ	1.86e-220	0.389925	0.59	0.39	3.01e-216
497	ENSSSCG00000009042	OTUD4	4.32e-224	0.389323	0.546	0.343	7e-220
498	ENSSSCG00000024970	ETV3	1.26e-245	0.387645	0.531	0.31	2.04e-241
499	ENSSSCG00000009904	DYNLL1	1.89e-278	0.387392	0.989	0.97	3.06e-274
500	ENSSSCG00000038965	ARC	4.54e-161	0.38658	0.378	0.206	7.35e-157
501	ENSSSCG00000038151	CMTM3	5.35e-240	0.386089	0.645	0.436	8.67e-236
502	ENSSSCG00000006325	MGST3	8.38e-203	0.386002	0.824	0.696	1.36e-198
503	ENSSSCG00000006016	EIF3H	0	0.385598	0.957	0.898	0
504	ENSSSCG00000032613	SNAI1	2.9e-172	0.385429	0.469	0.289	4.71e-168
505	ENSSSCG00000028420	EIF4E	8.95e-231	0.384297	0.839	0.696	1.45e-226
506	ENSSSCG00000004507	SMAD7	1.66e-174	0.384277	0.551	0.375	2.7e-170
507	ENSSSCG00000004537	TXNL1	1.62e-264	0.384137	0.842	0.683	2.63e-260
508	ENSSSCG00000033177	CDC26	1.58e-217	0.383859	0.838	0.704	2.56e-213
509	ENSSSCG00000038253	ZNF326	1.07e-222	0.383762	0.662	0.463	1.73e-218
510	ENSSSCG00000016056	GLS	7.01e-237	0.383284	0.936	0.849	1.14e-232
511	ENSSSCG00000003189	PRMT1	2.01e-237	0.383217	0.79	0.636	3.26e-233
512	ENSSSCG00000014920	FZD4	1.72e-228	0.382096	0.624	0.393	2.79e-224
513	ENSSSCG00000006084	MTDH	0	0.381782	0.993	0.979	0
514	ENSSSCG00000030781	C17orf67	0	0.380901	0.192	0.001	0
515	ENSSSCG00000013421	PTBP1	2.12e-281	0.379989	0.979	0.939	3.44e-277
516	ENSSSCG00000010968	IL11RA	3.36e-198	0.37918	0.529	0.337	5.44e-194
517	ENSSSCG00000009536	ARGLU1	1.86e-226	0.378854	0.865	0.741	3.01e-222
518	ENSSSCG00000030497	YAE1	2.76e-217	0.37868	0.566	0.368	4.48e-213
519	ENSSSCG00000032947	SRRM1	7.15e-226	0.378541	0.871	0.756	1.16e-221
520	ENSSSCG00000027898	ATP2B1	2.49e-189	0.378186	0.601	0.42	4.03e-185
521	ENSSSCG00000032996	SLC7A5	1.03e-264	0.377982	0.372	0.155	1.67e-260
522	ENSSSCG00000022689	GADD45B	1.11e-163	0.377882	0.92	0.835	1.79e-159
523	ENSSSCG00000033453	BST2	2.55e-127	0.377057	0.255	0.118	4.13e-123
524	ENSSSCG00000014113	HOMER1	1.84e-250	0.377045	0.269	0.079	2.97e-246
525	ENSSSCG00000033741	NIP7	3.06e-244	0.376689	0.457	0.242	4.97e-240
526	ENSSSCG00000015616	HSD11B1	1.87e-134	0.375039	0.946	0.864	3.03e-130
527	ENSSSCG00000040773	TOB1	6.43e-109	0.37352	0.909	0.889	1.04e-104
528	ENSSSCG00000036592	SRSF2	1.51e-258	0.373407	0.973	0.916	2.44e-254
529	ENSSSCG00000008048	RNPS1	3.69e-235	0.372704	0.687	0.493	5.98e-231
530	ENSSSCG00000028865	SAP18	0	0.372587	0.985	0.958	0
531	ENSSSCG00000031424	NECAB1	0	0.371184	0.305	0.084	0
532	ENSSSCG00000018084	ND3	1.52e-136	0.370965	0.948	0.895	2.46e-132
533	ENSSSCG00000036855	SLC25A36	3.31e-169	0.370854	0.808	0.683	5.36e-165
534	ENSSSCG00000013642	PDE4A	1.91e-223	0.370653	0.312	0.125	3.09e-219
535	ENSSSCG00000000071	ST13	9.03e-293	0.37031	0.96	0.906	1.46e-288
536	ENSSSCG00000008261	HK2	2.81e-253	0.369861	0.354	0.144	4.56e-249
537	ENSSSCG00000009776	SBNO1	1.38e-212	0.368949	0.659	0.464	2.24e-208
538	ENSSSCG00000016878	FGF10	6.52e-231	0.368856	0.615	0.366	1.06e-226
539	ENSSSCG00000001952	NFKBIA	2.62e-137	0.36864	0.962	0.919	4.25e-133
540	ENSSSCG00000022804	RHOJ	5.93e-196	0.368615	0.636	0.44	9.61e-192
541	ENSSSCG00000000496	CCT2	5.01e-255	0.368459	0.924	0.841	8.11e-251
542	ENSSSCG00000022197	HS6ST1	7.51e-213	0.368356	0.493	0.294	1.22e-208
543	ENSSSCG00000038008	RBM14	3.86e-212	0.368065	0.618	0.427	6.25e-208
544	ENSSSCG00000030165	MAFF	4.9e-157	0.367443	0.891	0.806	7.94e-153
545	ENSSSCG00000008176	LONRF2	5.19e-242	0.367132	0.398	0.188	8.41e-238
546	ENSSSCG00000014362	HBEGF	4.06e-121	0.366948	0.341	0.198	6.58e-117
547	ENSSSCG00000005943	ST3GAL1	9.73e-139	0.366315	0.609	0.468	1.58e-134
548	ENSSSCG00000032067		3.27e-213	0.366255	0.461	0.265	5.3e-209
549	ENSSSCG00000011803	EIF4A2	0	0.365943	0.992	0.965	0
550	ENSSSCG00000015617	G0S2	3.3e-133	0.365695	0.266	0.127	5.35e-129
551	ENSSSCG00000009777	KMT5A	1.66e-209	0.365052	0.827	0.674	2.69e-205
552	ENSSSCG00000013406	CTR9	2.44e-174	0.364876	0.57	0.387	3.95e-170
553	ENSSSCG00000026940	CASP10	7.76e-144	0.364447	0.408	0.251	1.26e-139
554	ENSSSCG00000002846	DNAJA2	1.01e-190	0.364415	0.758	0.614	1.63e-186
555	ENSSSCG00000016618	CPED1	1.2e-217	0.363962	0.346	0.154	1.94e-213
556	ENSSSCG00000008372	EHBP1	3.21e-177	0.363725	0.605	0.426	5.21e-173
557	ENSSSCG00000036723	EMP1	5.94e-168	0.362726	0.999	0.999	9.62e-164
558	ENSSSCG00000028485	YBX1	0	0.36209	1	0.999	0
559	ENSSSCG00000011579	PPARG	6.46e-222	0.361832	0.397	0.19	1.05e-217
560	ENSSSCG00000011859	HEG1	3.6e-182	0.361657	0.692	0.518	5.83e-178
561	ENSSSCG00000006760	HIPK1	0	0.361223	0.999	0.995	0
562	ENSSSCG00000029944	FASN	4.08e-206	0.361048	0.457	0.263	6.62e-202
563	ENSSSCG00000011107	CCNY	3.57e-223	0.360988	0.651	0.462	5.79e-219
564	ENSSSCG00000022757		7.6e-221	0.360828	0.8	0.662	1.23e-216
565	ENSSSCG00000013017	EHD1	2.84e-200	0.360732	0.814	0.679	4.6e-196
566	ENSSSCG00000025440	ELOA	2.43e-220	0.360293	0.704	0.513	3.94e-216
567	ENSSSCG00000026761	CCT8	3.9e-233	0.360058	0.786	0.624	6.33e-229
568	ENSSSCG00000004048	TCP1	1.57e-220	0.356509	0.867	0.765	2.55e-216
569	ENSSSCG00000005030	NID2	3.82e-156	0.356093	0.574	0.411	6.18e-152
570	ENSSSCG00000003165	RPS11	0	0.356072	1	1	0
571	ENSSSCG00000036014	RPLP0	0	0.355066	1	1	0
572	ENSSSCG00000036274		2.04e-232	0.35488	0.571	0.333	3.31e-228
573	ENSSSCG00000025206	RNF19B	1.45e-159	0.354272	0.76	0.605	2.35e-155
574	ENSSSCG00000027378	SH3PXD2B	1.12e-164	0.353781	0.804	0.675	1.82e-160
575	ENSSSCG00000024974	RPL13	0	0.353729	1	1	0
576	ENSSSCG00000013873	NR2F6	5.22e-226	0.353723	0.601	0.402	8.46e-222
577	ENSSSCG00000038534	TSR1	1.62e-226	0.353672	0.414	0.208	2.63e-222
578	ENSSSCG00000005601	HSPA5	9.25e-290	0.353554	0.998	0.99	1.5e-285
579	ENSSSCG00000028529	REM1	1.03e-204	0.353362	0.544	0.344	1.67e-200
580	ENSSSCG00000013460	OAZ1	0	0.352854	1	1	0
581	ENSSSCG00000032436		8.24e-194	0.352235	0.272	0.101	1.33e-189
582	ENSSSCG00000017256	ABCA6	5.26e-166	0.351046	0.851	0.714	8.52e-162
583	ENSSSCG00000014343	MATR3	4.46e-222	0.350922	0.899	0.802	7.23e-218
584	ENSSSCG00000006928		1.93e-185	0.350382	0.793	0.641	3.13e-181
585	ENSSSCG00000012027	ADAMTS5	3.94e-109	0.349704	0.41	0.266	6.38e-105
586	ENSSSCG00000013181	SERPING1	2.91e-296	0.349687	0.999	0.999	4.71e-292
587	ENSSSCG00000007743		1.09e-269	0.349659	0.962	0.926	1.76e-265
588	ENSSSCG00000009240		1.04e-264	0.348875	0.22	0.041	1.69e-260
589	ENSSSCG00000028553	ILF2	8.21e-220	0.348429	0.839	0.709	1.33e-215
590	ENSSSCG00000012974		0	0.348266	1	0.999	0
591	ENSSSCG00000008168	RNF149	3.05e-229	0.348184	0.479	0.261	4.94e-225
592	ENSSSCG00000031789	ACSL5	2.94e-253	0.3471	0.375	0.162	4.77e-249
593	ENSSSCG00000008241		1.91e-230	0.346934	0.419	0.211	3.09e-226
594	ENSSSCG00000030682		3.38e-186	0.346286	0.814	0.664	5.48e-182
595	ENSSSCG00000024917		1.07e-150	0.346187	0.735	0.589	1.74e-146
596	ENSSSCG00000020962	DYNLL2	1.18e-185	0.34617	0.75	0.592	1.91e-181
597	ENSSSCG00000000635	MAGOHB	8.35e-198	0.345682	0.595	0.407	1.35e-193
598	ENSSSCG00000037958	TOB2	2.32e-189	0.345623	0.974	0.933	3.75e-185
599	ENSSSCG00000010226	JMJD1C	1.04e-123	0.345449	0.914	0.846	1.69e-119
600	ENSSSCG00000038856	TRIM8	9.56e-156	0.345289	0.457	0.298	1.55e-151
601	ENSSSCG00000002860	PDCD5	1.91e-215	0.345183	0.749	0.572	3.09e-211
602	ENSSSCG00000012583	ACSL4	5.52e-89	0.344758	0.913	0.884	8.95e-85
603	ENSSSCG00000009828		2.42e-204	0.344748	0.763	0.607	3.92e-200
604	ENSSSCG00000030507	SMNDC1	1.85e-193	0.344366	0.69	0.514	2.99e-189
605	ENSSSCG00000014540		3.05e-259	0.344013	1	1	4.95e-255
606	ENSSSCG00000016850	LIFR	1.09e-234	0.343992	0.28	0.093	1.76e-230
607	ENSSSCG00000000368	MMP19	1.28e-182	0.343225	0.749	0.571	2.07e-178
608	ENSSSCG00000033368		2.33e-235	0.342813	0.912	0.808	3.78e-231
609	ENSSSCG00000024983	RSL24D1	4.09e-193	0.34188	0.661	0.488	6.62e-189
610	ENSSSCG00000030253	NOL9	2.89e-171	0.341806	0.491	0.315	4.67e-167
611	ENSSSCG00000005786	SNRPA1	2.48e-203	0.341768	0.515	0.32	4.02e-199
612	ENSSSCG00000027287	PEDS1	9.03e-174	0.341414	0.686	0.529	1.46e-169
613	ENSSSCG00000039582		8.76e-215	0.341355	0.875	0.781	1.42e-210
614	ENSSSCG00000028516	LARP4	4.79e-189	0.341093	0.659	0.475	7.76e-185
615	ENSSSCG00000011690	PLSCR4	5.76e-190	0.340462	0.537	0.345	9.33e-186
616	ENSSSCG00000012576	CHRDL1	1.34e-188	0.340116	0.872	0.742	2.16e-184
617	ENSSSCG00000004542	NARS1	3.72e-166	0.338939	0.752	0.624	6.02e-162
618	ENSSSCG00000026772	C1orf52	1.36e-184	0.3387	0.493	0.31	2.21e-180
619	ENSSSCG00000040904		1.46e-224	0.338686	0.128	0.001	2.37e-220
620	ENSSSCG00000032213	DBI	2.24e-133	0.33749	0.873	0.806	3.63e-129
621	ENSSSCG00000036804	TCEA2	8.32e-204	0.337468	0.644	0.447	1.35e-199
622	ENSSSCG00000031456	ARL5B	7.99e-142	0.337197	0.679	0.522	1.29e-137
623	ENSSSCG00000029573	NASP	8.79e-179	0.336793	0.732	0.566	1.42e-174
624	ENSSSCG00000027428		8.83e-254	0.336481	0.34	0.13	1.43e-249
625	ENSSSCG00000040607	MAF	2.9e-164	0.33626	0.507	0.335	4.7e-160
626	ENSSSCG00000015589	VASH2	4.97e-158	0.336153	0.487	0.323	8.05e-154
627	ENSSSCG00000029380	ZFP2	3.31e-177	0.336049	0.685	0.518	5.36e-173
628	ENSSSCG00000016130	ZDBF2	1.56e-117	0.335906	0.199	0.085	2.53e-113
629	ENSSSCG00000020823	BSCL2	3.83e-171	0.335243	0.723	0.567	6.21e-167
630	ENSSSCG00000016057	STAT1	1.72e-167	0.33465	0.483	0.309	2.78e-163
631	ENSSSCG00000016665	BMPER	2.3e-179	0.334058	0.367	0.188	3.73e-175
632	ENSSSCG00000027357		3.4e-186	0.333339	0.985	0.971	5.51e-182
633	ENSSSCG00000022478	STK10	3.5e-181	0.333203	0.452	0.266	5.68e-177
634	ENSSSCG00000022741	PDGFRB	8.33e-171	0.332935	0.959	0.92	1.35e-166
635	ENSSSCG00000012481		8.05e-200	0.332738	0.815	0.667	1.3e-195
636	ENSSSCG00000034980	IRF8	3.95e-270	0.332408	0.195	0.025	6.4e-266
637	ENSSSCG00000001966	ARHGAP5	2.41e-149	0.332367	0.861	0.763	3.91e-145
638	ENSSSCG00000001697	TMEM63B	9.11e-169	0.33236	0.488	0.311	1.48e-164
639	ENSSSCG00000006233	CA8	1.91e-262	0.332006	0.281	0.082	3.1e-258
640	ENSSSCG00000014337	ETF1	8.9e-178	0.332005	0.851	0.741	1.44e-173
641	ENSSSCG00000032129	COX7B	1.38e-230	0.331859	0.933	0.864	2.23e-226
642	ENSSSCG00000011747		3.74e-113	0.331469	0.809	0.665	6.06e-109
643	ENSSSCG00000026962	A4GALT	2.18e-301	0.331454	0.253	0.05	3.53e-297
644	ENSSSCG00000032595	RAP1B	1.18e-182	0.330897	0.897	0.813	1.91e-178
645	ENSSSCG00000014060	KIAA1191	5.06e-185	0.330762	0.689	0.508	8.2e-181
646	ENSSSCG00000016123	PARD3B	8.77e-167	0.330755	0.475	0.297	1.42e-162
647	ENSSSCG00000012252	DDX3X	1.8e-202	0.330583	0.987	0.957	2.92e-198
648	ENSSSCG00000016941	RNF180	2.84e-197	0.330186	0.303	0.125	4.6e-193
649	ENSSSCG00000030642		7.29e-162	0.330078	0.597	0.421	1.18e-157
650	ENSSSCG00000005040	GNPNAT1	7.28e-121	0.330062	0.44	0.302	1.18e-116
651	ENSSSCG00000005437	KLF4	4.15e-143	0.330022	0.996	0.995	6.72e-139
652	ENSSSCG00000004403	CDC40	8.7e-116	0.328457	0.622	0.488	1.41e-111
653	ENSSSCG00000006954	EEF1D	0	0.328418	0.996	0.99	0
654	ENSSSCG00000002135	PNP	4.51e-145	0.328261	0.462	0.298	7.3e-141
655	ENSSSCG00000007586		2.18e-118	0.328242	0.638	0.505	3.53e-114
656	ENSSSCG00000000406	PTGES3	5.09e-178	0.32808	0.816	0.693	8.25e-174
657	ENSSSCG00000038992	TUBB6	7.65e-148	0.327583	0.585	0.414	1.24e-143
658	ENSSSCG00000005006		2.82e-268	0.327357	0.983	0.954	4.58e-264
659	ENSSSCG00000009310	POLR1D	8.83e-188	0.326903	0.857	0.753	1.43e-183
660	ENSSSCG00000002655		5.59e-203	0.326789	0.965	0.925	9.05e-199
661	ENSSSCG00000006845	STXBP3	9.75e-178	0.326536	0.86	0.754	1.58e-173
662	ENSSSCG00000008061	ELOB	1.6e-275	0.326244	0.993	0.983	2.6e-271
663	ENSSSCG00000037777		2.7e-188	0.325913	0.828	0.713	4.37e-184
664	ENSSSCG00000035098	MED4	9.14e-191	0.325566	0.642	0.46	1.48e-186
665	ENSSSCG00000003718	TAF4B	4.84e-216	0.325554	0.356	0.161	7.83e-212
666	ENSSSCG00000024009		9.55e-181	0.325347	0.87	0.756	1.55e-176
667	ENSSSCG00000034040	TMEM11	6.35e-173	0.325271	0.691	0.537	1.03e-168
668	ENSSSCG00000007609	ARPC1A	1.85e-200	0.325165	0.685	0.51	3e-196
669	ENSSSCG00000011449	GNL3	1.37e-180	0.324892	0.582	0.4	2.23e-176
670	ENSSSCG00000016922	GPBP1	1.16e-173	0.324779	0.787	0.651	1.88e-169
671	ENSSSCG00000012631	LONRF3	1.04e-140	0.323749	0.752	0.599	1.69e-136
672	ENSSSCG00000010219	ARID5B	4.1e-141	0.323598	0.872	0.777	6.65e-137
673	ENSSSCG00000034373	TNRC6C	5.44e-188	0.323114	0.42	0.232	8.82e-184
674	ENSSSCG00000012435	MAGT1	8.34e-199	0.32307	0.703	0.525	1.35e-194
675	ENSSSCG00000012427		9.6e-199	0.322873	0.55	0.355	1.56e-194
676	ENSSSCG00000032165	ATP5MK	4.36e-185	0.322332	0.828	0.71	7.07e-181
677	ENSSSCG00000012440		3.32e-189	0.322238	0.863	0.766	5.38e-185
678	ENSSSCG00000009157	TET2	4.11e-158	0.321653	0.395	0.228	6.65e-154
679	ENSSSCG00000038006	SLC25A33	1.94e-231	0.321207	0.333	0.137	3.14e-227
680	ENSSSCG00000027792	NOPCHAP1	1.51e-157	0.321044	0.679	0.516	2.44e-153
681	ENSSSCG00000004747	RTF1	1.23e-167	0.320715	0.807	0.68	2e-163
682	ENSSSCG00000003532	LUZP1	3.3e-154	0.320154	0.665	0.497	5.35e-150
683	ENSSSCG00000025448	SERTAD3	3.12e-85	0.319759	0.581	0.466	5.05e-81
684	ENSSSCG00000016323	COPS8	6.02e-180	0.319436	0.581	0.403	9.75e-176
685	ENSSSCG00000006538	FLAD1	2.09e-168	0.319332	0.739	0.581	3.39e-164
686	ENSSSCG00000025912	URI1	3.66e-167	0.31932	0.55	0.374	5.93e-163
687	ENSSSCG00000006033	EIF3E	6.6e-183	0.31907	0.799	0.676	1.07e-178
688	ENSSSCG00000035973	LSM6	1.35e-146	0.318628	0.571	0.421	2.19e-142
689	ENSSSCG00000022828		3.85e-160	0.317605	0.846	0.723	6.24e-156
690	ENSSSCG00000000886		1.27e-307	0.31696	1	0.999	2.06e-303
691	ENSSSCG00000017986	NDEL1	1.77e-126	0.316739	0.7	0.572	2.86e-122
692	ENSSSCG00000030150	UGDH	1.53e-119	0.315812	0.868	0.79	2.47e-115
693	ENSSSCG00000006539	SHC1	1.21e-152	0.315671	0.57	0.41	1.96e-148
694	ENSSSCG00000023562		4.12e-185	0.314952	0.819	0.695	6.68e-181
695	ENSSSCG00000031733	AKAP12	1.49e-89	0.314149	0.475	0.347	2.41e-85
696	ENSSSCG00000009655	EBF2	7.33e-143	0.313524	0.352	0.197	1.19e-138
697	ENSSSCG00000003090		3.06e-176	0.312962	0.429	0.246	4.97e-172
698	ENSSSCG00000016925	PLK2	1.05e-91	0.312832	0.315	0.193	1.71e-87
699	ENSSSCG00000005060	KTN1	2.62e-151	0.312669	0.816	0.698	4.24e-147
700	ENSSSCG00000025194	ZSWIM6	3.97e-138	0.312524	0.646	0.487	6.44e-134
701	ENSSSCG00000012001	ROBO1	8.08e-141	0.312297	0.47	0.313	1.31e-136
702	ENSSSCG00000025281	ARL6IP1	3.4e-172	0.312072	0.564	0.38	5.51e-168
703	ENSSSCG00000013029	TRMT112	2.4e-202	0.31205	0.949	0.906	3.88e-198
704	ENSSSCG00000017785	NUFIP2	1.36e-144	0.311396	0.944	0.88	2.21e-140
705	ENSSSCG00000038989	CRK	6.38e-154	0.310915	0.928	0.874	1.03e-149
706	ENSSSCG00000009967	PITPNB	1.9e-168	0.31075	0.547	0.371	3.07e-164
707	ENSSSCG00000000696	NOP2	5.87e-170	0.310656	0.576	0.395	9.51e-166
708	ENSSSCG00000028759	ASAP1	2.14e-142	0.309702	0.589	0.431	3.47e-138
709	ENSSSCG00000006062	YWHAZ	2.3e-202	0.309349	0.991	0.981	3.73e-198
710	ENSSSCG00000038987		2.24e-143	0.308285	0.535	0.376	3.63e-139
711	ENSSSCG00000012494	TIMM8A	2.33e-158	0.30789	0.473	0.303	3.77e-154
712	ENSSSCG00000004570	TPM1	0	0.307574	0.837	0.536	0
713	ENSSSCG00000031332	NAA30	3.78e-156	0.307415	0.452	0.285	6.13e-152
714	ENSSSCG00000016116	WDR12	2.43e-167	0.307093	0.457	0.28	3.93e-163
715	ENSSSCG00000013893	ARRDC2	1.77e-116	0.30708	0.37	0.233	2.87e-112
716	ENSSSCG00000001817	FURIN	6.63e-155	0.306836	0.613	0.442	1.07e-150
717	ENSSSCG00000015896	FAP	1.99e-139	0.306518	0.821	0.704	3.22e-135
718	ENSSSCG00000020702	SENP6	2.9e-153	0.306066	0.809	0.69	4.7e-149
719	ENSSSCG00000015828	ZNF703	4.44e-123	0.305943	0.569	0.42	7.19e-119
720	ENSSSCG00000031011	CCDC160	8.86e-237	0.30545	0.236	0.061	1.44e-232
721	ENSSSCG00000011004	TOPORS	5.5e-128	0.305273	0.804	0.685	8.92e-124
722	ENSSSCG00000009570	MPHOSPH8	9.77e-143	0.304961	0.755	0.621	1.58e-138
723	ENSSSCG00000014921	PRSS23	1.47e-104	0.304942	0.579	0.43	2.39e-100
724	ENSSSCG00000013046	COX8A	2.59e-207	0.304715	0.967	0.925	4.2e-203
725	ENSSSCG00000033987	UBE2E3	8.57e-164	0.304559	0.846	0.744	1.39e-159
726	ENSSSCG00000003187	FCGRT	2.34e-219	0.304461	0.963	0.921	3.8e-215
727	ENSSSCG00000008406	CCDC88A	1.17e-133	0.304401	0.598	0.437	1.89e-129
728	ENSSSCG00000016828		2.5e-158	0.30415	0.547	0.373	4.04e-154
729	ENSSSCG00000004207		6.4e-105	0.30396	0.81	0.696	1.04e-100
730	ENSSSCG00000030623	XKR8	6.01e-204	0.303825	0.221	0.063	9.74e-200
731	ENSSSCG00000020808	CCT6A	1.67e-153	0.303693	0.746	0.611	2.7e-149
732	ENSSSCG00000011363		4.38e-154	0.303669	0.583	0.418	7.1e-150
733	ENSSSCG00000000194		1.66e-164	0.303522	0.342	0.175	2.7e-160
734	ENSSSCG00000029761		6.72e-187	0.303111	0.408	0.22	1.09e-182
735	ENSSSCG00000000753	WNK1	3.12e-123	0.302967	0.758	0.629	5.05e-119
736	ENSSSCG00000001009	RIPK1	4.35e-127	0.302932	0.592	0.447	7.05e-123
737	ENSSSCG00000003787	ZRANB2	8.69e-130	0.301798	0.644	0.499	1.41e-125
738	ENSSSCG00000013432	MIDN	5.99e-130	0.301557	0.653	0.492	9.7e-126
739	ENSSSCG00000017144	NPTX1	8.74e-158	0.301479	0.152	0.034	1.42e-153
740	ENSSSCG00000015735	PTPN18	1.62e-167	0.301457	0.511	0.325	2.62e-163
741	ENSSSCG00000002670	USP10	1.72e-133	0.300514	0.486	0.335	2.79e-129
742	ENSSSCG00000001531	SNRPC	1.04e-162	0.300453	0.576	0.404	1.69e-158
743	ENSSSCG00000007198	ANGPT4	1.82e-202	0.29958	0.194	0.044	2.94e-198
744	ENSSSCG00000011746	SKIL	4.44e-133	0.299081	0.834	0.717	7.19e-129
745	ENSSSCG00000016692	TAX1BP1	4.42e-163	0.299018	0.914	0.847	7.17e-159
746	ENSSSCG00000004127	PLAGL1	1.44e-98	0.299016	0.635	0.513	2.33e-94
747	ENSSSCG00000021620	STIP1	1.31e-165	0.298867	0.643	0.471	2.12e-161
748	ENSSSCG00000027293	TNPO1	2.25e-137	0.298865	0.637	0.484	3.65e-133
749	ENSSSCG00000017732	ZNF207	4.18e-132	0.298633	0.773	0.661	6.77e-128
750	ENSSSCG00000034448		0	0.298214	1	1	0
751	ENSSSCG00000006237	SDCBP	1.33e-205	0.297948	0.978	0.95	2.15e-201
752	ENSSSCG00000038077	PPP1R14A	1.29e-173	0.297662	0.304	0.134	2.09e-169
753	ENSSSCG00000037236		0	0.296697	1	1	0
754	ENSSSCG00000027426		3.56e-169	0.296607	0.397	0.217	5.77e-165
755	ENSSSCG00000038132	IRF2BP2	1.41e-139	0.296453	0.752	0.616	2.29e-135
756	ENSSSCG00000030309	NDRG2	3.47e-130	0.296019	0.717	0.576	5.62e-126
757	ENSSSCG00000031388	SIAH2	1.21e-132	0.295602	0.568	0.416	1.96e-128
758	ENSSSCG00000029606		1.43e-179	0.295593	0.294	0.126	2.31e-175
759	ENSSSCG00000006337	HSD17B7	7.33e-214	0.295252	0.3	0.116	1.19e-209
760	ENSSSCG00000010996	BAG1	1.68e-155	0.295163	0.72	0.575	2.72e-151
761	ENSSSCG00000013538	KHSRP	1.12e-139	0.294643	0.645	0.491	1.81e-135
762	ENSSSCG00000039514		1.4e-77	0.294424	0.891	0.832	2.27e-73
763	ENSSSCG00000035842		2.54e-159	0.294395	0.739	0.603	4.11e-155
764	ENSSSCG00000011604		4.43e-152	0.294008	0.493	0.323	7.18e-148
765	ENSSSCG00000011704	WWTR1	1.79e-154	0.293932	0.429	0.26	2.9e-150
766	ENSSSCG00000004832	UBE3A	1.82e-128	0.293671	0.612	0.471	2.94e-124
767	ENSSSCG00000024126	CCT5	1.51e-167	0.293335	0.873	0.777	2.45e-163
768	ENSSSCG00000009249	HNRNPD	1.4e-148	0.293204	0.791	0.666	2.27e-144
769	ENSSSCG00000034019		9.88e-204	0.293019	0.97	0.939	1.6e-199
770	ENSSSCG00000027060		2.13e-174	0.292223	0.351	0.178	3.45e-170
771	ENSSSCG00000010874		7.06e-123	0.291809	0.468	0.319	1.14e-118
772	ENSSSCG00000005664	LRRC8A	9.34e-121	0.291598	0.57	0.427	1.51e-116
773	ENSSSCG00000038364		3.67e-167	0.29154	0.861	0.767	5.95e-163
774	ENSSSCG00000017167	CYTH1	3.12e-177	0.291522	0.326	0.155	5.06e-173
775	ENSSSCG00000004989	FBXO33	1.76e-138	0.291344	0.559	0.394	2.84e-134
776	ENSSSCG00000014277	IRF1	9.66e-157	0.291271	0.542	0.349	1.57e-152
777	ENSSSCG00000016968	BDP1	1.27e-120	0.291109	0.551	0.403	2.06e-116
778	ENSSSCG00000013906		0	0.290262	1	1	0
779	ENSSSCG00000035544		1.48e-153	0.290056	0.51	0.343	2.4e-149
780	ENSSSCG00000010322	ZNF503	8.84e-71	0.289963	0.688	0.585	1.43e-66
781	ENSSSCG00000015428	PUS7	1.48e-142	0.289745	0.463	0.298	2.39e-138
782	ENSSSCG00000038359		1.28e-216	0.289607	0.983	0.959	2.08e-212
783	ENSSSCG00000040186	C12orf57	8.83e-153	0.289432	0.915	0.853	1.43e-148
784	ENSSSCG00000030798	FUS	5.6e-140	0.289059	0.766	0.633	9.07e-136
785	ENSSSCG00000022479	UBR5	3.5e-114	0.288893	0.767	0.65	5.66e-110
786	ENSSSCG00000032728	EFNB1	4.89e-133	0.28876	0.414	0.256	7.93e-129
787	ENSSSCG00000000657		2.67e-207	0.288572	0.241	0.075	4.33e-203
788	ENSSSCG00000004945	RPL4	1.79e-206	0.28738	0.998	0.995	2.89e-202
789	ENSSSCG00000012434	ATRX	3.85e-114	0.287251	0.759	0.637	6.24e-110
790	ENSSSCG00000011676		5.3e-160	0.287212	0.962	0.917	8.59e-156
791	ENSSSCG00000026617	EIF2S2	7.68e-147	0.287128	0.933	0.877	1.24e-142
792	ENSSSCG00000009138		4.38e-233	0.286686	0.198	0.038	7.1e-229
793	ENSSSCG00000008303		2.96e-140	0.28612	0.78	0.672	4.8e-136
794	ENSSSCG00000011684	U2SURP	3.38e-130	0.285818	0.609	0.456	5.47e-126
795	ENSSSCG00000009440	ELF1	1.21e-121	0.285292	0.752	0.641	1.96e-117
796	ENSSSCG00000011218	SLC4A7	5.15e-93	0.285171	0.418	0.285	8.34e-89
797	ENSSSCG00000015867	PRPF40A	3.05e-123	0.284727	0.839	0.754	4.94e-119
798	ENSSSCG00000000019	NUP50	1.93e-145	0.28446	0.83	0.717	3.13e-141
799	ENSSSCG00000034347	TRIM56	3.34e-126	0.284313	0.386	0.234	5.42e-122
800	ENSSSCG00000006308	CREG1	2.47e-123	0.284182	0.658	0.521	4.01e-119
801	ENSSSCG00000016094	BZW1	2.64e-185	0.284166	0.964	0.921	4.29e-181
802	ENSSSCG00000025005	B4GALT6	9.36e-233	0.284035	0.285	0.094	1.52e-228
803	ENSSSCG00000024660		9.72e-150	0.283889	0.516	0.354	1.58e-145
804	ENSSSCG00000037015	SESN3	2.55e-98	0.28387	0.635	0.505	4.13e-94
805	ENSSSCG00000004121	FBXO30	2.08e-129	0.28375	0.718	0.561	3.37e-125
806	ENSSSCG00000011601	LSM3	1.2e-144	0.28356	0.549	0.391	1.95e-140
807	ENSSSCG00000035914	PSMB2	9.79e-160	0.282447	0.885	0.807	1.59e-155
808	ENSSSCG00000032693	MAPK12	7.91e-169	0.282431	0.432	0.247	1.28e-164
809	ENSSSCG00000007077	ESF1	4.17e-110	0.282318	0.479	0.34	6.76e-106
810	ENSSSCG00000036488	KLF3	2.33e-98	0.281734	0.651	0.526	3.78e-94
811	ENSSSCG00000020783	SLC41A1	7.01e-142	0.281508	0.35	0.196	1.14e-137
812	ENSSSCG00000031109		2.73e-88	0.281443	0.485	0.361	4.42e-84
813	ENSSSCG00000010816	TGFB2	2.86e-88	0.281122	0.862	0.788	4.63e-84
814	ENSSSCG00000035940	SPSB1	6.48e-109	0.280614	0.643	0.505	1.05e-104
815	ENSSSCG00000023495	PITHD1	1.44e-138	0.280576	0.492	0.335	2.33e-134
816	ENSSSCG00000008638	YWHAQ	9.06e-141	0.280309	0.899	0.83	1.47e-136
817	ENSSSCG00000033262		3.71e-85	0.28028	0.234	0.125	6.01e-81
818	ENSSSCG00000000207		2.74e-138	0.279992	0.708	0.565	4.44e-134
819	ENSSSCG00000003903		1.04e-141	0.279629	0.885	0.82	1.68e-137
820	ENSSSCG00000001024	RIOK1	7.69e-145	0.279579	0.376	0.218	1.25e-140
821	ENSSSCG00000032028	EIF4B	9.56e-166	0.279569	0.926	0.86	1.55e-161
822	ENSSSCG00000037131	CLTA	3.81e-196	0.279474	0.985	0.968	6.17e-192
823	ENSSSCG00000016893	NDUFS4	2.32e-160	0.279416	0.868	0.776	3.77e-156
824	ENSSSCG00000016420		1.55e-95	0.279217	0.299	0.18	2.52e-91
825	ENSSSCG00000017509		0	0.279063	1	1	0
826	ENSSSCG00000002314	SMOC1	1.34e-243	0.279037	0.178	0.023	2.18e-239
827	ENSSSCG00000003914	PRDX1	1.14e-162	0.27895	0.968	0.939	1.85e-158
828	ENSSSCG00000015337		3.89e-151	0.278748	0.839	0.733	6.31e-147
829	ENSSSCG00000000119	EIF3L	3.13e-154	0.278561	0.869	0.784	5.07e-150
830	ENSSSCG00000036383	LGALS3BP	1.79e-112	0.278528	0.306	0.174	2.9e-108
831	ENSSSCG00000014338	HSPA9	4.39e-126	0.278058	0.8	0.696	7.11e-122
832	ENSSSCG00000007681	CUX1	6.93e-174	0.277988	0.372	0.193	1.12e-169
833	ENSSSCG00000011332	SETD2	1.71e-121	0.277625	0.815	0.703	2.77e-117
834	ENSSSCG00000010726	BUB3	8.55e-140	0.277287	0.599	0.444	1.38e-135
835	ENSSSCG00000003743	GALNT1	5.41e-141	0.277157	0.679	0.527	8.76e-137
836	ENSSSCG00000013658		4.56e-111	0.276639	0.516	0.378	7.39e-107
837	ENSSSCG00000013448	MKNK2	1.94e-85	0.275732	0.637	0.523	3.15e-81
838	ENSSSCG00000006610		1.74e-205	0.275437	0.999	0.995	2.82e-201
839	ENSSSCG00000017047	CLINT1	3.29e-120	0.275001	0.847	0.756	5.34e-116
840	ENSSSCG00000031462		1.36e-152	0.274592	0.585	0.407	2.21e-148
841	ENSSSCG00000037532	MNDA	4.33e-190	0.27415	0.163	0.03	7.01e-186
842	ENSSSCG00000011495	PRICKLE2	2.41e-92	0.274018	0.537	0.414	3.9e-88
843	ENSSSCG00000000895		2.72e-142	0.273957	0.488	0.326	4.41e-138
844	ENSSSCG00000002441	PPP4R3A	8.24e-120	0.273474	0.58	0.432	1.34e-115
845	ENSSSCG00000017672	MED13	1.16e-77	0.273466	0.708	0.608	1.87e-73
846	ENSSSCG00000008467	EML4	2.5e-119	0.272737	0.45	0.299	4.05e-115
847	ENSSSCG00000002426	ZC3H14	2.42e-125	0.27269	0.715	0.58	3.92e-121
848	ENSSSCG00000022760	HNRNPK	6.34e-213	0.272562	0.992	0.98	1.03e-208
849	ENSSSCG00000031791	ARF4	9.43e-237	0.272456	1	0.998	1.53e-232
850	ENSSSCG00000016672	ADCYAP1R1	7.56e-168	0.272243	0.215	0.072	1.22e-163
851	ENSSSCG00000003682	ANKRD12	2.21e-98	0.27198	0.918	0.853	3.58e-94
852	ENSSSCG00000011496	ADAMTS9	4.4e-174	0.271901	0.22	0.072	7.14e-170
853	ENSSSCG00000010452		1.61e-123	0.271873	0.141	0.039	2.61e-119
854	ENSSSCG00000021355		1.43e-142	0.27184	0.971	0.942	2.32e-138
855	ENSSSCG00000005110	SYNE2	7.46e-115	0.27142	0.367	0.219	1.21e-110
856	ENSSSCG00000013928	GDF1	3.19e-181	0.271087	0.299	0.129	5.17e-177
857	ENSSSCG00000033669	RDH10	1.01e-71	0.271035	0.411	0.304	1.63e-67
858	ENSSSCG00000022951	NFASC	3.52e-211	0.270291	0.182	0.034	5.7e-207
859	ENSSSCG00000021443	SGK1	1.11e-55	0.270223	0.868	0.824	1.79e-51
860	ENSSSCG00000015820	NSD3	1.08e-107	0.270202	0.771	0.653	1.75e-103
861	ENSSSCG00000009975	EMID1	2.94e-198	0.270166	0.201	0.052	4.76e-194
862	ENSSSCG00000035997		0	0.269534	1	1	0
863	ENSSSCG00000026454		4.94e-91	0.269533	0.432	0.301	8.01e-87
864	ENSSSCG00000040366	ADAMTSL1	4.66e-199	0.269125	0.211	0.058	7.56e-195
865	ENSSSCG00000000274	PCBP2	8.07e-166	0.269113	0.969	0.939	1.31e-161
866	ENSSSCG00000016535	CALD1	2.88e-200	0.268061	0.993	0.972	4.67e-196
867	ENSSSCG00000006777		1.77e-99	0.267993	0.89	0.844	2.87e-95
868	ENSSSCG00000002963		1.8e-203	0.267566	0.985	0.967	2.92e-199
869	ENSSSCG00000015120	USP2	1.15e-114	0.267372	0.328	0.191	1.87e-110
870	ENSSSCG00000034012		1.93e-103	0.266202	0.464	0.33	3.12e-99
871	ENSSSCG00000007907	USP7	1.89e-121	0.266196	0.693	0.558	3.06e-117
872	ENSSSCG00000014989	DCUN1D5	5.19e-120	0.265747	0.446	0.303	8.41e-116
873	ENSSSCG00000032288	SLC20A1	4.72e-114	0.265547	0.573	0.423	7.65e-110
874	ENSSSCG00000009633		7.88e-67	0.26492	0.773	0.697	1.28e-62
875	ENSSSCG00000017165		4.7e-127	0.264823	0.393	0.243	7.61e-123
876	ENSSSCG00000010368		1.88e-104	0.264794	0.906	0.857	3.04e-100
877	ENSSSCG00000005976	NDUFB9	1.72e-141	0.264785	0.887	0.815	2.78e-137
878	ENSSSCG00000014298		1.39e-131	0.264497	0.823	0.711	2.25e-127
879	ENSSSCG00000035012	DEPDC1B	2.71e-102	0.264422	0.289	0.164	4.39e-98
880	ENSSSCG00000017504	CDK12	5.9e-106	0.264334	0.645	0.506	9.57e-102
881	ENSSSCG00000016646		2.74e-66	0.264189	0.853	0.793	4.43e-62
882	ENSSSCG00000003653		8.49e-163	0.264125	0.951	0.91	1.38e-158
883	ENSSSCG00000004238	HSF2	1.38e-121	0.264032	0.468	0.318	2.24e-117
884	ENSSSCG00000025087	ASPH	2.89e-160	0.264031	0.964	0.916	4.69e-156
885	ENSSSCG00000033894		1.87e-84	0.263547	0.681	0.548	3.02e-80
886	ENSSSCG00000036322	SPRY4	5.38e-130	0.263388	0.325	0.176	8.71e-126
887	ENSSSCG00000030225	TRA2B	4.09e-110	0.263058	0.962	0.919	6.63e-106
888	ENSSSCG00000015413		2.36e-144	0.262708	0.847	0.689	3.83e-140
889	ENSSSCG00000013312	HIPK3	6.96e-117	0.262679	0.684	0.543	1.13e-112
890	ENSSSCG00000003578	FGR	1.79e-180	0.262639	0.264	0.103	2.9e-176
891	ENSSSCG00000035895	JDP2	3.03e-83	0.262629	0.494	0.373	4.92e-79
892	ENSSSCG00000035762		1.73e-143	0.262386	0.462	0.293	2.8e-139
893	ENSSSCG00000027030	BDKRB2	5.02e-205	0.262012	0.191	0.042	8.14e-201
894	ENSSSCG00000008309	SPR	1.62e-118	0.261656	0.489	0.348	2.63e-114
895	ENSSSCG00000013735	JUNB	3.56e-118	0.261094	0.353	0.207	5.77e-114
896	ENSSSCG00000010544	DNMBP	3.18e-120	0.260995	0.378	0.231	5.15e-116
897	ENSSSCG00000016676		5.69e-118	0.260936	0.106	0.02	9.22e-114
898	ENSSSCG00000033733		1.04e-134	0.260921	0.899	0.827	1.68e-130
899	ENSSSCG00000009666		4.65e-194	0.260446	0.313	0.132	7.54e-190
900	ENSSSCG00000013418	CFD	4.35e-120	0.260249	0.992	0.964	7.04e-116
901	ENSSSCG00000034031	ZNF16	2.55e-129	0.259913	0.457	0.301	4.14e-125
902	ENSSSCG00000007924	UBN1	2.03e-108	0.259886	0.638	0.499	3.28e-104
903	ENSSSCG00000037791		1.42e-154	0.259845	0.316	0.156	2.3e-150
904	ENSSSCG00000025966		3.49e-124	0.259458	0.831	0.744	5.65e-120
905	ENSSSCG00000040166	FLRT2	1.3e-101	0.25933	0.353	0.221	2.11e-97
906	ENSSSCG00000017168	SEPTIN9	4.46e-96	0.258863	0.607	0.484	7.23e-92
907	ENSSSCG00000001971	HECTD1	2.4e-107	0.258623	0.779	0.662	3.88e-103
908	ENSSSCG00000005169	RPS6	1.11e-182	0.25821	1	1	1.8e-178
909	ENSSSCG00000005087		3.26e-105	0.258064	0.56	0.423	5.29e-101
910	ENSSSCG00000002689	CMIP	9.13e-165	0.257779	0.3	0.139	1.48e-160
911	ENSSSCG00000013664		1.39e-204	0.25764	0.276	0.099	2.25e-200
912	ENSSSCG00000012633		9.27e-120	0.257396	0.495	0.34	1.5e-115
913	ENSSSCG00000024439	PTGER4	1.23e-83	0.257274	0.387	0.267	1.99e-79
914	ENSSSCG00000003660	PABPC4	1.34e-118	0.257233	0.534	0.386	2.18e-114
915	ENSSSCG00000009152	SGMS2	3.05e-76	0.256854	0.629	0.517	4.94e-72
916	ENSSSCG00000006624	SELENBP1	7.37e-96	0.256768	0.389	0.257	1.19e-91
917	ENSSSCG00000016892		2.03e-126	0.256637	0.156	0.048	3.3e-122
918	ENSSSCG00000017752	WSB1	3.24e-96	0.256492	0.929	0.884	5.26e-92
919	ENSSSCG00000010825	MARK1	4.15e-199	0.256472	0.231	0.071	6.72e-195
920	ENSSSCG00000037970	SOX8	4.73e-165	0.25629	0.281	0.122	7.66e-161
921	ENSSSCG00000031378	KBTBD6	2.09e-112	0.256244	0.157	0.055	3.39e-108
922	ENSSSCG00000005038	PSMC6	4.24e-119	0.256229	0.654	0.52	6.87e-115
923	ENSSSCG00000031913	NDUFB4	5.07e-130	0.255605	0.899	0.829	8.21e-126
924	ENSSSCG00000006366	PFDN2	1.36e-110	0.255518	0.879	0.822	2.21e-106
925	ENSSSCG00000002776	ATP6V0D1	1.18e-30	0.255101	0.619	0.558	1.91e-26
926	ENSSSCG00000023304	SRRM2	1.52e-118	0.254783	0.922	0.862	2.46e-114
927	ENSSSCG00000013295	TRIM44	3.02e-116	0.25436	0.358	0.218	4.89e-112
928	ENSSSCG00000004432	HDAC2	1.12e-116	0.254286	0.575	0.434	1.81e-112
929	ENSSSCG00000008887	NAF1	7.62e-126	0.254179	0.392	0.242	1.23e-121
930	ENSSSCG00000009914		3.8e-103	0.254064	0.608	0.478	6.16e-99
931	ENSSSCG00000038907	DNAJC8	1.24e-120	0.253978	0.735	0.613	2.01e-116
932	ENSSSCG00000000084	ATF4	7.79e-258	0.253391	1	1	1.26e-253
933	ENSSSCG00000017472		2.42e-148	0.25332	0.588	0.393	3.93e-144
934	ENSSSCG00000007795	DCTPP1	9.38e-131	0.253262	0.407	0.252	1.52e-126
935	ENSSSCG00000008164	MAP4K4	4.16e-98	0.253244	0.706	0.574	6.74e-94
936	ENSSSCG00000012889	CHKA	9.41e-106	0.253119	0.411	0.277	1.53e-101
937	ENSSSCG00000020710	PRDM2	2.38e-100	0.252962	0.426	0.293	3.85e-96
938	ENSSSCG00000007705		2.15e-117	0.252419	0.409	0.264	3.48e-113
939	ENSSSCG00000027660	IFI44L	2.38e-182	0.252387	0.243	0.085	3.85e-178
940	ENSSSCG00000012014	BTG3	1.67e-93	0.252289	0.763	0.662	2.71e-89
941	ENSSSCG00000004897	ZCCHC2	4.85e-102	0.252163	0.398	0.264	7.87e-98
942	ENSSSCG00000037898	CXXC5	6.1e-97	0.251603	0.509	0.382	9.88e-93
943	ENSSSCG00000023165	SEMA7A	1.03e-224	0.251588	0.147	0.011	1.67e-220
944	ENSSSCG00000039056	GAS7	6.16e-128	0.251561	0.369	0.217	9.97e-124
945	ENSSSCG00000005288	TLE4	1.49e-91	0.251481	0.439	0.313	2.41e-87
946	ENSSSCG00000033602	UBE2K	1.09e-111	0.251307	0.695	0.572	1.76e-107
947	ENSSSCG00000013436		5.64e-111	0.251183	0.801	0.704	9.14e-107
948	ENSSSCG00000010320	VDAC2	8.93e-128	0.250657	0.946	0.917	1.45e-123
949	ENSSSCG00000037143		4.19e-122	0.25028	0.866	0.798	6.78e-118
950	ENSSSCG00000000405		8.59e-167	0.250041	0.984	0.965	1.39e-162
951	ENSSSCG00000016690	CREB5	4.35e-152	-0.250873	0.135	0.27	7.05e-148
952	ENSSSCG00000032073		2.06e-112	-0.250897	0.563	0.683	3.35e-108
953	ENSSSCG00000032262	IDUA	2.56e-114	-0.252066	0.82	0.877	4.14e-110
954	ENSSSCG00000034387		1.8e-114	-0.252763	0.346	0.482	2.92e-110
955	ENSSSCG00000008642	ASAP2	1.57e-198	-0.252822	0.116	0.267	2.54e-194
956	ENSSSCG00000011399	GNAI2	3.9e-152	-0.253008	0.919	0.955	6.32e-148
957	ENSSSCG00000024351	MET	0	-0.253062	0.012	0.15	0
958	ENSSSCG00000040182	RHBDD2	2.57e-113	-0.253181	0.373	0.508	4.17e-109
959	ENSSSCG00000022347	WNT11	4.25e-183	-0.253564	0.093	0.227	6.88e-179
960	ENSSSCG00000016379		2.92e-172	-0.253849	0.961	0.981	4.73e-168
961	ENSSSCG00000000848	GLT8D2	2.66e-128	-0.253902	0.923	0.959	4.3e-124
962	ENSSSCG00000023677		2.03e-124	-0.254623	0.375	0.519	3.29e-120
963	ENSSSCG00000024388	BNIP3	1.75e-54	-0.255203	0.817	0.855	2.84e-50
964	ENSSSCG00000004441		6.33e-118	-0.256404	0.784	0.859	1.03e-113
965	ENSSSCG00000002646		1.39e-100	-0.257538	0.598	0.69	2.25e-96
966	ENSSSCG00000005751		7.12e-111	-0.258224	0.366	0.501	1.15e-106
967	ENSSSCG00000010035	YWHAH	9.66e-81	-0.258404	0.683	0.751	1.56e-76
968	ENSSSCG00000037430	COL6A6	0	-0.258846	0.013	0.14	0
969	ENSSSCG00000008980	SCARB2	1.1e-103	-0.259124	0.697	0.788	1.78e-99
970	ENSSSCG00000006995	ASAH1	4.89e-104	-0.259317	0.352	0.479	7.93e-100
971	ENSSSCG00000006728	GDAP2	3.44e-165	-0.260008	0.197	0.354	5.58e-161
972	ENSSSCG00000027487	LAT2	3.31e-123	-0.2607	0.291	0.435	5.37e-119
973	ENSSSCG00000012679	GPC4	1.12e-104	-0.261792	0.367	0.494	1.82e-100
974	ENSSSCG00000004233	SMPDL3A	1.07e-114	-0.262281	0.202	0.328	1.73e-110
975	ENSSSCG00000027348		4.61e-133	-0.262482	0.252	0.396	7.47e-129
976	ENSSSCG00000004870	CNDP2	1.09e-111	-0.262564	0.366	0.497	1.76e-107
977	ENSSSCG00000001573	PIM1	5.04e-92	-0.262704	0.251	0.37	8.17e-88
978	ENSSSCG00000015770	VEGFC	1.05e-262	-0.263406	0.056	0.199	1.69e-258
979	ENSSSCG00000003766	DNAJB4	3.39e-101	-0.263507	0.455	0.592	5.5e-97
980	ENSSSCG00000017533	HOXB2	1.19e-172	-0.263991	0.182	0.343	1.92e-168
981	ENSSSCG00000027459	RNF13	7.96e-119	-0.265301	0.462	0.597	1.29e-114
982	ENSSSCG00000016186		4.4e-132	-0.265431	0.804	0.881	7.13e-128
983	ENSSSCG00000038355	SP5	0	-0.265794	0.019	0.14	0
984	ENSSSCG00000007739		4.13e-114	-0.265917	0.301	0.43	6.68e-110
985	ENSSSCG00000016330		2.12e-118	-0.266278	0.369	0.506	3.44e-114
986	ENSSSCG00000011377	LAMB2	2.88e-149	-0.266367	0.303	0.465	4.67e-145
987	ENSSSCG00000022058	ATRAID	4.63e-132	-0.266401	0.916	0.943	7.5e-128
988	ENSSSCG00000002645	GALNS	3.52e-113	-0.267428	0.519	0.639	5.71e-109
989	ENSSSCG00000013380		1.03e-79	-0.26764	0.751	0.804	1.68e-75
990	ENSSSCG00000001917		4e-100	-0.268553	0.635	0.737	6.48e-96
991	ENSSSCG00000011729		2.8e-122	-0.269157	0.164	0.288	4.54e-118
992	ENSSSCG00000030484		9.21e-110	-0.270223	0.272	0.404	1.49e-105
993	ENSSSCG00000003603	COL16A1	5.81e-149	-0.270607	0.909	0.955	9.42e-145
994	ENSSSCG00000028549	ECM2	2.96e-137	-0.271294	0.973	0.985	4.79e-133
995	ENSSSCG00000007625	ARPC1B	2.11e-142	-0.271712	0.857	0.915	3.41e-138
996	ENSSSCG00000017788	TP53I13	7.9e-115	-0.272187	0.451	0.583	1.28e-110
997	ENSSSCG00000017818	SERPINF1	7.89e-210	-0.274104	1	1	1.28e-205
998	ENSSSCG00000016744	TMED4	1.59e-148	-0.274194	0.724	0.828	2.57e-144
999	ENSSSCG00000017297	CYB561	1.7e-286	-0.274404	0.077	0.242	2.76e-282
1000	ENSSSCG00000037605	BRI3	6.11e-138	-0.275049	0.868	0.918	9.9e-134
1001	ENSSSCG00000007984	MRPL28	3.43e-110	-0.275717	0.391	0.514	5.56e-106
1002	ENSSSCG00000009397	CAB39L	6.26e-221	-0.275795	0.088	0.234	1.01e-216
1003	ENSSSCG00000015396	SEMA3D	0	-0.275832	0.02	0.18	0
1004	ENSSSCG00000038940	GNPDA1	9.01e-149	-0.277687	0.249	0.399	1.46e-144
1005	ENSSSCG00000014165	TTC37	4.97e-149	-0.278007	0.241	0.394	8.05e-145
1006	ENSSSCG00000011121	CELF2	3.27e-117	-0.278138	0.383	0.522	5.3e-113
1007	ENSSSCG00000006651	ADAMTSL4	3.5e-214	-0.278502	0.118	0.275	5.68e-210
1008	ENSSSCG00000010134	TANGO2	4.9e-219	-0.278616	0.147	0.317	7.94e-215
1009	ENSSSCG00000036537	NFIC	1.39e-174	-0.279793	0.907	0.951	2.26e-170
1010	ENSSSCG00000015302	CFAP69	0	-0.279873	0.054	0.217	0
1011	ENSSSCG00000005338	RECK	1.49e-178	-0.280236	0.108	0.244	2.41e-174
1012	ENSSSCG00000025698	SERPINE1	1.6e-11	-0.280976	0.197	0.224	2.59e-07
1013	ENSSSCG00000031616	FOSB	2.07e-83	-0.282113	0.318	0.433	3.36e-79
1014	ENSSSCG00000014978	ANGPTL5	0	-0.282547	0.002	0.108	0
1015	ENSSSCG00000014627	SMPD1	1.42e-161	-0.282771	0.317	0.482	2.3e-157
1016	ENSSSCG00000001549	FKBP5	4.59e-115	-0.282875	0.834	0.887	7.44e-111
1017	ENSSSCG00000011572	SEC13	2.76e-139	-0.283175	0.672	0.771	4.47e-135
1018	ENSSSCG00000037032	DNASE1L1	2.23e-105	-0.283466	0.531	0.645	3.61e-101
1019	ENSSSCG00000000645	GABARAPL1	8.6e-123	-0.283784	0.632	0.745	1.39e-118
1020	ENSSSCG00000002254	NR2F2	1.04e-19	-0.284037	0.589	0.624	1.69e-15
1021	ENSSSCG00000033107	DYNLT1	6.77e-123	-0.284381	0.444	0.575	1.1e-118
1022	ENSSSCG00000031249	PTTG1IP	1.69e-136	-0.284952	0.763	0.849	2.74e-132
1023	ENSSSCG00000015273	ATP2B4	2.96e-107	-0.287605	0.346	0.479	4.8e-103
1024	ENSSSCG00000015545	GLUL	1.71e-122	-0.2877	0.812	0.888	2.77e-118
1025	ENSSSCG00000001422	C2	3.34e-167	-0.288412	0.169	0.318	5.42e-163
1026	ENSSSCG00000022925	SLC2A3	3.91e-137	-0.289035	0.313	0.471	6.33e-133
1027	ENSSSCG00000000456	SLC16A7	4.24e-134	-0.289668	0.392	0.545	6.86e-130
1028	ENSSSCG00000012846	GATD1	3.36e-168	-0.290656	0.458	0.622	5.44e-164
1029	ENSSSCG00000021597	PHLDA2	1.14e-44	-0.290735	0.645	0.704	1.85e-40
1030	ENSSSCG00000001930		5.74e-188	-0.290772	0.973	0.993	9.29e-184
1031	ENSSSCG00000011226	TGFBR2	1.78e-126	-0.291641	0.548	0.68	2.89e-122
1032	ENSSSCG00000011612	RPN1	1.33e-158	-0.291784	0.854	0.909	2.15e-154
1033	ENSSSCG00000014156	ARRDC3	1.69e-105	-0.292609	0.396	0.536	2.73e-101
1034	ENSSSCG00000022618	CMTM8	0	-0.294898	0.082	0.267	0
1035	ENSSSCG00000010651	ABLIM1	1.09e-95	-0.295104	0.201	0.319	1.77e-91
1036	ENSSSCG00000012171	PRDX4	4.63e-176	-0.295272	0.965	0.98	7.5e-172
1037	ENSSSCG00000036224	CD22	4.69e-268	-0.295998	0.027	0.143	7.59e-264
1038	ENSSSCG00000034058	ARHGDIA	2.08e-171	-0.296267	0.797	0.881	3.37e-167
1039	ENSSSCG00000004535	TCF4	1.02e-95	-0.296852	0.699	0.786	1.65e-91
1040	ENSSSCG00000015772	AGA	2.35e-168	-0.297333	0.266	0.427	3.8e-164
1041	ENSSSCG00000008041	PKD1	2.6e-152	-0.298484	0.544	0.691	4.22e-148
1042	ENSSSCG00000016616	FAM3C	6.26e-144	-0.29857	0.7	0.798	1.01e-139
1043	ENSSSCG00000010381	ARHGAP22	1.78e-207	-0.298577	0.159	0.328	2.88e-203
1044	ENSSSCG00000008016	MRPS34	8.44e-164	-0.30003	0.415	0.578	1.37e-159
1045	ENSSSCG00000034137	PPIB	0	-0.301635	1	1	0
1046	ENSSSCG00000013720	MAN2B1	2.38e-139	-0.301644	0.723	0.81	3.86e-135
1047	ENSSSCG00000011965	TMEM45A	5.75e-163	-0.302109	0.37	0.534	9.31e-159
1048	ENSSSCG00000028227	RPN2	1.14e-144	-0.302712	0.762	0.84	1.84e-140
1049	ENSSSCG00000036060	RRAD	1.28e-85	-0.303107	0.262	0.391	2.07e-81
1050	ENSSSCG00000033299	FLNA	3.08e-143	-0.303243	0.71	0.82	4.99e-139
1051	ENSSSCG00000000433	B4GALNT1	0	-0.305454	0.068	0.255	0
1052	ENSSSCG00000034465	LRP10	3.3e-155	-0.305704	0.421	0.576	5.34e-151
1053	ENSSSCG00000017617	SCPEP1	9.1e-117	-0.306306	0.468	0.59	1.47e-112
1054	ENSSSCG00000038404	SERPINB6	3.52e-138	-0.306339	0.512	0.652	5.7e-134
1055	ENSSSCG00000003396	CLSTN1	3.71e-153	-0.306584	0.506	0.647	6.01e-149
1056	ENSSSCG00000009268	CRYL1	2.38e-160	-0.308222	0.544	0.693	3.86e-156
1057	ENSSSCG00000003493	CAPZB	1.19e-169	-0.308855	0.671	0.787	1.93e-165
1058	ENSSSCG00000004052	FNDC1	0	-0.309185	0.01	0.178	0
1059	ENSSSCG00000011621	SEC61A1	1.57e-174	-0.310432	0.71	0.824	2.54e-170
1060	ENSSSCG00000024174	TGIF1	7.85e-91	-0.310442	0.763	0.814	1.27e-86
1061	ENSSSCG00000016991	DUSP1	7.53e-07	-0.311668	0.916	0.907	0.0122062
1062	ENSSSCG00000021374	FXYD7	2.71e-132	-0.31212	0.781	0.856	4.38e-128
1063	ENSSSCG00000020963	EPDR1	8.47e-203	-0.312474	0.175	0.343	1.37e-198
1064	ENSSSCG00000025729	IRS1	3.8e-149	-0.312966	0.309	0.464	6.15e-145
1065	ENSSSCG00000013639	SLC44A2	1.75e-145	-0.313022	0.3	0.451	2.84e-141
1066	ENSSSCG00000029160		8.8e-55	-0.313446	0.858	0.88	1.43e-50
1067	ENSSSCG00000030241	TSC22D3	6.02e-124	-0.313943	0.792	0.869	9.75e-120
1068	ENSSSCG00000031128	PPIC	2.76e-151	-0.314023	0.607	0.727	4.47e-147
1069	ENSSSCG00000016750	YTK6	8.59e-165	-0.314362	0.857	0.907	1.39e-160
1070	ENSSSCG00000014252	PRRC1	1.92e-214	-0.314479	0.229	0.412	3.11e-210
1071	ENSSSCG00000001977	STXBP6	9.5e-271	-0.315738	0.153	0.346	1.54e-266
1072	ENSSSCG00000022048	REEP5	6.53e-257	-0.316245	0.979	0.993	1.06e-252
1073	ENSSSCG00000005912	GPAA1	2.46e-189	-0.31654	0.673	0.803	3.99e-185
1074	ENSSSCG00000009793	CLIP1	9.61e-158	-0.317324	0.348	0.51	1.56e-153
1075	ENSSSCG00000006345	OLFML2B	1.08e-161	-0.317559	0.238	0.402	1.75e-157
1076	ENSSSCG00000012135	VEGFD	0	-0.318232	0.042	0.201	0
1077	ENSSSCG00000038307	POLE4	7.34e-167	-0.318613	0.885	0.922	1.19e-162
1078	ENSSSCG00000008737	C1QTNF7	7.39e-218	-0.318691	0.106	0.26	1.2e-213
1079	ENSSSCG00000013573	TRAPPC5	8.68e-192	-0.319711	0.779	0.875	1.41e-187
1080	ENSSSCG00000030130	DPYSL2	2.67e-145	-0.319958	0.404	0.553	4.32e-141
1081	ENSSSCG00000003839	PLPP3	1.56e-157	-0.321169	0.999	0.999	2.53e-153
1082	ENSSSCG00000013601	MARCHF2	1.44e-174	-0.322079	0.396	0.561	2.33e-170
1083	ENSSSCG00000007477	NFATC2	5.07e-67	-0.322081	0.298	0.39	8.21e-63
1084	ENSSSCG00000011274	CTNNB1	8.67e-186	-0.324061	0.77	0.866	1.4e-181
1085	ENSSSCG00000008414	ERLEC1	4.52e-159	-0.324261	0.804	0.878	7.33e-155
1086	ENSSSCG00000000839	ALDH1L2	4.55e-210	-0.326207	0.251	0.436	7.37e-206
1087	ENSSSCG00000024960	PDGFC	0	-0.327715	0.054	0.254	0
1088	ENSSSCG00000022187	CISD3	5.72e-172	-0.328377	0.518	0.667	9.27e-168
1089	ENSSSCG00000008701	LRPAP1	1.68e-211	-0.328399	0.876	0.931	2.72e-207
1090	ENSSSCG00000006533	ADAM15	2.1e-243	-0.328542	0.198	0.391	3.4e-239
1091	ENSSSCG00000031794	TNFAIP8L3	0	-0.328972	0.017	0.185	0
1092	ENSSSCG00000015324		1.14e-104	-0.329292	0.922	0.944	1.85e-100
1093	ENSSSCG00000007425	SNX21	2.73e-179	-0.329808	0.395	0.566	4.42e-175
1094	ENSSSCG00000012371	AR	1.09e-139	-0.330333	0.624	0.741	1.76e-135
1095	ENSSSCG00000033527	ITFG1	1.43e-203	-0.330527	0.345	0.528	2.31e-199
1096	ENSSSCG00000012265	CHST7	3.95e-203	-0.33061	0.278	0.47	6.4e-199
1097	ENSSSCG00000035952	TGFB1I1	5.57e-208	-0.331538	0.237	0.418	9.03e-204
1098	ENSSSCG00000021646	KLF9	9.47e-138	-0.333496	0.433	0.581	1.54e-133
1099	ENSSSCG00000025598	COBLL1	0	-0.334246	0.103	0.304	0
1100	ENSSSCG00000015402	CACNA2D1	3.36e-145	-0.335222	0.318	0.468	5.44e-141
1101	ENSSSCG00000033207	SULT2A1	8.95e-66	-0.335599	0.323	0.416	1.45e-61
1102	ENSSSCG00000037144	CDKN1B	6.3e-195	-0.336116	0.263	0.441	1.02e-190
1103	ENSSSCG00000023272	ILK	1.34e-203	-0.339405	0.617	0.759	2.17e-199
1104	ENSSSCG00000006887	CNN3	1.66e-193	-0.340019	0.676	0.805	2.7e-189
1105	ENSSSCG00000006735	PTGFRN	1.75e-177	-0.340808	0.823	0.89	2.84e-173
1106	ENSSSCG00000006087	CPQ	7.04e-194	-0.341149	0.618	0.754	1.14e-189
1107	ENSSSCG00000027946	MVP	1.14e-185	-0.341368	0.524	0.679	1.85e-181
1108	ENSSSCG00000039797	APCDD1	1.28e-220	-0.343253	0.172	0.347	2.07e-216
1109	ENSSSCG00000009672	SCARA5	2.85e-177	-0.345169	0.173	0.331	4.61e-173
1110	ENSSSCG00000030655	MAMDC2	0	-0.346832	0.08	0.285	0
1111	ENSSSCG00000001469	HLA-DMB	1.47e-223	-0.347082	0.134	0.299	2.38e-219
1112	ENSSSCG00000000361	CD63	0	-0.347714	1	1	0
1113	ENSSSCG00000039372	EMC10	4.26e-235	-0.34801	0.562	0.736	6.9e-231
1114	ENSSSCG00000031769	CTTN	2.36e-246	-0.350281	0.759	0.873	3.82e-242
1115	ENSSSCG00000030095	ZBTB16	3.8e-138	-0.350691	0.297	0.444	6.16e-134
1116	ENSSSCG00000014838	PGM2L1	6.4e-285	-0.351116	0.145	0.342	1.04e-280
1117	ENSSSCG00000017260	WIPI1	3.38e-266	-0.35177	0.207	0.41	5.48e-262
1118	ENSSSCG00000001834	MFGE8	2.64e-174	-0.352071	0.834	0.895	4.28e-170
1119	ENSSSCG00000028197	PFKL	2.44e-203	-0.352658	0.357	0.539	3.95e-199
1120	ENSSSCG00000028322		2.05e-57	-0.352994	0.664	0.718	3.32e-53
1121	ENSSSCG00000009123	CAMK2D	1.63e-200	-0.353787	0.398	0.576	2.65e-196
1122	ENSSSCG00000009370	FOXO1	2.09e-194	-0.356113	0.451	0.622	3.38e-190
1123	ENSSSCG00000014036	TMED9	0	-0.356534	0.984	0.994	0
1124	ENSSSCG00000003155	PPP1R15A	5.53e-175	-0.357001	0.8	0.88	8.96e-171
1125	ENSSSCG00000024674	ABL2	1.61e-118	-0.358076	0.365	0.489	2.61e-114
1126	ENSSSCG00000004974	LARP6	6.42e-159	-0.358383	0.564	0.7	1.04e-154
1127	ENSSSCG00000011195	GALNT15	0	-0.359622	0.064	0.234	0
1128	ENSSSCG00000008606	OSR1	6.81e-38	-0.359766	0.461	0.513	1.1e-33
1129	ENSSSCG00000017936	GABARAP	0	-0.362754	0.995	0.997	0
1130	ENSSSCG00000031661	C5H12orf75	0	-0.366872	0.042	0.232	0
1131	ENSSSCG00000012088	POFUT2	9.4e-271	-0.367296	0.752	0.874	1.52e-266
1132	ENSSSCG00000032748	SWI5	6.94e-192	-0.367392	0.518	0.674	1.12e-187
1133	ENSSSCG00000003691	MYL12A	9.18e-273	-0.368174	0.986	0.992	1.49e-268
1134	ENSSSCG00000004291	NT5E	0	-0.370344	0.04	0.256	0
1135	ENSSSCG00000038374	CIART	5.43e-82	-0.370728	0.557	0.622	8.8e-78
1136	ENSSSCG00000004024	RNASET2	5.25e-74	-0.371553	0.793	0.809	8.5e-70
1137	ENSSSCG00000016974	MAP1B	5.19e-175	-0.371804	0.863	0.948	8.42e-171
1138	ENSSSCG00000007737	TPST1	9.33e-174	-0.372953	0.508	0.654	1.51e-169
1139	ENSSSCG00000031261	RHOQ	2.11e-170	-0.37299	0.702	0.795	3.41e-166
1140	ENSSSCG00000034937	SH3BGRL3	1.24e-198	-0.37363	0.882	0.926	2.01e-194
1141	ENSSSCG00000016863	OXCT1	2.09e-228	-0.375925	0.322	0.515	3.39e-224
1142	ENSSSCG00000014984	MMP27	2.28e-225	-0.377479	0.39	0.588	3.69e-221
1143	ENSSSCG00000006729	TENT5C	4.56e-175	-0.377583	0.69	0.817	7.4e-171
1144	ENSSSCG00000038772	IKBIP	2.34e-250	-0.377887	0.747	0.864	3.79e-246
1145	ENSSSCG00000034898	MYDGF	3.84e-270	-0.379076	0.719	0.847	6.22e-266
1146	ENSSSCG00000023837	WFDC1	0	-0.380566	0.13	0.347	0
1147	ENSSSCG00000032942	DAP	5.94e-257	-0.382387	0.524	0.71	9.63e-253
1148	ENSSSCG00000011603	TMEM43	1.92e-266	-0.383538	0.292	0.501	3.11e-262
1149	ENSSSCG00000000435	ARHGEF25	9.23e-260	-0.384379	0.303	0.512	1.5e-255
1150	ENSSSCG00000026146	GALNT5	6.43e-273	-0.38452	0.214	0.42	1.04e-268
1151	ENSSSCG00000023920	P3H1	1.41e-244	-0.384607	0.805	0.887	2.29e-240
1152	ENSSSCG00000011294	GASK1A	3.13e-213	-0.384705	0.306	0.49	5.07e-209
1153	ENSSSCG00000040385	RFNG	2.41e-249	-0.385023	0.495	0.678	3.9e-245
1154	ENSSSCG00000011959	ABI3BP	2.12e-194	-0.385407	0.732	0.838	3.43e-190
1155	ENSSSCG00000033175	SASH1	3.61e-176	-0.386054	0.783	0.875	5.85e-172
1156	ENSSSCG00000038806	AXL	6.94e-260	-0.386265	0.286	0.496	1.12e-255
1157	ENSSSCG00000024914	CFB	1.52e-242	-0.387481	0.159	0.339	2.46e-238
1158	ENSSSCG00000004142	CITED2	1.21e-64	-0.389896	0.481	0.571	1.96e-60
1159	ENSSSCG00000012792	RENBP	1.7e-238	-0.391303	0.314	0.509	2.76e-234
1160	ENSSSCG00000015595	ATF3	2.93e-95	-0.3915	0.89	0.926	4.75e-91
1161	ENSSSCG00000007085	DSTN	5.53e-235	-0.397332	0.858	0.928	8.97e-231
1162	ENSSSCG00000011158	PFKP	1.08e-282	-0.398902	0.258	0.471	1.75e-278
1163	ENSSSCG00000014812	FOLR2	9.09e-281	-0.400112	0.916	0.96	1.47e-276
1164	ENSSSCG00000003132	KDELR1	0	-0.400687	0.946	0.976	0
1165	ENSSSCG00000012886	C2H11orf24	7.81e-245	-0.402776	0.373	0.566	1.26e-240
1166	ENSSSCG00000016364	GPC1	2.1e-245	-0.404394	0.493	0.673	3.4e-241
1167	ENSSSCG00000012837	CHID1	0	-0.404854	0.89	0.943	0
1168	ENSSSCG00000033154	ARL6IP5	4.76e-298	-0.405771	0.793	0.9	7.71e-294
1169	ENSSSCG00000010476	MYOF	4.98e-250	-0.406331	0.412	0.611	8.07e-246
1170	ENSSSCG00000021440	GPSM2	0	-0.407721	0.131	0.357	0
1171	ENSSSCG00000014361	CYSTM1	3.74e-283	-0.408925	0.377	0.597	6.06e-279
1172	ENSSSCG00000017920	CXCL16	1.76e-257	-0.409264	0.211	0.406	2.85e-253
1173	ENSSSCG00000039962	HSPB1	1.21e-117	-0.409919	0.911	0.951	1.97e-113
1174	ENSSSCG00000009112	SEC24D	1.55e-255	-0.409981	0.538	0.714	2.51e-251
1175	ENSSSCG00000034887	HAPLN4	0	-0.411187	0.042	0.288	0
1176	ENSSSCG00000017012	SLIT3	5.58e-236	-0.411223	0.311	0.514	9.04e-232
1177	ENSSSCG00000029226	UBC	1.51e-133	-0.411246	0.98	0.989	2.45e-129
1178	ENSSSCG00000038540	OLFML1	1.49e-199	-0.411266	0.462	0.623	2.41e-195
1179	ENSSSCG00000004908	LMAN1	2.89e-272	-0.411786	0.894	0.942	4.68e-268
1180	ENSSSCG00000030535	SNX9	7.11e-243	-0.416709	0.825	0.904	1.15e-238
1181	ENSSSCG00000031981	SHISA4	1.06e-222	-0.417013	0.458	0.632	1.71e-218
1182	ENSSSCG00000015710	ACTR3	1.71e-190	-0.41714	0.786	0.863	2.78e-186
1183	ENSSSCG00000002306	GALNT16	0	-0.41893	0.04	0.278	0
1184	ENSSSCG00000003332	SDF4	0	-0.419032	0.992	0.995	0
1185	ENSSSCG00000035595	HMCN1	0	-0.420896	0.016	0.243	0
1186	ENSSSCG00000012699	FHL1	3.7e-142	-0.421022	0.626	0.764	6e-138
1187	ENSSSCG00000017526	COPZ2	2.22e-277	-0.423324	0.442	0.639	3.6e-273
1188	ENSSSCG00000009620	BMP1	2.58e-293	-0.423518	0.484	0.683	4.18e-289
1189	ENSSSCG00000028203	TF	0	-0.423789	0.014	0.201	0
1190	ENSSSCG00000000915	DCN	0	-0.423926	1	1	0
1191	ENSSSCG00000011683	PAQR9	6.15e-164	-0.424015	0.655	0.77	9.97e-160
1192	ENSSSCG00000036669		6.78e-249	-0.424345	0.675	0.818	1.1e-244
1193	ENSSSCG00000029849	S1PR1	8.36e-124	-0.426041	0.203	0.332	1.36e-119
1194	ENSSSCG00000024052	GPX4	0	-0.42723	0.941	0.979	0
1195	ENSSSCG00000033982	ZNHIT1	9.87e-230	-0.427444	0.68	0.801	1.6e-225
1196	ENSSSCG00000006088	SDC2	7.87e-292	-0.428487	0.942	0.973	1.28e-287
1197	ENSSSCG00000038149	KCNE4	0	-0.430028	0.04	0.228	0
1198	ENSSSCG00000040535	LY6E	7.73e-291	-0.432841	0.112	0.297	1.25e-286
1199	ENSSSCG00000016093	AOX2	0	-0.433669	0.086	0.315	0
1200	ENSSSCG00000003150	NUCB1	3.25e-280	-0.434469	0.686	0.815	5.26e-276
1201	ENSSSCG00000039290	MTPN	7.8e-273	-0.437162	0.613	0.771	1.26e-268
1202	ENSSSCG00000039468	SERPINH1	0	-0.438413	0.994	0.997	0
1203	ENSSSCG00000031503	PRRX1	1.61e-243	-0.442106	0.93	0.964	2.61e-239
1204	ENSSSCG00000018091	ND5	2.02e-178	-0.442612	0.945	0.966	3.27e-174
1205	ENSSSCG00000031262	TXNIP	2.97e-130	-0.443087	0.628	0.725	4.81e-126
1206	ENSSSCG00000004610	CCPG1	8.01e-273	-0.443807	0.758	0.862	1.3e-268
1207	ENSSSCG00000034131	TXNDC5	0	-0.443834	0.941	0.973	0
1208	ENSSSCG00000001849	ANPEP	2.42e-281	-0.444122	0.933	0.962	3.93e-277
1209	ENSSSCG00000007435	PLTP	1.38e-162	-0.444684	0.656	0.753	2.23e-158
1210	ENSSSCG00000035875	OS9	0	-0.445015	0.396	0.635	0
1211	ENSSSCG00000007463	PTGIS	3.93e-162	-0.445477	0.614	0.744	6.37e-158
1212	ENSSSCG00000010351	CCSER2	2.19e-303	-0.44634	0.513	0.715	3.55e-299
1213	ENSSSCG00000025109	PLD3	1.96e-302	-0.448504	0.761	0.874	3.17e-298
1214	ENSSSCG00000012731		8.23e-250	-0.451708	0.743	0.846	1.33e-245
1215	ENSSSCG00000002684	CDH13	0	-0.452947	0.045	0.225	0
1216	ENSSSCG00000015328	SGCE	0	-0.46345	0.164	0.408	0
1217	ENSSSCG00000004485	CD109	0	-0.465145	0.208	0.44	0
1218	ENSSSCG00000008785	FAM114A1	0	-0.466808	0.749	0.871	0
1219	ENSSSCG00000032423	SPOCK1	0	-0.46737	0.196	0.406	0
1220	ENSSSCG00000039875	NKD1	0	-0.467755	0.154	0.404	0
1221	ENSSSCG00000004928	CILP	1.33e-307	-0.467936	0.054	0.21	2.16e-303
1222	ENSSSCG00000012050	RCAN1	8.8e-97	-0.469742	0.489	0.587	1.43e-92
1223	ENSSSCG00000014170	CAST	0	-0.476623	0.687	0.84	0
1224	ENSSSCG00000009217	PKD2	4.57e-292	-0.476924	0.508	0.702	7.41e-288
1225	ENSSSCG00000023498	HSPB6	1.27e-220	-0.477175	0.901	0.939	2.06e-216
1226	ENSSSCG00000033854	LGALS1	0	-0.478126	1	1	0
1227	ENSSSCG00000039249	PPP1R2	1.3e-267	-0.480389	0.829	0.909	2.11e-263
1228	ENSSSCG00000001814	IQGAP1	0	-0.493578	0.644	0.828	0
1229	ENSSSCG00000015999	FKBP7	0	-0.494144	0.887	0.942	0
1230	ENSSSCG00000038514	DDAH2	0	-0.495409	0.737	0.901	0
1231	ENSSSCG00000034441	MRGPRF	0	-0.496104	0.246	0.504	0
1232	ENSSSCG00000026211	NRN1	0	-0.497912	0.022	0.224	0
1233	ENSSSCG00000015522	ANGPTL1	0	-0.500995	0.076	0.31	0
1234	ENSSSCG00000026585	PROCR	7.03e-224	-0.501117	0.572	0.734	1.14e-219
1235	ENSSSCG00000008101	FBLN7	4.18e-170	-0.501217	0.184	0.329	6.77e-166
1236	ENSSSCG00000033727	GPX1	1.63e-179	-0.50266	0.77	0.853	2.64e-175
1237	ENSSSCG00000040793	CTSD	6.35e-244	-0.504042	0.808	0.88	1.03e-239
1238	ENSSSCG00000015119	MFRP	0	-0.504926	0.861	0.938	0
1239	ENSSSCG00000010703	HTRA1	0	-0.505868	0.97	0.996	0
1240	ENSSSCG00000006582	S100A14	0	-0.507892	0.35	0.597	0
1241	ENSSSCG00000012315	SYNJ2	0	-0.510174	0.16	0.419	0
1242	ENSSSCG00000037832	PMP22	0	-0.512421	0.901	0.967	0
1243	ENSSSCG00000029230	ECM1	8.23e-43	-0.51358	0.848	0.836	1.33e-38
1244	ENSSSCG00000001723	PLA2G7	4.94e-300	-0.514156	0.485	0.688	8.01e-296
1245	ENSSSCG00000009745	ADGRD1	0	-0.515461	0.25	0.51	0
1246	ENSSSCG00000016958	PIK3R1	1.25e-230	-0.520286	0.775	0.859	2.03e-226
1247	ENSSSCG00000006488	GLMP	0	-0.521689	0.471	0.661	0
1248	ENSSSCG00000009889	ALDH2	0	-0.522631	0.299	0.552	0
1249	ENSSSCG00000030325	C1QTNF6	0	-0.523907	0.81	0.917	0
1250	ENSSSCG00000001927	HEXA	0	-0.526661	0.638	0.809	0
1251	ENSSSCG00000016322	ACKR3	3.91e-283	-0.528757	0.53	0.737	6.34e-279
1252	ENSSSCG00000000964	LMF2	0	-0.529796	0.444	0.698	0
1253	ENSSSCG00000028355	ACTG1	0	-0.53311	1	1	0
1254	ENSSSCG00000035993	C1QTNF2	0	-0.534861	0.752	0.877	0
1255	ENSSSCG00000015271	PRELP	0	-0.542919	0.38	0.625	0
1256	ENSSSCG00000012294	PLP2	0	-0.547606	0.778	0.926	0
1257	ENSSSCG00000009872	PLBD2	0	-0.549625	0.437	0.684	0
1258	ENSSSCG00000016035	COL5A2	0	-0.552217	0.999	0.999	0
1259	ENSSSCG00000012119	TMSB4X	0	-0.552594	1	1	0
1260	ENSSSCG00000030565	GRIA4	0	-0.553655	0.019	0.328	0
1261	ENSSSCG00000014139	ARSK	0	-0.55381	0.413	0.675	0
1262	ENSSSCG00000037360	CST3	0	-0.557705	1	1	0
1263	ENSSSCG00000017429	P3H4	0	-0.558286	0.51	0.732	0
1264	ENSSSCG00000010370	ANXA8	1.28e-289	-0.572653	0.07	0.228	2.07e-285
1265	ENSSSCG00000009555	LAMP1	0	-0.575048	0.885	0.96	0
1266	ENSSSCG00000020915	P4HA2	0	-0.57606	0.921	0.969	0
1267	ENSSSCG00000025981	SLC38A5	0	-0.584763	0.208	0.51	0
1268	ENSSSCG00000013318	RCN1	0	-0.587437	0.995	0.998	0
1269	ENSSSCG00000036724	CRYAB	0	-0.587583	0.559	0.791	0
1270	ENSSSCG00000008240	SH2D6	0	-0.588829	0.254	0.534	0
1271	ENSSSCG00000002039	MMP14	1.02e-292	-0.593966	0.821	0.9	1.65e-288
1272	ENSSSCG00000037066	GADD45A	5.86e-191	-0.601147	0.656	0.784	9.49e-187
1273	ENSSSCG00000006524	THBS3	0	-0.60308	0.104	0.388	0
1274	ENSSSCG00000009336	RXFP2	0	-0.603767	0.122	0.341	0
1275	ENSSSCG00000003046	RABAC1	0	-0.60502	0.999	1	0
1276	ENSSSCG00000014336	EGR1	4.07e-164	-0.605351	0.726	0.797	6.59e-160
1277	ENSSSCG00000008854	CPE	0	-0.615331	0.403	0.628	0
1278	ENSSSCG00000014633	CAVIN3	0	-0.626665	0.987	0.999	0
1279	ENSSSCG00000008427	KCNK12	0	-0.63545	0.037	0.362	0
1280	ENSSSCG00000036431	VPS13C	0	-0.6364	0.604	0.807	0
1281	ENSSSCG00000009331	MEDAG	0	-0.638714	0.711	0.866	0
1282	ENSSSCG00000022506	COL6A1	0	-0.639393	1	1	0
1283	ENSSSCG00000006153	FABP5	3.73e-194	-0.640445	0.415	0.6	6.05e-190
1284	ENSSSCG00000031538	RNASE4	0	-0.646842	0.761	0.913	0
1285	ENSSSCG00000013408	ADM	1.94e-258	-0.646892	0.435	0.642	3.14e-254
1286	ENSSSCG00000015399	SEMA3E	0	-0.658666	0.132	0.458	0
1287	ENSSSCG00000000716	KCNA1	0	-0.673537	0.093	0.399	0
1288	ENSSSCG00000015073	TAGLN	5.24e-68	-0.67504	0.355	0.458	8.49e-64
1289	ENSSSCG00000024791	CD59	0	-0.67752	0.609	0.842	0
1290	ENSSSCG00000038614	NENF	0	-0.679529	0.769	0.908	0
1291	ENSSSCG00000005650	CERCAM	0	-0.679577	0.52	0.779	0
1292	ENSSSCG00000000105	KDELR3	0	-0.685868	0.691	0.885	0
1293	ENSSSCG00000028814	SOD3	0	-0.687804	0.942	0.979	0
1294	ENSSSCG00000022317	SLC38A10	0	-0.691484	0.786	0.921	0
1295	ENSSSCG00000034723	PYCR1	0	-0.694995	0.547	0.776	0
1296	ENSSSCG00000012597	PLS3	0	-0.71792	0.27	0.626	0
1297	ENSSSCG00000016174	FN1	0	-0.73154	0.053	0.318	0
1298	ENSSSCG00000002452	LGMN	0	-0.73398	0.866	0.913	0
1299	ENSSSCG00000021250	FKBP9	0	-0.734735	0.943	0.982	0
1300	ENSSSCG00000003366	CHD5	0	-0.735583	0.047	0.393	0
1301	ENSSSCG00000032369	HSD3B7	0	-0.738411	0.387	0.689	0
1302	ENSSSCG00000002829	MMP2	0	-0.745986	1	1	0
1303	ENSSSCG00000033586	DBNDD2	0	-0.754322	0.333	0.616	0
1304	ENSSSCG00000017300	MRC2	0	-0.755902	0.851	0.963	0
1305	ENSSSCG00000039894		0	-0.766677	1	1	0
1306	ENSSSCG00000016034	COL3A1	0	-0.772436	1	1	0
1307	ENSSSCG00000021610	CHPF	0	-0.782193	0.388	0.707	0
1308	ENSSSCG00000016792	RETREG1	0	-0.786793	0.224	0.501	0
1309	ENSSSCG00000003805	PDE4B	0	-0.797548	0.11	0.462	0
1310	ENSSSCG00000032330	THY1	0	-0.809182	0.895	0.93	0
1311	ENSSSCG00000006857	COL11A1	0	-0.814743	0.021	0.261	0
1312	ENSSSCG00000024669	NBL1	0	-0.818005	0.824	0.922	0
1313	ENSSSCG00000007501	BMP7	0	-0.824659	0.062	0.429	0
1314	ENSSSCG00000032444	PLXDC2	0	-0.829587	0.569	0.818	0
1315	ENSSSCG00000003479	MFAP2	0	-0.836306	0.829	0.976	0
1316	ENSSSCG00000008073	OMD	0	-0.849601	0.884	0.97	0
1317	ENSSSCG00000002383	FOS	1.3e-154	-0.852838	0.697	0.761	2.1e-150
1318	ENSSSCG00000005608	ANGPTL2	0	-0.858587	0.756	0.921	0
1319	ENSSSCG00000009565		0	-0.863807	0.44	0.743	0
1320	ENSSSCG00000032241	GPNMB	0	-0.864299	0.294	0.645	0
1321	ENSSSCG00000004058	EZR	0	-0.864942	0.427	0.703	0
1322	ENSSSCG00000027114	SCP2	0	-0.866869	0.694	0.878	0
1323	ENSSSCG00000032151	CPZ	0	-0.869303	0.978	0.993	0
1324	ENSSSCG00000024823	RCN3	0	-0.874238	0.908	0.97	0
1325	ENSSSCG00000023666	CTSB	0	-0.875042	0.886	0.96	0
1326	ENSSSCG00000035392	IGFBP2	1.07e-170	-0.886674	0.23	0.395	1.74e-166
1327	ENSSSCG00000001770	CTSH	0	-0.888868	0.994	0.999	0
1328	ENSSSCG00000010281	PSAP	0	-0.891419	0.985	0.997	0
1329	ENSSSCG00000002013	DHRS4	0	-0.91	0.892	0.942	0
1330	ENSSSCG00000029781	SELENOM	0	-0.931928	0.993	0.999	0
1331	ENSSSCG00000040162	NUPR1	0	-0.93228	0.999	0.999	0
1332	ENSSSCG00000011928	CCDC80	0	-0.936862	0.999	0.998	0
1333	ENSSSCG00000039148	P4HB	0	-0.9458	0.933	0.993	0
1334	ENSSSCG00000004789	THBS1	5.35e-138	-0.970286	0.745	0.81	8.67e-134
1335	ENSSSCG00000021084	S100A6	0	-0.978976	0.998	1	0
1336	ENSSSCG00000027331	COL6A3	0	-0.980709	1	1	0
1337	ENSSSCG00000023611	TNXB	0	-0.983391	0.31	0.633	0
1338	ENSSSCG00000006940	CCN1	0	-0.987688	0.718	0.873	0
1339	ENSSSCG00000001773	TMED3	0	-0.991249	0.825	0.958	0
1340	ENSSSCG00000010728	CPXM2	0	-0.997478	0.082	0.359	0
1341	ENSSSCG00000016754	AEBP1	0	-0.999535	0.989	0.999	0
1342	ENSSSCG00000017355	GRN	0	-1.00252	0.863	0.968	0
1343	ENSSSCG00000008491	QPCT	0	-1.00325	0.225	0.632	0
1344	ENSSSCG00000025049	CYBRD1	0	-1.00988	0.682	0.891	0
1345	ENSSSCG00000021873	CRABP1	0	-1.01043	0.007	0.138	0
1346	ENSSSCG00000017422	FKBP10	0	-1.01577	0.698	0.932	0
1347	ENSSSCG00000011400	SEMA3B	0	-1.01651	0.152	0.61	0
1348	ENSSSCG00000015567	NIBAN1	0	-1.02006	0.117	0.56	0
1349	ENSSSCG00000006988	PDGFRL	0	-1.03684	0.902	0.986	0
1350	ENSSSCG00000011299	CLEC3B	0	-1.04433	0.583	0.843	0
1351	ENSSSCG00000015270	FMOD	0	-1.0447	0.606	0.852	0
1352	ENSSSCG00000040681	FABP4	2.96e-74	-1.04588	0.292	0.407	4.8e-70
1353	ENSSSCG00000017082	SPARC	0	-1.05244	1	1	0
1354	ENSSSCG00000024043	ADAMTS2	0	-1.06473	0.635	0.941	0
1355	ENSSSCG00000007431	CTSA	0	-1.11848	0.576	0.866	0
1356	ENSSSCG00000036007	MFAP4	0	-1.12146	0.148	0.489	0
1357	ENSSSCG00000011609	FBLN2	0	-1.13613	0.549	0.89	0
1358	ENSSSCG00000015512	PAPPA2	0	-1.13902	0.098	0.338	0
1359	ENSSSCG00000022331	FGF13	0	-1.14253	0.036	0.418	0
1360	ENSSSCG00000000010	FBLN1	0	-1.14347	0.963	0.986	0
1361	ENSSSCG00000002366	NPC2	0	-1.14867	0.854	0.972	0
1362	ENSSSCG00000039946	CD34	0	-1.16296	0.177	0.689	0
1363	ENSSSCG00000017164	TIMP2	0	-1.16485	1	1	0
1364	ENSSSCG00000008239	CAPG	0	-1.16992	0.753	0.946	0
1365	ENSSSCG00000009526	ITGBL1	0	-1.19944	0.745	0.946	0
1366	ENSSSCG00000023784	SEMA3C	0	-1.25267	0.305	0.735	0
1367	ENSSSCG00000008555	CGREF1	0	-1.25268	0.49	0.86	0
1368	ENSSSCG00000036135	COL1A1	0	-1.25275	1	1	0
1369	ENSSSCG00000032094	DKK2	0	-1.28393	0.388	0.835	0
1370	ENSSSCG00000004658	FBN1	0	-1.29414	0.717	0.925	0
1371	ENSSSCG00000015334	PDK4	0	-1.2944	0.387	0.773	0
1372	ENSSSCG00000015326	COL1A2	0	-1.30558	1	1	0
1373	ENSSSCG00000008072	ASPN	0	-1.3063	0.341	0.707	0
1374	ENSSSCG00000037697	MGP	3.35e-180	-1.31208	0.487	0.631	5.43e-176
1375	ENSSSCG00000000681	P3H3	0	-1.32591	0.709	0.928	0
1376	ENSSSCG00000007522	CTSZ	0	-1.40521	0.98	0.994	0
1377	ENSSSCG00000006646	ARNT	0	-1.42123	1	1	0
1378	ENSSSCG00000004484	COL12A1	0	-1.46439	0.337	0.745	0
1379	ENSSSCG00000017511	PLXDC1	0	-1.59765	0.129	0.738	0
1380	ENSSSCG00000039488	SPON2	0	-1.62497	0.518	0.817	0
1381	ENSSSCG00000006051	CTHRC1	0	-1.63351	0.287	0.795	0
1382	ENSSSCG00000031712	MFAP5	0	-1.68396	0.197	0.543	0
1383	ENSSSCG00000004012	THBS2	0	-1.73647	0.632	0.903	0
1384	ENSSSCG00000006578	S100A4	0	-1.75198	0.152	0.57	0
1385	ENSSSCG00000036403	FAM180A	0	-1.76767	0.084	0.67	0
1386	ENSSSCG00000031648	CCN5	0	-1.83674	0.344	0.864	0
1387	ENSSSCG00000014232	LOX	0	-1.87553	0.731	0.957	0
1388	ENSSSCG00000035299	SFRP4	0	-1.91921	0.235	0.689	0
1389	ENSSSCG00000008898	HOPX	0	-1.9357	0.302	0.784	0
1390	ENSSSCG00000004192	CCN2	0	-2.15453	0.259	0.806	0
1391	ENSSSCG00000009361	POSTN	0	-2.23149	0.726	0.947	0
1392	ENSSSCG00000022230	CD9	0	-2.36151	0.581	0.983	0

## Sheet: Fibroblasts1_DEG
	Gene	HGNC.symbol	p_val	avg_log2FC	pct.1	pct.2	p_val_adj
1	ENSSSCG00000023333	FCN2	0	1.60327	0.94	0.882	0
2	ENSSSCG00000040513	AQP3	0	1.28482	0.983	0.908	0
3	ENSSSCG00000011453	ITIH4	0	1.25867	0.991	0.936	0
4	ENSSSCG00000035293	IGF2	1.46e-190	1.21307	0.839	0.819	4.39e-187
5	ENSSSCG00000011297	ABHD5	0	1.11198	1	0.974	0
6	ENSSSCG00000003451	PDPN	0	1.04338	1	0.976	0
7	ENSSSCG00000006359	ADAMTS4	0	1.03322	0.988	0.925	0
8	ENSSSCG00000010330	PPIF	0	1.02032	0.89	0.766	0
9	ENSSSCG00000014012	GFPT2	0	0.980495	0.983	0.916	0
10	ENSSSCG00000004572	C2CD4B	1.81e-288	0.953376	0.748	0.721	5.43e-285
11	ENSSSCG00000020970	IL6	0	0.94592	0.813	0.763	0
12	ENSSSCG00000027121	ODC1	0	0.916233	0.999	0.986	0
13	ENSSSCG00000010312	PLAU	0	0.89094	0.948	0.905	0
14	ENSSSCG00000001061	JARID2	0	0.862708	0.978	0.905	0
15	ENSSSCG00000040317	SOD2	0	0.839446	0.983	0.963	0
16	ENSSSCG00000035297	ISG12	0	0.826172	0.999	0.977	0
17	ENSSSCG00000014310	CXCL14	0	0.800667	0.859	0.812	0
18	ENSSSCG00000012317	GSPT2	0	0.797947	0.961	0.878	0
19	ENSSSCG00000017259	PRKAR1A	0	0.783116	0.993	0.966	0
20	ENSSSCG00000035051	ADORA2B	0	0.769219	0.859	0.667	0
21	ENSSSCG00000000660	A2M	4.95e-72	0.753097	0.619	0.664	1.48e-68
22	ENSSSCG00000003239	HAS1	3.91e-286	0.74966	0.591	0.469	1.17e-282
23	ENSSSCG00000035863	PLIN2	0	0.733097	0.991	0.969	0
24	ENSSSCG00000039867	UCK2	0	0.731294	0.864	0.661	0
25	ENSSSCG00000022679	COCH	1.68e-146	0.720561	0.565	0.53	5.04e-143
26	ENSSSCG00000008433	CALM2	0	0.711555	1	1	0
27	ENSSSCG00000015322	TFPI2	0	0.709193	0.991	0.974	0
28	ENSSSCG00000011828	FAM43A	0	0.707898	0.93	0.881	0
29	ENSSSCG00000029592	GPRC5A	0	0.697606	0.756	0.526	0
30	ENSSSCG00000029949	CD248	0	0.693695	0.998	0.976	0
31	ENSSSCG00000004651	GALK2	0	0.681379	0.966	0.912	0
32	ENSSSCG00000023298	SRXN1	0	0.680971	0.895	0.787	0
33	ENSSSCG00000033608	LOXL2	0	0.677098	0.964	0.868	0
34	ENSSSCG00000005970	SQLE	0	0.676283	0.857	0.763	0
35	ENSSSCG00000012053	CBR3	0	0.673229	0.803	0.621	0
36	ENSSSCG00000032723	ACER3	0	0.670667	0.942	0.842	0
37	ENSSSCG00000037449	CSF1	8.82e-283	0.661728	0.883	0.87	2.65e-279
38	ENSSSCG00000004470	HMGN3	0	0.660713	0.998	0.975	0
39	ENSSSCG00000003088	APOE	0	0.658082	1	0.998	0
40	ENSSSCG00000012996	CDC42EP2	0	0.639242	0.727	0.561	0
41	ENSSSCG00000033120	PALM2AKAP2	0	0.638174	0.99	0.904	0
42	ENSSSCG00000016714	CYCS	0	0.623933	0.991	0.959	0
43	ENSSSCG00000017498	PPP1R1B	0	0.615119	0.853	0.743	0
44	ENSSSCG00000012967	FOSL1	0	0.603155	0.972	0.9	0
45	ENSSSCG00000015815	FGFR1	0	0.59552	0.983	0.929	0
46	ENSSSCG00000016998	NPM1	0	0.594072	1	0.999	0
47	ENSSSCG00000007170	CPXM1	0	0.592	1	0.987	0
48	ENSSSCG00000035811	RPL32	0	0.585988	1	1	0
49	ENSSSCG00000004570	TPM1	0	0.578157	0.937	0.874	0
50	ENSSSCG00000004244	MAN1A1	0	0.576572	0.966	0.908	0
51	ENSSSCG00000027130	TNFRSF12A	0	0.574	0.988	0.948	0
52	ENSSSCG00000034570	IFI6	1.05e-207	0.572962	0.985	0.979	3.16e-204
53	ENSSSCG00000037582	F2RL2	0	0.570906	0.96	0.882	0
54	ENSSSCG00000035958	EVA1A	0	0.56853	0.744	0.549	0
55	ENSSSCG00000001427	C4A	0	0.560121	0.983	0.937	0
56	ENSSSCG00000011677	GK5	0	0.550788	0.782	0.65	0
57	ENSSSCG00000036014	RPLP0	0	0.544749	1	1	0
58	ENSSSCG00000005055	LGALS3	0	0.53493	0.999	0.987	0
59	ENSSSCG00000011270	EIF1B	0	0.533527	0.992	0.976	0
60	ENSSSCG00000004177	RPS12	0	0.531687	1	1	0
61	ENSSSCG00000016634	CAV1	0	0.53054	0.999	0.985	0
62	ENSSSCG00000015712	DDX18	0	0.529209	0.98	0.924	0
63	ENSSSCG00000034207	CEBPB	0	0.529199	1	0.995	0
64	ENSSSCG00000006472	CRABP2	0	0.519815	0.983	0.953	0
65	ENSSSCG00000010974	CNTFR	0	0.515162	0.732	0.579	0
66	ENSSSCG00000009019	RPS3A	0	0.511703	1	1	0
67	ENSSSCG00000008959	CXCL2	0	0.511287	0.982	0.965	0
68	ENSSSCG00000013030	PRDX5	0	0.50894	0.968	0.914	0
69	ENSSSCG00000032111	RPL7	0	0.502301	1	1	0
70	ENSSSCG00000000559	RASSF8	0	0.496916	0.994	0.956	0
71	ENSSSCG00000031109	HILPDA	6.95e-288	0.489299	0.708	0.574	2.09e-284
72	ENSSSCG00000004050	WTAP	0	0.488823	0.972	0.92	0
73	ENSSSCG00000008729	LYAR	0	0.487886	0.779	0.603	0
74	ENSSSCG00000013260	MDK	0	0.48126	0.885	0.809	0
75	ENSSSCG00000037016	ID1	0	0.478594	0.976	0.951	0
76	ENSSSCG00000004970	RPLP1	0	0.477686	1	1	0
77	ENSSSCG00000005040	GNPNAT1	0	0.47637	0.77	0.57	0
78	ENSSSCG00000037508	GSN	0	0.474577	1	1	0
79	ENSSSCG00000001620	MDFI	0	0.473756	0.748	0.661	0
80	ENSSSCG00000039862	TRIB3	0	0.472693	0.935	0.873	0
81	ENSSSCG00000025053	RYBP	0	0.472304	0.975	0.931	0
82	ENSSSCG00000036723	EMP1	0	0.469809	1	0.999	0
83	ENSSSCG00000035904	RPL7A	0	0.469796	1	1	0
84	ENSSSCG00000008162	IL1R1	0	0.467325	0.868	0.797	0
85	ENSSSCG00000031088	RPS7	0	0.465247	1	1	0
86	ENSSSCG00000025822	SFRP1	2.04e-291	0.463965	0.738	0.641	6.13e-288
87	ENSSSCG00000005453	TXN	0	0.463621	0.999	0.997	0
88	ENSSSCG00000038384	COX4I2	0	0.46334	0.958	0.918	0
89	ENSSSCG00000010746	ADAM12	0	0.461813	0.781	0.641	0
90	ENSSSCG00000016077	HSPD1	0	0.458847	1	0.992	0
91	ENSSSCG00000023716	TNFAIP6	2.87e-221	0.45319	0.862	0.781	8.61e-218
92	ENSSSCG00000004489	EEF1A1	0	0.449312	1	1	0
93	ENSSSCG00000038880	RPL23	0	0.444576	1	1	0
94	ENSSSCG00000011727	PTX3	9.5e-144	0.443631	0.885	0.877	2.85e-140
95	ENSSSCG00000008372	EHBP1	0	0.442607	0.849	0.733	0
96	ENSSSCG00000002776	ATP6V0D1	2.76e-192	0.442579	0.803	0.687	8.27e-189
97	ENSSSCG00000040470	RPS20	0	0.440558	1	1	0
98	ENSSSCG00000003930	RPS8	0	0.439331	1	1	0
99	ENSSSCG00000017607	TMEM100	0	0.438921	0.9	0.826	0
100	ENSSSCG00000033207	SULT2A1	7.71e-251	0.43854	0.611	0.446	2.31e-247
101	ENSSSCG00000022429	KAZALD1	0	0.438463	0.866	0.766	0
102	ENSSSCG00000013599	ANGPTL4	0	0.435447	1	0.988	0
103	ENSSSCG00000024917		0	0.433091	0.884	0.819	0
104	ENSSSCG00000004241	GJA1	0	0.432254	0.97	0.941	0
105	ENSSSCG00000034617	RPS27A	0	0.430662	1	1	0
106	ENSSSCG00000012680	GPC3	3.51e-253	0.43061	0.9	0.857	1.05e-249
107	ENSSSCG00000033697	RPS2	0	0.428603	1	1	0
108	ENSSSCG00000024771	TICAM1	0	0.428377	0.791	0.618	0
109	ENSSSCG00000037065	EMP2	0	0.427759	0.731	0.597	0
110	ENSSSCG00000039130	RPL6	0	0.426256	1	1	0
111	ENSSSCG00000033526	BAG2	0	0.42406	0.715	0.545	0
112	ENSSSCG00000025344	PHC2	0	0.421553	0.889	0.812	0
113	ENSSSCG00000034973	CXCL12	0	0.419447	0.9	0.83	0
114	ENSSSCG00000016275	NCL	0	0.419044	1	0.995	0
115	ENSSSCG00000005943	ST3GAL1	0	0.416341	0.812	0.653	0
116	ENSSSCG00000032367	CEBPD	0	0.404486	0.988	0.948	0
117	ENSSSCG00000017306	ITGB3	0	0.401119	0.886	0.818	0
118	ENSSSCG00000004847	MPHOSPH10	0	0.398096	0.818	0.687	0
119	ENSSSCG00000006324	ALDH9A1	0	0.39508	0.987	0.943	0
120	ENSSSCG00000033074	ZCCHC24	0	0.393794	0.9	0.823	0
121	ENSSSCG00000024260	RPL11	0	0.392468	1	1	0
122	ENSSSCG00000009169	SLC39A8	0	0.392212	0.785	0.704	0
123	ENSSSCG00000012234	SRPX	0	0.388643	0.729	0.553	0
124	ENSSSCG00000040863	IPMK	0	0.388566	0.759	0.6	0
125	ENSSSCG00000004049	ACAT2	0	0.38512	0.787	0.638	0
126	ENSSSCG00000009545	COL4A2	0	0.380497	0.999	0.975	0
127	ENSSSCG00000015311	CYP51A1	0	0.380068	0.801	0.656	0
128	ENSSSCG00000025298	POLR1F	0	0.378341	0.888	0.798	0
129	ENSSSCG00000025924	IGFBP5	0	0.37553	0.994	0.981	0
130	ENSSSCG00000006612	S100A10	0	0.374951	1	1	0
131	ENSSSCG00000015504	CACYBP	0	0.374903	0.951	0.884	0
132	ENSSSCG00000014168	ELL2	0	0.373626	0.989	0.965	0
133	ENSSSCG00000022404	SLC3A2	0	0.371525	0.982	0.947	0
134	ENSSSCG00000012166	SMS	0	0.369496	0.759	0.607	0
135	ENSSSCG00000016322	ACKR3	1.49e-113	0.368726	0.77	0.661	4.46e-110
136	ENSSSCG00000028420	EIF4E	0	0.36665	0.967	0.904	0
137	ENSSSCG00000010698	FGFR2	1.06e-300	0.363905	0.711	0.56	3.19e-297
138	ENSSSCG00000026710	CARHSP1	0	0.363443	0.754	0.597	0
139	ENSSSCG00000040929	TPT1	0	0.362387	1	1	0
140	ENSSSCG00000039890	RASL11A	3.79e-63	0.359898	0.711	0.705	1.14e-59
141	ENSSSCG00000040961	LIF	2.28e-257	0.359737	0.612	0.53	6.84e-254
142	ENSSSCG00000017761	UNC119	1.01e-271	0.359065	0.7	0.607	3.03e-268
143	ENSSSCG00000022300	MAT2A	0	0.356562	0.995	0.985	0
144	ENSSSCG00000011831	APOD	0	0.354332	1	0.982	0
145	ENSSSCG00000006821	GSTM3	1.29e-226	0.353627	0.752	0.654	3.86e-223
146	ENSSSCG00000000368	MMP19	8.44e-241	0.352641	0.845	0.763	2.53e-237
147	ENSSSCG00000000857	IGF1	0	0.348073	0.977	0.933	0
148	ENSSSCG00000040843	MRAP	7.19e-189	0.347178	0.827	0.823	2.16e-185
149	ENSSSCG00000036883	FABP3	6.23e-53	0.344627	0.489	0.465	1.87e-49
150	ENSSSCG00000033169	RPS15	0	0.344468	1	1	0
151	ENSSSCG00000037815	ZC3H12A	3.97e-258	0.341377	0.745	0.63	1.19e-254
152	ENSSSCG00000017251	SOX9	3.11e-136	0.339952	0.651	0.622	9.34e-133
153	ENSSSCG00000004218	RSPO3	5.3e-153	0.337483	0.684	0.625	1.59e-149
154	ENSSSCG00000013893	ARRDC2	6.57e-215	0.334358	0.654	0.528	1.97e-211
155	ENSSSCG00000036213	FGF2	2.2e-161	0.332663	0.871	0.834	6.59e-158
156	ENSSSCG00000003042	RPS19	0	0.331683	1	1	0
157	ENSSSCG00000000633	YBX3	0	0.330753	1	0.998	0
158	ENSSSCG00000000951	CSRP2	2.59e-232	0.33072	0.685	0.521	7.77e-229
159	ENSSSCG00000007817	IL4R	0	0.330252	0.873	0.76	0
160	ENSSSCG00000013181	SERPING1	5.63e-287	0.329308	1	0.995	1.69e-283
161	ENSSSCG00000035997	RPL10	0	0.32914	1	1	0
162	ENSSSCG00000006083	LAPTM4B	0	0.329023	0.996	0.972	0
163	ENSSSCG00000000843	TXNRD1	0	0.328708	0.989	0.964	0
164	ENSSSCG00000017137	METRNL	3.73e-253	0.328604	0.956	0.917	1.12e-249
165	ENSSSCG00000038992	TUBB6	2.83e-191	0.328325	0.797	0.724	8.49e-188
166	ENSSSCG00000012479	PCDH19	2.88e-193	0.32781	0.675	0.585	8.63e-190
167	ENSSSCG00000011825	ATP13A3	2.32e-261	0.325196	0.895	0.836	6.96e-258
168	ENSSSCG00000005267	ANXA1	0	0.324541	1	1	0
169	ENSSSCG00000002013	DHRS4	5.96e-275	0.323443	0.948	0.887	1.79e-271
170	ENSSSCG00000033326	RPL37	0	0.31978	1	1	0
171	ENSSSCG00000016751	GCK	3.05e-173	0.319239	0.644	0.548	9.16e-170
172	ENSSSCG00000016851	OSMR	1.8e-175	0.319016	0.689	0.626	5.4e-172
173	ENSSSCG00000011495	PRICKLE2	2.69e-164	0.318184	0.704	0.61	8.08e-161
174	ENSSSCG00000012001	ROBO1	0	0.318153	0.755	0.605	0
175	ENSSSCG00000038694	CCND2	3.28e-295	0.316297	0.977	0.941	9.85e-292
176	ENSSSCG00000005935	AGO2	1.13e-306	0.315916	0.884	0.775	3.39e-303
177	ENSSSCG00000000107	CSNK1E	8.97e-261	0.314474	0.895	0.82	2.69e-257
178	ENSSSCG00000006340	UAP1	3.95e-281	0.313222	0.996	0.982	1.18e-277
179	ENSSSCG00000003401	KIF1B	0	0.312617	0.989	0.952	0
180	ENSSSCG00000023662	CHST3	4.11e-189	0.308675	0.611	0.476	1.23e-185
181	ENSSSCG00000035037	SIK1	3.84e-295	0.308539	0.838	0.734	1.15e-291
182	ENSSSCG00000022447	F3	1.02e-133	0.307727	0.938	0.943	3.05e-130
183	ENSSSCG00000017614	TRIM25	5.34e-202	0.306419	0.725	0.629	1.6e-198
184	ENSSSCG00000003000	ITPKC	3.35e-226	0.302033	0.698	0.58	1.01e-222
185	ENSSSCG00000009865	TBX3	9.35e-153	0.301996	0.844	0.794	2.8e-149
186	ENSSSCG00000010756	MGMT	2.35e-196	0.300884	0.863	0.81	7.05e-193
187	ENSSSCG00000039568	SNAI2	8.33e-215	0.300878	0.948	0.913	2.5e-211
188	ENSSSCG00000008261	HK2	2.51e-160	0.296157	0.653	0.582	7.52e-157
189	ENSSSCG00000007672	POP7	6.21e-228	0.295186	0.727	0.592	1.86e-224
190	ENSSSCG00000010219	ARID5B	5.27e-200	0.291164	0.958	0.92	1.58e-196
191	ENSSSCG00000021576	CD83	1.67e-187	0.290419	0.694	0.63	5.01e-184
192	ENSSSCG00000028530	TMEM52	2.48e-200	0.289974	0.897	0.876	7.45e-197
193	ENSSSCG00000034758	PDXK	6.92e-285	0.288797	0.819	0.671	2.08e-281
194	ENSSSCG00000005385	NR4A3	2.53e-177	0.287132	0.845	0.808	7.6e-174
195	ENSSSCG00000008857	MSMO1	0	0.286129	0.723	0.568	0
196	ENSSSCG00000022301	EIF4EBP1	4.27e-196	0.283705	0.823	0.718	1.28e-192
197	ENSSSCG00000015649	DYRK3	4.35e-188	0.283576	0.77	0.677	1.3e-184
198	ENSSSCG00000034379	MAP2K3	0	0.280085	0.969	0.913	0
199	ENSSSCG00000016916	IL6ST	8.22e-270	0.279182	0.992	0.967	2.47e-266
200	ENSSSCG00000014274	PDLIM4	7.23e-173	0.279023	0.864	0.833	2.17e-169
201	ENSSSCG00000009152	SGMS2	9.47e-129	0.277842	0.799	0.753	2.84e-125
202	ENSSSCG00000016130	ZDBF2	9.1e-218	0.276177	0.605	0.49	2.73e-214
203	ENSSSCG00000000194		9.05e-96	0.274634	0.595	0.546	2.72e-92
204	ENSSSCG00000007198	ANGPT4	1.95e-67	0.2714	0.551	0.521	5.86e-64
205	ENSSSCG00000009668	CLU	8.36e-144	0.271121	0.884	0.877	2.51e-140
206	ENSSSCG00000016983	STC2	2.21e-72	0.270283	0.657	0.622	6.64e-69
207	ENSSSCG00000015120	USP2	7.48e-167	0.270048	0.62	0.51	2.25e-163
208	ENSSSCG00000012277	TIMP1	1.05e-305	0.269156	0.999	0.998	3.16e-302
209	ENSSSCG00000006917	LRRC8C	4.71e-153	0.268639	0.576	0.474	1.41e-149
210	ENSSSCG00000015850	DUSP4	3.36e-132	0.265131	0.696	0.617	1.01e-128
211	ENSSSCG00000022478	STK10	8.58e-173	0.264004	0.682	0.572	2.58e-169
212	ENSSSCG00000006238	CYP7A1	2.79e-133	0.261991	0.636	0.505	8.37e-130
213	ENSSSCG00000000033	TSPO	1.09e-212	0.259303	0.988	0.969	3.27e-209
214	ENSSSCG00000011033	VIM	2.57e-251	0.259222	1	1	7.72e-248
215	ENSSSCG00000033844	CYP1B1	5.38e-82	0.257262	0.733	0.729	1.61e-78
216	ENSSSCG00000013667	COL5A3	4.11e-214	0.256074	0.962	0.924	1.23e-210
217	ENSSSCG00000016123	PARD3B	3.27e-172	0.25021	0.707	0.595	9.8e-169
218	ENSSSCG00000026571	RAB8B	6.4e-20	-0.250587	0.685	0.722	1.92e-16
219	ENSSSCG00000024310	F13A1	1.4e-232	-0.250616	0.121	0.382	4.21e-229
220	ENSSSCG00000031456	ARL5B	4.04e-06	-0.25155	0.844	0.844	0.0121326
221	ENSSSCG00000030095	ZBTB16	1.33e-08	-0.251663	0.572	0.569	3.99e-05
222	ENSSSCG00000010493	PDLIM1	3.82e-130	-0.252902	0.357	0.479	1.15e-126
223	ENSSSCG00000022486	CBLB	1.58e-07	-0.254761	0.749	0.758	0.000474444
224	ENSSSCG00000015862	LIMS2	1.45e-60	-0.254921	0.422	0.51	4.35e-57
225	ENSSSCG00000014907	CREBZF	1.53e-38	-0.254999	0.762	0.814	4.58e-35
226	ENSSSCG00000005437	KLF4	3.21e-31	-0.256288	0.998	0.992	9.62e-28
227	ENSSSCG00000027607	IER3	2.68e-128	-0.256568	0.775	0.882	8.03e-125
228	ENSSSCG00000000261	IGFBP6	5.22e-11	-0.257008	0.996	0.989	1.57e-07
229	ENSSSCG00000011747	CLDN11	1.07e-05	-0.257903	0.895	0.924	0.0322256
230	ENSSSCG00000006155	ZBTB10	2.18e-24	-0.258933	0.625	0.65	6.53e-21
231	ENSSSCG00000027487	LAT2	3.22e-07	-0.259738	0.544	0.551	0.000967408
232	ENSSSCG00000006105	GEM	3.41e-19	-0.26314	0.932	0.946	1.02e-15
233	ENSSSCG00000003344	VWA1	9.3e-26	-0.265271	0.467	0.532	2.79e-22
234	ENSSSCG00000015083	FXYD6	4.23e-42	-0.26566	0.53	0.616	1.27e-38
235	ENSSSCG00000017091	TNIP1	7.18e-08	-0.26645	0.576	0.594	0.000215274
236	ENSSSCG00000003600	TINAGL1	2.97e-44	-0.266516	0.139	0.258	8.91e-41
237	ENSSSCG00000039946	CD34	4.84e-41	-0.26706	0.365	0.437	1.45e-37
238	ENSSSCG00000012970	CTSW	1.27e-16	-0.268437	0.333	0.397	3.82e-13
239	ENSSSCG00000011004	TOPORS	2.86e-32	-0.269654	0.901	0.916	8.57e-29
240	ENSSSCG00000008510	LTBP1	1.03e-25	-0.27098	0.493	0.546	3.08e-22
241	ENSSSCG00000037958	TOB2	2.09e-56	-0.271663	0.982	0.985	6.26e-53
242	ENSSSCG00000005949	SLA	3.76e-67	-0.272086	0.211	0.382	1.13e-63
243	ENSSSCG00000017422	FKBP10	9.01e-56	-0.273107	0.775	0.821	2.7e-52
244	ENSSSCG00000027652	KLHL15	7.08e-38	-0.273354	0.648	0.704	2.12e-34
245	ENSSSCG00000004163	BCLAF1	3.07e-60	-0.273745	0.907	0.936	9.21e-57
246	ENSSSCG00000006740	ATP1A1	1.14e-49	-0.273813	0.897	0.928	3.42e-46
247	ENSSSCG00000037598	SNX10	2.74e-62	-0.277076	0.299	0.419	8.22e-59
248	ENSSSCG00000028947	PELI1	5.39e-36	-0.277555	0.802	0.85	1.62e-32
249	ENSSSCG00000033586	DBNDD2	1.65e-32	-0.278103	0.495	0.557	4.96e-29
250	ENSSSCG00000006874	PALMD	1.13e-140	-0.27811	0.341	0.493	3.4e-137
251	ENSSSCG00000023630	CPM	2.3e-19	-0.278366	0.469	0.546	6.9e-16
252	ENSSSCG00000008980	SCARB2	1.68e-52	-0.279387	0.746	0.792	5.03e-49
253	ENSSSCG00000010703	HTRA1	9.94e-21	-0.279431	0.982	0.981	2.98e-17
254	ENSSSCG00000016974	MAP1B	3.23e-56	-0.279902	0.865	0.923	9.7e-53
255	ENSSSCG00000034087	TNFSF15	4.9e-14	-0.280667	0.246	0.371	1.47e-10
256	ENSSSCG00000017012	SLIT3	1.55e-33	-0.280912	0.521	0.572	4.66e-30
257	ENSSSCG00000029230	ECM1	1.45e-37	-0.282033	0.868	0.917	4.35e-34
258	ENSSSCG00000038162	CCL21	2.52e-124	-0.282954	0.263	0.389	7.55e-121
259	ENSSSCG00000015570	IVNS1ABP	7.31e-52	-0.284032	0.745	0.798	2.19e-48
260	ENSSSCG00000022246	ICOSLG	8.82e-75	-0.285413	0.526	0.614	2.65e-71
261	ENSSSCG00000017355	GRN	6.93e-92	-0.286303	0.894	0.924	2.08e-88
262	ENSSSCG00000012252	DDX3X	1.73e-78	-0.286376	0.993	0.994	5.2e-75
263	ENSSSCG00000009216	SPP1	7.3e-20	-0.286925	0.362	0.413	2.19e-16
264	ENSSSCG00000017472	IGFBP4	1.21e-24	-0.288004	0.756	0.793	3.64e-21
265	ENSSSCG00000039983	GJA4	1e-120	-0.288495	0.149	0.318	3e-117
266	ENSSSCG00000013406	CTR9	2.08e-62	-0.29101	0.666	0.754	6.23e-59
267	ENSSSCG00000013366	LDHA	3.99e-36	-0.291177	0.837	0.88	1.2e-32
268	ENSSSCG00000008989	CNOT6L	1.06e-35	-0.293125	0.581	0.631	3.18e-32
269	ENSSSCG00000025644	CD1	1.56e-182	-0.293283	0.117	0.347	4.67e-179
270	ENSSSCG00000027114	PODN	4.05e-40	-0.293466	0.773	0.804	1.21e-36
271	ENSSSCG00000016174	FN1	9e-13	-0.293812	0.332	0.409	2.7e-09
272	ENSSSCG00000017380	ARL4D	3e-62	-0.294188	0.488	0.541	9.01e-59
273	ENSSSCG00000015205	HEPACAM	4.25e-48	-0.294532	0.684	0.769	1.28e-44
274	ENSSSCG00000002366	NPC2	2.3e-56	-0.294676	0.889	0.909	6.9e-53
275	ENSSSCG00000001341		5.2e-67	-0.295221	0.996	0.996	1.56e-63
276	ENSSSCG00000004658	FBN1	1.91e-32	-0.297065	0.814	0.821	5.72e-29
277	ENSSSCG00000028814	SOD3	2e-10	-0.297091	0.945	0.954	6e-07
278	ENSSSCG00000038752	C6orf62	1.27e-72	-0.297785	0.727	0.791	3.8e-69
279	ENSSSCG00000037144	CDKN1B	4.73e-22	-0.299612	0.513	0.553	1.42e-18
280	ENSSSCG00000015357	MEOX2	3.28e-127	-0.299745	0.442	0.546	9.85e-124
281	ENSSSCG00000005511	TRAF1	3.06e-156	-0.299839	0.22	0.439	9.18e-153
282	ENSSSCG00000001470	HLA-DMA	3.97e-33	-0.301529	0.381	0.467	1.19e-29
283	ENSSSCG00000011106	CREM	3.97e-52	-0.301657	0.642	0.554	1.19e-48
284	ENSSSCG00000009384	INTS6	6.3e-47	-0.302568	0.657	0.697	1.89e-43
285	ENSSSCG00000026618	CAVIN2	1e-13	-0.30305	0.383	0.462	3e-10
286	ENSSSCG00000014156	ARRDC3	5.81e-27	-0.303397	0.575	0.626	1.74e-23
287	ENSSSCG00000004597	AQP9	3.36e-54	-0.30392	0.082	0.241	1.01e-50
288	ENSSSCG00000005444	TMEM245	4e-67	-0.306952	0.384	0.512	1.2e-63
289	ENSSSCG00000033760	LTBP4	8.77e-08	-0.309389	0.92	0.934	0.000263239
290	ENSSSCG00000011708	TSC22D2	1.05e-75	-0.309774	0.807	0.845	3.14e-72
291	ENSSSCG00000016925	PLK2	4.2e-15	-0.311331	0.564	0.616	1.26e-11
292	ENSSSCG00000037673	BFAR	1.48e-34	-0.312477	0.509	0.583	4.45e-31
293	ENSSSCG00000025703	REV3L	5.3e-67	-0.313077	0.811	0.876	1.59e-63
294	ENSSSCG00000009592	NFIL3	5.08e-79	-0.313349	0.877	0.917	1.52e-75
295	ENSSSCG00000015271	PRELP	1.64e-42	-0.314925	0.517	0.573	4.92e-39
296	ENSSSCG00000016754	AEBP1	9.28e-29	-0.316207	0.993	0.979	2.78e-25
297	ENSSSCG00000013313	PRRG4	8.39e-26	-0.316658	0.395	0.478	2.52e-22
298	ENSSSCG00000033146	CD163	2.47e-09	-0.316988	0.291	0.389	7.42e-06
299	ENSSSCG00000002254	NR2F2	5.41e-25	-0.317137	0.71	0.728	1.62e-21
300	ENSSSCG00000013911	TMEM59L	5.88e-31	-0.317594	0.487	0.544	1.76e-27
301	ENSSSCG00000016986	CREBRF	8.54e-54	-0.318599	0.717	0.741	2.56e-50
302	ENSSSCG00000034980	IRF8	6.53e-26	-0.31999	0.502	0.601	1.96e-22
303	ENSSSCG00000018094	CYTB	2.43e-97	-0.322512	1	1	7.3e-94
304	ENSSSCG00000008073	OMD	1.44e-31	-0.322968	0.923	0.945	4.31e-28
305	ENSSSCG00000032583	SRSF5	1.68e-39	-0.323082	0.795	0.837	5.05e-36
306	ENSSSCG00000035971	DUSP2	2.45e-76	-0.325701	0.45	0.555	7.35e-73
307	ENSSSCG00000007362	SRSF6	1.47e-95	-0.326148	0.755	0.837	4.4e-92
308	ENSSSCG00000014921	PRSS23	5.43e-41	-0.326511	0.799	0.84	1.63e-37
309	ENSSSCG00000026043	TGM3	3.92e-10	-0.327785	0.306	0.338	1.18e-06
310	ENSSSCG00000001469	HLA-DMB	6.27e-06	-0.329646	0.365	0.411	0.0187972
311	ENSSSCG00000018084	ND3	3.72e-57	-0.331167	0.963	0.973	1.12e-53
312	ENSSSCG00000012902	CDK2AP2	4.9e-47	-0.334315	0.541	0.606	1.47e-43
313	ENSSSCG00000011400	SEMA3B	4.94e-08	-0.335241	0.492	0.499	0.00014828
314	ENSSSCG00000000697	CHD4	1.72e-75	-0.337709	0.763	0.837	5.16e-72
315	ENSSSCG00000011867	MYLK	1.95e-80	-0.338699	0.199	0.341	5.85e-77
316	ENSSSCG00000006887	CNN3	1.03e-82	-0.342715	0.806	0.844	3.08e-79
317	ENSSSCG00000017511	PLXDC1	4.39e-48	-0.344907	0.352	0.413	1.32e-44
318	ENSSSCG00000008334	MXD1	2.22e-66	-0.346646	0.61	0.676	6.67e-63
319	ENSSSCG00000013448	MKNK2	5.45e-114	-0.348326	0.693	0.795	1.63e-110
320	ENSSSCG00000014149	MEF2C	2.43e-156	-0.349179	0.516	0.621	7.3e-153
321	ENSSSCG00000002266	CHD2	6.29e-71	-0.352109	0.598	0.674	1.89e-67
322	ENSSSCG00000010226	JMJD1C	1.85e-47	-0.352349	0.959	0.971	5.54e-44
323	ENSSSCG00000012076	MX2	1.06e-54	-0.35304	0.368	0.483	3.18e-51
324	ENSSSCG00000003682	ANKRD12	1.28e-94	-0.353659	0.96	0.978	3.84e-91
325	ENSSSCG00000015270	FMOD	4.78e-90	-0.355159	0.639	0.728	1.43e-86
326	ENSSSCG00000025499	FXYD5	1.54e-30	-0.356375	0.353	0.429	4.62e-27
327	ENSSSCG00000021646	KLF9	1.3e-31	-0.356554	0.647	0.655	3.89e-28
328	ENSSSCG00000010370	ANXA8	1.8e-21	-0.358052	0.372	0.428	5.4e-18
329	ENSSSCG00000036223	ACKR1	8.84e-67	-0.35865	0.098	0.274	2.65e-63
330	ENSSSCG00000021084	S100A6	1.25e-50	-0.359141	0.998	0.996	3.75e-47
331	ENSSSCG00000040786	SPTBN1	1.19e-89	-0.359166	0.89	0.924	3.57e-86
332	ENSSSCG00000002452	LGMN	3.62e-74	-0.359325	0.905	0.934	1.08e-70
333	ENSSSCG00000017389	RAMP2	1.41e-05	-0.360166	0.899	0.92	0.0421961
334	ENSSSCG00000009002	TLR2	6.6e-09	-0.360963	0.326	0.404	1.98e-05
335	ENSSSCG00000016522	PTN	2.79e-35	-0.361212	0.845	0.918	8.36e-32
336	ENSSSCG00000009745	ADGRD1	1.24e-25	-0.363882	0.537	0.574	3.72e-22
337	ENSSSCG00000036592	SRSF2	1.05e-107	-0.365454	0.981	0.988	3.15e-104
338	ENSSSCG00000027480	KLF10	2.07e-86	-0.368779	0.81	0.87	6.21e-83
339	ENSSSCG00000022689	GADD45B	2.85e-40	-0.369205	0.961	0.974	8.55e-37
340	ENSSSCG00000014361	CYSTM1	2.98e-30	-0.369714	0.595	0.611	8.94e-27
341	ENSSSCG00000032330	THY1	1.04e-21	-0.370926	0.948	0.933	3.13e-18
342	ENSSSCG00000023784	SEMA3C	1e-06	-0.37156	0.607	0.585	0.00299852
343	ENSSSCG00000031321	NR4A1	4.69e-30	-0.374104	0.935	0.948	1.41e-26
344	ENSSSCG00000032341	AIF1	1.28e-05	-0.375568	0.418	0.477	0.0382765
345	ENSSSCG00000012365	MSN	5.47e-42	-0.375701	0.822	0.841	1.64e-38
346	ENSSSCG00000034506	MS4A2	1.93e-51	-0.380599	0.245	0.386	5.78e-48
347	ENSSSCG00000027529	BIRC3	3.67e-32	-0.38094	0.959	0.974	1.1e-28
348	ENSSSCG00000011226	TGFBR2	1.84e-93	-0.382318	0.675	0.737	5.52e-90
349	ENSSSCG00000005975	MTSS1	4.33e-63	-0.383332	0.353	0.462	1.3e-59
350	ENSSSCG00000008988	CCNG2	6.21e-55	-0.383415	0.542	0.607	1.86e-51
351	ENSSSCG00000001063	MYLIP	6.51e-104	-0.383432	0.636	0.739	1.95e-100
352	ENSSSCG00000016646	IFRD1	6.26e-80	-0.38467	0.903	0.941	1.88e-76
353	ENSSSCG00000010452	IFIT1	3.21e-06	-0.385815	0.55	0.591	0.00962323
354	ENSSSCG00000001347	PPP1R10	6.13e-81	-0.386185	0.652	0.708	1.84e-77
355	ENSSSCG00000010728	CPXM2	4.87e-21	-0.388868	0.432	0.453	1.46e-17
356	ENSSSCG00000038500	TRIB1	1.37e-82	-0.389411	0.756	0.788	4.11e-79
357	ENSSSCG00000023611	TNXB	1.64e-55	-0.389892	0.461	0.534	4.93e-52
358	ENSSSCG00000018069	ND2	3.28e-97	-0.393038	0.998	0.998	9.84e-94
359	ENSSSCG00000040053	LSMEM1	5.47e-46	-0.39427	0.591	0.636	1.64e-42
360	ENSSSCG00000003582	SMPDL3B	2.86e-18	-0.394854	0.306	0.375	8.58e-15
361	ENSSSCG00000017956	CD68	6.28e-105	-0.396002	0.38	0.5	1.89e-101
362	ENSSSCG00000013940	NLRP3	1.95e-111	-0.39677	0.182	0.382	5.84e-108
363	ENSSSCG00000030820	STK4	5.15e-26	-0.39743	0.394	0.454	1.54e-22
364	ENSSSCG00000040793	CTSD	5.53e-121	-0.398581	0.826	0.881	1.66e-117
365	ENSSSCG00000002259	AKAP13	1.91e-99	-0.398993	0.676	0.746	5.73e-96
366	ENSSSCG00000010322	ZNF503	2.01e-124	-0.399288	0.787	0.861	6.04e-121
367	ENSSSCG00000007541	PDGFA	9.8e-56	-0.399789	0.423	0.53	2.94e-52
368	ENSSSCG00000011643	AMOTL2	4.74e-197	-0.401101	0.483	0.589	1.42e-193
369	ENSSSCG00000015871	NR4A2	1.62e-29	-0.402306	0.76	0.788	4.87e-26
370	ENSSSCG00000005073	ARID4A	4.25e-116	-0.402854	0.719	0.805	1.27e-112
371	ENSSSCG00000015310	AKAP9	7.63e-140	-0.405107	0.795	0.873	2.29e-136
372	ENSSSCG00000010281	PSAP	4.72e-205	-0.408781	0.987	0.992	1.41e-201
373	ENSSSCG00000006970	DLC1	9.75e-154	-0.409644	0.735	0.835	2.92e-150
374	ENSSSCG00000011609	FBLN2	2.58e-91	-0.411124	0.615	0.693	7.73e-88
375	ENSSSCG00000025049	CYBRD1	1.32e-141	-0.412935	0.735	0.802	3.97e-138
376	ENSSSCG00000026454	PMAIP1	2.28e-10	-0.41326	0.644	0.691	6.84e-07
377	ENSSSCG00000004369	PRDM1	1.73e-73	-0.413672	0.259	0.423	5.2e-70
378	ENSSSCG00000038410	CPEB2	1.78e-122	-0.413772	0.621	0.712	5.33e-119
379	ENSSSCG00000002997	MIA	3.61e-87	-0.415452	0.345	0.47	1.08e-83
380	ENSSSCG00000040681	FABP4	1.27e-54	-0.416528	0.462	0.338	3.81e-51
381	ENSSSCG00000011928	CCDC80	3.75e-12	-0.422095	0.999	0.985	1.12e-08
382	ENSSSCG00000004484	COL12A1	5.59e-20	-0.422361	0.603	0.594	1.68e-16
383	ENSSSCG00000017277	PECAM1	2.46e-42	-0.422535	0.388	0.485	7.39e-39
384	ENSSSCG00000013401	DKK3	3.52e-94	-0.424608	0.437	0.527	1.05e-90
385	ENSSSCG00000018065	ND1	5.59e-143	-0.434784	0.998	0.999	1.68e-139
386	ENSSSCG00000037918	ADIRF	1.67e-60	-0.439043	0.272	0.41	5.02e-57
387	ENSSSCG00000001814	IQGAP1	3.61e-196	-0.439204	0.736	0.815	1.08e-192
388	ENSSSCG00000031649	RNASE1	4.93e-75	-0.442988	0.407	0.522	1.48e-71
389	ENSSSCG00000011038	MRC1	3.52e-16	-0.447397	0.371	0.441	1.06e-12
390	ENSSSCG00000014277	IRF1	1.15e-64	-0.448289	0.728	0.786	3.44e-61
391	ENSSSCG00000032434	PLAUR	1.57e-118	-0.448983	0.861	0.918	4.72e-115
392	ENSSSCG00000004142	CITED2	3.3e-73	-0.452044	0.613	0.686	9.89e-70
393	ENSSSCG00000031888	DDIT4	3.36e-119	-0.457305	0.641	0.799	1.01e-115
394	ENSSSCG00000015550	RGS16	2.12e-37	-0.460403	0.344	0.427	6.37e-34
395	ENSSSCG00000017300	MRC2	3.46e-168	-0.461233	0.845	0.908	1.04e-164
396	ENSSSCG00000030616	RESF1	1.56e-142	-0.461332	0.613	0.717	4.68e-139
397	ENSSSCG00000017752	WSB1	8.59e-224	-0.46317	0.95	0.974	2.58e-220
398	ENSSSCG00000038089	COL18A1	1.1e-13	-0.463994	0.617	0.701	3.31e-10
399	ENSSSCG00000021328	PCSK1N	1.05e-83	-0.464088	0.445	0.539	3.15e-80
400	ENSSSCG00000015413	FGL2	1.11e-70	-0.464163	0.911	0.947	3.32e-67
401	ENSSSCG00000039314	MCL1	6.31e-258	-0.466496	0.954	0.979	1.89e-254
402	ENSSSCG00000033018	TM4SF1	1.24e-10	-0.467162	0.652	0.618	3.72e-07
403	ENSSSCG00000011264	CSRNP1	4.48e-181	-0.467351	0.839	0.898	1.34e-177
404	ENSSSCG00000023837	WFDC1	5.87e-26	-0.467873	0.392	0.433	1.76e-22
405	ENSSSCG00000034044	RASD1	9.16e-29	-0.469668	0.567	0.612	2.75e-25
406	ENSSSCG00000001052	PHACTR1	1.64e-76	-0.472747	0.329	0.443	4.93e-73
407	ENSSSCG00000031616	FOSB	2.98e-88	-0.473878	0.573	0.64	8.95e-85
408	ENSSSCG00000018075	COX1	1.62e-211	-0.482398	1	1	4.87e-208
409	ENSSSCG00000015334	PDK4	1.39e-148	-0.48404	0.302	0.506	4.16e-145
410	ENSSSCG00000010908	PTPRC	1.56e-74	-0.488434	0.189	0.357	4.68e-71
411	ENSSSCG00000006379	CD48	2.02e-150	-0.488446	0.175	0.38	6.05e-147
412	ENSSSCG00000013237	SPI1	5.22e-16	-0.489742	0.354	0.421	1.56e-12
413	ENSSSCG00000007067	JAG1	6.23e-119	-0.491155	0.624	0.736	1.87e-115
414	ENSSSCG00000024555	ING2	9.43e-170	-0.492143	0.743	0.826	2.83e-166
415	ENSSSCG00000016832	IL7R	4.21e-15	-0.492163	0.378	0.439	1.26e-11
416	ENSSSCG00000010651	ABLIM1	9.44e-186	-0.493616	0.419	0.545	2.83e-182
417	ENSSSCG00000016075	SF3B1	1.47e-280	-0.49372	0.942	0.974	4.42e-277
418	ENSSSCG00000022370	TNFSF9	1.84e-62	-0.495643	0.895	0.934	5.52e-59
419	ENSSSCG00000004154	TNFAIP3	3.79e-36	-0.496513	0.478	0.559	1.14e-32
420	ENSSSCG00000039731	GLRX	9.86e-135	-0.49707	0.835	0.766	2.96e-131
421	ENSSSCG00000030225	TRA2B	4.7e-237	-0.501458	0.979	0.986	1.41e-233
422	ENSSSCG00000033299	FLNA	2.13e-216	-0.513658	0.715	0.833	6.38e-213
423	ENSSSCG00000015342	COL28A1	2.97e-98	-0.520409	0.417	0.516	8.91e-95
424	ENSSSCG00000013775	ADGRE5	3.08e-49	-0.521494	0.504	0.586	9.24e-46
425	ENSSSCG00000038948	ETS2	1.56e-162	-0.524773	0.88	0.916	4.69e-159
426	ENSSSCG00000032048	SCRG1	2.15e-162	-0.527672	0.342	0.503	6.45e-159
427	ENSSSCG00000009412	LCP1	2.07e-52	-0.52834	0.288	0.414	6.22e-49
428	ENSSSCG00000009791	RSRC2	0	-0.534864	0.931	0.97	0
429	ENSSSCG00000037360	CST3	8.88e-12	-0.535666	1	1	2.67e-08
430	ENSSSCG00000031292		3.31e-09	-0.543674	0.648	0.731	9.94e-06
431	ENSSSCG00000017160	CBX4	7.03e-112	-0.548513	0.577	0.642	2.11e-108
432	ENSSSCG00000021161	CKS2	4.07e-151	-0.549666	0.859	0.924	1.22e-147
433	ENSSSCG00000014901	PCF11	1.72e-288	-0.55207	0.818	0.908	5.16e-285
434	ENSSSCG00000018087	ND4	0	-0.552113	1	1	0
435	ENSSSCG00000013361	SPTY2D1	3.81e-290	-0.552378	0.684	0.824	1.14e-286
436	ENSSSCG00000033190	AQP1	5.04e-47	-0.553535	0.287	0.397	1.51e-43
437	ENSSSCG00000031053	S100A1	2.38e-45	-0.553938	0.453	0.56	7.14e-42
438	ENSSSCG00000029082	KMT2E	5.68e-224	-0.557223	0.778	0.87	1.71e-220
439	ENSSSCG00000006350	FCGR2B	1.71e-09	-0.558166	0.354	0.427	5.14e-06
440	ENSSSCG00000018082	COX3	0	-0.558167	1	1	0
441	ENSSSCG00000024312	ID4	9.29e-97	-0.558678	0.661	0.753	2.79e-93
442	ENSSSCG00000011877	CD86	5.41e-168	-0.560381	0.333	0.485	1.62e-164
443	ENSSSCG00000030241	TSC22D3	0	-0.563543	0.84	0.917	0
444	ENSSSCG00000001952	NFKBIA	2.14e-17	-0.566256	0.976	0.985	6.41e-14
445	ENSSSCG00000021343	ZEB2	2.28e-219	-0.56778	0.771	0.876	6.84e-216
446	ENSSSCG00000014924	CTSC	2.9e-96	-0.5679	0.637	0.742	8.7e-93
447	ENSSSCG00000007585	ACTB	0	-0.56813	1	1	0
448	ENSSSCG00000018086	ND4L	5.77e-295	-0.57099	0.882	0.927	1.73e-291
449	ENSSSCG00000024791	CD59	3.11e-146	-0.571668	0.654	0.756	9.34e-143
450	ENSSSCG00000017202		0	-0.572551	1	1	0
451	ENSSSCG00000018078	COX2	0	-0.572572	1	1	0
452	ENSSSCG00000015545	GLUL	8.14e-249	-0.581126	0.844	0.914	2.44e-245
453	ENSSSCG00000011946	ALCAM	3.84e-206	-0.581932	0.208	0.456	1.15e-202
454	ENSSSCG00000006729	TENT5C	1.14e-290	-0.587765	0.743	0.858	3.43e-287
455	ENSSSCG00000004058	EZR	7.02e-104	-0.598498	0.677	0.709	2.11e-100
456	ENSSSCG00000016095	CLK1	0	-0.599536	0.681	0.81	0
457	ENSSSCG00000018081	ATP6	0	-0.603077	1	1	0
458	ENSSSCG00000013909	CRLF1	4.59e-62	-0.605175	0.383	0.471	1.38e-58
459	ENSSSCG00000017983	PER1	3.38e-191	-0.609843	0.719	0.812	1.01e-187
460	ENSSSCG00000039488	SPON2	1.32e-41	-0.610528	0.668	0.688	3.96e-38
461	ENSSSCG00000015595	ATF3	2.61e-168	-0.612065	0.932	0.966	7.83e-165
462	ENSSSCG00000016067	STK17B	1.89e-79	-0.613472	0.528	0.592	5.68e-76
463	ENSSSCG00000011129	ITIH5	1.57e-240	-0.620407	0.453	0.585	4.7e-237
464	ENSSSCG00000015541	IER5	0	-0.627265	0.765	0.902	0
465	ENSSSCG00000024666	FXYD3	9.53e-187	-0.631317	0.438	0.581	2.86e-183
466	ENSSSCG00000014441	CSF1R	1.54e-62	-0.632789	0.33	0.439	4.63e-59
467	ENSSSCG00000040445	RND3	0	-0.634183	0.864	0.938	0
468	ENSSSCG00000032474	CXCL10	3.55e-17	-0.634794	0.4	0.467	1.06e-13
469	ENSSSCG00000012119	TMSB4X	0	-0.640656	1	1	0
470	ENSSSCG00000020976	CSRP1	4.63e-27	-0.650789	0.568	0.6	1.39e-23
471	ENSSSCG00000011951	NFKBIZ	1.44e-181	-0.652186	0.873	0.941	4.31e-178
472	ENSSSCG00000014565		4.1e-40	-0.652746	0.521	0.61	1.23e-36
473	ENSSSCG00000005673	IER5L	5.55e-166	-0.652846	0.712	0.851	1.67e-162
474	ENSSSCG00000035066	MYOC	3.52e-85	-0.659768	0.617	0.793	1.05e-81
475	ENSSSCG00000008072	ASPN	1.79e-39	-0.667327	0.643	0.644	5.38e-36
476	ENSSSCG00000018091	ND5	0	-0.672806	0.962	0.982	0
477	ENSSSCG00000003805	PDE4B	1.62e-70	-0.67608	0.356	0.463	4.86e-67
478	ENSSSCG00000039953	PNRC1	0	-0.676891	0.967	0.989	0
479	ENSSSCG00000001229	HLA-3	5.27e-231	-0.680514	1	1	1.58e-227
480	ENSSSCG00000037241	RGS2	7.21e-140	-0.696947	0.471	0.578	2.16e-136
481	ENSSSCG00000015567	NIBAN1	1.05e-175	-0.698638	0.348	0.515	3.15e-172
482	ENSSSCG00000006051	CTHRC1	1.7e-25	-0.707703	0.578	0.572	5.1e-22
483	ENSSSCG00000022925	SLC2A3	7.4e-142	-0.708394	0.55	0.634	2.22e-138
484	ENSSSCG00000002919	TYROBP	5.73e-67	-0.724115	0.524	0.667	1.72e-63
485	ENSSSCG00000001471	BRD2	0	-0.730963	0.924	0.972	0
486	ENSSSCG00000004670	C15orf48	3.32e-29	-0.751359	0.341	0.43	9.96e-26
487	ENSSSCG00000023796	RNF121	2.93e-55	-0.755759	0.328	0.44	8.79e-52
488	ENSSSCG00000003766	DNAJB4	0	-0.765195	0.603	0.769	0
489	ENSSSCG00000006357	FCER1G	6.5e-69	-0.768686	0.361	0.484	1.95e-65
490	ENSSSCG00000009222	SPARCL1	2.19e-10	-0.776029	0.772	0.845	6.57e-07
491	ENSSSCG00000000234	TAMALIN	0	-0.779399	0.724	0.842	0
492	ENSSSCG00000005316	TPM2	6.23e-14	-0.780941	0.324	0.393	1.87e-10
493	ENSSSCG00000040773	TOB1	0	-0.785482	0.928	0.976	0
494	ENSSSCG00000034449	RSRP1	0	-0.786057	0.756	0.905	0
495	ENSSSCG00000016958	PIK3R1	0	-0.794441	0.84	0.913	0
496	ENSSSCG00000021374	FXYD1	3.25e-158	-0.80621	0.81	0.868	9.75e-155
497	ENSSSCG00000036724	CRYAB	7.91e-204	-0.813796	0.731	0.829	2.37e-200
498	ENSSSCG00000014232	LOX	4.31e-117	-0.813974	0.819	0.862	1.29e-113
499	ENSSSCG00000038549	ZFP36L2	0	-0.820418	0.988	0.994	0
500	ENSSSCG00000010509	PIK3AP1	2.95e-45	-0.821688	0.322	0.43	8.86e-42
501	ENSSSCG00000040010	BCL2A1	1.27e-11	-0.822251	0.349	0.415	3.8e-08
502	ENSSSCG00000005997	COL14A1	1.52e-130	-0.822924	0.945	0.961	4.56e-127
503	ENSSSCG00000037821	RGS5	3.53e-81	-0.825317	0.123	0.318	1.06e-77
504	ENSSSCG00000014117	THBS4	4.93e-06	-0.849478	0.626	0.602	0.0147754
505	ENSSSCG00000013784	DNAJB1	0	-0.85093	0.917	0.961	0
506	ENSSSCG00000006940	CCN1	0	-0.852012	0.83	0.935	0
507	ENSSSCG00000035299	SFRP4	1.12e-06	-0.853846	0.582	0.56	0.00336881
508	ENSSSCG00000037697	MGP	1.13e-11	-0.861546	0.779	0.783	3.4e-08
509	ENSSSCG00000036007	MFAP4	2.56e-12	-0.864501	0.425	0.44	7.67e-09
510	ENSSSCG00000012026	ADAMTS1	1.06e-292	-0.87254	0.688	0.84	3.19e-289
511	ENSSSCG00000009526	ITGBL1	1.37e-301	-0.876108	0.774	0.886	4.1e-298
512	ENSSSCG00000036060	RRAD	2.21e-48	-0.876617	0.575	0.602	6.62e-45
513	ENSSSCG00000023666	CTSB	3.42e-171	-0.878995	0.896	0.939	1.02e-167
514	ENSSSCG00000006378	SLAMF7	6.43e-112	-0.893277	0.262	0.42	1.93e-108
515	ENSSSCG00000008348	PLEK	3.18e-178	-0.900766	0.274	0.471	9.55e-175
516	ENSSSCG00000034469		1.02e-24	-0.901053	0.253	0.379	3.05e-21
517	ENSSSCG00000013408	ADM	5.14e-264	-0.904627	0.573	0.709	1.54e-260
518	ENSSSCG00000039962	HSPB1	0	-0.905	0.945	0.979	0
519	ENSSSCG00000029352	CCNL1	0	-0.925111	0.904	0.977	0
520	ENSSSCG00000032416	RGS1	5.19e-223	-0.935723	0.262	0.471	1.56e-219
521	ENSSSCG00000033512	C1QB	1.93e-13	-0.945362	0.437	0.42	5.8e-10
522	ENSSSCG00000025034	LAPTM5	4.34e-150	-0.970797	0.321	0.496	1.3e-146
523	ENSSSCG00000000808	SLC38A2	0	-0.990704	0.968	0.993	0
524	ENSSSCG00000003524	C1QA	1.16e-05	-0.9929	0.442	0.458	0.0348845
525	ENSSSCG00000028304	ZFP36L1	0	-0.995262	0.972	0.996	0
526	ENSSSCG00000029226	UBC	0	-1.03473	0.971	0.993	0
527	ENSSSCG00000037066	GADD45A	0	-1.05671	0.703	0.853	0
528	ENSSSCG00000014362	HBEGF	3.74e-114	-1.07111	0.584	0.699	1.12e-110
529	ENSSSCG00000006800	CD53	5.32e-58	-1.1074	0.398	0.498	1.59e-54
530	ENSSSCG00000010948	CTSL	3.82e-40	-1.11527	0.367	0.478	1.14e-36
531	ENSSSCG00000040461	CDKN1C	0	-1.13519	0.678	0.836	0
532	ENSSSCG00000006153	FABP5	2.92e-15	-1.18418	0.532	0.574	8.75e-12
533	ENSSSCG00000039214	IL1B	5.21e-53	-1.26421	0.413	0.511	1.56e-49
534	ENSSSCG00000022230	CD9	0	-1.28674	0.632	0.816	0
535	ENSSSCG00000028056	ZFP36	0	-1.3179	0.902	0.968	0
536	ENSSSCG00000037803	MARCKS	0	-1.36193	0.709	0.861	0
537	ENSSSCG00000008388	REL	1.04e-119	-1.3702	0.456	0.579	3.12e-116
538	ENSSSCG00000039416	CXCR4	2.52e-137	-1.4098	0.331	0.481	7.56e-134
539	ENSSSCG00000009517	GPR183	5.75e-34	-1.41797	0.268	0.37	1.73e-30
540	ENSSSCG00000010447	ACTA2	2.26e-10	-1.42764	0.219	0.317	6.79e-07
541	ENSSSCG00000009361	POSTN	3.25e-73	-1.43003	0.815	0.877	9.76e-70
542	ENSSSCG00000014336	EGR1	0	-1.43032	0.73	0.903	0
543	ENSSSCG00000036956	SOCS3	0	-1.46139	0.677	0.87	0
544	ENSSSCG00000021597	PHLDA2	0	-1.51105	0.736	0.898	0
545	ENSSSCG00000003155	PPP1R15A	0	-1.54081	0.838	0.961	0
546	ENSSSCG00000012173	SAT1	0	-1.56835	0.931	0.973	0
547	ENSSSCG00000011299	CLEC3B	3.42e-138	-1.71584	0.76	0.831	1.03e-134
548	ENSSSCG00000004192	CCN2	0	-1.7585	0.462	0.647	0
549	ENSSSCG00000015073	TAGLN	1.59e-28	-1.77276	0.527	0.568	4.77e-25
550	ENSSSCG00000015662	C4BPA	1.25e-35	-1.90464	0.477	0.424	3.76e-32
551	ENSSSCG00000006578	S100A4	2.7e-94	-2.01185	0.402	0.506	8.09e-91
552	ENSSSCG00000023374	SRGN	9.84e-06	-2.01247	0.691	0.767	0.0295131
553	ENSSSCG00000001455	HLA-DRB1	2.15e-19	-2.02432	0.458	0.509	6.46e-16
554	ENSSSCG00000008953	CXCL8	5.35e-157	-2.04195	0.391	0.553	1.6e-153
555	ENSSSCG00000029160		0	-2.13129	0.896	0.98	0
556	ENSSSCG00000033909	GIMAP1	1.48e-165	-2.13735	0.408	0.562	4.43e-162
557	ENSSSCG00000036618	FCGR3A	2.7e-77	-2.29764	0.439	0.549	8.1e-74
558	ENSSSCG00000031262	TXNIP	0	-2.334	0.683	0.909	0
559	ENSSSCG00000001456	HLA-DQA1	1.35e-128	-2.60195	0.402	0.54	4.04e-125
560	ENSSSCG00000002383	FOS	0	-2.62241	0.704	0.901	0
561	ENSSSCG00000001457	HLA-DQB1	2.67e-198	-2.69423	0.356	0.538	8.01e-195
562	ENSSSCG00000001453	HLA-DRA	7.95e-61	-2.98353	0.408	0.518	2.39e-57
563	ENSSSCG00000017705	CCL5	7.75e-193	-3.38741	0.496	0.637	2.33e-189
564	ENSSSCG00000017700	CCL3L1	1.62e-127	-3.39152	0.422	0.566	4.86e-124
565	ENSSSCG00000033262	CD74	2.96e-139	-3.50997	0.503	0.632	8.88e-136
566	ENSSSCG00000030921	APOA1	2.11e-250	-4.5831	0.7	0.817	6.34e-247

## Sheet: Fibroblasts2_DEG
	Gene	HGNC.symbol	p_val	avg_log2FC	pct.1	pct.2	p_val_adj
1	ENSSSCG00000009361	POSTN	0	3.2069	0.991	0.837	0
2	ENSSSCG00000011299	CLEC3B	0	2.6392	0.99	0.779	0
3	ENSSSCG00000004192	CCN2	0	2.3894	0.898	0.546	0
4	ENSSSCG00000015326	COL1A2	0	2.08564	1	0.999	0
5	ENSSSCG00000014232	LOX	0	2.06448	0.999	0.823	0
6	ENSSSCG00000017082	SPARC	0	2.04785	1	0.993	0
7	ENSSSCG00000035299	SFRP4	0	2.02004	0.881	0.499	0
8	ENSSSCG00000037697	MGP	0	1.98948	0.853	0.768	0
9	ENSSSCG00000036135	COL1A1	0	1.93281	1	0.999	0
10	ENSSSCG00000006051	CTHRC1	0	1.90813	0.954	0.494	0
11	ENSSSCG00000009526	ITGBL1	0	1.7925	0.997	0.833	0
12	ENSSSCG00000032151	CPZ	0	1.6543	0.999	0.97	0
13	ENSSSCG00000005997	COL14A1	0	1.61484	1	0.948	0
14	ENSSSCG00000011928	CCDC80	0	1.60405	1	0.986	0
15	ENSSSCG00000039488	SPON2	0	1.55399	0.906	0.638	0
16	ENSSSCG00000016034	COL3A1	0	1.50247	1	0.998	0
17	ENSSSCG00000031712	MFAP5	0	1.42117	0.685	0.43	0
18	ENSSSCG00000036007	MFAP4	0	1.40689	0.664	0.39	0
19	ENSSSCG00000008555	CGREF1	0	1.39948	0.966	0.657	0
20	ENSSSCG00000008072	ASPN	0	1.31393	0.859	0.6	0
21	ENSSSCG00000032330	THY1	0	1.27164	0.997	0.924	0
22	ENSSSCG00000006988	PDGFRL	0	1.19176	0.997	0.92	0
23	ENSSSCG00000040162	NUPR1	0	1.17663	1	0.99	0
24	ENSSSCG00000029781	SELENOM	0	1.17654	1	0.98	0
25	ENSSSCG00000017164	TIMP2	0	1.14044	1	0.998	0
26	ENSSSCG00000021084	S100A6	0	1.12141	1	0.996	0
27	ENSSSCG00000022230	CD9	0	1.07284	0.978	0.733	0
28	ENSSSCG00000008073	OMD	0	1.0546	0.993	0.929	0
29	ENSSSCG00000017818	SERPINF1	0	1.05071	1	0.99	0
30	ENSSSCG00000006646	ARNT	0	1.03265	1	0.985	0
31	ENSSSCG00000010703	HTRA1	0	0.985805	1	0.978	0
32	ENSSSCG00000013318	RCN1	0	0.977557	0.999	0.982	0
33	ENSSSCG00000024669	NBL1	0	0.97323	0.981	0.873	0
34	ENSSSCG00000027466	PCOLCE	0	0.959588	1	0.993	0
35	ENSSSCG00000024823	RCN3	0	0.956019	0.993	0.941	0
36	ENSSSCG00000016035	COL5A2	0	0.952535	1	0.984	0
37	ENSSSCG00000004012	THBS2	0	0.951904	0.939	0.719	0
38	ENSSSCG00000007522	CTSZ	0	0.946212	0.995	0.983	0
39	ENSSSCG00000016754	AEBP1	0	0.946184	1	0.979	0
40	ENSSSCG00000036724	CRYAB	0	0.940764	0.95	0.778	0
41	ENSSSCG00000011400	SEMA3B	0	0.913768	0.81	0.432	0
42	ENSSSCG00000004484	COL12A1	0	0.908787	0.84	0.546	0
43	ENSSSCG00000000681	P3H3	0	0.90171	0.964	0.79	0
44	ENSSSCG00000017511	PLXDC1	0	0.895649	0.735	0.33	0
45	ENSSSCG00000009745	ADGRD1	0	0.889414	0.836	0.51	0
46	ENSSSCG00000003479	MFAP2	0	0.886837	0.987	0.872	0
47	ENSSSCG00000011609	FBLN2	0	0.883025	0.907	0.628	0
48	ENSSSCG00000001773	TMED3	0	0.856019	0.986	0.845	0
49	ENSSSCG00000000261	IGFBP6	0	0.852212	0.999	0.989	0
50	ENSSSCG00000023784	SEMA3C	0	0.851622	0.855	0.535	0
51	ENSSSCG00000008898	HOPX	0	0.843788	0.738	0.485	0
52	ENSSSCG00000001770	CTSH	0	0.829313	1	0.989	0
53	ENSSSCG00000014812	FOLR2	0	0.819073	0.995	0.924	0
54	ENSSSCG00000015271	PRELP	0	0.804322	0.827	0.505	0
55	ENSSSCG00000015270	FMOD	0	0.801558	0.906	0.667	0
56	ENSSSCG00000017422	FKBP10	0	0.800768	0.96	0.78	0
57	ENSSSCG00000020915	P4HA2	0	0.794747	0.99	0.932	0
58	ENSSSCG00000024043	ADAMTS2	0	0.789423	0.947	0.676	0
59	ENSSSCG00000028549	ECM2	0	0.789384	0.999	0.971	0
60	ENSSSCG00000034723	PYCR1	0	0.770903	0.92	0.684	0
61	ENSSSCG00000009631	PEBP4	0	0.769212	0.958	0.747	0
62	ENSSSCG00000009004	SFRP2	6.56e-163	0.768125	0.831	0.713	1.97e-159
63	ENSSSCG00000000915	DCN	0	0.762982	1	0.996	0
64	ENSSSCG00000027114	PODN	0	0.751336	0.936	0.768	0
65	ENSSSCG00000033586	DBNDD2	0	0.739667	0.781	0.495	0
66	ENSSSCG00000023498	HSPB6	0	0.728835	0.987	0.898	0
67	ENSSSCG00000015999	FKBP7	0	0.716301	0.987	0.913	0
68	ENSSSCG00000009565	GAS6	0	0.699292	0.859	0.615	0
69	ENSSSCG00000032369	HSD3B7	0	0.698847	0.847	0.547	0
70	ENSSSCG00000005608	ANGPTL2	0	0.696635	0.957	0.794	0
71	ENSSSCG00000036403	FAM180A	0	0.695	0.623	0.275	0
72	ENSSSCG00000014984	MMP27	0	0.693983	0.88	0.597	0
73	ENSSSCG00000004928	CILP	1.67e-67	0.68988	0.493	0.289	5.01e-64
74	ENSSSCG00000007501	BMP7	0	0.689148	0.641	0.244	0
75	ENSSSCG00000023611	TNXB	0	0.687068	0.742	0.471	0
76	ENSSSCG00000004658	FBN1	0	0.675717	0.931	0.796	0
77	ENSSSCG00000008239	CAPG	0	0.652791	0.944	0.804	0
78	ENSSSCG00000033854	LGALS1	0	0.652394	1	0.997	0
79	ENSSSCG00000022317	SLC38A10	0	0.651034	0.966	0.813	0
80	ENSSSCG00000025049	CYBRD1	0	0.649882	0.929	0.758	0
81	ENSSSCG00000013408	ADM	8.36e-237	0.626859	0.825	0.648	2.51e-233
82	ENSSSCG00000032094	DKK2	3.22e-262	0.624889	0.766	0.537	9.65e-259
83	ENSSSCG00000011294	GASK1A	0	0.61856	0.777	0.527	0
84	ENSSSCG00000006940	CCN1	1.54e-251	0.616819	0.95	0.904	4.63e-248
85	ENSSSCG00000014633	CAVIN3	0	0.612416	1	0.979	0
86	ENSSSCG00000017300	MRC2	0	0.6083	0.983	0.876	0
87	ENSSSCG00000039946	CD34	0	0.606361	0.695	0.364	0
88	ENSSSCG00000035511	C1QTNF1	0	0.599681	1	0.984	0
89	ENSSSCG00000003351	MMP23B	0	0.594955	0.998	0.954	0
90	ENSSSCG00000039468	SERPINH1	0	0.589101	1	0.982	0
91	ENSSSCG00000007463	PTGIS	0	0.577413	0.869	0.73	0
92	ENSSSCG00000014139	ARSK	0	0.576282	0.833	0.59	0
93	ENSSSCG00000004789	THBS1	6.73e-178	0.574957	0.875	0.806	2.02e-174
94	ENSSSCG00000002013	DHRS4	4.68e-126	0.570237	0.904	0.9	1.4e-122
95	ENSSSCG00000031648	CCN5	8.56e-249	0.548297	0.717	0.471	2.57e-245
96	ENSSSCG00000011683	PCOLCE2	0	0.545947	0.902	0.761	0
97	ENSSSCG00000006238	CYP7A1	0	0.540643	0.826	0.474	0
98	ENSSSCG00000024388	BNIP3	1.51e-264	0.540346	0.947	0.861	4.53e-261
99	ENSSSCG00000004024	RNASET2	2.15e-247	0.529033	0.932	0.851	6.45e-244
100	ENSSSCG00000002829	MMP2	0	0.518644	1	0.989	0
101	ENSSSCG00000010728	CPXM2	8.42e-215	0.517909	0.621	0.412	2.53e-211
102	ENSSSCG00000017012	SLIT3	0	0.516866	0.738	0.524	0
103	ENSSSCG00000016322	ACKR3	0	0.508175	0.851	0.651	0
104	ENSSSCG00000021557	SULT1A3	2.21e-199	0.507728	0.959	0.917	6.64e-196
105	ENSSSCG00000015522	ANGPTL1	5.08e-61	0.499785	0.521	0.341	1.52e-57
106	ENSSSCG00000003439	DHRS3	0	0.490165	0.832	0.523	0
107	ENSSSCG00000000716	KCNA1	4.63e-193	0.490103	0.584	0.334	1.39e-189
108	ENSSSCG00000017355	GRN	0	0.489245	0.981	0.904	0
109	ENSSSCG00000025561	VASN	0	0.483246	0.971	0.893	0
110	ENSSSCG00000008491	QPCT	0	0.48318	0.68	0.378	0
111	ENSSSCG00000003366	CHD5	4.57e-257	0.482294	0.57	0.227	1.37e-253
112	ENSSSCG00000037832	PMP22	0	0.47937	0.988	0.932	0
113	ENSSSCG00000027331	COL6A3	0	0.471931	1	0.988	0
114	ENSSSCG00000000010	FBLN1	0	0.46799	0.993	0.969	0
115	ENSSSCG00000012050	RCAN1	7.29e-126	0.455388	0.795	0.705	2.19e-122
116	ENSSSCG00000036814	CLEC11A	3.61e-183	0.455048	0.967	0.891	1.08e-179
117	ENSSSCG00000016974	MAP1B	0	0.448796	0.977	0.896	0
118	ENSSSCG00000011747	CLDN11	2.08e-226	0.445959	0.955	0.909	6.24e-223
119	ENSSSCG00000014871	TSKU	0	0.436812	0.922	0.796	0
120	ENSSSCG00000008240	SH2D6	2.89e-170	0.436774	0.644	0.42	8.66e-167
121	ENSSSCG00000012699	FHL1	1.49e-155	0.429673	0.842	0.743	4.48e-152
122	ENSSSCG00000006345	OLFML2B	8.43e-119	0.428059	0.613	0.441	2.53e-115
123	ENSSSCG00000005455	SVEP1	0	0.424054	0.872	0.649	0
124	ENSSSCG00000014840	P4HA3	1.04e-306	0.423692	0.958	0.876	3.12e-303
125	ENSSSCG00000016522	PTN	3.56e-288	0.423511	0.964	0.889	1.07e-284
126	ENSSSCG00000010651	ABLIM1	0	0.416642	0.807	0.457	0
127	ENSSSCG00000006717	PHGDH	0	0.414562	0.706	0.416	0
128	ENSSSCG00000012792	RENBP	1.3e-213	0.411966	0.714	0.544	3.89e-210
129	ENSSSCG00000002366	NPC2	0	0.409417	0.97	0.891	0
130	ENSSSCG00000040706	DBN1	0	0.407872	0.878	0.663	0
131	ENSSSCG00000022506	COL6A1	0	0.407648	1	0.992	0
132	ENSSSCG00000002452	LGMN	0	0.40722	0.973	0.918	0
133	ENSSSCG00000016093	AOX2	5.42e-84	0.406298	0.53	0.312	1.63e-80
134	ENSSSCG00000036452	LRRC17	2.02e-248	0.40153	0.975	0.909	6.05e-245
135	ENSSSCG00000010011	TCN2	0	0.396979	0.81	0.593	0
136	ENSSSCG00000021873	CRABP1	6.78e-299	0.392777	0.238	0.223	2.03e-295
137	ENSSSCG00000009642	STC1	3.27e-221	0.390749	0.247	0.188	9.8e-218
138	ENSSSCG00000022331	FGF13	5.49e-25	0.38854	0.452	0.28	1.65e-21
139	ENSSSCG00000016792	RETREG1	2.28e-122	0.386759	0.657	0.521	6.85e-119
140	ENSSSCG00000005688	PTGES	2.49e-257	0.386389	0.954	0.826	7.46e-254
141	ENSSSCG00000003603	COL16A1	0	0.385863	0.972	0.915	0
142	ENSSSCG00000011643	AMOTL2	0	0.385225	0.752	0.527	0
143	ENSSSCG00000005055	LGALS3	9.98e-286	0.384558	1	0.988	2.99e-282
144	ENSSSCG00000021610	CHPF	3.11e-189	0.38229	0.71	0.494	9.33e-186
145	ENSSSCG00000028814	SOD3	2.08e-284	0.380418	0.987	0.945	6.24e-281
146	ENSSSCG00000016174	FN1	2.45e-54	0.378876	0.523	0.365	7.34e-51
147	ENSSSCG00000032423	SPOCK1	1.04e-126	0.377724	0.605	0.426	3.11e-123
148	ENSSSCG00000032558	EMX2	7.16e-142	0.372111	0.641	0.473	2.15e-138
149	ENSSSCG00000028996	ALDH1A1	1.96e-139	0.371882	0.614	0.416	5.89e-136
150	ENSSSCG00000035392	IGFBP2	0	0.367422	0.82	0.532	0
151	ENSSSCG00000000916	LUM	3.78e-222	0.36143	1	0.989	1.13e-218
152	ENSSSCG00000014921	PRSS23	1.21e-203	0.34886	0.934	0.81	3.64e-200
153	ENSSSCG00000032398	VGLL3	0	0.342511	0.773	0.508	0
154	ENSSSCG00000036119	LYPD2	0	0.340702	0.784	0.409	0
155	ENSSSCG00000014994	PDGFD	0	0.339974	0.901	0.713	0
156	ENSSSCG00000004291	NT5E	1.09e-50	0.338366	0.485	0.316	3.28e-47
157	ENSSSCG00000035983	TPPP3	7.03e-243	0.335155	0.849	0.622	2.11e-239
158	ENSSSCG00000009403	ITM2B	0	0.334563	1	1	0
159	ENSSSCG00000037900	CCND1	1.43e-171	0.331548	0.841	0.675	4.28e-168
160	ENSSSCG00000017569	CHAD	3.33e-292	0.33015	0.633	0.362	9.98e-289
161	ENSSSCG00000028623	RARRES1	0	0.329576	0.853	0.563	0
162	ENSSSCG00000000951	CSRP2	4.31e-148	0.326879	0.73	0.522	1.29e-144
163	ENSSSCG00000039426	FSTL1	2.25e-214	0.326121	0.999	0.981	6.76e-211
164	ENSSSCG00000017137	METRNL	1.38e-233	0.325279	0.976	0.916	4.13e-230
165	ENSSSCG00000007477	NFATC2	1.21e-71	0.318865	0.642	0.51	3.62e-68
166	ENSSSCG00000007431	CTSA	1.6e-166	0.317727	0.84	0.684	4.81e-163
167	ENSSSCG00000037102	FSTL3	1.15e-122	0.312764	0.913	0.811	3.44e-119
168	ENSSSCG00000008854	CPE	8.79e-58	0.311397	0.604	0.431	2.64e-54
169	ENSSSCG00000015399	SEMA3E	1.53e-156	0.30895	0.6	0.381	4.58e-153
170	ENSSSCG00000006290	SLC19A2	2.58e-156	0.307322	0.884	0.755	7.74e-153
171	ENSSSCG00000007435	PLTP	9.15e-97	0.306208	0.785	0.691	2.74e-93
172	ENSSSCG00000016690	CREB5	2.46e-190	0.306043	0.662	0.478	7.39e-187
173	ENSSSCG00000029230	ECM1	1.87e-49	0.303686	0.937	0.9	5.6e-46
174	ENSSSCG00000015567	NIBAN1	2.3e-201	0.303288	0.664	0.44	6.89e-198
175	ENSSSCG00000032444	PLXDC2	1.71e-125	0.298475	0.801	0.664	5.12e-122
176	ENSSSCG00000001570	PI16	0	0.296709	0.635	0.289	0
177	ENSSSCG00000039045	SLC26A2	6.3e-167	0.296229	0.789	0.6	1.89e-163
178	ENSSSCG00000035419	RARRES2	8.16e-116	0.294988	0.993	0.977	2.45e-112
179	ENSSSCG00000002825	CES1	1.55e-147	0.293237	0.719	0.509	4.65e-144
180	ENSSSCG00000010351	CCSER2	9.48e-159	0.291756	0.804	0.642	2.84e-155
181	ENSSSCG00000006857	COL11A1	1.46e-37	0.290013	0.346	0.286	4.38e-34
182	ENSSSCG00000006524	THBS3	7.48e-26	0.288034	0.483	0.309	2.24e-22
183	ENSSSCG00000031661	C12orf75	2.62e-06	0.287531	0.453	0.347	0.00786836
184	ENSSSCG00000024914	CFB	6.71e-55	0.287262	0.526	0.318	2.01e-51
185	ENSSSCG00000024692	RRBP1	7.57e-197	0.27781	0.998	0.987	2.27e-193
186	ENSSSCG00000024791	CD59	0	0.276911	0.904	0.698	0
187	ENSSSCG00000005627	AK1	0	0.276855	0.871	0.507	0
188	ENSSSCG00000004464	TENT5A	2.11e-116	0.272909	0.988	0.963	6.32e-113
189	ENSSSCG00000040629	IL34	2.36e-110	0.269332	0.671	0.51	7.08e-107
190	ENSSSCG00000020963	EPDR1	5.73e-21	0.266716	0.507	0.353	1.72e-17
191	ENSSSCG00000002306	GALNT16	7.37e-19	0.2667	0.454	0.258	2.21e-15
192	ENSSSCG00000011076	OTUD1	3.71e-154	0.264735	0.72	0.555	1.11e-150
193	ENSSSCG00000005267	ANXA1	4.15e-114	0.264609	1	1	1.25e-110
194	ENSSSCG00000016364	GPC1	2.44e-137	0.260564	0.774	0.633	7.32e-134
195	ENSSSCG00000001910	ISLR	0	0.260201	0.791	0.529	0
196	ENSSSCG00000032241	GPNMB	3.88e-37	0.258783	0.566	0.428	1.17e-33
197	ENSSSCG00000013742	NFIX	8.37e-158	0.257559	0.993	0.961	2.51e-154
198	ENSSSCG00000015413	FGL2	4.79e-146	0.252382	0.982	0.93	1.44e-142
199	ENSSSCG00000025698	SERPINE1	2.71e-166	0.250678	0.682	0.463	8.13e-163
200	ENSSSCG00000012315	SYNJ2	2.62e-47	0.250384	0.522	0.335	7.86e-44
201	ENSSSCG00000001914	LOXL1	7.81e-102	0.250361	0.54	0.324	2.34e-98
202	ENSSSCG00000003876	CDKN2C	0	0.25012	0.723	0.463	0
203	ENSSSCG00000016986	CREBRF	5.72e-33	-0.250083	0.745	0.733	1.72e-29
204	ENSSSCG00000005949	SLA	2.22e-47	-0.251463	0.531	0.305	6.65e-44
205	ENSSSCG00000037449	CSF1	1.06e-13	-0.251921	0.921	0.863	3.18e-10
206	ENSSSCG00000016958	PIK3R1	1.04e-09	-0.252454	0.887	0.898	3.11e-06
207	ENSSSCG00000000234	TAMALIN	4.89e-11	-0.253297	0.843	0.81	1.47e-07
208	ENSSSCG00000031456	ARL5B	1.29e-09	-0.253905	0.891	0.835	3.86e-06
209	ENSSSCG00000001341		9.08e-32	-0.254585	0.999	0.996	2.72e-28
210	ENSSSCG00000013448	MKNK2	3.66e-30	-0.256138	0.798	0.766	1.1e-26
211	ENSSSCG00000011395	RBM5	3.64e-49	-0.25633	0.719	0.714	1.09e-45
212	ENSSSCG00000024157	ZNF800	9.57e-42	-0.257043	0.747	0.719	2.87e-38
213	ENSSSCG00000016782	OTULINL	9.56e-22	-0.257546	0.755	0.703	2.87e-18
214	ENSSSCG00000017160	CBX4	6.02e-06	-0.257956	0.68	0.617	0.0180537
215	ENSSSCG00000010313	VCL	8.89e-47	-0.258381	0.679	0.669	2.67e-43
216	ENSSSCG00000003458	EFHD2	2.28e-33	-0.259235	0.574	0.582	6.84e-30
217	ENSSSCG00000017773	SUPT6H	6.75e-29	-0.259612	0.724	0.694	2.02e-25
218	ENSSSCG00000025448	SERTAD3	2.96e-28	-0.261575	0.842	0.819	8.88e-25
219	ENSSSCG00000036844	GPR171	4.79e-19	-0.263451	0.454	0.393	1.44e-15
220	ENSSSCG00000036317	VASP	6.1e-54	-0.264163	0.543	0.549	1.83e-50
221	ENSSSCG00000014934	CHORDC1	1.66e-28	-0.264195	0.775	0.725	4.99e-25
222	ENSSSCG00000009216	SPP1	6.79e-30	-0.264642	0.428	0.396	2.04e-26
223	ENSSSCG00000011579	PPARG	4.15e-11	-0.265046	0.814	0.612	1.24e-07
224	ENSSSCG00000021893	ROCK1	1.94e-57	-0.265646	0.813	0.818	5.81e-54
225	ENSSSCG00000004847	MPHOSPH10	1.71e-13	-0.266084	0.811	0.696	5.14e-10
226	ENSSSCG00000003771	FUBP1	3.18e-60	-0.266329	0.681	0.687	9.53e-57
227	ENSSSCG00000010959	NTRK2	4.96e-55	-0.266806	0.912	0.901	1.49e-51
228	ENSSSCG00000026043	TGM3	4.33e-293	-0.268139	0.284	0.341	1.3e-289
229	ENSSSCG00000003805	PDE4B	1.17e-09	-0.268148	0.485	0.43	3.5e-06
230	ENSSSCG00000009633		3.99e-35	-0.269139	0.876	0.866	1.2e-31
231	ENSSSCG00000011828	FAM43A	2.92e-22	-0.269198	0.873	0.896	8.75e-19
232	ENSSSCG00000017306	ITGB3	1.99e-60	-0.269228	0.857	0.828	5.98e-57
233	ENSSSCG00000014267	RAPGEF6	2.33e-79	-0.269253	0.52	0.548	6.98e-76
234	ENSSSCG00000000657	CLEC2D	3.75e-11	-0.269295	0.744	0.551	1.13e-07
235	ENSSSCG00000027646	TIPARP	2.73e-67	-0.269341	0.937	0.95	8.18e-64
236	ENSSSCG00000015652	IL10	7.66e-205	-0.269453	0.597	0.277	2.3e-201
237	ENSSSCG00000009422	TSC22D1	1.01e-14	-0.269492	0.687	0.66	3.04e-11
238	ENSSSCG00000039983	GJA4	1.11e-28	-0.269622	0.447	0.246	3.34e-25
239	ENSSSCG00000002266	CHD2	1.03e-30	-0.269996	0.669	0.655	3.1e-27
240	ENSSSCG00000008504	CRIM1	1.14e-170	-0.270219	0.437	0.556	3.43e-167
241	ENSSSCG00000033591	CHD9	4.72e-42	-0.270368	0.787	0.777	1.42e-38
242	ENSSSCG00000032434	PLAUR	2.83e-17	-0.270704	0.906	0.905	8.48e-14
243	ENSSSCG00000000806	SCAF11	1.82e-60	-0.271136	0.817	0.814	5.45e-57
244	ENSSSCG00000034087	TNFSF15	1.44e-228	-0.271385	0.302	0.352	4.33e-225
245	ENSSSCG00000014149	MEF2C	2.88e-37	-0.271527	0.762	0.563	8.65e-34
246	ENSSSCG00000039314	MCL1	2.98e-57	-0.272643	0.973	0.973	8.95e-54
247	ENSSSCG00000005096	HIF1A	1.56e-50	-0.273578	0.807	0.81	4.67e-47
248	ENSSSCG00000004049	ACAT2	5.37e-12	-0.2737	0.774	0.65	1.61e-08
249	ENSSSCG00000011264	CSRNP1	5.96e-41	-0.273963	0.875	0.887	1.79e-37
250	ENSSSCG00000018091	ND5	4.56e-18	-0.275145	0.981	0.977	1.37e-14
251	ENSSSCG00000034758	PDXK	1.14e-23	-0.275964	0.706	0.704	3.43e-20
252	ENSSSCG00000004205	ARHGAP18	6.16e-15	-0.276224	0.65	0.47	1.85e-11
253	ENSSSCG00000025644	CD1	1.02e-63	-0.276436	0.491	0.255	3.07e-60
254	ENSSSCG00000001398	HLA-7	8.58e-50	-0.276453	0.561	0.561	2.57e-46
255	ENSSSCG00000003401	KIF1B	2.46e-52	-0.276468	0.966	0.959	7.38e-49
256	ENSSSCG00000011218	SLC4A7	3.41e-40	-0.276872	0.582	0.588	1.02e-36
257	ENSSSCG00000001063	MYLIP	1.12e-36	-0.277675	0.723	0.714	3.35e-33
258	ENSSSCG00000013735	JUNB	2.89e-07	-0.277733	0.75	0.64	0.000866914
259	ENSSSCG00000007609	ARPC1A	2.79e-46	-0.278022	0.863	0.81	8.38e-43
260	ENSSSCG00000005466	PTBP3	5.29e-55	-0.279967	0.613	0.621	1.59e-51
261	ENSSSCG00000017472	IGFBP4	5.06e-45	-0.280203	0.815	0.779	1.52e-41
262	ENSSSCG00000038973	PPP1R12A	2.61e-48	-0.280393	0.777	0.759	7.82e-45
263	ENSSSCG00000027652	KLHL15	2.59e-26	-0.281433	0.73	0.684	7.77e-23
264	ENSSSCG00000017337	ACBD4	1.37e-09	-0.281685	0.7	0.623	4.11e-06
265	ENSSSCG00000015555	LAMC1	8.25e-60	-0.281928	0.934	0.931	2.48e-56
266	ENSSSCG00000000190	TUBA1B	5.54e-125	-0.28244	0.999	0.999	1.66e-121
267	ENSSSCG00000022486	CBLB	7.62e-09	-0.284154	0.806	0.746	2.29e-05
268	ENSSSCG00000013776	DDX39A	2.33e-69	-0.284298	0.673	0.691	7e-66
269	ENSSSCG00000017091	TNIP1	3.68e-54	-0.284548	0.564	0.596	1.1e-50
270	ENSSSCG00000014901	PCF11	1.56e-48	-0.284556	0.891	0.887	4.67e-45
271	ENSSSCG00000034167	SLC5A3	1.32e-05	-0.284826	0.679	0.511	0.0396124
272	ENSSSCG00000017430	EIF1	5.26e-282	-0.284985	1	1	1.58e-278
273	ENSSSCG00000025206	RNF19B	2.59e-47	-0.285223	0.876	0.838	7.78e-44
274	ENSSSCG00000026940	CASP10	9.35e-16	-0.285348	0.638	0.577	2.8e-12
275	ENSSSCG00000029236	ZBTB7A	1.31e-70	-0.285602	0.842	0.844	3.93e-67
276	ENSSSCG00000016618	CPED1	1.98e-44	-0.2858	0.66	0.613	5.94e-41
277	ENSSSCG00000010580	NFKB2	1.67e-26	-0.286006	0.628	0.592	5.01e-23
278	ENSSSCG00000022940	G3BP2	1.07e-45	-0.286493	0.713	0.692	3.22e-42
279	ENSSSCG00000031378	KBTBD6	3.42e-18	-0.286581	0.657	0.487	1.03e-14
280	ENSSSCG00000004597	AQP9	2.73e-223	-0.287354	0.188	0.21	8.18e-220
281	ENSSSCG00000038162	CCL21	4.99e-23	-0.287886	0.493	0.334	1.5e-19
282	ENSSSCG00000002965	ACTN4	4.4e-68	-0.288373	0.834	0.808	1.32e-64
283	ENSSSCG00000007362	SRSF6	1.1e-50	-0.289217	0.84	0.814	3.29e-47
284	ENSSSCG00000030616	RESF1	6.99e-09	-0.289575	0.759	0.68	2.1e-05
285	ENSSSCG00000022155	RBPJ	1.2e-36	-0.290896	0.859	0.865	3.6e-33
286	ENSSSCG00000037572	EPSTI1	1.52e-05	-0.294567	0.688	0.496	0.0455428
287	ENSSSCG00000033402	SARAF	3.02e-39	-0.294743	0.774	0.73	9.05e-36
288	ENSSSCG00000010746	ADAM12	1.4e-28	-0.295391	0.711	0.664	4.19e-25
289	ENSSSCG00000007198	ANGPT4	2.56e-13	-0.297008	0.731	0.485	7.69e-10
290	ENSSSCG00000003983	SMAP2	3.31e-09	-0.298232	0.632	0.552	9.93e-06
291	ENSSSCG00000011867	MYLK	1.42e-78	-0.298386	0.515	0.267	4.25e-75
292	ENSSSCG00000033703	FAM111A	1.35e-70	-0.298595	0.822	0.828	4.04e-67
293	ENSSSCG00000001470	HLA-DMA	1.87e-12	-0.298812	0.59	0.418	5.62e-09
294	ENSSSCG00000033146	CD163	8.34e-133	-0.300366	0.584	0.322	2.5e-129
295	ENSSSCG00000031733	AKAP12	4.31e-34	-0.301328	0.71	0.705	1.29e-30
296	ENSSSCG00000007170	CPXM1	1.08e-68	-0.3016	0.999	0.988	3.23e-65
297	ENSSSCG00000036014	RPLP0	1.05e-236	-0.301772	1	1	3.15e-233
298	ENSSSCG00000032726	SREK1	4.8e-62	-0.30294	0.786	0.763	1.44e-58
299	ENSSSCG00000015846	RBPMS	2.36e-32	-0.303442	0.629	0.583	7.09e-29
300	ENSSSCG00000039867	UCK2	1.43e-15	-0.304059	0.807	0.686	4.3e-12
301	ENSSSCG00000008162	IL1R1	3.83e-35	-0.305249	0.861	0.803	1.15e-31
302	ENSSSCG00000018081	ATP6	1.16e-31	-0.30609	1	1	3.49e-28
303	ENSSSCG00000014997		9.05e-55	-0.306128	0.748	0.723	2.71e-51
304	ENSSSCG00000003532	LUZP1	6.52e-58	-0.306936	0.816	0.781	1.96e-54
305	ENSSSCG00000008397	EFEMP1	2.45e-88	-0.307252	0.914	0.906	7.35e-85
306	ENSSSCG00000032436		2.92e-30	-0.308411	0.784	0.577	8.77e-27
307	ENSSSCG00000013297	CD44	1.74e-32	-0.310062	0.969	0.973	5.23e-29
308	ENSSSCG00000013432	MIDN	5.17e-55	-0.311993	0.802	0.765	1.55e-51
309	ENSSSCG00000030300	MT-2B	9.95e-15	-0.313035	0.577	0.416	2.98e-11
310	ENSSSCG00000002259	AKAP13	5.54e-34	-0.31335	0.764	0.723	1.66e-30
311	ENSSSCG00000023423	UBALD2	2.83e-55	-0.316729	0.708	0.697	8.5e-52
312	ENSSSCG00000033383	AVPR1A	1.2e-48	-0.317512	0.626	0.379	3.61e-45
313	ENSSSCG00000017213	JPT1	3.81e-15	-0.317749	0.71	0.652	1.14e-11
314	ENSSSCG00000028979	UVRAG	6.98e-107	-0.318442	0.668	0.705	2.09e-103
315	ENSSSCG00000035505	YTHDC1	1.32e-64	-0.318514	0.727	0.733	3.95e-61
316	ENSSSCG00000005935	AGO2	7.51e-100	-0.318526	0.788	0.801	2.25e-96
317	ENSSSCG00000030820	STK4	3.44e-74	-0.318553	0.419	0.445	1.03e-70
318	ENSSSCG00000017046	EBF1	6.69e-91	-0.320179	0.935	0.926	2.01e-87
319	ENSSSCG00000008870	GUCY1B1	1.66e-31	-0.321097	0.556	0.488	4.98e-28
320	ENSSSCG00000036855	SLC25A36	2.14e-83	-0.32112	0.918	0.916	6.41e-80
321	ENSSSCG00000001471	BRD2	7.44e-50	-0.323475	0.962	0.961	2.23e-46
322	ENSSSCG00000009334	HSPH1	3.86e-124	-0.323672	0.998	0.999	1.16e-120
323	ENSSSCG00000033010	AHNAK	4.44e-58	-0.324358	0.954	0.957	1.33e-54
324	ENSSSCG00000036223	ACKR1	1.23e-233	-0.325396	0.506	0.179	3.68e-230
325	ENSSSCG00000031083	SZRD1	3.02e-77	-0.325815	0.717	0.717	9.07e-74
326	ENSSSCG00000013406	CTR9	1.91e-48	-0.327061	0.764	0.728	5.73e-45
327	ENSSSCG00000037582	F2RL2	2.43e-96	-0.327943	0.92	0.895	7.28e-93
328	ENSSSCG00000009434	RGCC	4.92e-65	-0.328534	0.988	0.993	1.47e-61
329	ENSSSCG00000038132	IRF2BP2	2.77e-90	-0.329281	0.863	0.859	8.32e-87
330	ENSSSCG00000018087	ND4	2.31e-50	-0.329347	1	1	6.92e-47
331	ENSSSCG00000032381	LITAF	8.3e-67	-0.330497	0.743	0.77	2.49e-63
332	ENSSSCG00000008467	EML4	3.1e-111	-0.331469	0.61	0.65	9.29e-108
333	ENSSSCG00000004970	RPLP1	0	-0.331979	1	1	0
334	ENSSSCG00000004425	LAMA4	4.24e-50	-0.332235	0.852	0.773	1.27e-46
335	ENSSSCG00000007465	B4GALT5	2.41e-45	-0.333117	0.631	0.598	7.23e-42
336	ENSSSCG00000016061	MYO1B	1.68e-87	-0.333958	0.865	0.83	5.03e-84
337	ENSSSCG00000016075	SF3B1	5.97e-88	-0.333997	0.965	0.967	1.79e-84
338	ENSSSCG00000004166	AHI1	5.85e-30	-0.334358	0.709	0.665	1.76e-26
339	ENSSSCG00000023724	ZBTB1	6.18e-47	-0.335235	0.83	0.767	1.85e-43
340	ENSSSCG00000013642	PDE4A	1.9e-19	-0.33567	0.641	0.56	5.7e-16
341	ENSSSCG00000002034	ACIN1	6.74e-74	-0.336268	0.828	0.808	2.02e-70
342	ENSSSCG00000022804	RHOJ	9.81e-37	-0.337801	0.807	0.736	2.94e-33
343	ENSSSCG00000013401	DKK3	4.57e-220	-0.337877	0.719	0.464	1.37e-216
344	ENSSSCG00000009002	TLR2	6.1e-72	-0.338243	0.409	0.382	1.83e-68
345	ENSSSCG00000034449	RSRP1	9.54e-40	-0.338602	0.906	0.865	2.86e-36
346	ENSSSCG00000035997	RPL10	0	-0.338798	1	1	0
347	ENSSSCG00000002841	N4BP1	4.02e-99	-0.338912	0.764	0.786	1.21e-95
348	ENSSSCG00000015136	UBASH3B	2.78e-11	-0.340312	0.718	0.594	8.34e-08
349	ENSSSCG00000009157	TET2	5.9e-16	-0.340564	0.733	0.644	1.77e-12
350	ENSSSCG00000037532	MNDA	1.37e-12	-0.340717	0.683	0.483	4.1e-09
351	ENSSSCG00000038549	ZFP36L2	8.13e-28	-0.340809	0.999	0.992	2.44e-24
352	ENSSSCG00000039953	PNRC1	1.87e-58	-0.34125	0.99	0.983	5.62e-55
353	ENSSSCG00000005073	ARID4A	8.34e-51	-0.341357	0.797	0.784	2.5e-47
354	ENSSSCG00000016850	LIFR	2.09e-17	-0.341473	0.679	0.553	6.26e-14
355	ENSSSCG00000004387	FOXO3	1.39e-84	-0.34197	0.662	0.695	4.17e-81
356	ENSSSCG00000013302	CAT	8.35e-129	-0.342125	0.823	0.861	2.5e-125
357	ENSSSCG00000040743	M6PR	2.31e-106	-0.342282	0.775	0.8	6.93e-103
358	ENSSSCG00000032164	PEA15	7.87e-65	-0.344447	0.803	0.824	2.36e-61
359	ENSSSCG00000033190	AQP1	1.91e-101	-0.344775	0.557	0.335	5.72e-98
360	ENSSSCG00000005183	PSIP1	5.49e-91	-0.346528	0.651	0.669	1.65e-87
361	ENSSSCG00000017389	RAMP2	1.09e-27	-0.346638	0.909	0.917	3.28e-24
362	ENSSSCG00000037815	ZC3H12A	1.93e-52	-0.346884	0.689	0.648	5.8e-49
363	ENSSSCG00000025344	PHC2	1.95e-97	-0.346923	0.845	0.826	5.85e-94
364	ENSSSCG00000017956	CD68	3.94e-29	-0.347273	0.603	0.447	1.18e-25
365	ENSSSCG00000035715	GCH1	8.34e-40	-0.347567	0.753	0.676	2.5e-36
366	ENSSSCG00000012434	ATRX	2.51e-104	-0.347883	0.849	0.851	7.54e-101
367	ENSSSCG00000004890	SERPINB2	8.83e-26	-0.347906	0.492	0.309	2.65e-22
368	ENSSSCG00000014177	CHD1	9.58e-135	-0.350167	0.963	0.959	2.87e-131
369	ENSSSCG00000038071	RASL12	5.42e-08	-0.350886	0.682	0.551	0.000162716
370	ENSSSCG00000018092	ND6	1.96e-31	-0.352277	0.736	0.651	5.89e-28
371	ENSSSCG00000037310	ATP6AP1	6.2e-95	-0.352965	0.61	0.676	1.86e-91
372	ENSSSCG00000017498	PPP1R1B	2.14e-19	-0.353222	0.876	0.745	6.43e-16
373	ENSSSCG00000004535	TCF4	6.24e-110	-0.355211	0.728	0.804	1.87e-106
374	ENSSSCG00000007924	UBN1	8.92e-81	-0.355449	0.817	0.818	2.67e-77
375	ENSSSCG00000007253	MAPRE1	3.4e-70	-0.355474	0.778	0.772	1.02e-66
376	ENSSSCG00000012022	APP	2.39e-66	-0.356632	0.94	0.949	7.16e-63
377	ENSSSCG00000022300	MAT2A	6.28e-148	-0.357352	0.979	0.989	1.88e-144
378	ENSSSCG00000011720	MBNL1	9.84e-128	-0.357834	0.833	0.882	2.95e-124
379	ENSSSCG00000010621	ADD3	1.81e-108	-0.358293	0.943	0.946	5.42e-105
380	ENSSSCG00000000559	RASSF8	5.12e-138	-0.358629	0.959	0.966	1.53e-134
381	ENSSSCG00000003682	ANKRD12	1.15e-94	-0.358779	0.976	0.973	3.45e-91
382	ENSSSCG00000025298	POLR1F	1.57e-111	-0.358956	0.846	0.813	4.72e-108
383	ENSSSCG00000028420	EIF4E	9.15e-125	-0.360763	0.919	0.918	2.74e-121
384	ENSSSCG00000008496	EIF2AK2	3.4e-53	-0.360777	0.619	0.582	1.02e-49
385	ENSSSCG00000017672	MED13	1.07e-110	-0.36095	0.844	0.854	3.2e-107
386	ENSSSCG00000024596	NOCT	5.39e-79	-0.361173	0.845	0.805	1.62e-75
387	ENSSSCG00000016925	PLK2	1.25e-32	-0.361718	0.631	0.599	3.74e-29
388	ENSSSCG00000032591		1.25e-28	-0.362488	0.604	0.383	3.76e-25
389	ENSSSCG00000005975	MTSS1	1.11e-45	-0.36572	0.453	0.435	3.32e-42
390	ENSSSCG00000024439	PTGER4	5.26e-44	-0.366397	0.647	0.62	1.58e-40
391	ENSSSCG00000037594	PNISR	1.15e-91	-0.367067	0.812	0.801	3.44e-88
392	ENSSSCG00000038948	ETS2	1.43e-46	-0.367377	0.897	0.91	4.28e-43
393	ENSSSCG00000017785	NUFIP2	2.2e-149	-0.367986	0.959	0.973	6.6e-146
394	ENSSSCG00000037958	TOB2	1.75e-134	-0.368887	0.984	0.984	5.25e-131
395	ENSSSCG00000017761	UNC119	1.24e-08	-0.369126	0.739	0.604	3.71e-05
396	ENSSSCG00000018084	ND3	1.68e-89	-0.369243	0.971	0.971	5.03e-86
397	ENSSSCG00000025326	TMEM243	2.71e-100	-0.371536	0.683	0.696	8.12e-97
398	ENSSSCG00000003787	ZRANB2	6.48e-122	-0.371591	0.757	0.791	1.94e-118
399	ENSSSCG00000006781	CTTNBP2NL	6.48e-25	-0.37237	0.54	0.48	1.95e-21
400	ENSSSCG00000011825	ATP13A3	5.03e-127	-0.373081	0.855	0.848	1.51e-123
401	ENSSSCG00000002997	MIA	7.88e-210	-0.373275	0.646	0.4	2.37e-206
402	ENSSSCG00000022925	SLC2A3	4.29e-31	-0.373347	0.604	0.617	1.29e-27
403	ENSSSCG00000013940	NLRP3	3.93e-62	-0.375298	0.536	0.297	1.18e-58
404	ENSSSCG00000021363	CHD3	3.21e-128	-0.375977	0.859	0.876	9.63e-125
405	ENSSSCG00000017251	SOX9	3.89e-19	-0.375987	0.705	0.612	1.17e-15
406	ENSSSCG00000025053	RYBP	7.25e-152	-0.376962	0.939	0.942	2.18e-148
407	ENSSSCG00000011270	EIF1B	3e-146	-0.377744	0.982	0.979	8.99e-143
408	ENSSSCG00000015435	NAMPT	6.57e-121	-0.379107	0.728	0.763	1.97e-117
409	ENSSSCG00000024591	ETV1	7.67e-31	-0.379275	0.639	0.58	2.3e-27
410	ENSSSCG00000033018	TM4SF1	1.43e-23	-0.381156	0.754	0.599	4.29e-20
411	ENSSSCG00000008406	CCDC88A	2.7e-82	-0.381237	0.78	0.79	8.1e-79
412	ENSSSCG00000010756	MGMT	1.02e-140	-0.381458	0.843	0.818	3.05e-137
413	ENSSSCG00000002135	PNP	3.09e-11	-0.381863	0.702	0.651	9.26e-08
414	ENSSSCG00000003555	HMGN2	4.88e-129	-0.382455	0.915	0.925	1.46e-125
415	ENSSSCG00000040056	NUDT4	1.3e-109	-0.383163	0.871	0.853	3.89e-106
416	ENSSSCG00000004822	ALDH1A3	8.45e-17	-0.385191	0.778	0.709	2.53e-13
417	ENSSSCG00000016968	BDP1	5.67e-104	-0.385606	0.789	0.774	1.7e-100
418	ENSSSCG00000017614	TRIM25	2.52e-108	-0.387118	0.658	0.649	7.55e-105
419	ENSSSCG00000000457	USP15	1.11e-54	-0.389467	0.694	0.658	3.34e-51
420	ENSSSCG00000040773	TOB1	2.8e-72	-0.38975	0.968	0.965	8.4e-69
421	ENSSSCG00000030225	TRA2B	3.04e-147	-0.390759	0.981	0.985	9.11e-144
422	ENSSSCG00000029203	TOX4	2.22e-123	-0.391026	0.793	0.815	6.65e-120
423	ENSSSCG00000004369	PRDM1	9.66e-54	-0.391096	0.422	0.379	2.9e-50
424	ENSSSCG00000006740	ATP1A1	1.08e-133	-0.391114	0.9	0.926	3.23e-130
425	ENSSSCG00000035058	PID1	3.55e-166	-0.391353	0.743	0.826	1.06e-162
426	ENSSSCG00000002383	FOS	8.84e-08	-0.391627	0.867	0.855	0.000265102
427	ENSSSCG00000033074	ZCCHC24	2.73e-146	-0.392503	0.838	0.841	8.19e-143
428	ENSSSCG00000022679	COCH	1.79e-34	-0.39338	0.696	0.505	5.36e-31
429	ENSSSCG00000009128	AP1AR	7.86e-78	-0.393903	0.586	0.592	2.36e-74
430	ENSSSCG00000011004	TOPORS	6.96e-121	-0.393974	0.907	0.914	2.09e-117
431	ENSSSCG00000015550	RGS16	1.05e-40	-0.394062	0.433	0.403	3.15e-37
432	ENSSSCG00000016535	CALD1	1.73e-139	-0.39409	0.991	0.983	5.19e-136
433	ENSSSCG00000016438	NUB1	7.95e-111	-0.394852	0.645	0.678	2.39e-107
434	ENSSSCG00000033760	LTBP4	5.35e-128	-0.39537	0.909	0.935	1.6e-124
435	ENSSSCG00000012680	GPC3	1.45e-87	-0.396383	0.884	0.863	4.36e-84
436	ENSSSCG00000009440	ELF1	8.16e-129	-0.397288	0.85	0.873	2.45e-125
437	ENSSSCG00000021206	IL1RAP	6.29e-51	-0.398351	0.733	0.67	1.89e-47
438	ENSSSCG00000040470	RPS20	0	-0.398402	1	1	0
439	ENSSSCG00000026571	RAB8B	1.21e-92	-0.399329	0.697	0.718	3.64e-89
440	ENSSSCG00000016851	OSMR	3.02e-23	-0.400329	0.74	0.62	9.07e-20
441	ENSSSCG00000031831	CADM1	2.87e-116	-0.401961	0.362	0.416	8.62e-113
442	ENSSSCG00000004123	UTRN	6.88e-81	-0.403101	0.762	0.765	2.06e-77
443	ENSSSCG00000005215	JAK2	5.52e-100	-0.404294	0.789	0.74	1.65e-96
444	ENSSSCG00000025703	REV3L	4.09e-99	-0.40652	0.856	0.862	1.23e-95
445	ENSSSCG00000039568	SNAI2	7.42e-136	-0.40726	0.92	0.921	2.22e-132
446	ENSSSCG00000004470	HMGN3	7.6e-151	-0.40779	0.985	0.979	2.28e-147
447	ENSSSCG00000008433	CALM2	5.21e-256	-0.410259	1	1	1.56e-252
448	ENSSSCG00000037918	ADIRF	3.3e-223	-0.410366	0.627	0.328	9.91e-220
449	ENSSSCG00000008164	MAP4K4	4.98e-141	-0.410727	0.809	0.845	1.49e-137
450	ENSSSCG00000011000	DNAJA1	9.43e-229	-0.411554	0.999	1	2.83e-225
451	ENSSSCG00000015820	NSD3	4.09e-168	-0.411573	0.882	0.899	1.23e-164
452	ENSSSCG00000003239	HAS1	7.17e-50	-0.412004	0.687	0.456	2.15e-46
453	ENSSSCG00000028947	PELI1	1.48e-125	-0.41232	0.838	0.84	4.45e-122
454	ENSSSCG00000028304	ZFP36L1	6.71e-48	-0.412889	0.994	0.99	2.01e-44
455	ENSSSCG00000012365	MSN	3.15e-72	-0.413196	0.838	0.836	9.45e-69
456	ENSSSCG00000005110	SYNE2	1.14e-25	-0.413506	0.659	0.586	3.43e-22
457	ENSSSCG00000001052	PHACTR1	7.72e-79	-0.414408	0.404	0.42	2.32e-75
458	ENSSSCG00000011444	NT5DC2	3.08e-182	-0.415068	0.906	0.917	9.25e-179
459	ENSSSCG00000017626	SRSF1	1.59e-174	-0.415338	0.853	0.856	4.78e-171
460	ENSSSCG00000015987	NFE2L2	4.69e-149	-0.41633	0.752	0.82	1.41e-145
461	ENSSSCG00000017277	PECAM1	4.69e-09	-0.41656	0.508	0.454	1.41e-05
462	ENSSSCG00000000146	MYH11	5.18e-40	-0.417253	0.516	0.314	1.55e-36
463	ENSSSCG00000000843	TXNRD1	3.77e-116	-0.417581	0.957	0.972	1.13e-112
464	ENSSSCG00000033453	BST2	2.56e-18	-0.418255	0.76	0.581	7.67e-15
465	ENSSSCG00000024970	ETV3	9.73e-72	-0.419963	0.781	0.732	2.92e-68
466	ENSSSCG00000021161	CKS2	1.76e-60	-0.421471	0.923	0.906	5.27e-57
467	ENSSSCG00000004163	BCLAF1	1.61e-156	-0.423684	0.92	0.931	4.83e-153
468	ENSSSCG00000017986	NDEL1	1.96e-53	-0.423994	0.86	0.847	5.89e-50
469	ENSSSCG00000011038	MRC1	1.84e-81	-0.426077	0.627	0.384	5.52e-78
470	ENSSSCG00000040815	DUSP5	1.15e-32	-0.426205	0.722	0.668	3.45e-29
471	ENSSSCG00000010627	PDCD4	7.7e-168	-0.426539	0.909	0.914	2.31e-164
472	ENSSSCG00000023792	SNRNP70	2.87e-163	-0.42664	0.697	0.741	8.6e-160
473	ENSSSCG00000016057	STAT1	2.75e-108	-0.426683	0.669	0.67	8.25e-105
474	ENSSSCG00000033655	TUBB2B	3.02e-184	-0.427252	0.981	0.984	9.05e-181
475	ENSSSCG00000012252	DDX3X	1.9e-216	-0.428596	0.991	0.994	5.71e-213
476	ENSSSCG00000031649	RNASE1	1.85e-218	-0.429482	0.705	0.454	5.56e-215
477	ENSSSCG00000005453	TXN	1.4e-149	-0.429668	0.996	0.998	4.19e-146
478	ENSSSCG00000006325	MGST3	2.63e-174	-0.430375	0.861	0.886	7.9e-171
479	ENSSSCG00000032595	RAP1B	1.61e-225	-0.431915	0.944	0.962	4.84e-222
480	ENSSSCG00000014136	VCAN	1.13e-87	-0.432039	0.895	0.91	3.38e-84
481	ENSSSCG00000000368	MMP19	4.51e-140	-0.433346	0.754	0.786	1.35e-136
482	ENSSSCG00000022741	PDGFRB	9.9e-145	-0.434608	0.948	0.954	2.97e-141
483	ENSSSCG00000008645	ID2	5.7e-69	-0.434882	0.985	0.983	1.71e-65
484	ENSSSCG00000004489	EEF1A1	0	-0.434957	1	1	0
485	ENSSSCG00000014907	CREBZF	1.31e-147	-0.436618	0.792	0.805	3.93e-144
486	ENSSSCG00000035344	UBE2S	3.1e-216	-0.436697	0.894	0.927	9.3e-213
487	ENSSSCG00000007067	JAG1	1.51e-60	-0.436822	0.725	0.709	4.53e-57
488	ENSSSCG00000030165	MAFF	7.76e-173	-0.439513	0.947	0.956	2.33e-169
489	ENSSSCG00000014168	ELL2	6.18e-173	-0.441867	0.966	0.972	1.86e-169
490	ENSSSCG00000033608	LOXL2	2.53e-92	-0.442007	0.875	0.893	7.59e-89
491	ENSSSCG00000016056	GLS	3.43e-227	-0.444685	0.942	0.965	1.03e-223
492	ENSSSCG00000027357	CSTB	2.05e-86	-0.447633	0.99	0.991	6.14e-83
493	ENSSSCG00000026618	CAVIN2	1.64e-06	-0.449097	0.581	0.417	0.004929
494	ENSSSCG00000001958	BAZ1A	1.66e-193	-0.451122	0.954	0.956	4.99e-190
495	ENSSSCG00000034379	MAP2K3	1.81e-191	-0.452648	0.926	0.925	5.44e-188
496	ENSSSCG00000022828	PNN	4.56e-225	-0.452805	0.915	0.94	1.37e-221
497	ENSSSCG00000000697	CHD4	1.58e-134	-0.453833	0.812	0.822	4.75e-131
498	ENSSSCG00000018082	COX3	1.91e-212	-0.454008	1	1	5.72e-209
499	ENSSSCG00000006777	RHOC	3.46e-157	-0.454075	0.917	0.94	1.04e-153
500	ENSSSCG00000034044	RASD1	6.92e-08	-0.455118	0.728	0.576	0.000207631
501	ENSSSCG00000004207		6.73e-146	-0.455933	0.792	0.848	2.02e-142
502	ENSSSCG00000036438	GPX3	4.13e-63	-0.457907	0.898	0.875	1.24e-59
503	ENSSSCG00000012126	GPM6B	3.4e-85	-0.458228	0.728	0.757	1.02e-81
504	ENSSSCG00000032048	SCRG1	1.07e-60	-0.459468	0.599	0.44	3.2e-57
505	ENSSSCG00000034617	RPS27A	0	-0.45965	1	1	0
506	ENSSSCG00000010908	PTPRC	1.22e-67	-0.460929	0.354	0.313	3.66e-64
507	ENSSSCG00000005518	GGTA1	1.13e-112	-0.462567	0.441	0.513	3.39e-109
508	ENSSSCG00000016878	FGF10	1.64e-75	-0.463076	0.765	0.718	4.91e-72
509	ENSSSCG00000023630	CPM	2.26e-17	-0.463283	0.611	0.512	6.78e-14
510	ENSSSCG00000029592	GPRC5A	8.37e-33	-0.463758	0.642	0.564	2.51e-29
511	ENSSSCG00000036592	SRSF2	5.23e-259	-0.464574	0.98	0.988	1.57e-255
512	ENSSSCG00000017983	PER1	5.35e-66	-0.466622	0.808	0.788	1.6e-62
513	ENSSSCG00000005941	KHDRBS3	3.6e-159	-0.467161	0.626	0.663	1.08e-155
514	ENSSSCG00000037016	ID1	9.71e-106	-0.467781	0.936	0.961	2.91e-102
515	ENSSSCG00000032111	RPL7	0	-0.4687	1	1	0
516	ENSSSCG00000032367	CEBPD	1.6e-176	-0.47021	0.945	0.96	4.8e-173
517	ENSSSCG00000004050	WTAP	9.38e-209	-0.474645	0.913	0.935	2.81e-205
518	ENSSSCG00000032527	FOSL2	3.58e-217	-0.476228	0.895	0.919	1.07e-213
519	ENSSSCG00000024312	ID4	7.27e-75	-0.476396	0.691	0.741	2.18e-71
520	ENSSSCG00000020846	SCARA3	7.55e-137	-0.478409	0.77	0.717	2.27e-133
521	ENSSSCG00000037274	PTMA	0	-0.481103	1	1	0
522	ENSSSCG00000013237	SPI1	4.52e-21	-0.482519	0.444	0.398	1.36e-17
523	ENSSSCG00000025085	NEGR1	6.72e-17	-0.482687	0.79	0.674	2.02e-13
524	ENSSSCG00000003930	RPS8	0	-0.482865	1	1	0
525	ENSSSCG00000009412	LCP1	3.28e-44	-0.48467	0.55	0.352	9.83e-41
526	ENSSSCG00000005970	SQLE	1.04e-101	-0.485227	0.843	0.772	3.12e-98
527	ENSSSCG00000011946	ALCAM	2.97e-69	-0.485558	0.589	0.362	8.91e-66
528	ENSSSCG00000013775	ADGRE5	2.65e-34	-0.488106	0.578	0.565	7.95e-31
529	ENSSSCG00000017555	LUC7L3	6.96e-235	-0.489394	0.885	0.896	2.09e-231
530	ENSSSCG00000015712	DDX18	1.7e-268	-0.49034	0.937	0.937	5.09e-265
531	ENSSSCG00000013551	C3	8.26e-09	-0.491566	0.723	0.539	2.48e-05
532	ENSSSCG00000015342	COL28A1	3.13e-128	-0.492134	0.687	0.454	9.4e-125
533	ENSSSCG00000031053	S100A1	4.92e-87	-0.493166	0.689	0.504	1.47e-83
534	ENSSSCG00000027607	IER3	7.49e-70	-0.493185	0.819	0.866	2.25e-66
535	ENSSSCG00000008772	RELL1	4.75e-266	-0.493949	0.886	0.896	1.43e-262
536	ENSSSCG00000018065	ND1	1.55e-208	-0.494439	0.998	0.999	4.65e-205
537	ENSSSCG00000035051	ADORA2B	3.78e-94	-0.495313	0.768	0.698	1.13e-90
538	ENSSSCG00000037241	RGS2	6.54e-20	-0.497129	0.687	0.526	1.96e-16
539	ENSSSCG00000029507	RASGEF1B	2.77e-63	-0.498192	0.71	0.632	8.32e-60
540	ENSSSCG00000015480	PRRC2C	3.35e-265	-0.504155	0.95	0.968	1.01e-261
541	ENSSSCG00000038694	CCND2	1.46e-262	-0.506958	0.937	0.952	4.39e-259
542	ENSSSCG00000038911	KLF2	5.76e-131	-0.507018	0.936	0.948	1.73e-127
543	ENSSSCG00000018069	ND2	2.51e-209	-0.509531	0.997	0.998	7.54e-206
544	ENSSSCG00000016646	IFRD1	1.09e-178	-0.513445	0.918	0.935	3.28e-175
545	ENSSSCG00000017245	CDC42EP4	1.07e-221	-0.513506	0.772	0.799	3.2e-218
546	ENSSSCG00000016077	HSPD1	0	-0.515063	0.989	0.995	0
547	ENSSSCG00000038506	CD46	8.41e-182	-0.515687	0.768	0.791	2.52e-178
548	ENSSSCG00000016067	STK17B	7.57e-152	-0.517117	0.526	0.588	2.27e-148
549	ENSSSCG00000003153	FTL	5.1e-224	-0.51717	1	1	1.53e-220
550	ENSSSCG00000015083	FXYD6	6.58e-107	-0.518413	0.659	0.585	1.98e-103
551	ENSSSCG00000020705	MAP3K8	3.44e-217	-0.519733	0.892	0.884	1.03e-213
552	ENSSSCG00000016758	STK17A	2.76e-89	-0.520226	0.83	0.833	8.27e-86
553	ENSSSCG00000021343	ZEB2	3.94e-131	-0.522551	0.835	0.856	1.18e-127
554	ENSSSCG00000011877	CD86	5.75e-30	-0.526019	0.598	0.421	1.72e-26
555	ENSSSCG00000031487	LSP1	4.26e-289	-0.528511	0.892	0.896	1.28e-285
556	ENSSSCG00000031088	RPS7	0	-0.528635	1	1	0
557	ENSSSCG00000012026	ADAMTS1	8.16e-76	-0.528636	0.813	0.805	2.45e-72
558	ENSSSCG00000009169	SLC39A8	1.13e-174	-0.528943	0.748	0.717	3.39e-171
559	ENSSSCG00000032583	SRSF5	9.9e-185	-0.529626	0.804	0.832	2.97e-181
560	ENSSSCG00000022208	TNFRSF1B	5.87e-114	-0.530099	0.896	0.904	1.76e-110
561	ENSSSCG00000033844	CYP1B1	2.18e-101	-0.533329	0.766	0.723	6.55e-98
562	ENSSSCG00000035904	RPL7A	0	-0.533917	1	1	0
563	ENSSSCG00000032947	SRRM1	0	-0.536073	0.934	0.954	0
564	ENSSSCG00000017202		0	-0.538686	1	1	0
565	ENSSSCG00000006350	FCGR2B	7.51e-128	-0.543332	0.387	0.416	2.25e-124
566	ENSSSCG00000017206	GRB2	1.08e-81	-0.544307	0.826	0.849	3.25e-78
567	ENSSSCG00000008168	RNF149	6.12e-122	-0.546398	0.72	0.684	1.84e-118
568	ENSSSCG00000040929	TPT1	0	-0.546717	1	1	0
569	ENSSSCG00000033894	LAMA2	1.53e-196	-0.546902	0.749	0.813	4.6e-193
570	ENSSSCG00000013030	PRDX5	0	-0.546999	0.916	0.928	0
571	ENSSSCG00000021597	PHLDA2	3.84e-27	-0.54931	0.881	0.858	1.15e-23
572	ENSSSCG00000029082	KMT2E	6.63e-179	-0.549741	0.821	0.856	1.99e-175
573	ENSSSCG00000001695	VEGFA	1.12e-183	-0.550186	0.903	0.9	3.35e-180
574	ENSSSCG00000008957	CXCL6	1.5e-148	-0.552377	0.737	0.475	4.51e-145
575	ENSSSCG00000009047	SMARCA5	0	-0.553632	0.955	0.973	0
576	ENSSSCG00000009605	GFRA2	7.03e-68	-0.555036	0.709	0.654	2.11e-64
577	ENSSSCG00000017259	PRKAR1A	1.88e-256	-0.555916	0.963	0.973	5.65e-253
578	ENSSSCG00000008090	IL1A	2.77e-26	-0.556278	0.38	0.32	8.3e-23
579	ENSSSCG00000011297	ABHD5	8e-231	-0.559658	0.962	0.984	2.4e-227
580	ENSSSCG00000015617	G0S2	1.36e-12	-0.560981	0.667	0.571	4.08e-09
581	ENSSSCG00000000633	YBX3	0	-0.56402	0.996	0.999	0
582	ENSSSCG00000024666	FXYD3	1.15e-202	-0.567023	0.728	0.512	3.44e-199
583	ENSSSCG00000017167	CYTH1	1.48e-65	-0.567966	0.68	0.641	4.45e-62
584	ENSSSCG00000012317	GSPT2	1.75e-237	-0.568422	0.872	0.902	5.24e-234
585	ENSSSCG00000030610	FNBP4	0	-0.568562	0.926	0.957	0
586	ENSSSCG00000036213	FGF2	1.76e-170	-0.56863	0.824	0.846	5.27e-167
587	ENSSSCG00000001011	SERPINB1	1.72e-56	-0.568737	0.514	0.519	5.15e-53
588	ENSSSCG00000037508	GSN	5.83e-183	-0.569823	1	1	1.75e-179
589	ENSSSCG00000013667	COL5A3	7.94e-243	-0.571168	0.908	0.938	2.38e-239
590	ENSSSCG00000006463	PEAR1	2.41e-108	-0.575442	0.729	0.635	7.24e-105
591	ENSSSCG00000015871	NR4A2	2.37e-66	-0.581318	0.819	0.774	7.1e-63
592	ENSSSCG00000026430	DDX3X	0	-0.581418	0.968	0.986	0
593	ENSSSCG00000016922	GPBP1	4.44e-305	-0.581754	0.875	0.918	1.33e-301
594	ENSSSCG00000014012	GFPT2	5.04e-205	-0.582449	0.905	0.936	1.51e-201
595	ENSSSCG00000035811	RPL32	0	-0.58406	1	1	0
596	ENSSSCG00000029352	CCNL1	4.83e-173	-0.584468	0.958	0.961	1.45e-169
597	ENSSSCG00000010226	JMJD1C	1.48e-236	-0.585829	0.958	0.971	4.43e-233
598	ENSSSCG00000017181	CYGB	0	-0.588218	0.884	0.891	0
599	ENSSSCG00000033120		8.52e-189	-0.588619	0.92	0.924	2.56e-185
600	ENSSSCG00000004154	TNFAIP3	5.96e-07	-0.588832	0.597	0.529	0.00178862
601	ENSSSCG00000038912	IFITM3	0	-0.59019	0.969	0.977	0
602	ENSSSCG00000014277	IRF1	3.48e-160	-0.590371	0.774	0.773	1.04e-156
603	ENSSSCG00000035297	ISG12	1.38e-243	-0.590987	0.958	0.986	4.14e-240
604	ENSSSCG00000016916	IL6ST	0	-0.592028	0.953	0.977	0
605	ENSSSCG00000038706	C1QC	5.59e-30	-0.593601	0.625	0.414	1.68e-26
606	ENSSSCG00000021576	CD83	1.91e-07	-0.593897	0.801	0.612	0.000574251
607	ENSSSCG00000004572	C2CD4B	3.17e-45	-0.593956	0.774	0.718	9.5e-42
608	ENSSSCG00000027898	ATP2B1	1.12e-200	-0.594078	0.728	0.766	3.35e-197
609	ENSSSCG00000034980	IRF8	4.48e-82	-0.603491	0.662	0.562	1.34e-78
610	ENSSSCG00000037803	MARCKS	1.66e-07	-0.603842	0.884	0.816	0.000498924
611	ENSSSCG00000033169	RPS15	0	-0.60483	1	1	0
612	ENSSSCG00000038366	RAP2B	5.31e-235	-0.610104	0.957	0.971	1.59e-231
613	ENSSSCG00000004651	GALK2	1.45e-209	-0.613048	0.906	0.927	4.36e-206
614	ENSSSCG00000013260	MDK	0	-0.614464	0.778	0.836	0
615	ENSSSCG00000004125	STX11	8.43e-98	-0.61464	0.601	0.625	2.53e-94
616	ENSSSCG00000010312	PLAU	2.4e-36	-0.616543	0.941	0.909	7.21e-33
617	ENSSSCG00000015504	CACYBP	0	-0.616911	0.876	0.904	0
618	ENSSSCG00000014441	CSF1R	8.37e-17	-0.617992	0.563	0.384	2.51e-13
619	ENSSSCG00000036723	EMP1	0	-0.618203	0.998	0.999	0
620	ENSSSCG00000023666	CTSB	1.1e-23	-0.620033	0.93	0.929	3.31e-20
621	ENSSSCG00000008484	SRSF7	0	-0.625497	0.912	0.935	0
622	ENSSSCG00000024260	RPL11	0	-0.627436	1	1	0
623	ENSSSCG00000004244	MAN1A1	0	-0.62802	0.902	0.924	0
624	ENSSSCG00000011951	NFKBIZ	5.43e-153	-0.631048	0.92	0.927	1.63e-149
625	ENSSSCG00000032723	ACER3	0	-0.633119	0.817	0.874	0
626	ENSSSCG00000026257	STMN1	2.19e-72	-0.637636	0.708	0.628	6.56e-69
627	ENSSSCG00000011727	PTX3	9.43e-99	-0.638536	0.878	0.879	2.83e-95
628	ENSSSCG00000006556	TPM3	0	-0.639126	0.971	0.987	0
629	ENSSSCG00000027529	BIRC3	7.06e-235	-0.639449	0.961	0.973	2.12e-231
630	ENSSSCG00000009019	RPS3A	0	-0.640739	1	1	0
631	ENSSSCG00000017256	ABCA6	0	-0.641962	0.877	0.931	0
632	ENSSSCG00000001002	PRPF4B	2.09e-298	-0.64767	0.859	0.893	6.28e-295
633	ENSSSCG00000039130	RPL6	0	-0.648799	1	1	0
634	ENSSSCG00000018075	COX1	0	-0.649982	1	1	0
635	ENSSSCG00000010055	GGT5	1.85e-64	-0.651339	0.722	0.63	5.56e-61
636	ENSSSCG00000001952	NFKBIA	2.83e-79	-0.654087	0.98	0.984	8.48e-76
637	ENSSSCG00000035863	PLIN2	2.15e-224	-0.656449	0.968	0.975	6.44e-221
638	ENSSSCG00000007469	PTPN1	2.28e-303	-0.657922	0.894	0.918	6.84e-300
639	ENSSSCG00000035037	SIK1	4.88e-252	-0.660402	0.788	0.751	1.47e-248
640	ENSSSCG00000033326	RPL37	0	-0.661836	1	1	0
641	ENSSSCG00000006296	ATP1B1	2.46e-125	-0.662534	0.749	0.678	7.39e-122
642	ENSSSCG00000014920	FZD4	0	-0.666372	0.728	0.758	0
643	ENSSSCG00000028056	ZFP36	1.43e-45	-0.667052	0.953	0.954	4.3e-42
644	ENSSSCG00000000107	CSNK1E	0	-0.667199	0.803	0.843	0
645	ENSSSCG00000012625	PGRMC1	0	-0.670359	0.882	0.937	0
646	ENSSSCG00000035293	IGF2	1.14e-08	-0.672172	0.861	0.816	3.43e-05
647	ENSSSCG00000010452	IFIT1	7.66e-21	-0.672496	0.757	0.545	2.3e-17
648	ENSSSCG00000005673	IER5L	1.83e-94	-0.67252	0.837	0.817	5.48e-91
649	ENSSSCG00000037910	DUSP6	1.86e-279	-0.673583	0.676	0.769	5.57e-276
650	ENSSSCG00000031888	DDIT4	1.46e-67	-0.678257	0.764	0.764	4.37e-64
651	ENSSSCG00000017962	KDM6B	0	-0.678551	0.88	0.911	0
652	ENSSSCG00000016714	CYCS	0	-0.67939	0.955	0.968	0
653	ENSSSCG00000006324	ALDH9A1	0	-0.680686	0.92	0.96	0
654	ENSSSCG00000022784	PLEKHO1	8.65e-59	-0.683378	0.609	0.603	2.6e-55
655	ENSSSCG00000016998	NPM1	0	-0.684832	0.995	1	0
656	ENSSSCG00000015405		3.88e-65	-0.694426	0.427	0.414	1.17e-61
657	ENSSSCG00000034570	IFI6	8.83e-205	-0.709543	0.97	0.982	2.65e-201
658	ENSSSCG00000038880	RPL23	0	-0.712847	1	1	0
659	ENSSSCG00000007817	IL4R	0	-0.714527	0.736	0.796	0
660	ENSSSCG00000034207	CEBPB	0	-0.719313	0.996	0.996	0
661	ENSSSCG00000016275	NCL	0	-0.72096	0.991	0.997	0
662	ENSSSCG00000035690	SFPQ	0	-0.720974	0.995	0.999	0
663	ENSSSCG00000010330	PPIF	4.24e-217	-0.724577	0.822	0.788	1.27e-213
664	ENSSSCG00000001061	JARID2	0	-0.734624	0.895	0.926	0
665	ENSSSCG00000004670	C15orf48	5.68e-49	-0.741305	0.418	0.408	1.71e-45
666	ENSSSCG00000017668	VMP1	0	-0.741897	0.943	0.978	0
667	ENSSSCG00000023796	RNF121	2.01e-19	-0.743438	0.546	0.388	6.02e-16
668	ENSSSCG00000005593	OLFML2A	1.81e-160	-0.74389	0.684	0.621	5.42e-157
669	ENSSSCG00000011106	CREM	2.62e-113	-0.746537	0.54	0.58	7.85e-110
670	ENSSSCG00000005316	TPM2	9.23e-116	-0.749429	0.341	0.385	2.77e-112
671	ENSSSCG00000026454	PMAIP1	3.03e-179	-0.754005	0.653	0.687	9.09e-176
672	ENSSSCG00000032474	CXCL10	1.26e-15	-0.755404	0.599	0.422	3.77e-12
673	ENSSSCG00000003042	RPS19	0	-0.755718	1	1	0
674	ENSSSCG00000014540	FTH1	0	-0.759241	1	1	0
675	ENSSSCG00000004195	ARG1	1.47e-233	-0.759569	0.735	0.473	4.42e-230
676	ENSSSCG00000036956	SOCS3	1.34e-51	-0.766674	0.852	0.822	4.03e-48
677	ENSSSCG00000024685	GRIA2	0	-0.774483	0.859	0.889	0
678	ENSSSCG00000009178	H2AFZ	0	-0.774966	0.994	0.996	0
679	ENSSSCG00000006979	MSR1	2.09e-29	-0.778716	0.402	0.368	6.27e-26
680	ENSSSCG00000011102	NRP1	0	-0.780683	0.831	0.893	0
681	ENSSSCG00000006357	FCER1G	2.45e-21	-0.781056	0.514	0.445	7.36e-18
682	ENSSSCG00000037821	RGS5	7.87e-24	-0.78755	0.456	0.237	2.36e-20
683	ENSSSCG00000040010	BCL2A1	1.14e-42	-0.789052	0.424	0.395	3.41e-39
684	ENSSSCG00000015616	HSD11B1	1.42e-300	-0.791566	0.901	0.961	4.26e-297
685	ENSSSCG00000000273	PRR13	0	-0.805102	0.84	0.909	0
686	ENSSSCG00000022780	UGCG	0	-0.806414	0.795	0.853	0
687	ENSSSCG00000010509	PIK3AP1	2.75e-23	-0.807737	0.44	0.399	8.26e-20
688	ENSSSCG00000040843	MRAP	0	-0.820522	0.823	0.824	0
689	ENSSSCG00000014565		3.69e-37	-0.828614	0.697	0.568	1.11e-33
690	ENSSSCG00000026729	TMEM150C	0	-0.834831	0.823	0.891	0
691	ENSSSCG00000040317	SOD2	5.26e-144	-0.838225	0.953	0.97	1.58e-140
692	ENSSSCG00000038423	GLA	8.54e-295	-0.838766	0.743	0.785	2.56e-291
693	ENSSSCG00000030957	NFKB1	1.76e-194	-0.84269	0.806	0.82	5.29e-191
694	ENSSSCG00000006378	SLAMF7	9.64e-56	-0.847143	0.561	0.348	2.89e-52
695	ENSSSCG00000034469		1.22e-27	-0.854177	0.507	0.319	3.67e-24
696	ENSSSCG00000038384	COX4I2	0	-0.854294	0.886	0.935	0
697	ENSSSCG00000017607	TMEM100	0	-0.860594	0.746	0.862	0
698	ENSSSCG00000026981	MRPS6	0	-0.865641	0.795	0.841	0
699	ENSSSCG00000016101	CFLAR	5.87e-238	-0.874513	0.93	0.938	1.76e-234
700	ENSSSCG00000022447	F3	0	-0.875251	0.918	0.947	0
701	ENSSSCG00000035790	BTG1	0	-0.877591	0.995	0.999	0
702	ENSSSCG00000039514	ID3	1.17e-238	-0.878661	0.885	0.946	3.52e-235
703	ENSSSCG00000015444	LAMB1	0	-0.881237	0.738	0.836	0
704	ENSSSCG00000032416	RGS1	1.99e-23	-0.886555	0.468	0.416	5.98e-20
705	ENSSSCG00000006648	CTSS	3.63e-15	-0.895158	0.723	0.678	1.09e-11
706	ENSSSCG00000005385	NR4A3	0	-0.897598	0.773	0.825	0
707	ENSSSCG00000025034	LAPTM5	2.11e-17	-0.907012	0.603	0.427	6.33e-14
708	ENSSSCG00000038089	COL18A1	3.57e-96	-0.916876	0.752	0.668	1.07e-92
709	ENSSSCG00000033512	C1QB	9.29e-14	-0.924872	0.561	0.395	2.79e-10
710	ENSSSCG00000013655	ICAM1	0	-0.934308	0.84	0.941	0
711	ENSSSCG00000004687	B2M	0	-0.951692	1	1	0
712	ENSSSCG00000015235	ETS1	0	-0.98272	0.737	0.786	0
713	ENSSSCG00000003524	C1QA	1.01e-05	-0.984405	0.518	0.442	0.0302928
714	ENSSSCG00000034722	CCL14	9.01e-10	-0.984965	0.635	0.461	2.7e-06
715	ENSSSCG00000014924	CTSC	9.14e-250	-0.991359	0.737	0.715	2.74e-246
716	ENSSSCG00000031262	TXNIP	7.15e-68	-0.991922	0.853	0.86	2.14e-64
717	ENSSSCG00000006862	VCAM1	0	-0.996751	0.878	0.938	0
718	ENSSSCG00000039890	RASL11A	1.47e-88	-1.00224	0.791	0.689	4.42e-85
719	ENSSSCG00000034973	CXCL12	0	-1.03772	0.779	0.859	0
720	ENSSSCG00000014362	HBEGF	7.99e-13	-1.05887	0.76	0.656	2.4e-09
721	ENSSSCG00000006800	CD53	3.31e-16	-1.06433	0.529	0.465	9.94e-13
722	ENSSSCG00000009545	COL4A2	0	-1.07717	0.96	0.985	0
723	ENSSSCG00000003017	TGFB1	0	-1.08807	0.79	0.855	0
724	ENSSSCG00000005380	COL15A1	0	-1.10537	0.723	0.844	0
725	ENSSSCG00000006153	FABP5	1.67e-16	-1.11331	0.573	0.563	5e-13
726	ENSSSCG00000016233	SERPINE2	0	-1.12505	0.749	0.827	0
727	ENSSSCG00000001427	C4A	0	-1.14789	0.902	0.957	0
728	ENSSSCG00000014310	CXCL14	0	-1.16228	0.803	0.826	0
729	ENSSSCG00000002919	TYROBP	4.59e-18	-1.16352	0.744	0.613	1.38e-14
730	ENSSSCG00000031292		2.71e-33	-1.17821	0.805	0.693	8.14e-30
731	ENSSSCG00000040648	CCL8	6.45e-53	-1.18801	0.605	0.39	1.94e-49
732	ENSSSCG00000011831	APOD	0	-1.19065	0.949	0.994	0
733	ENSSSCG00000031640		1e-05	-1.2002	0.545	0.409	0.0300824
734	ENSSSCG00000040513	AQP3	0	-1.21256	0.874	0.935	0
735	ENSSSCG00000039214	IL1B	6e-07	-1.22347	0.557	0.476	0.00179976
736	ENSSSCG00000010948	CTSL	1.34e-45	-1.23218	0.621	0.418	4.01e-42
737	ENSSSCG00000039731	GLRX	9.65e-264	-1.28193	0.748	0.789	2.9e-260
738	ENSSSCG00000004570	TPM1	0	-1.28938	0.856	0.895	0
739	ENSSSCG00000039416	CXCR4	4.73e-34	-1.32146	0.48	0.441	1.42e-30
740	ENSSSCG00000000857	IGF1	0	-1.32947	0.875	0.957	0
741	ENSSSCG00000015073	TAGLN	1.1e-05	-1.33534	0.617	0.546	0.0330558
742	ENSSSCG00000010447	ACTA2	8.77e-15	-1.33585	0.361	0.281	2.63e-11
743	ENSSSCG00000009668	CLU	0	-1.3389	0.83	0.889	0
744	ENSSSCG00000008388	REL	5.94e-110	-1.35649	0.521	0.558	1.78e-106
745	ENSSSCG00000008913	IGFBP7	0	-1.3599	0.979	0.995	0
746	ENSSSCG00000009517	GPR183	4.04e-227	-1.36249	0.288	0.359	1.21e-223
747	ENSSSCG00000035736	CCL24	5.38e-20	-1.4126	0.59	0.426	1.62e-16
748	ENSSSCG00000012173	SAT1	1.54e-278	-1.43748	0.955	0.965	4.63e-275
749	ENSSSCG00000010966	CCL19	0	-1.5459	0.858	0.886	0
750	ENSSSCG00000006359	ADAMTS4	0	-1.55061	0.895	0.949	0
751	ENSSSCG00000040681	FABP4	2.95e-138	-1.73658	0.281	0.383	8.85e-135
752	ENSSSCG00000040575	ISG15	0	-1.8229	0.857	0.903	0
753	ENSSSCG00000001455	HLA-DRB1	1.14e-08	-1.97856	0.583	0.48	3.43e-05
754	ENSSSCG00000008953	CXCL8	2.92e-18	-2.00618	0.658	0.488	8.76e-15
755	ENSSSCG00000033909	GIMAP1	1.08e-21	-2.08131	0.593	0.514	3.23e-18
756	ENSSSCG00000011453	ITIH4	0	-2.09513	0.875	0.963	0
757	ENSSSCG00000035066	MYOC	0	-2.18765	0.726	0.759	0
758	ENSSSCG00000036618	IL6	7.98e-14	-2.25125	0.684	0.492	2.39e-10
759	ENSSSCG00000009222	SPARCL1	0	-2.27044	0.761	0.843	0
760	ENSSSCG00000020970	IL6	0	-2.42427	0.759	0.778	0
761	ENSSSCG00000008959	CXCL2	0	-2.57706	0.938	0.975	0
762	ENSSSCG00000017723	CCL2	0	-2.5893	0.829	0.843	0
763	ENSSSCG00000023374	SRGN	0	-2.70224	0.724	0.755	0
764	ENSSSCG00000023333	FCN2	0	-2.72134	0.81	0.913	0
765	ENSSSCG00000001453	HLA-DRA	1.05e-24	-2.9334	0.545	0.483	3.14e-21
766	ENSSSCG00000017705	CCL5	3.87e-35	-3.27905	0.743	0.577	1.16e-31
767	ENSSSCG00000017700	CCL3L1	8.65e-135	-3.30017	0.735	0.493	2.59e-131
768	ENSSSCG00000033262	CD74	6.98e-65	-3.58095	0.638	0.596	2.09e-61
769	ENSSSCG00000030921	APOA1	7.28e-163	-4.59645	0.815	0.786	2.18e-159

## Sheet: Fibroblasts3_DEG
	Gene	HGNC.symbol	p_val	avg_log2FC	pct.1	pct.2	p_val_adj
1	ENSSSCG00000002383	FOS	2.4e-174	1.21408	0.91	0.847	7.19e-171
2	ENSSSCG00000031262	TXNIP	0	1.09191	0.955	0.839	0
3	ENSSSCG00000005673	IER5L	0	1.06969	0.941	0.797	0
4	ENSSSCG00000037016	ID1	0	0.930815	0.992	0.95	0
5	ENSSSCG00000022370	TNFSF9	0	0.909411	0.97	0.917	0
6	ENSSSCG00000023333	FCN2	8.14e-306	0.875576	0.929	0.889	2.44e-302
7	ENSSSCG00000029160		0	0.842725	0.996	0.954	0
8	ENSSSCG00000003155	PPP1R15A	0	0.829061	0.984	0.924	0
9	ENSSSCG00000014336	EGR1	0	0.820226	0.947	0.848	0
10	ENSSSCG00000015595	ATF3	0	0.797406	0.99	0.952	0
11	ENSSSCG00000021597	PHLDA2	0	0.774742	0.943	0.847	0
12	ENSSSCG00000005437	KLF4	0	0.7688	1	0.992	0
13	ENSSSCG00000013408	ADM	0	0.753392	0.817	0.651	0
14	ENSSSCG00000003088	APOE	0	0.75216	1	0.998	0
15	ENSSSCG00000031356	HES1	1.17e-287	0.740931	0.886	0.8	3.51e-284
16	ENSSSCG00000036956	SOCS3	0	0.738316	0.906	0.811	0
17	ENSSSCG00000038911	KLF2	0	0.723209	0.981	0.939	0
18	ENSSSCG00000013784	DNAJB1	0	0.702249	0.991	0.944	0
19	ENSSSCG00000000234	TAMALIN	0	0.691738	0.923	0.795	0
20	ENSSSCG00000037508	GSN	0	0.687178	1	1	0
21	ENSSSCG00000028056	ZFP36	4.94e-308	0.686318	0.981	0.948	1.48e-304
22	ENSSSCG00000024555	ING2	0	0.681591	0.906	0.788	0
23	ENSSSCG00000001427	C4A	0	0.678594	0.98	0.941	0
24	ENSSSCG00000016958	PIK3R1	0	0.671016	0.963	0.883	0
25	ENSSSCG00000029226	UBC	0	0.669828	0.998	0.986	0
26	ENSSSCG00000040461	CDKN1C	0	0.659283	0.899	0.781	0
27	ENSSSCG00000040513	AQP3	0	0.640679	0.964	0.917	0
28	ENSSSCG00000031321	NR4A1	0	0.640125	0.978	0.939	0
29	ENSSSCG00000011727	PTX3	1.94e-234	0.616851	0.898	0.875	5.82e-231
30	ENSSSCG00000035297	ISG12	0	0.615887	0.998	0.978	0
31	ENSSSCG00000025578	ALDH1A2	5.19e-216	0.605279	0.747	0.658	1.56e-212
32	ENSSSCG00000033608	LOXL2	0	0.60195	0.938	0.88	0
33	ENSSSCG00000006083	LAPTM4B	0	0.587725	0.998	0.973	0
34	ENSSSCG00000040053	LSMEM1	0	0.570991	0.754	0.6	0
35	ENSSSCG00000007170	CPXM1	0	0.569307	1	0.988	0
36	ENSSSCG00000040773	TOB1	0	0.568183	0.995	0.96	0
37	ENSSSCG00000039468	SERPINH1	0	0.552668	0.999	0.982	0
38	ENSSSCG00000016646	IFRD1	2.02e-299	0.551215	0.971	0.925	6.07e-296
39	ENSSSCG00000031616	FOSB	2.65e-278	0.550629	0.746	0.601	7.94e-275
40	ENSSSCG00000017498	PPP1R1B	3.28e-265	0.541094	0.824	0.756	9.84e-262
41	ENSSSCG00000003839	PLPP3	0	0.53867	1	0.991	0
42	ENSSSCG00000021161	CKS2	0	0.536826	0.959	0.899	0
43	ENSSSCG00000011453	ITIH4	0	0.535185	0.982	0.942	0
44	ENSSSCG00000013667	COL5A3	0	0.531804	0.973	0.925	0
45	ENSSSCG00000025924	IGFBP5	1.32e-268	0.529716	0.997	0.981	3.96e-265
46	ENSSSCG00000017160	CBX4	0	0.528687	0.786	0.596	0
47	ENSSSCG00000009434	RGCC	0	0.528207	0.999	0.99	0
48	ENSSSCG00000018033	UBB	0	0.525892	1	1	0
49	ENSSSCG00000000660	A2M	5.44e-71	0.523873	0.667	0.652	1.63e-67
50	ENSSSCG00000038549	ZFP36L2	0	0.523724	1	0.992	0
51	ENSSSCG00000004470	HMGN3	0	0.520631	0.997	0.976	0
52	ENSSSCG00000035511	C1QTNF1	0	0.520552	0.999	0.984	0
53	ENSSSCG00000016878	FGF10	2.86e-252	0.519097	0.796	0.712	8.59e-249
54	ENSSSCG00000029352	CCNL1	0	0.513821	0.987	0.955	0
55	ENSSSCG00000022429	KAZALD1	1.08e-287	0.513808	0.841	0.778	3.24e-284
56	ENSSSCG00000006472	CRABP2	0	0.512007	0.988	0.954	0
57	ENSSSCG00000013599	ANGPTL4	0	0.511121	1	0.989	0
58	ENSSSCG00000010322	ZNF503	5.55e-274	0.496865	0.909	0.831	1.67e-270
59	ENSSSCG00000037066	GADD45A	4.52e-279	0.487064	0.9	0.803	1.36e-275
60	ENSSSCG00000002829	MMP2	0	0.485167	1	0.989	0
61	ENSSSCG00000006729	TENT5C	1.65e-307	0.479789	0.901	0.819	4.96e-304
62	ENSSSCG00000001471	BRD2	0	0.475632	0.985	0.957	0
63	ENSSSCG00000036452	LRRC17	2.85e-283	0.469971	0.95	0.915	8.55e-280
64	ENSSSCG00000013655	ICAM1	8.58e-252	0.468786	0.958	0.917	2.58e-248
65	ENSSSCG00000039568	SNAI2	1.06e-269	0.4644	0.954	0.914	3.17e-266
66	ENSSSCG00000010627	PDCD4	8.54e-300	0.463236	0.949	0.906	2.56e-296
67	ENSSSCG00000017046	EBF1	0	0.463106	0.97	0.919	0
68	ENSSSCG00000027480	KLF10	1.81e-256	0.461065	0.926	0.842	5.44e-253
69	ENSSSCG00000010332	PLAC9	0	0.458647	0.997	0.969	0
70	ENSSSCG00000028530	TMEM52	2.45e-239	0.449542	0.911	0.874	7.34e-236
71	ENSSSCG00000009545	COL4A2	0	0.447972	0.998	0.977	0
72	ENSSSCG00000037958	TOB2	0	0.446091	0.994	0.982	0
73	ENSSSCG00000016991	DUSP1	6.5e-130	0.445691	0.979	0.956	1.95e-126
74	ENSSSCG00000033655	TUBB2B	0	0.445159	0.994	0.982	0
75	ENSSSCG00000012317	GSPT2	7.85e-269	0.444536	0.931	0.89	2.36e-265
76	ENSSSCG00000039514	ID3	5.32e-297	0.442953	0.977	0.927	1.6e-293
77	ENSSSCG00000038965	ARC	3.05e-267	0.44239	0.751	0.606	9.14e-264
78	ENSSSCG00000024685	GRIA2	1.6e-276	0.441533	0.913	0.878	4.8e-273
79	ENSSSCG00000013270	CRY2	1.52e-229	0.438624	0.821	0.728	4.55e-226
80	ENSSSCG00000013361	SPTY2D1	1.3e-221	0.434901	0.884	0.775	3.91e-218
81	ENSSSCG00000010686	BAG3	2.62e-299	0.430677	0.995	0.987	7.85e-296
82	ENSSSCG00000012371	AR	1.75e-232	0.429874	0.816	0.693	5.26e-229
83	ENSSSCG00000010621	ADD3	1.92e-285	0.428788	0.974	0.94	5.77e-282
84	ENSSSCG00000039426	FSTL1	0	0.428757	0.999	0.981	0
85	ENSSSCG00000017607	TMEM100	1.84e-178	0.423036	0.872	0.836	5.51e-175
86	ENSSSCG00000016095	CLK1	1.91e-242	0.422918	0.868	0.764	5.74e-239
87	ENSSSCG00000013181	SERPING1	5.15e-306	0.422095	1	0.996	1.55e-302
88	ENSSSCG00000013418	CFD	1.94e-287	0.420544	1	0.995	5.83e-284
89	ENSSSCG00000013432	MIDN	4.06e-253	0.418831	0.858	0.754	1.22e-249
90	ENSSSCG00000009334	HSPH1	9.86e-262	0.413422	0.999	0.998	2.96e-258
91	ENSSSCG00000007927	PPL	1.14e-249	0.410597	0.906	0.845	3.43e-246
92	ENSSSCG00000013393	SPON1	1.61e-288	0.40716	0.976	0.942	4.82e-285
93	ENSSSCG00000015140	HSPA8	0	0.406505	1	1	0
94	ENSSSCG00000000808	SLC38A2	0	0.405337	0.998	0.985	0
95	ENSSSCG00000017181	CYGB	7.59e-224	0.402521	0.925	0.883	2.28e-220
96	ENSSSCG00000016634	CAV1	5.63e-268	0.393823	0.998	0.986	1.69e-264
97	ENSSSCG00000022506	COL6A1	2.74e-292	0.393399	1	0.992	8.23e-289
98	ENSSSCG00000006324	ALDH9A1	5.77e-269	0.39264	0.982	0.947	1.73e-265
99	ENSSSCG00000006496	LMNA	0	0.392337	1	0.999	0
100	ENSSSCG00000033844	CYP1B1	3.78e-169	0.389265	0.801	0.716	1.13e-165
101	ENSSSCG00000007554	ZFAND2A	3.37e-184	0.388482	0.794	0.7	1.01e-180
102	ENSSSCG00000002831	IRX3	1.07e-217	0.385208	0.801	0.691	3.2e-214
103	ENSSSCG00000011831	APOD	2.93e-244	0.385046	1	0.983	8.79e-241
104	ENSSSCG00000030241	TSC22D3	2.93e-236	0.38224	0.95	0.89	8.8e-233
105	ENSSSCG00000010698	FGFR2	2.79e-156	0.378921	0.678	0.577	8.36e-153
106	ENSSSCG00000006530	EFNA1	2.89e-193	0.378813	0.682	0.553	8.67e-190
107	ENSSSCG00000034570	IFI6	3.76e-75	0.376636	0.986	0.979	1.13e-71
108	ENSSSCG00000003351	MMP23B	9.56e-257	0.376462	0.986	0.957	2.87e-253
109	ENSSSCG00000022741	PDGFRB	6.48e-268	0.372731	0.978	0.948	1.95e-264
110	ENSSSCG00000011000	DNAJA1	5.53e-280	0.367982	1	1	1.66e-276
111	ENSSSCG00000034449	RSRP1	5.62e-228	0.36331	0.931	0.86	1.69e-224
112	ENSSSCG00000024312	ID4	2.47e-247	0.362861	0.842	0.711	7.4e-244
113	ENSSSCG00000016983	STC2	1.15e-112	0.362216	0.683	0.62	3.45e-109
114	ENSSSCG00000035058	PID1	1.05e-173	0.359286	0.855	0.804	3.15e-170
115	ENSSSCG00000011014	BAMBI	4e-232	0.358475	0.775	0.635	1.2e-228
116	ENSSSCG00000017199	TRIM47	8.82e-127	0.355995	0.76	0.689	2.65e-123
117	ENSSSCG00000022689	GADD45B	2.32e-152	0.355743	0.988	0.968	6.97e-149
118	ENSSSCG00000017752	WSB1	4.68e-252	0.355306	0.988	0.965	1.4e-248
119	ENSSSCG00000032613	SNAI1	3.99e-175	0.352562	0.83	0.752	1.2e-171
120	ENSSSCG00000009592	NFIL3	4.37e-186	0.351854	0.943	0.901	1.31e-182
121	ENSSSCG00000003479	MFAP2	3.76e-147	0.348877	0.929	0.885	1.13e-143
122	ENSSSCG00000013030	PRDX5	3.52e-209	0.347891	0.952	0.921	1.06e-205
123	ENSSSCG00000038410	CPEB2	3.49e-192	0.34777	0.791	0.672	1.05e-188
124	ENSSSCG00000003766	DNAJB4	1.03e-183	0.345811	0.837	0.711	3.1e-180
125	ENSSSCG00000012318	MAGED1	4.81e-147	0.345341	0.885	0.847	1.44e-143
126	ENSSSCG00000025448	SERTAD3	1.12e-142	0.343717	0.871	0.814	3.36e-139
127	ENSSSCG00000017761	UNC119	4.88e-188	0.339222	0.706	0.612	1.46e-184
128	ENSSSCG00000002444	FBLN5	8.45e-160	0.338104	0.894	0.862	2.54e-156
129	ENSSSCG00000025561	VASN	5.61e-166	0.337931	0.935	0.901	1.68e-162
130	ENSSSCG00000015119	MFRP	4.3e-146	0.336893	0.91	0.874	1.29e-142
131	ENSSSCG00000038374	CIART	6.95e-129	0.334569	0.756	0.671	2.09e-125
132	ENSSSCG00000002795	CDH11	3.79e-124	0.334217	0.883	0.856	1.14e-120
133	ENSSSCG00000008645	ID2	4.45e-198	0.333795	0.996	0.981	1.34e-194
134	ENSSSCG00000016665	BMPER	9.43e-192	0.330274	0.731	0.615	2.83e-188
135	ENSSSCG00000011033	VIM	1.08e-288	0.330043	1	1	3.24e-285
136	ENSSSCG00000011695	AGTR1	2.21e-121	0.327056	0.797	0.744	6.62e-118
137	ENSSSCG00000006970	DLC1	1.87e-177	0.326402	0.877	0.8	5.62e-174
138	ENSSSCG00000026729	TMEM150C	1.32e-162	0.325949	0.916	0.872	3.96e-159
139	ENSSSCG00000035101	KLF5	9.32e-112	0.325123	0.667	0.587	2.8e-108
140	ENSSSCG00000014840	P4HA3	1.23e-156	0.324124	0.923	0.883	3.7e-153
141	ENSSSCG00000004473	PHIP	1.65e-148	0.324031	0.744	0.632	4.96e-145
142	ENSSSCG00000012766	BGN	1.8e-218	0.323933	0.996	0.978	5.41e-215
143	ENSSSCG00000039548	PTGFR	1.37e-104	0.319793	0.827	0.77	4.1e-101
144	ENSSSCG00000012001	ROBO1	3e-207	0.319447	0.756	0.615	8.99e-204
145	ENSSSCG00000038384	COX4I2	2.67e-166	0.318843	0.953	0.921	8.02e-163
146	ENSSSCG00000025703	REV3L	6.94e-134	0.318178	0.9	0.854	2.08e-130
147	ENSSSCG00000032936	PIM3	7.23e-128	0.318136	0.722	0.624	2.17e-124
148	ENSSSCG00000001379	TUBB	6.45e-132	0.316917	0.936	0.903	1.94e-128
149	ENSSSCG00000024009	CAMK2N1	3.93e-164	0.314413	0.942	0.912	1.18e-160
150	ENSSSCG00000006073	OSR2	2.37e-196	0.313189	0.661	0.575	7.11e-193
151	ENSSSCG00000000368	MMP19	3.16e-144	0.313151	0.829	0.771	9.49e-141
152	ENSSSCG00000030680	TCF7	5.31e-148	0.312811	0.671	0.571	1.59e-144
153	ENSSSCG00000002013	DHRS4	2.91e-145	0.31112	0.932	0.895	8.74e-142
154	ENSSSCG00000030165	MAFF	3.41e-154	0.310617	0.972	0.951	1.02e-150
155	ENSSSCG00000008311	CYP26B1	2.26e-65	0.308619	0.471	0.374	6.78e-62
156	ENSSSCG00000004403	CDC40	1.99e-115	0.30852	0.868	0.826	5.97e-112
157	ENSSSCG00000017337	ACBD4	8.6e-202	0.307971	0.746	0.615	2.58e-198
158	ENSSSCG00000016437	WDR86	1.28e-206	0.307911	0.755	0.668	3.85e-203
159	ENSSSCG00000036814	CLEC11A	6.25e-133	0.306841	0.924	0.9	1.88e-129
160	ENSSSCG00000017380	ARL4D	3.4e-178	0.306434	0.624	0.511	1.02e-174
161	ENSSSCG00000000915	DCN	8.54e-117	0.304883	1	0.996	2.56e-113
162	ENSSSCG00000012680	GPC3	1.48e-93	0.303751	0.882	0.864	4.43e-90
163	ENSSSCG00000024692	RRBP1	4.23e-180	0.302715	0.996	0.988	1.27e-176
164	ENSSSCG00000038643	KLF11	7.72e-153	0.295609	0.705	0.569	2.32e-149
165	ENSSSCG00000027646	TIPARP	2.82e-131	0.294669	0.968	0.944	8.47e-128
166	ENSSSCG00000016703	HOXA5	3.89e-141	0.293768	0.633	0.538	1.17e-137
167	ENSSSCG00000040843	MRAP	1.64e-76	0.291682	0.817	0.825	4.91e-73
168	ENSSSCG00000002852	PLEKHF1	3.77e-95	0.290671	0.674	0.588	1.13e-91
169	ENSSSCG00000017376	MEOX1	1.65e-132	0.289593	0.623	0.53	4.94e-129
170	ENSSSCG00000000261	IGFBP6	7.31e-157	0.289179	0.999	0.989	2.19e-153
171	ENSSSCG00000032728	EFNB1	7.32e-117	0.288652	0.718	0.647	2.2e-113
172	ENSSSCG00000026931	SERTAD1	3.14e-178	0.285645	0.997	0.995	9.41e-175
173	ENSSSCG00000027466	PCOLCE	3.11e-160	0.284049	1	0.993	9.33e-157
174	ENSSSCG00000028304	ZFP36L1	1.89e-121	0.28368	0.996	0.989	5.68e-118
175	ENSSSCG00000001849	ANPEP	5.27e-161	0.280091	0.964	0.939	1.58e-157
176	ENSSSCG00000000033	TSPO	8.89e-166	0.279423	0.986	0.971	2.67e-162
177	ENSSSCG00000034491	PRICKLE1	1.52e-144	0.278507	0.704	0.589	4.55e-141
178	ENSSSCG00000029949	CD248	2.54e-143	0.278063	0.996	0.978	7.61e-140
179	ENSSSCG00000003269	LENG9	2.95e-149	0.277623	0.703	0.572	8.86e-146
180	ENSSSCG00000022447	F3	5.28e-162	0.277418	0.96	0.939	1.58e-158
181	ENSSSCG00000004822	ALDH1A3	5.21e-78	0.275138	0.743	0.716	1.56e-74
182	ENSSSCG00000000958	DYRK2	1.3e-119	0.274609	0.697	0.587	3.9e-116
183	ENSSSCG00000017245	CDC42EP4	6.59e-107	0.273634	0.842	0.785	1.98e-103
184	ENSSSCG00000035195	HNMT	1.63e-133	0.272837	0.744	0.663	4.89e-130
185	ENSSSCG00000036322	SPRY4	2.54e-107	0.272391	0.68	0.616	7.61e-104
186	ENSSSCG00000040445	RND3	7.26e-107	0.271479	0.953	0.915	2.18e-103
187	ENSSSCG00000006159	HEY1	4.55e-71	0.270225	0.562	0.492	1.36e-67
188	ENSSSCG00000012576	CHRDL1	1.75e-132	0.268976	0.943	0.908	5.25e-129
189	ENSSSCG00000024917		1.14e-79	0.267401	0.842	0.832	3.42e-76
190	ENSSSCG00000037274	PTMA	2.2e-255	0.267039	1	1	6.6e-252
191	ENSSSCG00000010703	HTRA1	5.08e-141	0.266249	0.996	0.979	1.52e-137
192	ENSSSCG00000000916	LUM	3.93e-142	0.265883	1	0.989	1.18e-138
193	ENSSSCG00000039953	PNRC1	7.43e-206	0.265162	0.993	0.982	2.23e-202
194	ENSSSCG00000013448	MKNK2	5.01e-127	0.264586	0.839	0.759	1.5e-123
195	ENSSSCG00000013735	JUNB	1.73e-116	0.263156	0.737	0.643	5.2e-113
196	ENSSSCG00000017256	ABCA6	7.7e-141	0.257806	0.94	0.919	2.31e-137
197	ENSSSCG00000036592	SRSF2	2.08e-152	0.257173	0.992	0.985	6.25e-149
198	ENSSSCG00000009384	INTS6	2.56e-128	0.256569	0.778	0.671	7.67e-125
199	ENSSSCG00000030616	RESF1	8.67e-104	0.25604	0.763	0.68	2.6e-100
200	ENSSSCG00000010757	EBF3	2.85e-70	0.253801	0.588	0.511	8.55e-67
201	ENSSSCG00000014277	IRF1	9.43e-88	0.25353	0.82	0.764	2.83e-84
202	ENSSSCG00000002039	MMP14	7.87e-103	0.252507	0.896	0.866	2.36e-99
203	ENSSSCG00000028488	LTC4S	1.63e-71	0.251066	0.839	0.807	4.9e-68
204	ENSSSCG00000008164	MAP4K4	4.65e-41	-0.251649	0.79	0.848	1.39e-37
205	ENSSSCG00000005949	SLA	4.96e-46	-0.252947	0.273	0.358	1.49e-42
206	ENSSSCG00000031866	TIMP3	4.72e-06	-0.254133	0.885	0.904	0.0141581
207	ENSSSCG00000028602	GTPBP4	7.61e-47	-0.254199	0.587	0.652	2.28e-43
208	ENSSSCG00000010493	PDLIM1	1.48e-83	-0.25425	0.365	0.469	4.43e-80
209	ENSSSCG00000010966	CCL19	1.72e-37	-0.254996	0.88	0.881	5.15e-34
210	ENSSSCG00000012996	CDC42EP2	1.19e-14	-0.255114	0.57	0.604	3.56e-11
211	ENSSSCG00000036317	VASP	2.57e-35	-0.257379	0.482	0.561	7.72e-32
212	ENSSSCG00000012022	APP	7.59e-28	-0.257897	0.933	0.95	2.28e-24
213	ENSSSCG00000024970	ETV3	1.56e-30	-0.258426	0.697	0.749	4.68e-27
214	ENSSSCG00000003787	ZRANB2	1.69e-56	-0.259923	0.737	0.795	5.07e-53
215	ENSSSCG00000016714	CYCS	2.29e-45	-0.260511	0.939	0.971	6.87e-42
216	ENSSSCG00000030623	XKR8	3.56e-13	-0.261617	0.489	0.53	1.07e-09
217	ENSSSCG00000015083	FXYD6	7.04e-45	-0.261657	0.52	0.612	2.11e-41
218	ENSSSCG00000037900	CCND1	4.76e-16	-0.261743	0.682	0.708	1.43e-12
219	ENSSSCG00000027628	IL6R	5.35e-08	-0.261814	0.537	0.556	0.000160496
220	ENSSSCG00000034087	TNFSF15	2.98e-09	-0.262049	0.374	0.337	8.94e-06
221	ENSSSCG00000032583	SRSF5	1.15e-35	-0.263518	0.784	0.836	3.46e-32
222	ENSSSCG00000015399	SEMA3E	1.58e-60	-0.263733	0.327	0.436	4.73e-57
223	ENSSSCG00000037645	COTL1	7.06e-14	-0.265031	0.515	0.553	2.12e-10
224	ENSSSCG00000007085	DSTN	5.32e-31	-0.265619	0.865	0.91	1.59e-27
225	ENSSSCG00000018084	ND3	3.35e-38	-0.266131	0.956	0.974	1.01e-34
226	ENSSSCG00000035958	EVA1A	8.98e-66	-0.268416	0.478	0.614	2.69e-62
227	ENSSSCG00000040961	LIF	3.87e-16	-0.268684	0.526	0.553	1.16e-12
228	ENSSSCG00000035051	ADORA2B	2.75e-28	-0.268932	0.666	0.718	8.24e-25
229	ENSSSCG00000014177	CHD1	1.37e-85	-0.270309	0.928	0.966	4.12e-82
230	ENSSSCG00000014149	MEF2C	1.38e-39	-0.270418	0.545	0.608	4.13e-36
231	ENSSSCG00000008729	LYAR	1.82e-54	-0.271359	0.575	0.655	5.46e-51
232	ENSSSCG00000003239	HAS1	5.51e-18	-0.271735	0.444	0.506	1.65e-14
233	ENSSSCG00000005511	TRAF1	3.78e-17	-0.272407	0.354	0.397	1.13e-13
234	ENSSSCG00000028466	UTP3	3.92e-53	-0.274298	0.53	0.611	1.18e-49
235	ENSSSCG00000039267	ATP6V0B	3.17e-43	-0.274752	0.917	0.951	9.51e-40
236	ENSSSCG00000038973	PPP1R12A	3.6e-70	-0.275149	0.689	0.776	1.08e-66
237	ENSSSCG00000009216	SPP1	1.75e-13	-0.27543	0.368	0.408	5.25e-10
238	ENSSSCG00000022155	RBPJ	6.61e-41	-0.275821	0.815	0.873	1.98e-37
239	ENSSSCG00000025053	RYBP	2.37e-72	-0.276231	0.898	0.949	7.11e-69
240	ENSSSCG00000017920	CXCL16	2.99e-23	-0.27709	0.367	0.451	8.97e-20
241	ENSSSCG00000025644	CD1	3.48e-53	-0.277602	0.212	0.312	1.04e-49
242	ENSSSCG00000038423	GLA	6.62e-10	-0.277848	0.735	0.786	1.99e-06
243	ENSSSCG00000038162	CCL21	7.28e-09	-0.277937	0.318	0.37	2.18e-05
244	ENSSSCG00000023611	TNXB	2.43e-36	-0.278488	0.446	0.532	7.29e-33
245	ENSSSCG00000005688	PTGES	4.36e-32	-0.279412	0.785	0.86	1.31e-28
246	ENSSSCG00000016027	ITGAV	8.23e-82	-0.279494	0.641	0.751	2.47e-78
247	ENSSSCG00000015652	IL10	5.03e-80	-0.279801	0.227	0.352	1.51e-76
248	ENSSSCG00000027722	BMP2K	4.39e-44	-0.280831	0.531	0.609	1.32e-40
249	ENSSSCG00000005040	GNPNAT1	1.3e-37	-0.280847	0.553	0.627	3.91e-34
250	ENSSSCG00000018069	ND2	3.02e-41	-0.281665	0.996	0.998	9.05e-38
251	ENSSSCG00000008510	LTBP1	1.1e-14	-0.281843	0.51	0.539	3.31e-11
252	ENSSSCG00000025344	PHC2	1.32e-78	-0.282766	0.762	0.842	3.96e-75
253	ENSSSCG00000039336	GNA13	1.71e-83	-0.284551	0.649	0.748	5.14e-80
254	ENSSSCG00000011825	ATP13A3	7.27e-79	-0.285545	0.767	0.865	2.18e-75
255	ENSSSCG00000012840	CD151	2.21e-79	-0.286811	0.704	0.803	6.64e-76
256	ENSSSCG00000012967	FOSL1	7.08e-82	-0.288669	0.856	0.928	2.12e-78
257	ENSSSCG00000033586	DBNDD2	3.1e-42	-0.289229	0.476	0.557	9.29e-39
258	ENSSSCG00000007253	MAPRE1	4.99e-51	-0.289951	0.719	0.784	1.5e-47
259	ENSSSCG00000017091	TNIP1	3.17e-27	-0.290827	0.535	0.601	9.5e-24
260	ENSSSCG00000011400	SEMA3B	6.27e-47	-0.290999	0.422	0.512	1.88e-43
261	ENSSSCG00000003694	EMILIN2	7.15e-44	-0.291903	0.642	0.726	2.14e-40
262	ENSSSCG00000026430		6.12e-85	-0.293464	0.968	0.986	1.84e-81
263	ENSSSCG00000023662	CHST3	2.82e-27	-0.293497	0.453	0.516	8.45e-24
264	ENSSSCG00000040743	M6PR	2.32e-66	-0.293993	0.745	0.805	6.95e-63
265	ENSSSCG00000010370	ANXA8	3.99e-10	-0.294821	0.375	0.424	1.2e-06
266	ENSSSCG00000006917	LRRC8C	8.87e-27	-0.296082	0.46	0.504	2.66e-23
267	ENSSSCG00000015579	PTGS2	1.85e-06	-0.296292	0.597	0.659	0.00554727
268	ENSSSCG00000009152	SGMS2	2.77e-83	-0.298042	0.674	0.781	8.32e-80
269	ENSSSCG00000000457	USP15	2.09e-32	-0.300096	0.623	0.672	6.27e-29
270	ENSSSCG00000018065	ND1	1.07e-46	-0.300285	0.999	0.999	3.22e-43
271	ENSSSCG00000026618	CAVIN2	5.49e-54	-0.300423	0.345	0.464	1.65e-50
272	ENSSSCG00000007609	ARPC1A	2.06e-90	-0.300978	0.758	0.831	6.18e-87
273	ENSSSCG00000011524	CHL1	2.28e-24	-0.302024	0.354	0.411	6.84e-21
274	ENSSSCG00000033146	CD163	2.41e-65	-0.302969	0.289	0.382	7.22e-62
275	ENSSSCG00000012166	SMS	6.65e-67	-0.303576	0.571	0.655	2e-63
276	ENSSSCG00000037598	SNX10	3.37e-14	-0.306076	0.335	0.403	1.01e-10
277	ENSSSCG00000009178	H2AFZ	5.84e-24	-0.306756	0.991	0.997	1.75e-20
278	ENSSSCG00000037310	ATP6AP1	1.42e-31	-0.307502	0.61	0.675	4.27e-28
279	ENSSSCG00000031712	MFAP5	8.67e-12	-0.30803	0.413	0.485	2.6e-08
280	ENSSSCG00000027130	TNFRSF12A	1.37e-79	-0.308845	0.938	0.961	4.1e-76
281	ENSSSCG00000032591		2.98e-09	-0.31083	0.443	0.417	8.94e-06
282	ENSSSCG00000029203	TOX4	5.17e-79	-0.311008	0.752	0.822	1.55e-75
283	ENSSSCG00000031456	ARL5B	9.17e-52	-0.311619	0.782	0.857	2.75e-48
284	ENSSSCG00000016922	GPBP1	2.99e-67	-0.312225	0.875	0.918	8.97e-64
285	ENSSSCG00000017213	JPT1	3.07e-27	-0.312515	0.624	0.669	9.22e-24
286	ENSSSCG00000014361	CYSTM1	2.09e-40	-0.312548	0.54	0.62	6.27e-37
287	ENSSSCG00000027121	ODC1	4.18e-45	-0.318468	0.983	0.99	1.25e-41
288	ENSSSCG00000017277	PECAM1	8.49e-28	-0.319036	0.498	0.457	2.55e-24
289	ENSSSCG00000011867	MYLK	6.37e-100	-0.319062	0.201	0.331	1.91e-96
290	ENSSSCG00000015550	RGS16	1.04e-09	-0.319116	0.426	0.405	3.11e-06
291	ENSSSCG00000026981	MRPS6	1.53e-54	-0.32023	0.765	0.846	4.59e-51
292	ENSSSCG00000021885	MDFIC	2.31e-50	-0.32063	0.676	0.738	6.92e-47
293	ENSSSCG00000009004	SFRP2	7.68e-07	-0.322668	0.715	0.737	0.00230276
294	ENSSSCG00000017259	PRKAR1A	6.21e-70	-0.322862	0.952	0.976	1.86e-66
295	ENSSSCG00000037449	CSF1	1.81e-11	-0.323563	0.84	0.879	5.43e-08
296	ENSSSCG00000010728	CPXM2	1.93e-13	-0.325986	0.426	0.453	5.78e-10
297	ENSSSCG00000010894	TP53BP2	1.24e-103	-0.327116	0.728	0.824	3.71e-100
298	ENSSSCG00000000559	RASSF8	3.85e-99	-0.327511	0.937	0.97	1.15e-95
299	ENSSSCG00000038506	CD46	1.38e-62	-0.328029	0.729	0.798	4.15e-59
300	ENSSSCG00000016056	GLS	1.99e-107	-0.332098	0.939	0.966	5.96e-104
301	ENSSSCG00000036223	ACKR1	3.07e-30	-0.334341	0.182	0.245	9.21e-27
302	ENSSSCG00000016792	RETREG1	1.05e-47	-0.334636	0.463	0.56	3.14e-44
303	ENSSSCG00000017137	METRNL	3.95e-104	-0.335498	0.875	0.936	1.18e-100
304	ENSSSCG00000006777	RHOC	7.33e-72	-0.336172	0.897	0.944	2.2e-68
305	ENSSSCG00000007924	UBN1	3.77e-85	-0.336873	0.764	0.828	1.13e-81
306	ENSSSCG00000039867	UCK2	3.91e-114	-0.336912	0.599	0.728	1.17e-110
307	ENSSSCG00000001469	HLA-DMB	9e-20	-0.337101	0.34	0.413	2.7e-16
308	ENSSSCG00000017956	CD68	6.01e-27	-0.338223	0.408	0.486	1.8e-23
309	ENSSSCG00000010651	ABLIM1	5.33e-29	-0.340009	0.481	0.524	1.6e-25
310	ENSSSCG00000012029	BACH1	2.69e-123	-0.340212	0.861	0.943	8.07e-120
311	ENSSSCG00000004484	COL12A1	7.86e-55	-0.341403	0.53	0.609	2.36e-51
312	ENSSSCG00000004890	SERPINB2	8.47e-44	-0.341618	0.397	0.329	2.54e-40
313	ENSSSCG00000010226	JMJD1C	5.86e-65	-0.342888	0.951	0.972	1.76e-61
314	ENSSSCG00000034980	IRF8	3.53e-12	-0.343304	0.522	0.59	1.06e-08
315	ENSSSCG00000024771	TICAM1	1.23e-117	-0.343462	0.551	0.677	3.69e-114
316	ENSSSCG00000015649	DYRK3	7.63e-75	-0.346138	0.645	0.708	2.29e-71
317	ENSSSCG00000029082	KMT2E	1.95e-45	-0.346175	0.82	0.856	5.85e-42
318	ENSSSCG00000023630	CPM	4.1e-65	-0.346518	0.438	0.546	1.23e-61
319	ENSSSCG00000025499	FXYD5	2.73e-26	-0.347947	0.334	0.427	8.18e-23
320	ENSSSCG00000004012	THBS2	7.29e-66	-0.34801	0.663	0.775	2.19e-62
321	ENSSSCG00000035690	SFPQ	6.96e-142	-0.348102	0.997	0.999	2.09e-138
322	ENSSSCG00000022402	GRAMD2B	7.08e-31	-0.348983	0.498	0.561	2.12e-27
323	ENSSSCG00000009157	TET2	2.6e-88	-0.349612	0.567	0.677	7.79e-85
324	ENSSSCG00000011270	EIF1B	4.12e-138	-0.350445	0.954	0.985	1.24e-134
325	ENSSSCG00000001958	BAZ1A	3.13e-102	-0.351668	0.922	0.963	9.4e-99
326	ENSSSCG00000013313	PRRG4	2.29e-29	-0.352209	0.4	0.471	6.86e-26
327	ENSSSCG00000024791	CD59	5.19e-20	-0.352395	0.685	0.743	1.56e-16
328	ENSSSCG00000005935	AGO2	8.15e-131	-0.355292	0.7	0.819	2.45e-127
329	ENSSSCG00000034506	MS4A2	9.28e-24	-0.357454	0.299	0.365	2.78e-20
330	ENSSSCG00000022486	CBLB	1.72e-63	-0.358247	0.68	0.771	5.15e-60
331	ENSSSCG00000010580	NFKB2	1.22e-83	-0.358862	0.507	0.616	3.66e-80
332	ENSSSCG00000032341	AIF1	4.42e-28	-0.359225	0.417	0.473	1.33e-24
333	ENSSSCG00000014934	CHORDC1	1.02e-121	-0.359888	0.641	0.752	3.07e-118
334	ENSSSCG00000005975	MTSS1	1.55e-38	-0.360993	0.358	0.454	4.64e-35
335	ENSSSCG00000026904	NFKBIB	2.04e-105	-0.361989	0.576	0.688	6.12e-102
336	ENSSSCG00000016322	ACKR3	1.79e-65	-0.363221	0.599	0.702	5.38e-62
337	ENSSSCG00000010035	YWHAH	5.88e-77	-0.363899	0.774	0.841	1.77e-73
338	ENSSSCG00000029849	S1PR1	2.53e-10	-0.364352	0.357	0.41	7.58e-07
339	ENSSSCG00000004114	ADGB	8.54e-150	-0.364747	0.677	0.826	2.56e-146
340	ENSSSCG00000037360	CST3	3.33e-09	-0.36488	1	1	1e-05
341	ENSSSCG00000014540	FTH1	3.81e-19	-0.364955	1	1	1.14e-15
342	ENSSSCG00000027898	ATP2B1	2.04e-64	-0.369083	0.682	0.775	6.12e-61
343	ENSSSCG00000013940	NLRP3	2.56e-66	-0.370981	0.248	0.355	7.68e-63
344	ENSSSCG00000014921	PRSS23	4.63e-61	-0.371757	0.783	0.84	1.39e-57
345	ENSSSCG00000025298	POLR1F	4.35e-149	-0.37299	0.725	0.837	1.31e-145
346	ENSSSCG00000007541	PDGFA	6.42e-06	-0.373143	0.467	0.514	0.0192535
347	ENSSSCG00000023716	TNFAIP6	7.42e-57	-0.375453	0.707	0.817	2.23e-53
348	ENSSSCG00000004369	PRDM1	3.54e-32	-0.377101	0.32	0.4	1.06e-28
349	ENSSSCG00000001002	PRPF4B	5.8e-90	-0.37822	0.831	0.898	1.74e-86
350	ENSSSCG00000010330	PPIF	3.58e-45	-0.379621	0.722	0.808	1.07e-41
351	ENSSSCG00000027675	FOXP1	5.85e-152	-0.380207	0.696	0.808	1.76e-148
352	ENSSSCG00000012076	MX2	1.34e-14	-0.380942	0.403	0.468	4.02e-11
353	ENSSSCG00000016233	SERPINE2	2.95e-11	-0.380951	0.762	0.824	8.84e-08
354	ENSSSCG00000022404	SLC3A2	1.16e-149	-0.381874	0.922	0.961	3.48e-146
355	ENSSSCG00000008484	SRSF7	4.43e-122	-0.38274	0.89	0.939	1.33e-118
356	ENSSSCG00000022300	MAT2A	1.83e-111	-0.386313	0.975	0.99	5.48e-108
357	ENSSSCG00000032242	HMGA1	5.21e-56	-0.389974	0.456	0.548	1.56e-52
358	ENSSSCG00000034259	PMEPA1	2.36e-116	-0.390339	0.861	0.911	7.08e-113
359	ENSSSCG00000013401	DKK3	7.49e-22	-0.394521	0.473	0.514	2.25e-18
360	ENSSSCG00000016275	NCL	2.1e-145	-0.397276	0.989	0.997	6.31e-142
361	ENSSSCG00000020705	MAP3K8	2.08e-130	-0.397983	0.805	0.901	6.25e-127
362	ENSSSCG00000007817	IL4R	1.34e-138	-0.399386	0.679	0.806	4.01e-135
363	ENSSSCG00000004847	MPHOSPH10	3.58e-144	-0.40089	0.625	0.734	1.08e-140
364	ENSSSCG00000000146	MYH11	3.16e-07	-0.404736	0.321	0.354	0.000949322
365	ENSSSCG00000013297	CD44	2.37e-95	-0.405666	0.95	0.976	7.11e-92
366	ENSSSCG00000023837	WFDC1	1.62e-60	-0.408034	0.343	0.44	4.87e-57
367	ENSSSCG00000038366	RAP2B	2.58e-61	-0.408596	0.948	0.973	7.74e-58
368	ENSSSCG00000027529	BIRC3	3.44e-63	-0.409641	0.958	0.973	1.03e-59
369	ENSSSCG00000015710	ACTR3	4.42e-138	-0.409902	0.833	0.905	1.33e-134
370	ENSSSCG00000021328	PCSK1N	6.4e-43	-0.411463	0.461	0.529	1.92e-39
371	ENSSSCG00000015480	PRRC2C	1.2e-165	-0.412846	0.934	0.971	3.6e-162
372	ENSSSCG00000017555	LUC7L3	2.16e-174	-0.414483	0.814	0.909	6.48e-171
373	ENSSSCG00000037918	ADIRF	1.68e-21	-0.414507	0.342	0.386	5.04e-18
374	ENSSSCG00000022925	SLC2A3	2.25e-23	-0.415706	0.578	0.622	6.74e-20
375	ENSSSCG00000017206	GRB2	6.43e-19	-0.417008	0.823	0.849	1.93e-15
376	ENSSSCG00000009477	EDNRB	3.66e-38	-0.423337	0.146	0.288	1.1e-34
377	ENSSSCG00000011038	MRC1	1.14e-39	-0.426141	0.379	0.435	3.42e-36
378	ENSSSCG00000008898	HOPX	1.41e-94	-0.431151	0.419	0.55	4.24e-91
379	ENSSSCG00000001052	PHACTR1	2.96e-21	-0.431364	0.361	0.428	8.89e-18
380	ENSSSCG00000000951	CSRP2	4.12e-86	-0.43527	0.466	0.576	1.24e-82
381	ENSSSCG00000027357	CSTB	1.21e-94	-0.438526	0.986	0.992	3.63e-91
382	ENSSSCG00000034758	PDXK	5.65e-128	-0.439717	0.588	0.727	1.69e-124
383	ENSSSCG00000001061	JARID2	1.1e-111	-0.450011	0.866	0.932	3.3e-108
384	ENSSSCG00000008162	IL1R1	1.68e-154	-0.450738	0.704	0.834	5.05e-151
385	ENSSSCG00000036402	MYL9	5.67e-22	-0.450882	0.439	0.512	1.7e-18
386	ENSSSCG00000015712	DDX18	2.69e-214	-0.454858	0.88	0.948	8.07e-211
387	ENSSSCG00000036224		1.58e-31	-0.45989	0.394	0.339	4.74e-28
388	ENSSSCG00000012119	TMSB4X	1.51e-140	-0.46026	1	1	4.53e-137
389	ENSSSCG00000039488	SPON2	2.52e-25	-0.460416	0.638	0.693	7.56e-22
390	ENSSSCG00000006379	CD48	5.24e-64	-0.460782	0.249	0.352	1.57e-60
391	ENSSSCG00000007469	PTPN1	2.73e-133	-0.462415	0.847	0.927	8.19e-130
392	ENSSSCG00000003458	EFHD2	4.39e-122	-0.466543	0.449	0.606	1.32e-118
393	ENSSSCG00000016832	IL7R	2.89e-37	-0.472088	0.349	0.44	8.67e-34
394	ENSSSCG00000013237	SPI1	1.85e-22	-0.474337	0.344	0.418	5.55e-19
395	ENSSSCG00000031649	RNASE1	2.13e-64	-0.47452	0.418	0.512	6.39e-61
396	ENSSSCG00000013775	ADGRE5	6.59e-24	-0.477485	0.52	0.577	1.98e-20
397	ENSSSCG00000016758	STK17A	4.66e-63	-0.480131	0.784	0.842	1.4e-59
398	ENSSSCG00000008072	ASPN	3.24e-29	-0.480269	0.615	0.65	9.72e-26
399	ENSSSCG00000032381	LITAF	1.68e-188	-0.481523	0.653	0.787	5.03e-185
400	ENSSSCG00000005518	GGTA1	1.49e-43	-0.484474	0.423	0.516	4.47e-40
401	ENSSSCG00000014232	LOX	1.06e-05	-0.488405	0.842	0.855	0.0318811
402	ENSSSCG00000032048	SCRG1	5.08e-89	-0.488512	0.369	0.487	1.53e-85
403	ENSSSCG00000016998	NPM1	1.68e-253	-0.488636	0.999	0.999	5.03e-250
404	ENSSSCG00000031888	DDIT4	1.12e-21	-0.48974	0.743	0.768	3.35e-18
405	ENSSSCG00000009412	LCP1	1.36e-174	-0.493282	0.237	0.415	4.07e-171
406	ENSSSCG00000012583	ACSL4	1.08e-156	-0.494245	0.919	0.963	3.23e-153
407	ENSSSCG00000031831	CADM1	2.25e-51	-0.494632	0.317	0.424	6.76e-48
408	ENSSSCG00000022301	EIF4EBP1	1.26e-180	-0.494651	0.639	0.762	3.79e-177
409	ENSSSCG00000017962	KDM6B	1.97e-141	-0.499871	0.85	0.917	5.9e-138
410	ENSSSCG00000017167	CYTH1	8.11e-91	-0.504302	0.559	0.665	2.43e-87
411	ENSSSCG00000011218	SLC4A7	3.75e-83	-0.505607	0.519	0.601	1.12e-79
412	ENSSSCG00000011877	CD86	2.94e-37	-0.506234	0.387	0.464	8.81e-34
413	ENSSSCG00000033190	AQP1	4.62e-73	-0.509293	0.268	0.393	1.39e-69
414	ENSSSCG00000015504	CACYBP	5.39e-231	-0.510911	0.813	0.916	1.62e-227
415	ENSSSCG00000006051	CTHRC1	6.47e-20	-0.517534	0.537	0.58	1.94e-16
416	ENSSSCG00000002135	PNP	3.89e-108	-0.527771	0.552	0.681	1.17e-104
417	ENSSSCG00000004058	EZR	1.13e-99	-0.5349	0.627	0.716	3.4e-96
418	ENSSSCG00000011129	ITIH5	5.31e-101	-0.539906	0.482	0.57	1.59e-97
419	ENSSSCG00000004687	B2M	2.98e-75	-0.546263	1	1	8.95e-72
420	ENSSSCG00000001952	NFKBIA	1.51e-09	-0.546752	0.983	0.983	4.54e-06
421	ENSSSCG00000011946	ALCAM	1.13e-121	-0.54697	0.264	0.427	3.38e-118
422	ENSSSCG00000035299	SFRP4	2.35e-06	-0.547516	0.549	0.568	0.00705519
423	ENSSSCG00000022780	UGCG	7.06e-83	-0.55015	0.778	0.856	2.12e-79
424	ENSSSCG00000034379	MAP2K3	8.72e-285	-0.552545	0.844	0.941	2.62e-281
425	ENSSSCG00000008090	IL1A	1.32e-21	-0.552831	0.273	0.342	3.96e-18
426	ENSSSCG00000017986	NDEL1	4.82e-166	-0.560477	0.767	0.865	1.45e-162
427	ENSSSCG00000004050	WTAP	8.43e-294	-0.571118	0.859	0.946	2.53e-290
428	ENSSSCG00000032164	PEA15	2.84e-278	-0.571406	0.681	0.847	8.53e-275
429	ENSSSCG00000031053	S100A1	1.37e-66	-0.575298	0.437	0.556	4.11e-63
430	ENSSSCG00000028420	EIF4E	0	-0.577792	0.817	0.938	0
431	ENSSSCG00000013909	CRLF1	2.15e-83	-0.581002	0.354	0.471	6.46e-80
432	ENSSSCG00000001229	HLA-3	1.15e-122	-0.589462	1	1	3.44e-119
433	ENSSSCG00000014441	CSF1R	5.98e-17	-0.589871	0.357	0.426	1.79e-13
434	ENSSSCG00000022236	FOLR3	1.41e-09	-0.590162	0.946	0.957	4.23e-06
435	ENSSSCG00000024666	FXYD3	4.14e-32	-0.590784	0.5	0.559	1.24e-28
436	ENSSSCG00000022208	TNFRSF1B	4.28e-179	-0.596907	0.82	0.919	1.28e-175
437	ENSSSCG00000017668	VMP1	6.78e-163	-0.602612	0.951	0.977	2.03e-159
438	ENSSSCG00000015567	NIBAN1	1.75e-191	-0.611607	0.325	0.508	5.24e-188
439	ENSSSCG00000021374	FXYD1	2.94e-37	-0.615556	0.829	0.86	8.83e-34
440	ENSSSCG00000012365	MSN	1.98e-250	-0.620713	0.724	0.859	5.95e-247
441	ENSSSCG00000000843	TXNRD1	1.66e-236	-0.621543	0.936	0.976	4.98e-233
442	ENSSSCG00000008957	CXCL6	1.8e-08	-0.622105	0.508	0.523	5.39e-05
443	ENSSSCG00000004125	STX11	3.93e-100	-0.629613	0.53	0.639	1.18e-96
444	ENSSSCG00000021576	CD83	5.87e-103	-0.630126	0.535	0.666	1.76e-99
445	ENSSSCG00000003805	PDE4B	1.25e-85	-0.630471	0.325	0.462	3.76e-82
446	ENSSSCG00000016101	CFLAR	1.36e-50	-0.652771	0.913	0.941	4.09e-47
447	ENSSSCG00000010452	IFIT3	1.41e-76	-0.655974	0.488	0.6	4.23e-73
448	ENSSSCG00000014565		1.76e-09	-0.667773	0.556	0.597	5.27e-06
449	ENSSSCG00000011106	CREM	8.92e-49	-0.673159	0.507	0.586	2.68e-45
450	ENSSSCG00000003017	TGFB1	1.68e-202	-0.685276	0.738	0.865	5.03e-199
451	ENSSSCG00000004670	C15orf48	4.08e-09	-0.719815	0.362	0.419	1.22e-05
452	ENSSSCG00000023298	SRXN1	0	-0.731802	0.638	0.845	0
453	ENSSSCG00000005316	TPM2	2.31e-08	-0.737015	0.345	0.384	6.92e-05
454	ENSSSCG00000032474	CXCL10	1.59e-05	-0.744837	0.426	0.457	0.0478031
455	ENSSSCG00000004789	THBS1	1.34e-141	-0.756138	0.737	0.833	4.02e-138
456	ENSSSCG00000037803	MARCKS	3.33e-14	-0.760175	0.829	0.827	1e-10
457	ENSSSCG00000009222	SPARCL1	4.57e-27	-0.767299	0.77	0.84	1.37e-23
458	ENSSSCG00000020976	CSRP1	4.18e-99	-0.767442	0.516	0.608	1.25e-95
459	ENSSSCG00000006357	FCER1G	4.28e-39	-0.769101	0.384	0.471	1.28e-35
460	ENSSSCG00000014924	CTSC	5.74e-192	-0.769554	0.61	0.74	1.72e-188
461	ENSSSCG00000010509	PIK3AP1	1.38e-08	-0.770694	0.362	0.415	4.15e-05
462	ENSSSCG00000023666	CTSB	2.47e-82	-0.771017	0.897	0.936	7.42e-79
463	ENSSSCG00000023796	RNF121	1.63e-13	-0.775439	0.371	0.424	4.9e-10
464	ENSSSCG00000006979	MSR1	1.66e-10	-0.776563	0.394	0.37	4.97e-07
465	ENSSSCG00000035066	MYOC	3.82e-55	-0.779423	0.642	0.775	1.15e-51
466	ENSSSCG00000037821	RGS5	6.33e-37	-0.783921	0.207	0.287	1.9e-33
467	ENSSSCG00000022784	PLEKHO1	2.49e-73	-0.825508	0.54	0.617	7.48e-70
468	ENSSSCG00000015322	TFPI2	7.9e-148	-0.839291	0.968	0.98	2.37e-144
469	ENSSSCG00000006378	SLAMF7	1.1e-55	-0.846491	0.293	0.403	3.31e-52
470	ENSSSCG00000008348	PLEK	1.18e-76	-0.853168	0.326	0.447	3.53e-73
471	ENSSSCG00000002919	TYROBP	4.07e-52	-0.853218	0.546	0.653	1.22e-48
472	ENSSSCG00000034469		8.26e-36	-0.853396	0.264	0.368	2.48e-32
473	ENSSSCG00000033120		0	-0.857609	0.81	0.946	0
474	ENSSSCG00000006648	CTSS	4.9e-19	-0.881683	0.648	0.693	1.47e-15
475	ENSSSCG00000032416	RGS1	1.3e-30	-0.885692	0.365	0.437	3.91e-27
476	ENSSSCG00000030957	NFKB1	3.52e-260	-0.904601	0.713	0.838	1.06e-256
477	ENSSSCG00000033018	TM4SF1	2.62e-49	-0.912845	0.583	0.634	7.86e-46
478	ENSSSCG00000025034	LAPTM5	4.18e-66	-0.915657	0.37	0.474	1.25e-62
479	ENSSSCG00000004154	TNFAIP3	3.69e-200	-0.928429	0.369	0.575	1.11e-196
480	ENSSSCG00000004572		1.29e-178	-0.945019	0.582	0.756	3.87e-175
481	ENSSSCG00000004192		3.16e-26	-0.958671	0.556	0.616	9.47e-23
482	ENSSSCG00000012173		1.08e-17	-0.97162	0.959	0.964	3.23e-14
483	ENSSSCG00000015235	ETS1	0	-1.00003	0.622	0.808	0
484	ENSSSCG00000010312		1.99e-104	-1.02707	0.859	0.925	5.98e-101
485	ENSSSCG00000006800	CD53	3.41e-55	-1.05346	0.393	0.492	1.02e-51
486	ENSSSCG00000039731	GLRX	4.58e-169	-1.1365	0.663	0.805	1.37e-165
487	ENSSSCG00000022230	CD9	2.1e-264	-1.1561	0.645	0.8	6.31e-261
488	ENSSSCG00000040648	CCL8	1.14e-23	-1.16415	0.362	0.44	3.43e-20
489	ENSSSCG00000039214	IL1B	4.03e-06	-1.21071	0.464	0.495	0.0121024
490	ENSSSCG00000039416	CXCR4	1.08e-42	-1.27264	0.356	0.466	3.24e-39
491	ENSSSCG00000040317	SOD2	0	-1.27777	0.925	0.975	0
492	ENSSSCG00000010447	ACTA2	9e-15	-1.34671	0.241	0.306	2.7e-11
493	ENSSSCG00000009517	GPR183	3.33e-24	-1.35856	0.281	0.36	9.98e-21
494	ENSSSCG00000035736	CCL24	3.44e-26	-1.39622	0.393	0.466	1.03e-22
495	ENSSSCG00000006153	FABP5	1.91e-92	-1.45467	0.449	0.587	5.73e-89
496	ENSSSCG00000008388	REL	1.24e-153	-1.50775	0.435	0.574	3.73e-150
497	ENSSSCG00000006578	S100A4	2.26e-67	-1.69271	0.382	0.503	6.78e-64
498	ENSSSCG00000015073	TAGLN	2.1e-67	-1.72839	0.47	0.576	6.31e-64
499	ENSSSCG00000015662	C4BPA	1.9e-07	-1.84181	0.454	0.432	0.000568514
500	ENSSSCG00000001455	HLA-DRB1	3.42e-37	-1.9509	0.436	0.51	1.03e-33
501	ENSSSCG00000008959	CXCL2	7.15e-228	-1.95409	0.947	0.973	2.15e-224
502	ENSSSCG00000008953	CXCL8	1.48e-22	-2.00562	0.474	0.526	4.43e-19
503	ENSSSCG00000033909	GIMAP1	6.47e-96	-2.05107	0.424	0.548	1.94e-92
504	ENSSSCG00000020970	IL6	2.62e-210	-2.05248	0.64	0.801	7.86e-207
505	ENSSSCG00000017723	CCL2	1.17e-137	-2.09193	0.769	0.855	3.51e-134
506	ENSSSCG00000023374	SRGN	1.41e-67	-2.16944	0.659	0.768	4.23e-64
507	ENSSSCG00000036618	FCGR3A	5.84e-41	-2.2309	0.443	0.541	1.75e-37
508	ENSSSCG00000001456	HLA-DQA1	1.93e-18	-2.53147	0.462	0.519	5.8e-15
509	ENSSSCG00000001457	HLA-DQB1	9.27e-37	-2.60779	0.423	0.512	2.78e-33
510	ENSSSCG00000001453	HLA-DRA	5.57e-26	-2.91013	0.434	0.505	1.67e-22
511	ENSSSCG00000017705	CCL5	4.5e-43	-3.28726	0.544	0.618	1.35e-39
512	ENSSSCG00000017700	CCL3L1	1.14e-17	-3.29791	0.477	0.546	3.42e-14
513	ENSSSCG00000033262	CD74	6.47e-97	-3.45201	0.504	0.623	1.94e-93
514	ENSSSCG00000030921	APOA1	1.89e-59	-4.25953	0.732	0.803	5.66e-56

## Sheet: Fibroblasts4_DEG
	Gene	HGNC.symbol	p_val	avg_log2FC	pct.1	pct.2	p_val_adj
1	ENSSSCG00000031292		0	2.64288	0.809	0.702	0
2	ENSSSCG00000035066	MYOC	0	2.52096	0.924	0.736	0
3	ENSSSCG00000009222	SPARCL1	0	1.70292	0.941	0.817	0
4	ENSSSCG00000008913	IGFBP7	0	1.62223	1	0.992	0
5	ENSSSCG00000013551	C3	2.86e-224	1.397	0.671	0.56	8.57e-221
6	ENSSSCG00000005380	COL15A1	0	1.23995	0.897	0.815	0
7	ENSSSCG00000022447	F3	0	1.13219	0.982	0.938	0
8	ENSSSCG00000014117	THBS4	0	1.13184	0.77	0.591	0
9	ENSSSCG00000026130	EPHA3	0	1.10772	0.697	0.549	0
10	ENSSSCG00000011831	APOD	0	1.08173	1	0.985	0
11	ENSSSCG00000000261	IGFBP6	0	1.05749	1	0.99	0
12	ENSSSCG00000017723	CCL2	2.8e-127	1.03143	0.86	0.839	8.41e-124
13	ENSSSCG00000008957	CXCL6	1.29e-05	1.0208	0.463	0.526	0.0388152
14	ENSSSCG00000009605	GFRA2	0	0.99826	0.814	0.648	0
15	ENSSSCG00000033760	LTBP4	0	0.918048	0.985	0.925	0
16	ENSSSCG00000011102	NRP1	0	0.912721	0.956	0.875	0
17	ENSSSCG00000036007	MFAP4	1.94e-193	0.903711	0.602	0.42	5.82e-190
18	ENSSSCG00000008397	EFEMP1	0	0.89203	0.942	0.904	0
19	ENSSSCG00000016522	PTN	4.45e-92	0.886963	0.887	0.904	1.34e-88
20	ENSSSCG00000016676	INMT	5.55e-142	0.884319	0.578	0.527	1.66e-138
21	ENSSSCG00000037508	GSN	0	0.877137	1	1	0
22	ENSSSCG00000040904	CLDN1	3.62e-307	0.857898	0.681	0.559	1.09e-303
23	ENSSSCG00000025085	NEGR1	0	0.799658	0.826	0.681	0
24	ENSSSCG00000025924	IGFBP5	4.58e-179	0.790974	0.989	0.983	1.37e-175
25	ENSSSCG00000040843	MRAP	1.95e-221	0.78143	0.85	0.821	5.86e-218
26	ENSSSCG00000015267	FMO2	3.14e-112	0.763062	0.662	0.607	9.43e-109
27	ENSSSCG00000020970	IL6	4.07e-28	0.757326	0.74	0.778	1.22e-24
28	ENSSSCG00000010312	PLAU	9.36e-111	0.750264	0.919	0.914	2.81e-107
29	ENSSSCG00000040786	SPTBN1	0	0.74912	0.968	0.911	0
30	ENSSSCG00000007435	PLTP	4.9e-275	0.741676	0.839	0.694	1.47e-271
31	ENSSSCG00000011747	CLDN11	1.77e-199	0.741555	0.925	0.916	5.31e-196
32	ENSSSCG00000012576	CHRDL1	0	0.721297	0.959	0.909	0
33	ENSSSCG00000012766	BGN	0	0.714969	0.998	0.979	0
34	ENSSSCG00000031733	AKAP12	8.12e-245	0.702587	0.819	0.694	2.43e-241
35	ENSSSCG00000017181	CYGB	0	0.699652	0.951	0.884	0
36	ENSSSCG00000031712	MFAP5	2.4e-15	0.691504	0.464	0.474	7.21e-12
37	ENSSSCG00000010621	ADD3	0	0.690095	0.984	0.941	0
38	ENSSSCG00000008959	CXCL3	1.83e-136	0.685504	0.983	0.968	5.49e-133
39	ENSSSCG00000036438	GPX3	1.69e-94	0.683999	0.87	0.879	5.07e-91
40	ENSSSCG00000017389	RAMP2	3.09e-230	0.679433	0.942	0.913	9.28e-227
41	ENSSSCG00000035937	DPT	1.43e-231	0.678039	0.674	0.493	4.29e-228
42	ENSSSCG00000036050	CD302	0	0.67773	0.974	0.925	0
43	ENSSSCG00000026729	TMEM150C	0	0.675164	0.932	0.874	0
44	ENSSSCG00000015083	FXYD6	7.75e-207	0.670209	0.696	0.587	2.33e-203
45	ENSSSCG00000040317	SOD2	1.68e-115	0.666661	0.978	0.966	5.05e-112
46	ENSSSCG00000004572	C2CD4B	1.21e-11	0.665956	0.648	0.735	3.64e-08
47	ENSSSCG00000006296	ATP1B1	3.6e-226	0.661686	0.786	0.68	1.08e-222
48	ENSSSCG00000000857	IGF1	0	0.650195	0.981	0.939	0
49	ENSSSCG00000011951	NFKBIZ	9.97e-283	0.646314	0.966	0.922	2.99e-279
50	ENSSSCG00000005190	NFIB	2.01e-290	0.642602	0.893	0.774	6.02e-287
51	ENSSSCG00000002444	FBLN5	1.93e-213	0.63921	0.881	0.866	5.78e-210
52	ENSSSCG00000009668	CLU	3.57e-22	0.63535	0.842	0.883	1.07e-18
53	ENSSSCG00000006105	GEM	6.18e-280	0.619756	0.981	0.939	1.86e-276
54	ENSSSCG00000032094	DKK2	2.39e-264	0.618203	0.778	0.555	7.16e-261
55	ENSSSCG00000034607	OGN	2.39e-234	0.617391	0.942	0.898	7.18e-231
56	ENSSSCG00000015579	PTGS2	1.64e-56	0.609172	0.672	0.647	4.91e-53
57	ENSSSCG00000005030	NID2	3.3e-257	0.603788	0.808	0.651	9.89e-254
58	ENSSSCG00000016018	FRZB	1.55e-174	0.599274	0.675	0.56	4.65e-171
59	ENSSSCG00000035419	RARRES2	1.12e-270	0.593844	0.998	0.978	3.35e-267
60	ENSSSCG00000035101	KLF5	1.95e-206	0.582114	0.724	0.588	5.84e-203
61	ENSSSCG00000006463	PEAR1	1.12e-224	0.572096	0.769	0.639	3.35e-221
62	ENSSSCG00000010959	NTRK2	4.27e-259	0.570447	0.931	0.9	1.28e-255
63	ENSSSCG00000005593	OLFML2A	2.67e-97	0.565835	0.69	0.625	8.01e-94
64	ENSSSCG00000015136	UBASH3B	5.85e-192	0.558614	0.696	0.607	1.76e-188
65	ENSSSCG00000020846	SCARA3	9.95e-231	0.554914	0.807	0.718	2.98e-227
66	ENSSSCG00000032367	CEBPD	2.1e-168	0.544424	0.966	0.956	6.31e-165
67	ENSSSCG00000006324	ALDH9A1	2.54e-285	0.544362	0.982	0.95	7.62e-282
68	ENSSSCG00000037102	FSTL3	4.03e-150	0.535904	0.878	0.824	1.21e-146
69	ENSSSCG00000028536	LHFPL2	1.02e-158	0.53424	0.802	0.74	3.06e-155
70	ENSSSCG00000040445	RND3	1.03e-193	0.522916	0.962	0.917	3.1e-190
71	ENSSSCG00000017607	TMEM100	2.14e-56	0.517569	0.814	0.845	6.41e-53
72	ENSSSCG00000038071	RASL12	7.06e-131	0.515489	0.652	0.565	2.12e-127
73	ENSSSCG00000026585	PROCR	8.39e-99	0.51504	0.746	0.682	2.52e-95
74	ENSSSCG00000015649	DYRK3	2.24e-109	0.511895	0.747	0.693	6.72e-106
75	ENSSSCG00000011444	NT5DC2	6.91e-195	0.510032	0.933	0.913	2.07e-191
76	ENSSSCG00000005941	KHDRBS3	4.56e-169	0.498984	0.745	0.648	1.37e-165
77	ENSSSCG00000004464	TENT5A	4.92e-183	0.498803	0.983	0.966	1.48e-179
78	ENSSSCG00000012026	ADAMTS1	1.39e-150	0.495525	0.877	0.799	4.16e-147
79	ENSSSCG00000000916	LUM	5.8e-174	0.493505	1	0.99	1.74e-170
80	ENSSSCG00000016064	TMEFF2	2.6e-132	0.487884	0.571	0.489	7.81e-129
81	ENSSSCG00000031977	PTCH2	1.98e-235	0.481066	0.598	0.493	5.95e-232
82	ENSSSCG00000021328	PCSK1N	3.18e-177	0.480814	0.617	0.508	9.54e-174
83	ENSSSCG00000033337	ARHGDIB	2.49e-125	0.479685	0.714	0.658	7.48e-122
84	ENSSSCG00000004013	SMOC2	5.12e-107	0.47418	0.733	0.663	1.54e-103
85	ENSSSCG00000021206	IL1RAP	2.09e-114	0.473822	0.734	0.676	6.26e-111
86	ENSSSCG00000038549	ZFP36L2	5.77e-176	0.472246	0.999	0.992	1.73e-172
87	ENSSSCG00000010330	PPIF	4.86e-30	0.472239	0.752	0.798	1.46e-26
88	ENSSSCG00000006073	OSR2	4.09e-78	0.46779	0.615	0.586	1.23e-74
89	ENSSSCG00000009655	EBF2	2.86e-139	0.461526	0.682	0.582	8.58e-136
90	ENSSSCG00000007927	PPL	9.06e-110	0.461037	0.855	0.855	2.72e-106
91	ENSSSCG00000011000	DNAJA1	6.37e-272	0.45873	1	1	1.91e-268
92	ENSSSCG00000024009	CAMK2N1	4.69e-157	0.455715	0.939	0.915	1.41e-153
93	ENSSSCG00000002314	SMOC1	5.28e-148	0.451218	0.627	0.55	1.58e-144
94	ENSSSCG00000026931	SERTAD1	3.43e-187	0.450157	0.999	0.995	1.03e-183
95	ENSSSCG00000011695	AGTR1	1.12e-129	0.449343	0.803	0.748	3.36e-126
96	ENSSSCG00000034973	CXCL12	5.17e-56	0.444523	0.839	0.846	1.55e-52
97	ENSSSCG00000005243	PGM5	9.66e-69	0.443335	0.693	0.696	2.9e-65
98	ENSSSCG00000004207	LAMA2	3.2e-192	0.439995	0.893	0.833	9.59e-189
99	ENSSSCG00000013260	MDK	3.05e-103	0.437544	0.833	0.825	9.16e-100
100	ENSSSCG00000007170	CPXM1	8.67e-160	0.437364	0.999	0.989	2.6e-156
101	ENSSSCG00000015297	ADAM22	9.72e-155	0.436654	0.551	0.459	2.92e-151
102	ENSSSCG00000038384	COX4I2	5.2e-172	0.433765	0.957	0.923	1.56e-168
103	ENSSSCG00000015444	LAMB1	7.35e-109	0.431823	0.843	0.817	2.21e-105
104	ENSSSCG00000004241	GJA1	2.18e-120	0.431291	0.96	0.946	6.54e-117
105	ENSSSCG00000010322	ZNF503	3.92e-125	0.431138	0.884	0.84	1.18e-121
106	ENSSSCG00000016941	RNF180	2.51e-99	0.430745	0.626	0.555	7.53e-96
107	ENSSSCG00000038187	C1GATL1	8.97e-115	0.430742	0.863	0.836	2.69e-111
108	ENSSSCG00000002254	NR2F2	2.63e-137	0.429066	0.823	0.714	7.9e-134
109	ENSSSCG00000036436	FZD1	1.48e-156	0.429023	0.796	0.669	4.44e-153
110	ENSSSCG00000014994	PDGFD	1.09e-115	0.424709	0.791	0.74	3.28e-112
111	ENSSSCG00000014921	PRSS23	3.78e-60	0.423045	0.829	0.831	1.14e-56
112	ENSSSCG00000033894	LAMA2	1.07e-136	0.420536	0.844	0.798	3.22e-133
113	ENSSSCG00000014277	IRF1	4.99e-129	0.418984	0.834	0.767	1.5e-125
114	ENSSSCG00000016851	OSMR	2.15e-86	0.417657	0.684	0.636	6.46e-83
115	ENSSSCG00000010437	PAPSS2	2.99e-60	0.414602	0.61	0.579	8.98e-57
116	ENSSSCG00000008162	IL1R1	1.61e-80	0.413104	0.822	0.812	4.82e-77
117	ENSSSCG00000006233	CA8	6.43e-80	0.410727	0.584	0.543	1.93e-76
118	ENSSSCG00000017256	ABCA6	4.93e-165	0.409241	0.958	0.918	1.48e-161
119	ENSSSCG00000007586	FSCN1	1.09e-93	0.406637	0.821	0.815	3.26e-90
120	ENSSSCG00000040773		5.16e-188	0.406503	0.99	0.963	1.55e-184
121	ENSSSCG00000040631	LPL	1.28e-82	0.404202	0.956	0.952	3.84e-79
122	ENSSSCG00000009592	NFIL3	5.65e-142	0.401397	0.944	0.905	1.7e-138
123	ENSSSCG00000035715	GCH1	3.16e-115	0.400824	0.754	0.683	9.48e-112
124	ENSSSCG00000004403	CDC40	1.47e-88	0.397875	0.854	0.831	4.42e-85
125	ENSSSCG00000015119	MFRP	1.32e-111	0.396367	0.913	0.876	3.97e-108
126	ENSSSCG00000010966	CCL19	1.45e-161	0.396104	0.894	0.88	4.34e-158
127	ENSSSCG00000033669	RDH10	5.04e-65	0.395458	0.671	0.616	1.51e-61
128	ENSSSCG00000007463	PTGIS	4.28e-35	0.395339	0.738	0.756	1.28e-31
129	ENSSSCG00000040166	FLRT2	3.68e-64	0.393618	0.64	0.602	1.1e-60
130	ENSSSCG00000033703	FAM111A	7.18e-110	0.389834	0.848	0.824	2.15e-106
131	ENSSSCG00000004425	LAMA4	4.97e-102	0.388848	0.816	0.784	1.49e-98
132	ENSSSCG00000000734	TSPAN11	1.79e-99	0.38841	0.66	0.574	5.38e-96
133	ENSSSCG00000006624	SELENBP1	4.23e-67	0.386918	0.675	0.63	1.27e-63
134	ENSSSCG00000011727	PTX3	2.71e-22	0.383907	0.835	0.884	8.13e-19
135	ENSSSCG00000011129	ITIH5	1.77e-159	0.379806	0.684	0.542	5.3e-156
136	ENSSSCG00000015322	TFPI2	6.89e-68	0.378714	0.985	0.978	2.07e-64
137	ENSSSCG00000007569	GRIFIN	3.02e-11	0.377864	0.433	0.459	9.07e-08
138	ENSSSCG00000025531	SSPN	4.5e-129	0.37767	0.811	0.717	1.35e-125
139	ENSSSCG00000005078	DAAM1	1.08e-89	0.377492	0.806	0.748	3.25e-86
140	ENSSSCG00000038694	CCND2	7.03e-136	0.377344	0.971	0.947	2.11e-132
141	ENSSSCG00000016885	ITGA1	1.06e-161	0.37614	0.606	0.517	3.18e-158
142	ENSSSCG00000011708	TSC22D2	5.05e-100	0.375343	0.874	0.832	1.52e-96
143	ENSSSCG00000016130	ZDBF2	6.82e-16	0.374897	0.49	0.518	2.05e-12
144	ENSSSCG00000022031	CHST2	2.39e-88	0.374863	0.606	0.529	7.18e-85
145	ENSSSCG00000004705	MAP1A	4.9e-90	0.37247	0.703	0.614	1.47e-86
146	ENSSSCG00000010455	SLC16A12	1.26e-86	0.372385	0.514	0.468	3.79e-83
147	ENSSSCG00000014976	ARHGAP42	1.53e-95	0.371184	0.692	0.625	4.58e-92
148	ENSSSCG00000010226	JMJD1C	8.5e-139	0.37112	0.984	0.967	2.55e-135
149	ENSSSCG00000028304	ZFP36L1	1.3e-104	0.3701	0.995	0.99	3.9e-101
150	ENSSSCG00000010055	GGT5	2.35e-34	0.369676	0.627	0.648	7.05e-31
151	ENSSSCG00000006197	SULF1	1.47e-98	0.36736	0.585	0.494	4.41e-95
152	ENSSSCG00000009745	ADGRD1	7.24e-43	0.367014	0.601	0.562	2.17e-39
153	ENSSSCG00000003839	PLPP3	5.74e-127	0.366024	0.999	0.991	1.72e-123
154	ENSSSCG00000033120	PALM2AKAP2	1.7e-65	0.365951	0.924	0.923	5.11e-62
155	ENSSSCG00000039442	BMP2	3.2e-90	0.365864	0.687	0.603	9.61e-87
156	ENSSSCG00000017472	IGFBP4	2.14e-130	0.365765	0.844	0.779	6.41e-127
157	ENSSSCG00000032269	LIMA1	2.43e-106	0.364236	0.909	0.881	7.3e-103
158	ENSSSCG00000003451	PDPN	2.78e-102	0.363821	0.991	0.98	8.35e-99
159	ENSSSCG00000035983	TPPP3	2.5e-63	0.363799	0.699	0.657	7.51e-60
160	ENSSSCG00000015862	LIMS2	7.2e-75	0.362368	0.572	0.482	2.16e-71
161	ENSSSCG00000004973	UACA	6.18e-73	0.361958	0.683	0.621	1.85e-69
162	ENSSSCG00000004387	FOXO3	7.32e-85	0.360018	0.752	0.683	2.2e-81
163	ENSSSCG00000022370	TNFSF9	4.1e-86	0.359999	0.934	0.925	1.23e-82
164	ENSSSCG00000034207	CEBPB	6.45e-132	0.359039	1	0.996	1.93e-128
165	ENSSSCG00000008772	RELL1	2.43e-120	0.356533	0.912	0.893	7.28e-117
166	ENSSSCG00000012022	APP	3.22e-149	0.355783	0.969	0.945	9.65e-146
167	ENSSSCG00000036322	SPRY4	6.48e-94	0.351713	0.677	0.622	1.94e-90
168	ENSSSCG00000014924	CTSC	1.05e-113	0.351596	0.781	0.712	3.16e-110
169	ENSSSCG00000035058	PID1	1.56e-104	0.349909	0.851	0.808	4.69e-101
170	ENSSSCG00000011828	FAM43A	2.14e-42	0.348981	0.883	0.893	6.43e-39
171	ENSSSCG00000039045	SLC26A2	7.33e-44	0.348158	0.647	0.63	2.2e-40
172	ENSSSCG00000008374	B3GNT2	7.69e-90	0.347933	0.816	0.777	2.31e-86
173	ENSSSCG00000009545	COL4A2	9.81e-97	0.347834	0.998	0.979	2.94e-93
174	ENSSSCG00000014113	HOMER1	8.62e-49	0.346035	0.6	0.603	2.59e-45
175	ENSSSCG00000016535	CALD1	3.53e-202	0.344586	1	0.983	1.06e-198
176	ENSSSCG00000017548	NGFR	1.03e-33	0.343521	0.462	0.461	3.09e-30
177	ENSSSCG00000006187	MSC	6.69e-30	0.342551	0.483	0.452	2.01e-26
178	ENSSSCG00000039890	RASL11A	3.36e-59	0.341517	0.725	0.705	1.01e-55
179	ENSSSCG00000017752	WSB1	1.36e-144	0.337363	0.992	0.966	4.07e-141
180	ENSSSCG00000009377	THSD1	5.69e-48	0.335035	0.525	0.498	1.71e-44
181	ENSSSCG00000005437	KLF4	5.27e-135	0.334271	0.999	0.993	1.58e-131
182	ENSSSCG00000039194	KANK2	4.03e-108	0.332646	0.651	0.528	1.21e-104
183	ENSSSCG00000026113	ZBTB20	5.83e-111	0.332064	0.933	0.891	1.75e-107
184	ENSSSCG00000005992	HAS2	9e-51	0.331007	0.691	0.661	2.7e-47
185	ENSSSCG00000029226	UBC	2.21e-84	0.330449	0.995	0.988	6.64e-81
186	ENSSSCG00000037534	OPCML	1.78e-45	0.330153	0.615	0.598	5.35e-42
187	ENSSSCG00000016850	LIFR	9.8e-56	0.328697	0.608	0.572	2.94e-52
188	ENSSSCG00000015268	FMO1	1.06e-52	0.328322	0.781	0.795	3.17e-49
189	ENSSSCG00000021161	CKS2	3.19e-107	0.328093	0.92	0.908	9.58e-104
190	ENSSSCG00000016618	CPED1	5.9e-67	0.326915	0.649	0.618	1.77e-63
191	ENSSSCG00000006612	S100A10	1.55e-136	0.326048	1	1	4.64e-133
192	ENSSSCG00000015555	LAMC1	5.04e-118	0.32511	0.96	0.929	1.51e-114
193	ENSSSCG00000010219	ARID5B	8.22e-68	0.32504	0.935	0.927	2.47e-64
194	ENSSSCG00000003731	GAREM1	1.27e-71	0.322819	0.592	0.525	3.8e-68
195	ENSSSCG00000015814	TACC1	2.08e-82	0.322635	0.845	0.786	6.23e-79
196	ENSSSCG00000012252	DDX3X	1.06e-137	0.319975	0.998	0.993	3.19e-134
197	ENSSSCG00000017672	MED13	1.1e-70	0.319394	0.87	0.851	3.3e-67
198	ENSSSCG00000030781	C17orf67	8.82e-65	0.319192	0.579	0.543	2.65e-61
199	ENSSSCG00000022741	PDGFRB	6.61e-105	0.31792	0.97	0.952	1.98e-101
200	ENSSSCG00000005291	TLE1	4.14e-83	0.314472	0.59	0.518	1.24e-79
201	ENSSSCG00000002795	CDH11	4.39e-47	0.314278	0.833	0.863	1.32e-43
202	ENSSSCG00000013655	ICAM1	6.25e-92	0.314072	0.941	0.922	1.87e-88
203	ENSSSCG00000017257	ABCA9	4.2e-44	0.313998	0.57	0.551	1.26e-40
204	ENSSSCG00000004114	ADGB	1.41e-68	0.313911	0.819	0.8	4.22e-65
205	ENSSSCG00000008870	GUCY1B1	7.14e-66	0.31351	0.56	0.493	2.14e-62
206	ENSSSCG00000028488	LTC4S	7.56e-63	0.312629	0.815	0.812	2.27e-59
207	ENSSSCG00000008986	SEPTIN11	7.83e-97	0.312612	0.954	0.941	2.35e-93
208	ENSSSCG00000021363	CHD3	6.98e-87	0.310542	0.894	0.871	2.1e-83
209	ENSSSCG00000001966	ARHGAP5	2.68e-88	0.307435	0.93	0.925	8.05e-85
210	ENSSSCG00000015357		7.54e-32	0.305326	0.535	0.522	2.26e-28
211	ENSSSCG00000010017		3.22e-67	0.305288	0.657	0.59	9.67e-64
212	ENSSSCG00000015541		3.7e-80	0.303451	0.905	0.868	1.11e-76
213	ENSSSCG00000006496	LMNA	2.15e-137	0.303261	1	0.999	6.45e-134
214	ENSSSCG00000036136	BHLHE40	4.53e-75	0.30322	0.874	0.845	1.36e-71
215	ENSSSCG00000030165	MAFF	9.38e-96	0.302891	0.971	0.953	2.81e-92
216	ENSSSCG00000004989	FBXO33	5.84e-84	0.301437	0.767	0.699	1.75e-80
217	ENSSSCG00000006340	UAP1	3.12e-98	0.295398	0.992	0.985	9.36e-95
218	ENSSSCG00000035895	JDP2	5.92e-60	0.295189	0.721	0.675	1.78e-56
219	ENSSSCG00000005215	JAK2	1.21e-57	0.294706	0.759	0.748	3.64e-54
220	ENSSSCG00000033177	CDC26	7e-96	0.291637	0.931	0.913	2.1e-92
221	ENSSSCG00000034278	SLC31A1	6.79e-72	0.290978	0.801	0.769	2.04e-68
222	ENSSSCG00000032330	THY1	6.37e-45	0.290918	0.943	0.936	1.91e-41
223	ENSSSCG00000012619	SEPTIN6	8.52e-73	0.289911	0.605	0.526	2.56e-69
224	ENSSSCG00000003253	MYADM	1.46e-56	0.289176	0.903	0.888	4.37e-53
225	ENSSSCG00000039341	SULT1E1	1.79e-22	0.289159	0.357	0.354	5.38e-19
226	ENSSSCG00000000190	TUBA1B	1.19e-82	0.289136	0.999	0.999	3.57e-79
227	ENSSSCG00000008510	LTBP1	2.17e-59	0.287704	0.594	0.528	6.51e-56
228	ENSSSCG00000009975	EMID1	4.66e-53	0.287577	0.566	0.537	1.4e-49
229	ENSSSCG00000035774	ERRFI1	2.75e-78	0.287544	0.91	0.874	8.26e-75
230	ENSSSCG00000014012	GFPT2	7.33e-76	0.287267	0.947	0.929	2.2e-72
231	ENSSSCG00000038366	RAP2A	1.01e-129	0.284401	0.979	0.968	3.02e-126
232	ENSSSCG00000016974	MAP1B	5.26e-50	0.283921	0.933	0.908	1.58e-46
233	ENSSSCG00000025053	RYBP	1.46e-76	0.283085	0.951	0.94	4.37e-73
234	ENSSSCG00000036702	ACTN1	1.7e-65	0.282749	0.648	0.609	5.11e-62
235	ENSSSCG00000009334	HSPH1	2.22e-107	0.281794	1	0.998	6.66e-104
236	ENSSSCG00000025306	PAK3	3.1e-62	0.281363	0.527	0.466	9.3e-59
237	ENSSSCG00000023716	TNFAIP6	4.94e-22	0.281255	0.77	0.802	1.48e-18
238	ENSSSCG00000008799	LIMCH1	1.28e-64	0.280862	0.714	0.645	3.83e-61
239	ENSSSCG00000009152	SGMS2	2.12e-42	0.279875	0.771	0.762	6.36e-39
240	ENSSSCG00000023630	CPM	1.35e-40	0.279405	0.538	0.528	4.06e-37
241	ENSSSCG00000000234	TAMALIN	2.1e-70	0.278885	0.859	0.812	6.29e-67
242	ENSSSCG00000008038	SLC9A3R2	9.67e-40	0.278743	0.694	0.684	2.9e-36
243	ENSSSCG00000011194	ANKRD28	7.03e-83	0.277437	0.955	0.941	2.11e-79
244	ENSSSCG00000018033	UBB	6.33e-131	0.277272	1	1	1.9e-127
245	ENSSSCG00000030268	ZFAND5	4.42e-88	0.277103	0.995	0.99	1.33e-84
246	ENSSSCG00000005453	TXN	7.02e-67	0.276341	0.998	0.997	2.1e-63
247	ENSSSCG00000017245	CDC42EP4	2.49e-65	0.275076	0.828	0.791	7.48e-62
248	ENSSSCG00000029230	ECM1	5.68e-76	0.274829	0.928	0.904	1.7e-72
249	ENSSSCG00000025448	SERTAD3	2.8e-28	0.274501	0.815	0.824	8.4e-25
250	ENSSSCG00000016916	IL6ST	9.3e-94	0.270185	0.987	0.971	2.79e-90
251	ENSSSCG00000012649	SMARCA1	6.25e-48	0.270119	0.785	0.763	1.88e-44
252	ENSSSCG00000023174	USP53	3.95e-55	0.26988	0.478	0.42	1.18e-51
253	ENSSSCG00000036213	FGF2	2.29e-56	0.269179	0.849	0.841	6.87e-53
254	ENSSSCG00000013181	SERPING1	1.06e-83	0.268836	0.999	0.996	3.19e-80
255	ENSSSCG00000037958	TOB2	1.84e-89	0.267967	0.992	0.983	5.51e-86
256	ENSSSCG00000036804	TCEA2	2.31e-72	0.267526	0.813	0.769	6.94e-69
257	ENSSSCG00000021515	HS3ST1	3.62e-40	0.266671	0.469	0.424	1.09e-36
258	ENSSSCG00000024596	NOCT	2.21e-55	0.266353	0.816	0.811	6.64e-52
259	ENSSSCG00000003401	KIF1B	3.2e-92	0.26553	0.978	0.959	9.59e-89
260	ENSSSCG00000037015	SESN3	5.37e-48	0.265409	0.767	0.756	1.61e-44
261	ENSSSCG00000013393	SPON1	1.03e-77	0.265213	0.958	0.946	3.09e-74
262	ENSSSCG00000011014	BAMBI	2.09e-31	0.264882	0.666	0.657	6.28e-28
263	ENSSSCG00000036855	SLC25A36	1.29e-73	0.264348	0.922	0.915	3.87e-70
264	ENSSSCG00000036814	CLEC11A	1.41e-56	0.264336	0.907	0.904	4.24e-53
265	ENSSSCG00000005183	PSIP1	6.4e-63	0.263105	0.721	0.66	1.92e-59
266	ENSSSCG00000013361	SPTY2D1	7.14e-52	0.263063	0.831	0.789	2.14e-48
267	ENSSSCG00000037697	MGP	2.9e-30	0.262907	0.782	0.782	8.69e-27
268	ENSSSCG00000006159	HEY1	2.77e-32	0.261777	0.518	0.502	8.3e-29
269	ENSSSCG00000039568	SNAI2	3.25e-71	0.261309	0.929	0.92	9.75e-68
270	ENSSSCG00000027820	CD200	5.76e-34	0.261162	0.551	0.565	1.73e-30
271	ENSSSCG00000031487	LSP1	1.92e-58	0.260968	0.86	0.899	5.75e-55
272	ENSSSCG00000006088	SDC2	3.03e-49	0.260532	0.949	0.956	9.1e-46
273	ENSSSCG00000033074	ZCCHC24	1.65e-61	0.260108	0.848	0.84	4.96e-58
274	ENSSSCG00000035344	UBE2S	4.58e-57	0.259923	0.922	0.922	1.37e-53
275	ENSSSCG00000001910	ISLR	5.62e-33	0.259819	0.589	0.572	1.69e-29
276	ENSSSCG00000009446	PCDH17	4.95e-52	0.25751	0.697	0.657	1.49e-48
277	ENSSSCG00000004974	LARP6	5.33e-38	0.255542	0.712	0.673	1.6e-34
278	ENSSSCG00000031424	NECAB1	3.07e-16	0.255504	0.564	0.603	9.21e-13
279	ENSSSCG00000009865	TBX3	2e-46	0.253694	0.825	0.803	6e-43
280	ENSSSCG00000002831	IRX3	1.96e-41	0.252818	0.722	0.708	5.89e-38
281	ENSSSCG00000013742	NFIX	2.23e-74	0.251684	0.979	0.966	6.68e-71
282	ENSSSCG00000016912	PLPP1	2.68e-21	-0.250558	0.96	0.972	8.04e-18
283	ENSSSCG00000031493	CYBA	3.5e-21	-0.251514	0.87	0.933	1.05e-17
284	ENSSSCG00000015652	IL10	1.23e-10	-0.253729	0.213	0.344	3.7e-07
285	ENSSSCG00000005511	TRAF1	3.37e-26	-0.254051	0.258	0.403	1.01e-22
286	ENSSSCG00000016878	FGF10	4.53e-51	-0.255259	0.552	0.744	1.36e-47
287	ENSSSCG00000025499	FXYD5	6.3e-07	-0.256598	0.314	0.422	0.00189015
288	ENSSSCG00000025644	CD1A	2.47e-20	-0.256782	0.168	0.308	7.41e-17
289	ENSSSCG00000002366	NPC2	6.88e-31	-0.258009	0.839	0.912	2.06e-27
290	ENSSSCG00000034570	IFI6	5.36e-53	-0.258306	0.951	0.983	1.61e-49
291	ENSSSCG00000026043	TGM3	1.24e-20	-0.261277	0.331	0.331	3.71e-17
292	ENSSSCG00000029781	SELENOM	6.44e-17	-0.26305	0.991	0.982	1.93e-13
293	ENSSSCG00000008645	ID2	7.24e-18	-0.265943	0.969	0.985	2.17e-14
294	ENSSSCG00000008881	RAPGEF2	3.14e-06	-0.266846	0.528	0.598	0.0094283
295	ENSSSCG00000016792	RETREG1	7.68e-31	-0.268656	0.412	0.558	2.3e-27
296	ENSSSCG00000011400	SEMA3B	9.81e-32	-0.269983	0.379	0.509	2.94e-28
297	ENSSSCG00000005608	ANGPTL2	1.59e-50	-0.270321	0.708	0.834	4.78e-47
298	ENSSSCG00000005455	SVEP1	2.74e-61	-0.271798	0.552	0.701	8.22e-58
299	ENSSSCG00000011106	CREM	1.96e-06	-0.273597	0.572	0.573	0.00588671
300	ENSSSCG00000009631	PEBP4	3.24e-43	-0.275945	0.648	0.797	9.71e-40
301	ENSSSCG00000033146	CD163	3.51e-36	-0.280513	0.21	0.383	1.05e-32
302	ENSSSCG00000016958	PIK3R1	3.17e-15	-0.285063	0.852	0.901	9.5e-12
303	ENSSSCG00000000033	TSPO	3e-71	-0.288298	0.938	0.977	8.99e-68
304	ENSSSCG00000023837	WFDC1	4.02e-17	-0.293336	0.316	0.435	1.21e-13
305	ENSSSCG00000040575	ISG15	3.51e-38	-0.297841	0.887	0.896	1.05e-34
306	ENSSSCG00000037598	SNX10	4.44e-19	-0.303335	0.26	0.406	1.33e-15
307	ENSSSCG00000027114	PODN	1.13e-66	-0.305258	0.657	0.811	3.38e-63
308	ENSSSCG00000013313	PRRG4	7.7e-18	-0.306199	0.34	0.472	2.31e-14
309	ENSSSCG00000016634	CAV1	3.22e-53	-0.306689	0.982	0.989	9.67e-50
310	ENSSSCG00000036956	SOCS3	3.81e-10	-0.308356	0.782	0.831	1.14e-06
311	ENSSSCG00000036223	ACKR1	4.27e-31	-0.311839	0.079	0.251	1.28e-27
312	ENSSSCG00000009002	TLR2	1.49e-09	-0.312385	0.284	0.397	4.46e-06
313	ENSSSCG00000035958	EVA1A	3.19e-62	-0.315446	0.407	0.611	9.56e-59
314	ENSSSCG00000028092	GNG2	1.58e-26	-0.316975	0.504	0.617	4.74e-23
315	ENSSSCG00000010452	IFIT3	7.44e-22	-0.317525	0.446	0.595	2.23e-18
316	ENSSSCG00000004890	SERPINB2	9.17e-35	-0.320584	0.196	0.355	2.75e-31
317	ENSSSCG00000005975	MTSS1	3.59e-35	-0.322606	0.289	0.453	1.08e-31
318	ENSSSCG00000014565	IFITM1	1.29e-24	-0.325681	0.586	0.59	3.88e-21
319	ENSSSCG00000016758	STK17A	8.58e-13	-0.32647	0.75	0.841	2.57e-09
320	ENSSSCG00000032341	AIF1	1.39e-34	-0.328503	0.325	0.478	4.17e-31
321	ENSSSCG00000030820	STK4	4.94e-11	-0.333009	0.345	0.45	1.48e-07
322	ENSSSCG00000017277	PECAM1	6.32e-16	-0.335178	0.349	0.475	1.9e-12
323	ENSSSCG00000017956	CD68	6.02e-07	-0.335798	0.389	0.482	0.00180685
324	ENSSSCG00000031648	CCN5	2.32e-56	-0.33661	0.357	0.529	6.96e-53
325	ENSSSCG00000022679	COCH	4.16e-72	-0.338976	0.401	0.552	1.25e-68
326	ENSSSCG00000032213	DBI	3.61e-28	-0.3419	0.829	0.919	1.08e-24
327	ENSSSCG00000003582	SMPDL3B	1.56e-07	-0.345251	0.242	0.372	0.000466534
328	ENSSSCG00000003479	MFAP2	2.53e-66	-0.346851	0.754	0.906	7.58e-63
329	ENSSSCG00000017167	CYTH1	5.89e-21	-0.346862	0.55	0.658	1.77e-17
330	ENSSSCG00000040162	NUPR1	3.53e-27	-0.346981	0.998	0.991	1.06e-23
331	ENSSSCG00000013940	NLRP3	7.63e-78	-0.347639	0.125	0.36	2.29e-74
332	ENSSSCG00000024388	BNIP3	2.74e-77	-0.350203	0.764	0.887	8.21e-74
333	ENSSSCG00000024791	CD59	8.57e-20	-0.352209	0.647	0.742	2.57e-16
334	ENSSSCG00000002997	MIA	3.4e-77	-0.35605	0.267	0.46	1.02e-73
335	ENSSSCG00000003088	APOE	3.69e-84	-0.359856	1	0.998	1.11e-80
336	ENSSSCG00000000146	MYH11	5.31e-08	-0.361572	0.267	0.357	0.000159263
337	ENSSSCG00000012076	MX2	6.78e-36	-0.364831	0.309	0.472	2.03e-32
338	ENSSSCG00000007541	PDGFA	1.75e-34	-0.366493	0.376	0.519	5.25e-31
339	ENSSSCG00000021443	SGK1	2.15e-43	-0.368015	0.887	0.948	6.46e-40
340	ENSSSCG00000016665	BMPER	2.61e-186	-0.370769	0.411	0.657	7.84e-183
341	ENSSSCG00000038089	COL18A1	9.8e-24	-0.373259	0.589	0.692	2.94e-20
342	ENSSSCG00000009477	EDNRB	1.25e-19	-0.373966	0.125	0.279	3.74e-16
343	ENSSSCG00000033190	AQP1	2.95e-20	-0.378004	0.258	0.384	8.85e-17
344	ENSSSCG00000037918	ADIRF	2.55e-41	-0.385118	0.238	0.393	7.66e-38
345	ENSSSCG00000039488	SPON2	9.89e-16	-0.385809	0.61	0.691	2.97e-12
346	ENSSSCG00000017206	GRB2	4.25e-14	-0.386703	0.778	0.851	1.28e-10
347	ENSSSCG00000033207	SULT2A1	8.66e-82	-0.390258	0.302	0.501	2.6e-78
348	ENSSSCG00000021576	CD83	6.72e-40	-0.390514	0.5	0.659	2.02e-36
349	ENSSSCG00000011038	MRC1	1.95e-40	-0.392116	0.283	0.44	5.84e-37
350	ENSSSCG00000004687	B2M	4.41e-06	-0.396055	1	1	0.0132222
351	ENSSSCG00000008239	CAPG	7.89e-93	-0.399995	0.679	0.843	2.37e-89
352	ENSSSCG00000036224		2.37e-10	-0.400551	0.333	0.35	7.1e-07
353	ENSSSCG00000022208	TNFRSF1B	2.96e-30	-0.401286	0.842	0.909	8.88e-27
354	ENSSSCG00000017164	TIMP2	9.51e-76	-0.402584	1	0.998	2.85e-72
355	ENSSSCG00000001052	PHACTR1	2.04e-12	-0.405372	0.322	0.427	6.12e-09
356	ENSSSCG00000016832	IL7R	2.09e-25	-0.405946	0.299	0.438	6.27e-22
357	ENSSSCG00000017137	METRNL	4.4e-106	-0.418906	0.831	0.936	1.32e-102
358	ENSSSCG00000035293	IGF2	8.56e-26	-0.419847	0.676	0.838	2.57e-22
359	ENSSSCG00000007522	CTSZ	1.01e-30	-0.421213	0.981	0.986	3.03e-27
360	ENSSSCG00000006379	CD48	1.47e-69	-0.4269	0.129	0.356	4.42e-66
361	ENSSSCG00000022742	PRDX6	7.66e-128	-0.427046	0.726	0.881	2.3e-124
362	ENSSSCG00000004058	EZR	1.54e-45	-0.427381	0.587	0.713	4.61e-42
363	ENSSSCG00000031888	DDIT4	6.9e-42	-0.427594	0.669	0.774	2.07e-38
364	ENSSSCG00000010908	PTPRC	1.83e-18	-0.430303	0.173	0.335	5.49e-15
365	ENSSSCG00000013237	SPI1	7.37e-33	-0.440976	0.265	0.421	2.21e-29
366	ENSSSCG00000032048	SCRG1	1.85e-73	-0.44173	0.312	0.483	5.56e-70
367	ENSSSCG00000031053	S100A1	3.46e-17	-0.447358	0.413	0.549	1.04e-13
368	ENSSSCG00000037241	RGS2	2.43e-06	-0.447686	0.47	0.563	0.00730009
369	ENSSSCG00000018086		2.09e-107	-0.448553	0.827	0.926	6.26e-104
370	ENSSSCG00000009412	LCP1	6.68e-48	-0.456024	0.204	0.405	2.01e-44
371	ENSSSCG00000016991	DUSP1	3.86e-62	-0.45856	0.919	0.964	1.16e-58
372	ENSSSCG00000012277	TIMP1	3.55e-61	-0.461314	0.998	0.998	1.07e-57
373	ENSSSCG00000011877	CD86	1.13e-06	-0.468872	0.365	0.46	0.00339292
374	ENSSSCG00000014232	LOX	3.52e-43	-0.474143	0.739	0.864	1.06e-39
375	ENSSSCG00000002013	DHRS4	6.12e-77	-0.478063	0.803	0.911	1.84e-73
376	ENSSSCG00000016754	AEBP1	1.13e-92	-0.484152	0.97	0.984	3.4e-89
377	ENSSSCG00000011946	ALCAM	1.19e-24	-0.485259	0.289	0.412	3.56e-21
378	ENSSSCG00000006350	FCGR2A	2.9e-29	-0.48991	0.264	0.426	8.71e-26
379	ENSSSCG00000004012	THBS2	3.46e-101	-0.501325	0.594	0.773	1.04e-97
380	ENSSSCG00000031831	CADM1	8.03e-21	-0.503404	0.282	0.419	2.41e-17
381	ENSSSCG00000024666	FXYD3	9.52e-30	-0.505345	0.399	0.564	2.85e-26
382	ENSSSCG00000018084		7.29e-114	-0.508262	0.951	0.973	2.19e-110
383	ENSSSCG00000008090	IL1A	1.36e-16	-0.512344	0.196	0.344	4.09e-13
384	ENSSSCG00000018065		2.48e-160	-0.518043	0.998	0.999	7.44e-157
385	ENSSSCG00000018091		3.78e-120	-0.518988	0.954	0.98	1.13e-116
386	ENSSSCG00000003805	PDE4B	1.09e-27	-0.529029	0.31	0.452	3.28e-24
387	ENSSSCG00000018069		2.52e-148	-0.529992	0.996	0.998	7.55e-145
388	ENSSSCG00000013909	CRLF1	1.87e-62	-0.539351	0.29	0.468	5.61e-59
389	ENSSSCG00000038706	C1QC	5.37e-10	-0.53972	0.359	0.459	1.61e-06
390	ENSSSCG00000014441	CSF1R	3.35e-08	-0.54536	0.315	0.425	0.000100586
391	ENSSSCG00000040513	AQP3	2.44e-40	-0.567018	0.847	0.933	7.31e-37
392	ENSSSCG00000008555	CGREF1	5.85e-124	-0.572503	0.539	0.727	1.75e-120
393	ENSSSCG00000015405	CD36	2.63e-20	-0.575516	0.302	0.428	7.89e-17
394	ENSSSCG00000018094	CYTB	0	-0.585146	1	1	0
395	ENSSSCG00000035299	SFRP4	4.54e-42	-0.58541	0.45	0.577	1.36e-38
396	ENSSSCG00000001229	HLA-F	4.18e-126	-0.596437	1	1	1.26e-122
397	ENSSSCG00000018087		4.26e-257	-0.602719	0.999	1	1.28e-253
398	ENSSSCG00000018082		0	-0.616954	1	1	0
399	ENSSSCG00000004570	TPM1	1.87e-37	-0.617084	0.803	0.897	5.61e-34
400	ENSSSCG00000018078		0	-0.621867	1	1	0
401	ENSSSCG00000018081		0	-0.624427	1	1	0
402	ENSSSCG00000016034	COL3A1	2.24e-71	-0.633881	1	0.998	6.72e-68
403	ENSSSCG00000005316	TPM2	4.16e-12	-0.634568	0.367	0.379	1.25e-08
404	ENSSSCG00000032474	CXCL10	2.98e-36	-0.638837	0.322	0.466	8.95e-33
405	ENSSSCG00000036724	CRYAB	3.31e-81	-0.642535	0.68	0.82	9.92e-78
406	ENSSSCG00000014362	HBEGF	9.87e-06	-0.659252	0.602	0.681	0.0296093
407	ENSSSCG00000018075		0	-0.6638	1	1	0
408	ENSSSCG00000004670	C15orf48	4.97e-44	-0.66974	0.254	0.426	1.49e-40
409	ENSSSCG00000002383	FOS	3.96e-16	-0.686556	0.83	0.86	1.19e-12
410	ENSSSCG00000017082	SPARC	5.86e-31	-0.691645	1	0.994	1.76e-27
411	ENSSSCG00000035392	IGFBP2	6.44e-118	-0.693836	0.411	0.599	1.93e-114
412	ENSSSCG00000023796	RNF121	7.1e-37	-0.699901	0.269	0.43	2.13e-33
413	ENSSSCG00000022230	CD9	2.67e-41	-0.704504	0.685	0.784	8e-38
414	ENSSSCG00000006357	FCER1G	7.72e-27	-0.706204	0.318	0.471	2.31e-23
415	ENSSSCG00000004195	ARG1	6.66e-39	-0.712031	0.381	0.532	2e-35
416	ENSSSCG00000015073	TAGLN	1.56e-108	-0.719451	0.686	0.545	4.68e-105
417	ENSSSCG00000006979	MSR1	4.33e-29	-0.725115	0.211	0.391	1.3e-25
418	ENSSSCG00000040010	BCL2A1	1.4e-98	-0.730006	0.201	0.42	4.19e-95
419	ENSSSCG00000010509	PIK3AP1	5.11e-31	-0.732642	0.263	0.421	1.53e-27
420	ENSSSCG00000006051	CTHRC1	1.94e-111	-0.751691	0.406	0.59	5.83e-108
421	ENSSSCG00000006378	SLAMF7	2.28e-73	-0.796263	0.174	0.406	6.85e-70
422	ENSSSCG00000008348	PLEK	3.67e-35	-0.797637	0.274	0.443	1.1e-31
423	ENSSSCG00000034469	CRLF2	1.77e-15	-0.800502	0.208	0.366	5.31e-12
424	ENSSSCG00000006648	CTSS	3.25e-17	-0.806493	0.579	0.697	9.74e-14
425	ENSSSCG00000032416	RGS1	3.52e-08	-0.812911	0.34	0.433	0.000105504
426	ENSSSCG00000032151	CPZ	1.49e-134	-0.820668	0.952	0.977	4.46e-131
427	ENSSSCG00000025034	LAPTM5	9.56e-70	-0.856578	0.271	0.476	2.87e-66
428	ENSSSCG00000034722	CCL14	3.39e-24	-0.908058	0.36	0.504	1.02e-20
429	ENSSSCG00000003524	C1QA	7.13e-13	-0.908796	0.351	0.465	2.14e-09
430	ENSSSCG00000036135	COL1A1	1.87e-70	-0.962429	1	0.999	5.61e-67
431	ENSSSCG00000002919	TYROBP	2.35e-170	-0.971614	0.385	0.661	7.05e-167
432	ENSSSCG00000006800	CD53	1.54e-84	-0.994269	0.29	0.495	4.62e-81
433	ENSSSCG00000015326	COL1A2	1.18e-83	-1.01899	1	0.999	3.54e-80
434	ENSSSCG00000008388	REL	1.3e-16	-1.04719	0.463	0.561	3.91e-13
435	ENSSSCG00000040648	CCL8	1.79e-38	-1.10473	0.284	0.441	5.37e-35
436	ENSSSCG00000010948	CTSL	6.08e-28	-1.10947	0.316	0.467	1.82e-24
437	ENSSSCG00000022236	FOLR1	1.44e-241	-1.13224	0.861	0.965	4.33e-238
438	ENSSSCG00000039214	IL1B	1.87e-17	-1.13345	0.374	0.501	5.61e-14
439	ENSSSCG00000039416	CXCR4	1.4e-24	-1.19107	0.31	0.462	4.19e-21
440	ENSSSCG00000010447	ACTA2	2.13e-13	-1.22612	0.296	0.295	6.39e-10
441	ENSSSCG00000011299	CLEC3B	5.3e-174	-1.23224	0.633	0.834	1.59e-170
442	ENSSSCG00000009517	GPR183	1.23e-23	-1.28811	0.179	0.364	3.68e-20
443	ENSSSCG00000040681	FABP4	6.73e-34	-1.41736	0.202	0.382	2.02e-30
444	ENSSSCG00000009361	POSTN	4.84e-191	-1.65297	0.718	0.878	1.45e-187
445	ENSSSCG00000001455	HLA-DRB1	6.51e-26	-1.71592	0.362	0.511	1.95e-22
446	ENSSSCG00000006153	FABP5	3.42e-117	-1.72148	0.343	0.587	1.03e-113
447	ENSSSCG00000008953	CXCL8	9.62e-26	-1.81961	0.383	0.531	2.89e-22
448	ENSSSCG00000023374	SRGN	3.39e-16	-1.84356	0.615	0.764	1.02e-12
449	ENSSSCG00000033909	GIMAP1	2.67e-44	-1.91582	0.373	0.543	8.01e-41
450	ENSSSCG00000036618	FCGR3A	4.78e-24	-2.09976	0.389	0.538	1.43e-20
451	ENSSSCG00000001456	HLA-DQA1	2.49e-19	-2.28274	0.382	0.522	7.48e-16
452	ENSSSCG00000001457	HLA-DQB1	1.39e-07	-2.42708	0.399	0.507	0.000417547
453	ENSSSCG00000001453	HLA-DRA	3.06e-22	-2.73375	0.367	0.507	9.19e-19
454	ENSSSCG00000033262	CD74	1.24e-32	-3.07474	0.473	0.617	3.73e-29
455	ENSSSCG00000017705	CCL5	2.76e-59	-3.13811	0.455	0.621	8.29e-56
456	ENSSSCG00000017700	CCL3L1	1.57e-112	-3.20897	0.335	0.555	4.7e-109
457	ENSSSCG00000030921	APOA1	4.64e-20	-3.35519	0.754	0.795	1.39e-16

## Sheet: Fibroblasts5_DEG
	Gene	HGNC.symbol	p_val	avg_log2FC	pct.1	pct.2	p_val_adj
1	ENSSSCG00000013909	CRLF1	0	2.31017	0.959	0.407	0
2	ENSSSCG00000015512	PAPPA2	0	2.22551	0.862	0.306	0
3	ENSSSCG00000014117	THBS4	0	2.0951	0.874	0.584	0
4	ENSSSCG00000015616	HSD11B1	0	1.88836	0.998	0.946	0
5	ENSSSCG00000035066	MYOC	0	1.86905	0.964	0.735	0
6	ENSSSCG00000036438	GPX3	0	1.69656	0.975	0.87	0
7	ENSSSCG00000013911	TMEM59L	0	1.61179	0.941	0.495	0
8	ENSSSCG00000028814	SOD3	0	1.36018	0.997	0.948	0
9	ENSSSCG00000000010	FBLN1	0	1.3528	0.998	0.971	0
10	ENSSSCG00000009668	CLU	0	1.29229	0.982	0.87	0
11	ENSSSCG00000009336	RXFP2	0	1.28708	0.813	0.363	0
12	ENSSSCG00000016233	SERPINE2	0	1.23241	0.972	0.8	0
13	ENSSSCG00000000857	IGF1	0	1.21845	0.997	0.938	0
14	ENSSSCG00000035419	RARRES2	0	1.18343	1	0.978	0
15	ENSSSCG00000010055	GGT5	0	1.17648	0.933	0.62	0
16	ENSSSCG00000016018	FRZB	0	1.15691	0.9	0.541	0
17	ENSSSCG00000014310	CXCL14	0	1.12803	0.959	0.81	0
18	ENSSSCG00000017472	IGFBP4	0	1.07322	0.941	0.771	0
19	ENSSSCG00000004207	LAMA2	0	1.05743	0.971	0.827	0
20	ENSSSCG00000011959	ABI3BP	0	1.05404	0.976	0.871	0
21	ENSSSCG00000014136	VCAN	0	1.04539	0.976	0.901	0
22	ENSSSCG00000040631	LPL	0	1.0346	0.995	0.949	0
23	ENSSSCG00000013418	CFD	0	1.02796	1	0.996	0
24	ENSSSCG00000004789	THBS1	1.24e-201	1.01977	0.904	0.81	3.71e-198
25	ENSSSCG00000015444	LAMB1	0	1.00405	0.966	0.806	0
26	ENSSSCG00000017389	RAMP2	0	0.986894	0.988	0.909	0
27	ENSSSCG00000033894	LAMA2	0	0.984016	0.96	0.788	0
28	ENSSSCG00000011831	APOD	0	0.956976	1	0.985	0
29	ENSSSCG00000000916	LUM	0	0.954743	1	0.99	0
30	ENSSSCG00000011747	CLDN11	0	0.954244	0.986	0.911	0
31	ENSSSCG00000006911	TGFBR3	0	0.926544	0.98	0.9	0
32	ENSSSCG00000005710	LAMC3	0	0.912182	0.866	0.484	0
33	ENSSSCG00000017256	ABCA6	0	0.887628	0.991	0.916	0
34	ENSSSCG00000036050	CD302	0	0.878509	0.988	0.924	0
35	ENSSSCG00000025085	NEGR1	0	0.874136	0.913	0.675	0
36	ENSSSCG00000004013	SMOC2	0	0.863431	0.87	0.652	0
37	ENSSSCG00000009004	SFRP2	0	0.839841	0.904	0.718	0
38	ENSSSCG00000014156	ARRDC3	3.8e-275	0.814836	0.823	0.596	1.14e-271
39	ENSSSCG00000011194	ANKRD28	0	0.800762	0.989	0.938	0
40	ENSSSCG00000026473	ABCA8	0	0.798457	0.737	0.423	0
41	ENSSSCG00000004535	TCF4	0	0.786664	0.92	0.78	0
42	ENSSSCG00000031503	PRRX1	0	0.784592	0.993	0.934	0
43	ENSSSCG00000023837	WFDC1	4.19e-169	0.763316	0.653	0.404	1.26e-165
44	ENSSSCG00000006172	PI15	9.51e-98	0.763073	0.563	0.374	2.85e-94
45	ENSSSCG00000031648	CCN5	1.88e-209	0.759121	0.739	0.494	5.65e-206
46	ENSSSCG00000002919	TYROBP	0	0.734667	0.888	0.613	0
47	ENSSSCG00000011022	SVIL	4.76e-307	0.732637	0.947	0.827	1.43e-303
48	ENSSSCG00000035958	EVA1A	1.73e-209	0.728163	0.776	0.576	5.2e-206
49	ENSSSCG00000039442	BMP2	7e-188	0.722395	0.771	0.597	2.1e-184
50	ENSSSCG00000033760	LTBP4	0	0.720572	0.988	0.926	0
51	ENSSSCG00000016522	PTN	8.63e-168	0.720568	0.965	0.896	2.59e-164
52	ENSSSCG00000009545	COL4A2	0	0.712062	1	0.979	0
53	ENSSSCG00000008510	LTBP1	0	0.70954	0.788	0.512	0
54	ENSSSCG00000009699	HPGD	0	0.702438	0.782	0.485	0
55	ENSSSCG00000008072	ASPN	7.05e-305	0.697711	0.861	0.625	2.12e-301
56	ENSSSCG00000035012	ELOVL7	0	0.686346	0.772	0.416	0
57	ENSSSCG00000008898	HOPX	1.99e-244	0.681863	0.775	0.507	5.98e-241
58	ENSSSCG00000010651	ABLIM1	9.28e-285	0.6815	0.77	0.495	2.78e-281
59	ENSSSCG00000016754	AEBP1	0	0.677177	1	0.981	0
60	ENSSSCG00000011731	SMC4	2.55e-227	0.673737	0.835	0.643	7.66e-224
61	ENSSSCG00000009672	SCARA5	2.7e-257	0.670793	0.68	0.376	8.1e-254
62	ENSSSCG00000000915	DCN	0	0.662546	1	0.996	0
63	ENSSSCG00000008873	GASK1B	6.02e-279	0.652095	0.784	0.554	1.81e-275
64	ENSSSCG00000017012	SLIT3	3.39e-202	0.652003	0.746	0.545	1.02e-198
65	ENSSSCG00000000808	SLC38A2	4.36e-265	0.647927	0.999	0.986	1.31e-261
66	ENSSSCG00000005688	PTGES	2.15e-214	0.636642	0.941	0.84	6.45e-211
67	ENSSSCG00000030781	C17orf67	0	0.636496	0.816	0.523	0
68	ENSSSCG00000013869	CPAMD8	0	0.634747	0.799	0.496	0
69	ENSSSCG00000015555	LAMC1	1.89e-301	0.621148	0.984	0.927	5.68e-298
70	ENSSSCG00000035355	F2R	1.52e-202	0.620784	0.817	0.619	4.56e-199
71	ENSSSCG00000016892	FST	0	0.618224	0.791	0.525	0
72	ENSSSCG00000024439	PTGER4	2.58e-274	0.616759	0.865	0.604	7.73e-271
73	ENSSSCG00000026113	ZBTB20	3.09e-280	0.616631	0.966	0.888	9.28e-277
74	ENSSSCG00000039862	TRIB3	1.3e-193	0.615902	0.945	0.882	3.91e-190
75	ENSSSCG00000011695	AGTR1	5.11e-200	0.615685	0.884	0.742	1.53e-196
76	ENSSSCG00000006105	GEM	2.3e-180	0.612722	0.986	0.939	6.89e-177
77	ENSSSCG00000029230	ECM1	3.1e-263	0.608983	0.981	0.9	9.29e-260
78	ENSSSCG00000034259	PMEPA1	7.24e-215	0.608519	0.961	0.898	2.17e-211
79	ENSSSCG00000000571	ABCC9	0	0.589549	0.651	0.283	0
80	ENSSSCG00000016916	IL6ST	7.21e-280	0.581082	0.996	0.971	2.16e-276
81	ENSSSCG00000009331	MEDAG	6.23e-190	0.577377	0.883	0.755	1.87e-186
82	ENSSSCG00000004658	FBN1	1.1e-224	0.560194	0.923	0.81	3.31e-221
83	ENSSSCG00000016878	FGF10	3.78e-125	0.556996	0.847	0.716	1.14e-121
84	ENSSSCG00000022895	CRYBG3	4.93e-169	0.554136	0.806	0.643	1.48e-165
85	ENSSSCG00000027331	COL6A3	6.89e-278	0.553619	1	0.989	2.07e-274
86	ENSSSCG00000005992	HAS2	5.73e-143	0.552459	0.813	0.65	1.72e-139
87	ENSSSCG00000035392	IGFBP2	3.41e-165	0.551369	0.767	0.565	1.02e-161
88	ENSSSCG00000010816	TGFB2	9.28e-173	0.549306	0.976	0.924	2.79e-169
89	ENSSSCG00000000559	RASSF8	7.81e-218	0.549133	0.985	0.963	2.34e-214
90	ENSSSCG00000002669	CRISPLD2	7.48e-212	0.543822	0.995	0.973	2.25e-208
91	ENSSSCG00000016672	ADCYAP1R1	0	0.532596	0.755	0.432	0
92	ENSSSCG00000014924	CTSC	7.26e-227	0.52966	0.9	0.703	2.18e-223
93	ENSSSCG00000022804	RHOJ	9.33e-167	0.525703	0.891	0.735	2.8e-163
94	ENSSSCG00000022402	GRAMD2B	2.35e-162	0.52508	0.737	0.534	7.05e-159
95	ENSSSCG00000010332	PLAC9	1.48e-214	0.524656	0.996	0.972	4.43e-211
96	ENSSSCG00000035058	PID1	7.28e-169	0.523806	0.902	0.804	2.18e-165
97	ENSSSCG00000017046	EBF1	1.36e-178	0.522809	0.983	0.923	4.07e-175
98	ENSSSCG00000016974	MAP1B	1.4e-182	0.519257	0.971	0.905	4.19e-179
99	ENSSSCG00000003839	PLPP3	6.92e-203	0.514509	1	0.991	2.08e-199
100	ENSSSCG00000000917	KERA	1.39e-119	0.514388	0.652	0.486	4.17e-116
101	ENSSSCG00000017164	TIMP2	5.6e-303	0.511592	1	0.998	1.68e-299
102	ENSSSCG00000033591	CHD9	5.02e-151	0.510235	0.899	0.768	1.51e-147
103	ENSSSCG00000016782	OTULINL	3.94e-186	0.502762	0.855	0.7	1.18e-182
104	ENSSSCG00000010184	AGT	1.95e-93	0.502376	0.574	0.371	5.85e-90
105	ENSSSCG00000003401	KIF1B	2.81e-180	0.497746	0.987	0.958	8.44e-177
106	ENSSSCG00000025703	REV3L	5.93e-130	0.492001	0.939	0.854	1.78e-126
107	ENSSSCG00000016535	CALD1	2.55e-261	0.490962	1	0.983	7.65e-258
108	ENSSSCG00000008101	FBLN7	7.28e-99	0.476911	0.605	0.408	2.18e-95
109	ENSSSCG00000011806	MASP1	1.46e-92	0.470758	0.583	0.406	4.39e-89
110	ENSSSCG00000015334	PDK4	1.35e-50	0.469438	0.598	0.449	4.06e-47
111	ENSSSCG00000040445	RND3	1.02e-111	0.468414	0.956	0.918	3.05e-108
112	ENSSSCG00000024685	GRIA2	4.89e-181	0.465139	0.938	0.879	1.47e-177
113	ENSSSCG00000022447	F3	9.48e-135	0.458643	0.985	0.938	2.84e-131
114	ENSSSCG00000014221	LVRN	1.18e-262	0.457654	0.649	0.361	3.53e-259
115	ENSSSCG00000036436	FZD1	7.03e-111	0.457529	0.794	0.671	2.11e-107
116	ENSSSCG00000037905	ITGB5	1.96e-154	0.457379	0.722	0.496	5.89e-151
117	ENSSSCG00000040843	MRAP	1.98e-121	0.457081	0.891	0.818	5.94e-118
118	ENSSSCG00000015324	GNG11	8.81e-158	0.456214	0.983	0.942	2.64e-154
119	ENSSSCG00000012029	BACH1	2.64e-151	0.452258	0.961	0.927	7.93e-148
120	ENSSSCG00000008162	IL1R1	3.4e-95	0.452127	0.892	0.806	1.02e-91
121	ENSSSCG00000003344	VWA1	2.02e-256	0.450653	0.766	0.496	6.06e-253
122	ENSSSCG00000032269	LIMA1	1.04e-140	0.449505	0.933	0.879	3.13e-137
123	ENSSSCG00000015270	FMOD	4.52e-152	0.449484	0.85	0.696	1.36e-148
124	ENSSSCG00000017379	ETV4	3.01e-292	0.449304	0.749	0.506	9.04e-289
125	ENSSSCG00000016061	MYO1B	1.19e-121	0.448862	0.907	0.83	3.57e-118
126	ENSSSCG00000012583	ACSL4	1.69e-146	0.446629	0.978	0.954	5.07e-143
127	ENSSSCG00000003379	KLHL21	3.47e-141	0.44216	0.95	0.901	1.04e-137
128	ENSSSCG00000022741	PDGFRB	4.72e-168	0.440854	0.993	0.95	1.42e-164
129	ENSSSCG00000004572	C2CD4B	1.79e-36	0.439431	0.805	0.721	5.38e-33
130	ENSSSCG00000001849	ANPEP	3.52e-150	0.439295	0.976	0.94	1.05e-146
131	ENSSSCG00000037015	SESN3	4.94e-119	0.437791	0.869	0.747	1.48e-115
132	ENSSSCG00000016554	MEST	9.88e-238	0.436927	0.637	0.4	2.96e-234
133	ENSSSCG00000012625	PGRMC1	3.06e-124	0.435799	0.974	0.923	9.17e-121
134	ENSSSCG00000023716	TNFAIP6	6.43e-97	0.43539	0.864	0.793	1.93e-93
135	ENSSSCG00000009655	EBF2	5.95e-205	0.425154	0.798	0.573	1.79e-201
136	ENSSSCG00000038549	ZFP36L2	3.8e-136	0.423583	1	0.992	1.14e-132
137	ENSSSCG00000015541	IER5	3.69e-135	0.422904	0.945	0.865	1.11e-131
138	ENSSSCG00000032094	DKK2	1.46e-99	0.419144	0.737	0.562	4.38e-96
139	ENSSSCG00000006088	SDC2	2.09e-108	0.418732	0.974	0.954	6.27e-105
140	ENSSSCG00000009071	JADE1	1.1e-165	0.416933	0.673	0.446	3.3e-162
141	ENSSSCG00000008073	OMD	5.69e-115	0.416502	0.968	0.938	1.71e-111
142	ENSSSCG00000013030	PRDX5	6.22e-113	0.412806	0.967	0.922	1.87e-109
143	ENSSSCG00000013302	CAT	8.01e-133	0.410749	0.93	0.848	2.4e-129
144	ENSSSCG00000022506	COL6A1	2.61e-180	0.409939	1	0.993	7.83e-177
145	ENSSSCG00000009334	HSPH1	5.77e-115	0.408203	1	0.998	1.73e-111
146	ENSSSCG00000006646	ARNT	2.75e-220	0.40788	1	0.987	8.24e-217
147	ENSSSCG00000026180	NRXN1	0	0.406091	0.715	0.479	0
148	ENSSSCG00000016859	C7	1.22e-93	0.405824	0.781	0.667	3.67e-90
149	ENSSSCG00000005474	SAL1	1.94e-18	0.398787	0.442	0.323	5.83e-15
150	ENSSSCG00000021557	SULT1A3	2.11e-105	0.397799	0.951	0.922	6.32e-102
151	ENSSSCG00000040786	SPTBN1	7.19e-142	0.395801	0.968	0.912	2.16e-138
152	ENSSSCG00000004114	ADGB	2.09e-88	0.39552	0.851	0.797	6.27e-85
153	ENSSSCG00000020846	SCARA3	5.8e-142	0.392791	0.868	0.714	1.74e-138
154	ENSSSCG00000008374	B3GNT2	8.25e-76	0.39256	0.844	0.775	2.47e-72
155	ENSSSCG00000005997	COL14A1	1.96e-104	0.39208	0.984	0.955	5.89e-101
156	ENSSSCG00000014016	SQSTM1	3.87e-149	0.391602	1	0.996	1.16e-145
157	ENSSSCG00000037706	PRKAR2B	5.93e-45	0.390607	0.537	0.438	1.78e-41
158	ENSSSCG00000031487	LSP1	1.99e-136	0.388805	0.949	0.891	5.98e-133
159	ENSSSCG00000037582	F2RL2	1.98e-105	0.388375	0.946	0.895	5.94e-102
160	ENSSSCG00000004651	GALK2	2.98e-104	0.387557	0.968	0.92	8.95e-101
161	ENSSSCG00000024938	SH3BP5	1.08e-117	0.381024	0.898	0.829	3.23e-114
162	ENSSSCG00000013742	NFIX	1.1e-143	0.380467	0.993	0.964	3.3e-140
163	ENSSSCG00000026585	PROCR	2.26e-83	0.378199	0.79	0.678	6.78e-80
164	ENSSSCG00000016625	CTTNBP2	7.26e-226	0.37499	0.728	0.508	2.18e-222
165	ENSSSCG00000031236	GLIPR2	2.54e-93	0.374482	0.869	0.771	7.63e-90
166	ENSSSCG00000004507	SMAD7	1.51e-86	0.372475	0.852	0.733	4.54e-83
167	ENSSSCG00000033844	CYP1B1	2.39e-41	0.37239	0.775	0.726	7.17e-38
168	ENSSSCG00000017251	SOX9	3.95e-166	0.371081	0.774	0.616	1.18e-162
169	ENSSSCG00000039314	MCL1	1.58e-126	0.368572	0.99	0.972	4.73e-123
170	ENSSSCG00000023611	TNXB	1.75e-87	0.368418	0.669	0.505	5.24e-84
171	ENSSSCG00000011074	ARHGAP21	1.72e-83	0.365633	0.775	0.652	5.17e-80
172	ENSSSCG00000016618	CPED1	1.49e-154	0.362909	0.778	0.607	4.48e-151
173	ENSSSCG00000027114	PODN	2.75e-92	0.362449	0.882	0.79	8.24e-89
174	ENSSSCG00000002259	AKAP13	5.51e-94	0.362261	0.84	0.721	1.65e-90
175	ENSSSCG00000008799	LIMCH1	5.37e-69	0.36161	0.735	0.645	1.61e-65
176	ENSSSCG00000004218	RSPO3	2.68e-109	0.360311	0.781	0.625	8.05e-106
177	ENSSSCG00000002825	CES1	8.8e-23	0.35847	0.593	0.541	2.64e-19
178	ENSSSCG00000004484	COL12A1	3.85e-108	0.356856	0.753	0.582	1.16e-104
179	ENSSSCG00000022168	APBB2	1.78e-109	0.355848	0.748	0.583	5.35e-106
180	ENSSSCG00000040162	NUPR1	8.83e-137	0.35197	1	0.991	2.65e-133
181	ENSSSCG00000005183	PSIP1	7.85e-104	0.351639	0.83	0.652	2.35e-100
182	ENSSSCG00000008038	SLC9A3R2	4.82e-113	0.35142	0.84	0.672	1.45e-109
183	ENSSSCG00000004705	MAP1A	2.29e-69	0.351288	0.735	0.613	6.86e-66
184	ENSSSCG00000029606	AOX1	6.98e-233	0.350377	0.82	0.614	2.09e-229
185	ENSSSCG00000035863	PLIN2	4.27e-71	0.349934	0.991	0.972	1.28e-67
186	ENSSSCG00000036723	EMP1	6.41e-124	0.346931	1	0.999	1.92e-120
187	ENSSSCG00000017300	MRC2	1.52e-113	0.346911	0.945	0.89	4.55e-110
188	ENSSSCG00000023298	SRXN1	1.83e-42	0.346612	0.835	0.809	5.49e-39
189	ENSSSCG00000004425	LAMA4	2.16e-82	0.344363	0.889	0.778	6.47e-79
190	ENSSSCG00000027466	PCOLCE	9.92e-107	0.343427	1	0.994	2.98e-103
191	ENSSSCG00000011000	DNAJA1	3.41e-130	0.342916	1	1	1.02e-126
192	ENSSSCG00000005055	LGALS3	6.39e-108	0.3419	0.999	0.989	1.92e-104
193	ENSSSCG00000006197	SULF1	9.87e-79	0.339427	0.642	0.49	2.96e-75
194	ENSSSCG00000029226	UBC	3.94e-51	0.339413	0.996	0.987	1.18e-47
195	ENSSSCG00000017672	MED13	2.02e-61	0.339093	0.892	0.849	6.07e-58
196	ENSSSCG00000009222	SPARCL1	4.44e-155	0.33887	0.951	0.818	1.33e-151
197	ENSSSCG00000027607	IER3	3.81e-55	0.338578	0.908	0.854	1.14e-51
198	ENSSSCG00000006970	DLC1	1.7e-80	0.338532	0.886	0.807	5.1e-77
199	ENSSSCG00000013599	ANGPTL4	2.32e-106	0.337571	1	0.99	6.97e-103
200	ENSSSCG00000026729	TMEM150C	4.41e-106	0.336116	0.952	0.873	1.32e-102
201	ENSSSCG00000005027	FRMD6	7.96e-98	0.335913	0.949	0.896	2.39e-94
202	ENSSSCG00000000573	KCNJ8	1.32e-148	0.33586	0.544	0.248	3.95e-145
203	ENSSSCG00000001770	CTSH	3.72e-122	0.335326	0.999	0.99	1.12e-118
204	ENSSSCG00000004576	RORA	3.88e-81	0.334761	0.736	0.623	1.16e-77
205	ENSSSCG00000012022	APP	5.65e-139	0.329723	0.979	0.945	1.7e-135
206	ENSSSCG00000004121	FBXO30	1e-63	0.327089	0.897	0.83	3.01e-60
207	ENSSSCG00000036213	FGF2	7.22e-93	0.326996	0.929	0.834	2.17e-89
208	ENSSSCG00000017818	SERPINF1	9.05e-115	0.32538	1	0.991	2.71e-111
209	ENSSSCG00000005078	DAAM1	1.63e-60	0.32499	0.833	0.746	4.9e-57
210	ENSSSCG00000025344	PHC2	1.99e-59	0.323394	0.876	0.825	5.96e-56
211	ENSSSCG00000008727	MSX1	3.84e-50	0.322696	0.903	0.854	1.15e-46
212	ENSSSCG00000016123	PARD3B	3.18e-85	0.320869	0.755	0.609	9.54e-82
213	ENSSSCG00000002829	MMP2	5.82e-87	0.320542	1	0.99	1.74e-83
214	ENSSSCG00000015271	PRELP	3.97e-40	0.318569	0.649	0.552	1.19e-36
215	ENSSSCG00000040461	CDKN1C	7.68e-53	0.315759	0.859	0.796	2.3e-49
216	ENSSSCG00000016857	DAB2	1.62e-93	0.315528	0.984	0.956	4.85e-90
217	ENSSSCG00000001958	BAZ1A	1.64e-91	0.315463	0.985	0.953	4.91e-88
218	ENSSSCG00000037360	CST3	2.41e-303	0.312638	1	1	7.24e-300
219	ENSSSCG00000011147	AKR1C3	1.72e-48	0.309999	0.825	0.772	5.16e-45
220	ENSSSCG00000038948	ETS2	1.48e-105	0.308792	0.953	0.904	4.43e-102
221	ENSSSCG00000011033	VIM	1.56e-128	0.308599	1	1	4.67e-125
222	ENSSSCG00000003559	ARID1A	1.53e-96	0.308147	0.818	0.641	4.6e-93
223	ENSSSCG00000030616	RESF1	3.66e-53	0.307977	0.811	0.684	1.1e-49
224	ENSSSCG00000008854	CPE	4.31e-46	0.307104	0.603	0.449	1.29e-42
225	ENSSSCG00000030268	ZFAND5	1.56e-90	0.305314	0.996	0.99	4.69e-87
226	ENSSSCG00000036381	RBMS3	1.29e-120	0.305281	0.761	0.55	3.86e-117
227	ENSSSCG00000010686	BAG3	1.73e-72	0.304549	0.997	0.987	5.18e-69
228	ENSSSCG00000022742	PRDX6	3.39e-62	0.300441	0.912	0.863	1.02e-58
229	ENSSSCG00000015119	MFRP	3.48e-60	0.299955	0.923	0.876	1.05e-56
230	ENSSSCG00000004822	ALDH1A3	1.26e-104	0.297279	0.827	0.711	3.78e-101
231	ENSSSCG00000027869	PHF13	1.31e-74	0.296914	0.764	0.643	3.94e-71
232	ENSSSCG00000011226	TGFBR2	1.21e-77	0.29621	0.809	0.716	3.63e-74
233	ENSSSCG00000017257	ABCA9	5.19e-149	0.296197	0.739	0.536	1.56e-145
234	ENSSSCG00000010894	TP53BP2	2.38e-56	0.294996	0.846	0.805	7.15e-53
235	ENSSSCG00000011102	NRP1	1.65e-61	0.293822	0.946	0.877	4.96e-58
236	ENSSSCG00000010226	JMJD1C	1.96e-88	0.293395	0.989	0.967	5.89e-85
237	ENSSSCG00000013361	SPTY2D1	2.91e-38	0.29024	0.854	0.787	8.73e-35
238	ENSSSCG00000036322	SPRY4	3e-125	0.286398	0.773	0.614	9.01e-122
239	ENSSSCG00000005941	KHDRBS3	2.43e-108	0.284562	0.821	0.643	7.28e-105
240	ENSSSCG00000024591	ETV1	3.67e-65	0.283294	0.71	0.58	1.1e-61
241	ENSSSCG00000031733	AKAP12	1.57e-68	0.282675	0.811	0.696	4.7e-65
242	ENSSSCG00000008456	PLEKHH2	3.63e-91	0.282506	0.652	0.482	1.09e-87
243	ENSSSCG00000016290	EFHD1	4.81e-53	0.282486	0.721	0.604	1.44e-49
244	ENSSSCG00000039797	APCDD1	3.78e-08	0.282388	0.452	0.377	0.000113252
245	ENSSSCG00000005203	IL33	2.68e-229	0.281803	0.684	0.43	8.03e-226
246	ENSSSCG00000033120	PALM2AKAP2	2.02e-44	0.280137	0.955	0.921	6.06e-41
247	ENSSSCG00000004458	TPBG	2.73e-97	0.279003	0.703	0.552	8.18e-94
248	ENSSSCG00000016986	CREBRF	4.49e-54	0.278421	0.807	0.729	1.35e-50
249	ENSSSCG00000004127	PLAGL1	6.4e-43	0.277834	0.822	0.742	1.92e-39
250	ENSSSCG00000005015	SOS2	5.33e-106	0.277786	0.78	0.605	1.6e-102
251	ENSSSCG00000009565	GAS6	1.81e-81	0.274986	0.775	0.647	5.42e-78
252	ENSSSCG00000009403	ITM2B	6.73e-118	0.274856	1	1	2.02e-114
253	ENSSSCG00000002666	KIAA0513	5.27e-47	0.272648	0.638	0.523	1.58e-43
254	ENSSSCG00000014901	PCF11	2.28e-58	0.272627	0.945	0.883	6.83e-55
255	ENSSSCG00000030150	UGDH	2.22e-58	0.272314	0.941	0.896	6.65e-55
256	ENSSSCG00000001499	DST	7.95e-60	0.271113	0.839	0.768	2.39e-56
257	ENSSSCG00000003451	PDPN	7.92e-61	0.268586	0.997	0.98	2.38e-57
258	ENSSSCG00000010874	ADSS2	1.91e-50	0.268201	0.758	0.654	5.73e-47
259	ENSSSCG00000028536	LHFPL2	1.4e-47	0.267717	0.803	0.741	4.21e-44
260	ENSSSCG00000028996	ALDH1A1	3.31e-82	0.266655	0.604	0.437	9.94e-79
261	ENSSSCG00000012252	DDX3X	2.55e-79	0.266423	0.998	0.993	7.66e-76
262	ENSSSCG00000022370	TNFSF9	1.03e-24	0.266279	0.944	0.924	3.08e-21
263	ENSSSCG00000012027	ADAMTS5	2.71e-51	0.266146	0.727	0.608	8.14e-48
264	ENSSSCG00000037958	TOB2	2.54e-62	0.266041	0.994	0.983	7.61e-59
265	ENSSSCG00000039488	SPON2	9.89e-80	0.26373	0.78	0.675	2.97e-76
266	ENSSSCG00000017752	WSB1	1.13e-60	0.262963	0.989	0.967	3.39e-57
267	ENSSSCG00000028905	TNIK	1.73e-219	0.261543	0.667	0.426	5.2e-216
268	ENSSSCG00000008980	SCARB2	6.66e-76	0.261327	0.854	0.776	2e-72
269	ENSSSCG00000022486	CBLB	2.28e-73	0.260113	0.839	0.749	6.84e-70
270	ENSSSCG00000005943	ST3GAL1	4.89e-41	0.259139	0.766	0.681	1.47e-37
271	ENSSSCG00000030241	TSC22D3	2.71e-56	0.258818	0.945	0.896	8.14e-53
272	ENSSSCG00000021084	S100A6	3.98e-102	0.258675	1	0.996	1.19e-98
273	ENSSSCG00000013667	COL5A3	1.48e-56	0.256616	0.968	0.929	4.44e-53
274	ENSSSCG00000005437	KLF4	1.38e-44	0.256419	0.999	0.993	4.14e-41
275	ENSSSCG00000005981	FBXO32	1.61e-94	0.25641	0.601	0.449	4.82e-91
276	ENSSSCG00000021343	ZEB2	3.19e-87	0.256088	0.921	0.847	9.56e-84
277	ENSSSCG00000010959	NTRK2	4.59e-49	0.255405	0.937	0.9	1.38e-45
278	ENSSSCG00000015619	CAMK1G	5.46e-287	0.254587	0.631	0.333	1.64e-283
279	ENSSSCG00000011121	CELF2	7.02e-34	0.254099	0.671	0.587	2.1e-30
280	ENSSSCG00000036855	SLC25A36	6.88e-46	0.253489	0.935	0.914	2.06e-42
281	ENSSSCG00000013784	DNAJB1	1.54e-40	0.251726	0.978	0.949	4.61e-37
282	ENSSSCG00000022246	ICOSLG	1.65e-171	0.251249	0.8	0.576	4.94e-168
283	ENSSSCG00000016035	COL5A2	2.4e-79	0.25075	1	0.986	7.2e-76
284	ENSSSCG00000013181	SERPING1	9.63e-74	0.250612	1	0.996	2.89e-70
285	ENSSSCG00000040773		1.39e-42	0.250302	0.982	0.964	4.18e-39
286	ENSSSCG00000016052	MFSD6	4.11e-107	0.250076	0.597	0.427	1.23e-103
287	ENSSSCG00000036452	LRRC17	1.17e-26	-0.251045	0.892	0.923	3.52e-23
288	ENSSSCG00000033337	ARHGDIB	7.5e-11	-0.251193	0.69	0.661	2.25e-07
289	ENSSSCG00000025644	CD1A	2.35e-44	-0.252632	0.449	0.282	7.06e-41
290	ENSSSCG00000015652	IL10	3.5e-38	-0.253598	0.308	0.334	1.05e-34
291	ENSSSCG00000005511	TRAF1	1.93e-35	-0.255926	0.333	0.395	5.79e-32
292	ENSSSCG00000038089	COL18A1	3e-08	-0.256062	0.744	0.677	9e-05
293	ENSSSCG00000006472	CRABP2	7.06e-16	-0.257092	0.948	0.961	2.12e-12
294	ENSSSCG00000001061	JARID2	1.02e-17	-0.25781	0.902	0.923	3.06e-14
295	ENSSSCG00000003079	PVR	1.42e-42	-0.25849	0.366	0.467	4.26e-39
296	ENSSSCG00000004597	AQP9	6.03e-111	-0.258514	0.367	0.192	1.81e-107
297	ENSSSCG00000004489	EEF1A1	1.95e-146	-0.261034	1	1	5.86e-143
298	ENSSSCG00000018078		6.6e-46	-0.262364	1	1	1.98e-42
299	ENSSSCG00000027428	ENHO	4.43e-13	-0.262501	0.605	0.59	1.33e-09
300	ENSSSCG00000027121	ODC1	1.34e-26	-0.263685	0.987	0.989	4.01e-23
301	ENSSSCG00000015617	G0S2	6.76e-29	-0.26502	0.703	0.577	2.03e-25
302	ENSSSCG00000027357	CSTB	8.18e-08	-0.266551	0.992	0.991	0.000245527
303	ENSSSCG00000000456	SLC16A7	1.72e-66	-0.266639	0.381	0.527	5.15e-63
304	ENSSSCG00000016420	INSIG1	7.75e-18	-0.273593	0.73	0.713	2.33e-14
305	ENSSSCG00000006781	CTTNBP2NL	7.39e-07	-0.274962	0.493	0.49	0.00221734
306	ENSSSCG00000015326	COL1A2	2.47e-09	-0.276871	1	0.999	7.4e-06
307	ENSSSCG00000005444	TMEM245	2.02e-10	-0.277367	0.575	0.476	6.05e-07
308	ENSSSCG00000014168	ELL2	2.31e-33	-0.279349	0.963	0.971	6.92e-30
309	ENSSSCG00000011867	MYLK	2.12e-24	-0.279402	0.451	0.297	6.37e-21
310	ENSSSCG00000015735	PTPN18	3.12e-40	-0.280253	0.629	0.693	9.37e-37
311	ENSSSCG00000036814	CLEC11A	8.02e-43	-0.283403	0.854	0.908	2.41e-39
312	ENSSSCG00000038880	RPL23	1.89e-101	-0.283921	1	1	5.68e-98
313	ENSSSCG00000012766	BGN	3.61e-29	-0.284438	0.981	0.981	1.08e-25
314	ENSSSCG00000033326	RPL37	2.46e-103	-0.285583	1	1	7.39e-100
315	ENSSSCG00000034937	SH3BGRL3	1.1e-44	-0.286059	0.889	0.936	3.29e-41
316	ENSSSCG00000026618	CAVIN2	1.09e-21	-0.286571	0.55	0.435	3.28e-18
317	ENSSSCG00000025822	SFRP1	2.22e-06	-0.296305	0.705	0.659	0.0066727
318	ENSSSCG00000002776	ATP6V0D1	1.52e-57	-0.299428	0.604	0.722	4.55e-54
319	ENSSSCG00000017761	UNC119	1.86e-30	-0.300822	0.603	0.629	5.59e-27
320	ENSSSCG00000033697	RPS2	2.81e-172	-0.301342	1	1	8.44e-169
321	ENSSSCG00000010370	ANXA8	7.1e-23	-0.303073	0.376	0.419	2.13e-19
322	ENSSSCG00000032591	IFITM1	1.65e-07	-0.303628	0.423	0.421	0.000493553
323	ENSSSCG00000036223	ACKR1	5.98e-07	-0.304352	0.261	0.233	0.0017935
324	ENSSSCG00000001469	HLA-DMB	3.94e-50	-0.304901	0.308	0.409	1.18e-46
325	ENSSSCG00000010035	YWHAH	4.17e-30	-0.304919	0.761	0.836	1.25e-26
326	ENSSSCG00000006988	PDGFRL	5.75e-13	-0.30531	0.914	0.935	1.73e-09
327	ENSSSCG00000034758	PDXK	6.33e-31	-0.30622	0.652	0.709	1.9e-27
328	ENSSSCG00000037900	CCND1	2.05e-34	-0.306824	0.654	0.708	6.14e-31
329	ENSSSCG00000009745	ADGRD1	1.89e-57	-0.310895	0.477	0.573	5.68e-54
330	ENSSSCG00000013401	DKK3	7.96e-35	-0.313579	0.61	0.498	2.39e-31
331	ENSSSCG00000004890	SERPINB2	2.26e-26	-0.313708	0.438	0.331	6.77e-23
332	ENSSSCG00000009002	TLR2	9.63e-195	-0.316641	0.202	0.403	2.89e-191
333	ENSSSCG00000034617	RPS27A	1.7e-168	-0.320318	1	1	5.1e-165
334	ENSSSCG00000022679	COCH	6.99e-15	-0.321384	0.511	0.54	2.1e-11
335	ENSSSCG00000017277	PECAM1	1.34e-05	-0.321436	0.518	0.459	0.0403246
336	ENSSSCG00000031378	KBTBD6	9.85e-06	-0.322251	0.574	0.511	0.0295617
337	ENSSSCG00000030820	STK4	3.25e-37	-0.32294	0.378	0.446	9.75e-34
338	ENSSSCG00000036402	MYL9	1.84e-85	-0.324383	0.67	0.485	5.51e-82
339	ENSSSCG00000035297	ISG12	2.02e-11	-0.325433	0.991	0.981	6.05e-08
340	ENSSSCG00000004058	EZR	1.3e-19	-0.327569	0.646	0.707	3.89e-16
341	ENSSSCG00000040929	TPT1	2.68e-153	-0.327948	1	1	8.04e-150
342	ENSSSCG00000031088	RPS7	5.29e-161	-0.328215	1	1	1.59e-157
343	ENSSSCG00000017956	CD68	4.49e-28	-0.328656	0.433	0.477	1.35e-24
344	ENSSSCG00000017213	JPT1	4.26e-30	-0.329098	0.606	0.667	1.28e-26
345	ENSSSCG00000034506	MS4A2	1.9e-15	-0.33096	0.312	0.358	5.69e-12
346	ENSSSCG00000037598	SNX10	3.88e-63	-0.336203	0.283	0.402	1.16e-59
347	ENSSSCG00000005040	GNPNAT1	4.18e-41	-0.33833	0.562	0.619	1.25e-37
348	ENSSSCG00000005975	MTSS1	1.86e-45	-0.338441	0.367	0.444	5.58e-42
349	ENSSSCG00000038423	GLA	3.28e-11	-0.342772	0.776	0.778	9.83e-08
350	ENSSSCG00000013940	NLRP3	5.18e-87	-0.345041	0.219	0.348	1.55e-83
351	ENSSSCG00000005518	GGTA1	1.39e-07	-0.345377	0.497	0.501	0.000417033
352	ENSSSCG00000003582	SMPDL3B	1.97e-13	-0.346925	0.408	0.356	5.91e-10
353	ENSSSCG00000021443	SGK1	1.46e-34	-0.348313	0.887	0.947	4.37e-31
354	ENSSSCG00000000273	PRR13	2.23e-46	-0.349388	0.876	0.899	6.69e-43
355	ENSSSCG00000017986	NDEL1	2.55e-23	-0.355365	0.81	0.853	7.65e-20
356	ENSSSCG00000040470	RPS20	2.38e-209	-0.356621	1	1	7.15e-206
357	ENSSSCG00000002997	MIA	7.77e-12	-0.358566	0.437	0.443	2.33e-08
358	ENSSSCG00000015550	RGS16	3.83e-15	-0.35859	0.367	0.412	1.15e-11
359	ENSSSCG00000030300	MT2A	2.14e-23	-0.359117	0.418	0.446	6.43e-20
360	ENSSSCG00000015871	NR4A2	2.42e-17	-0.361165	0.789	0.781	7.27e-14
361	ENSSSCG00000012234	SRPX	1.41e-21	-0.362253	0.619	0.59	4.23e-18
362	ENSSSCG00000031321	NR4A1	1.05e-63	-0.362553	0.913	0.948	3.16e-60
363	ENSSSCG00000009477	EDNRB	5.12e-36	-0.363969	0.22	0.268	1.54e-32
364	ENSSSCG00000008555	CGREF1	6.33e-26	-0.364132	0.664	0.714	1.9e-22
365	ENSSSCG00000000146	MYH11	1.15e-11	-0.364412	0.449	0.34	3.45e-08
366	ENSSSCG00000035811	RPL32	6.95e-167	-0.3738	1	1	2.09e-163
367	ENSSSCG00000006862	VCAM1	5.31e-07	-0.382408	0.915	0.929	0.00159259
368	ENSSSCG00000032381	LITAF	1.31e-71	-0.383389	0.654	0.775	3.92e-68
369	ENSSSCG00000012076	MX2	8.16e-42	-0.383848	0.372	0.464	2.45e-38
370	ENSSSCG00000031649	RNASE1	2.26e-14	-0.38421	0.563	0.491	6.77e-11
371	ENSSSCG00000037918	ADIRF	1e-145	-0.385312	0.237	0.391	3e-142
372	ENSSSCG00000033169	RPS15	1.95e-210	-0.388842	1	1	5.85e-207
373	ENSSSCG00000037016	ID1	2.52e-54	-0.392629	0.926	0.96	7.55e-51
374	ENSSSCG00000040815	DUSP5	2.85e-43	-0.392735	0.607	0.683	8.55e-40
375	ENSSSCG00000002135	PNP	5.92e-14	-0.393318	0.651	0.66	1.77e-10
376	ENSSSCG00000011038	MRC1	1.47e-24	-0.39503	0.363	0.431	4.41e-21
377	ENSSSCG00000036014	RPLP0	1.35e-196	-0.397648	1	1	4.04e-193
378	ENSSSCG00000001052	PHACTR1	1.39e-51	-0.398053	0.341	0.424	4.17e-48
379	ENSSSCG00000004970	RPLP1	8.02e-297	-0.398071	1	1	2.41e-293
380	ENSSSCG00000012317	GSPT2	4.09e-36	-0.398726	0.874	0.898	1.23e-32
381	ENSSSCG00000033453	BST2	6.49e-13	-0.401489	0.626	0.61	1.95e-09
382	ENSSSCG00000009412	LCP1	6.2e-09	-0.405591	0.413	0.384	1.86e-05
383	ENSSSCG00000016714	CYCS	1.68e-62	-0.405939	0.947	0.968	5.03e-59
384	ENSSSCG00000014540	FTH1	2.72e-30	-0.414062	1	1	8.17e-27
385	ENSSSCG00000003042	RPS19	3.62e-194	-0.417614	1	1	1.09e-190
386	ENSSSCG00000031053	S100A1	4.58e-06	-0.418466	0.582	0.532	0.0137442
387	ENSSSCG00000010908	PTPRC	2.86e-174	-0.418656	0.165	0.333	8.59e-171
388	ENSSSCG00000003239	HAS1	2.51e-44	-0.422136	0.43	0.502	7.54e-41
389	ENSSSCG00000006379	CD48	1.65e-05	-0.423241	0.354	0.333	0.0495396
390	ENSSSCG00000001229	HLA-F	5.34e-10	-0.424684	1	1	1.6e-06
391	ENSSSCG00000004154	TNFAIP3	3.65e-10	-0.427794	0.52	0.543	1.09e-06
392	ENSSSCG00000039130	RPL6	2.21e-208	-0.427817	1	1	6.64e-205
393	ENSSSCG00000016758	STK17A	2.57e-25	-0.430073	0.793	0.836	7.7e-22
394	ENSSSCG00000009019	RPS3A	1.63e-204	-0.431347	1	1	4.88e-201
395	ENSSSCG00000030957	NFKB1	4.58e-13	-0.432571	0.798	0.819	1.37e-09
396	ENSSSCG00000016832	IL7R	2.1e-35	-0.436623	0.373	0.43	6.3e-32
397	ENSSSCG00000022429	KAZALD1	3.37e-105	-0.439041	0.673	0.798	1.01e-101
398	ENSSSCG00000031712	MFAP5	5.65e-17	-0.439638	0.428	0.477	1.7e-13
399	ENSSSCG00000003930	RPS8	3.14e-254	-0.442168	1	1	9.42e-251
400	ENSSSCG00000013366	LDHA	6.46e-83	-0.443371	0.806	0.876	1.94e-79
401	ENSSSCG00000010330	PPIF	5.14e-58	-0.44585	0.728	0.799	1.54e-54
402	ENSSSCG00000036007	MFAP4	2e-12	-0.445893	0.428	0.438	6e-09
403	ENSSSCG00000032048	SCRG1	3.37e-51	-0.446341	0.629	0.453	1.01e-47
404	ENSSSCG00000015413	FGL2	5.86e-16	-0.447376	0.93	0.94	1.76e-12
405	ENSSSCG00000036956	SOCS3	1.28e-44	-0.448651	0.76	0.833	3.83e-41
406	ENSSSCG00000004687	B2M	2.33e-17	-0.456047	1	1	6.98e-14
407	ENSSSCG00000003616	FAM167B	8.3e-75	-0.456142	0.519	0.587	2.49e-71
408	ENSSSCG00000033190	AQP1	3.04e-30	-0.458015	0.344	0.375	9.12e-27
409	ENSSSCG00000031831	CADM1	5.02e-27	-0.45846	0.356	0.411	1.5e-23
410	ENSSSCG00000035983	TPPP3	1.38e-89	-0.459527	0.56	0.669	4.14e-86
411	ENSSSCG00000011877	CD86	3.82e-18	-0.480229	0.558	0.442	1.14e-14
412	ENSSSCG00000028056	ZFP36	5.16e-40	-0.485135	0.946	0.954	1.55e-36
413	ENSSSCG00000006350	FCGR2A	1.27e-89	-0.493332	0.289	0.421	3.82e-86
414	ENSSSCG00000005970	SQLE	4.66e-107	-0.500293	0.75	0.787	1.4e-103
415	ENSSSCG00000031888	DDIT4	4.26e-18	-0.50311	0.753	0.765	1.28e-14
416	ENSSSCG00000000033	TSPO	7.65e-166	-0.503625	0.931	0.977	2.29e-162
417	ENSSSCG00000015073	TAGLN	6.43e-198	-0.505063	0.814	0.536	1.93e-194
418	ENSSSCG00000008090	IL1A	1.02e-08	-0.513153	0.311	0.332	3.07e-05
419	ENSSSCG00000004470	HMGN3	5.69e-122	-0.514609	0.969	0.981	1.71e-118
420	ENSSSCG00000004177	RPS12	0	-0.522674	1	1	0
421	ENSSSCG00000037241	RGS2	2.19e-22	-0.530008	0.549	0.554	6.56e-19
422	ENSSSCG00000035037	SIK1	5.45e-109	-0.531298	0.703	0.762	1.63e-105
423	ENSSSCG00000017082	SPARC	2.29e-07	-0.531811	1	0.994	0.000686287
424	ENSSSCG00000014441	CSF1R	1.73e-26	-0.54487	0.369	0.418	5.18e-23
425	ENSSSCG00000025924	IGFBP5	1.77e-51	-0.568527	0.982	0.984	5.3e-48
426	ENSSSCG00000005385	NR4A3	1.73e-77	-0.585653	0.793	0.819	5.2e-74
427	ENSSSCG00000005316	TPM2	4.87e-96	-0.601314	0.554	0.362	1.46e-92
428	ENSSSCG00000016991	DUSP1	1.29e-118	-0.603153	0.893	0.966	3.86e-115
429	ENSSSCG00000011297	ABHD5	1.56e-93	-0.61372	0.976	0.98	4.67e-90
430	ENSSSCG00000022784	PLEKHO1	1.59e-25	-0.642125	0.57	0.607	4.78e-22
431	ENSSSCG00000010703	HTRA1	3.06e-106	-0.645175	0.972	0.982	9.17e-103
432	ENSSSCG00000025578	ALDH1A2	4.11e-93	-0.658087	0.642	0.675	1.23e-89
433	ENSSSCG00000012173	SAT1	1.43e-09	-0.662761	0.983	0.962	4.3e-06
434	ENSSSCG00000015405	CD36	2.45e-37	-0.667782	0.344	0.423	7.35e-34
435	ENSSSCG00000024669	NBL1	3.97e-175	-0.670022	0.753	0.903	1.19e-171
436	ENSSSCG00000004670	C15orf48	6.33e-17	-0.673664	0.525	0.4	1.9e-13
437	ENSSSCG00000033608	LOXL2	4.82e-162	-0.674035	0.764	0.901	1.45e-158
438	ENSSSCG00000032474	CXCL10	3.02e-10	-0.686512	0.457	0.452	9.06e-07
439	ENSSSCG00000014565	IFITM1	2.99e-29	-0.689753	0.568	0.592	8.96e-26
440	ENSSSCG00000036724	CRYAB	6.56e-79	-0.702463	0.698	0.817	1.97e-75
441	ENSSSCG00000006357	FCER1G	3.98e-21	-0.710711	0.42	0.46	1.19e-17
442	ENSSSCG00000021576	CD83	1.39e-82	-0.713516	0.578	0.65	4.18e-79
443	ENSSSCG00000001952	NFKBIA	9.64e-56	-0.715142	0.978	0.984	2.89e-52
444	ENSSSCG00000023796	RNF121	9.42e-39	-0.716772	0.354	0.42	2.83e-35
445	ENSSSCG00000006979	MSR1	5.92e-18	-0.722975	0.34	0.377	1.78e-14
446	ENSSSCG00000037821	RGS5	4.52e-08	-0.727236	0.398	0.264	0.000135612
447	ENSSSCG00000040010	BCL2A1	1.15e-27	-0.728606	0.365	0.403	3.45e-24
448	ENSSSCG00000011727	PTX3	1.04e-104	-0.737732	0.821	0.884	3.11e-101
449	ENSSSCG00000011453	ITIH4	2.62e-24	-0.738288	0.964	0.947	7.87e-21
450	ENSSSCG00000039514	ID3	5.94e-103	-0.741601	0.916	0.937	1.78e-99
451	ENSSSCG00000011106	CREM	2.63e-76	-0.751567	0.475	0.582	7.88e-73
452	ENSSSCG00000010509	PIK3AP1	2.72e-63	-0.759409	0.305	0.415	8.15e-60
453	ENSSSCG00000006378	SLAMF7	6.62e-30	-0.786527	0.51	0.374	1.99e-26
454	ENSSSCG00000034469	CRLF2	3.17e-18	-0.78963	0.302	0.356	9.51e-15
455	ENSSSCG00000006359	ADAMTS4	1.67e-36	-0.793893	0.941	0.939	5e-33
456	ENSSSCG00000008348	PLEK	1.48e-28	-0.796554	0.398	0.43	4.45e-25
457	ENSSSCG00000032151	CPZ	4.94e-91	-0.817577	0.956	0.977	1.48e-87
458	ENSSSCG00000017498	PPP1R1B	3.66e-234	-0.818527	0.661	0.776	1.1e-230
459	ENSSSCG00000039731	GLRX	4.77e-13	-0.828104	0.783	0.782	1.43e-09
460	ENSSSCG00000006648	CTSS	4.18e-18	-0.831396	0.646	0.689	1.25e-14
461	ENSSSCG00000025034	LAPTM5	2.27e-26	-0.846149	0.389	0.463	6.8e-23
462	ENSSSCG00000037803	MARCKS	1.18e-28	-0.857545	0.806	0.83	3.55e-25
463	ENSSSCG00000014362	HBEGF	1.17e-17	-0.881601	0.665	0.674	3.51e-14
464	ENSSSCG00000035293	IGF2	1.28e-28	-0.896025	0.738	0.831	3.83e-25
465	ENSSSCG00000034722	CCL14	4.31e-17	-0.920568	0.493	0.491	1.29e-13
466	ENSSSCG00000033018	TM4SF1	1.38e-87	-0.941339	0.514	0.635	4.14e-84
467	ENSSSCG00000017723	CCL2	6.25e-20	-0.95338	0.838	0.841	1.88e-16
468	ENSSSCG00000008388	REL	3.99e-08	-0.965864	0.543	0.552	0.000119644
469	ENSSSCG00000006800	CD53	1.44e-35	-0.981075	0.419	0.481	4.33e-32
470	ENSSSCG00000009361	POSTN	2.72e-11	-0.987638	0.77	0.872	8.15e-08
471	ENSSSCG00000004570	TPM1	4.11e-106	-1.01981	0.845	0.892	1.23e-102
472	ENSSSCG00000010312	PLAU	4.9e-112	-1.02007	0.861	0.919	1.47e-108
473	ENSSSCG00000040513	AQP3	4.52e-152	-1.09623	0.874	0.929	1.36e-148
474	ENSSSCG00000031640	ERVV-1	2.04e-06	-1.11881	0.447	0.431	0.00612718
475	ENSSSCG00000037697	MGP	6.74e-199	-1.15227	0.578	0.8	2.02e-195
476	ENSSSCG00000039416	CXCR4	1.09e-09	-1.19525	0.444	0.448	3.27e-06
477	ENSSSCG00000000660	A2M	3.8e-154	-1.20884	0.506	0.667	1.14e-150
478	ENSSSCG00000010447	ACTA2	1.68e-11	-1.26689	0.285	0.296	5.05e-08
479	ENSSSCG00000040575	ISG15	2.55e-78	-1.28501	0.875	0.897	7.64e-75
480	ENSSSCG00000006578	S100A4	3.4e-84	-1.41124	0.328	0.496	1.02e-80
481	ENSSSCG00000040681	FABP4	3.72e-50	-1.57785	0.253	0.375	1.12e-46
482	ENSSSCG00000008959	CXCL2	5.58e-182	-1.65954	0.955	0.97	1.67e-178
483	ENSSSCG00000020970	IL6	2.23e-18	-1.68996	0.784	0.774	6.69e-15
484	ENSSSCG00000006153	FABP5	6.21e-151	-1.7351	0.358	0.583	1.86e-147
485	ENSSSCG00000015662	C4BPA	1.36e-19	-1.77473	0.424	0.437	4.08e-16
486	ENSSSCG00000023374	SRGN	2.79e-11	-1.85377	0.838	0.742	8.36e-08
487	ENSSSCG00000011299	CLEC3B	7.36e-160	-1.88909	0.678	0.827	2.21e-156
488	ENSSSCG00000036618	FCGR3A	1.58e-20	-2.11327	0.636	0.515	4.74e-17
489	ENSSSCG00000001456	HLA-DQA1	9.48e-16	-2.40283	0.508	0.51	2.84e-12
490	ENSSSCG00000001453	HLA-DRA	1.3e-14	-2.76825	0.491	0.494	3.9e-11
491	ENSSSCG00000033262	CD74	2.28e-30	-3.30262	0.573	0.606	6.85e-27
492	ENSSSCG00000030921	APOA1	9.78e-13	-3.98979	0.826	0.788	2.93e-09

## Sheet: Fibroblasts6_DEG
	Gene	HGNC.symbol	p_val	avg_log2FC	pct.1	pct.2	p_val_adj
1	ENSSSCG00000018091	MT-ND5	0	1.54334	0.999	0.976	0
2	ENSSSCG00000018081	MT-ATP6	0	1.52587	1	1	0
3	ENSSSCG00000018078	MT-CO2	0	1.51826	1	1	0
4	ENSSSCG00000018087	MT-ND4	0	1.50018	1	1	0
5	ENSSSCG00000018094	CYTB	0	1.44694	1	1	0
6	ENSSSCG00000018082	MT-CO3	0	1.4415	1	1	0
7	ENSSSCG00000031262	TXNIP	4.57e-222	1.41865	0.963	0.852	1.37e-218
8	ENSSSCG00000018065	MT-ND1	0	1.31547	1	0.999	0
9	ENSSSCG00000018069	MT-ND2	0	1.31166	0.999	0.998	0
10	ENSSSCG00000018075	MT-CO1	0	1.27312	1	1	0
11	ENSSSCG00000018084	MT-ND3	0	1.18143	0.998	0.969	0
12	ENSSSCG00000018086	MT-ND4L	0	1.18101	0.982	0.913	0
13	ENSSSCG00000015205	HEPACAM	1.36e-202	1.09999	0.872	0.743	4.08e-199
14	ENSSSCG00000033010	AHNAK	3.56e-222	1.04282	0.996	0.954	1.07e-218
15	ENSSSCG00000016075	SF3B1	0	1.01733	0.994	0.965	0
16	ENSSSCG00000001427	C4A	1.05e-189	0.969694	0.996	0.944	3.14e-186
17	ENSSSCG00000017300	MRC2	3.17e-255	0.959926	0.988	0.889	9.52e-252
18	ENSSSCG00000024685	GRIA2	1.95e-258	0.909383	0.956	0.88	5.86e-255
19	ENSSSCG00000009545	COL4A2	1.42e-210	0.882745	0.999	0.979	4.27e-207
20	ENSSSCG00000022741	PDGFRB	5.71e-228	0.876928	0.995	0.951	1.71e-224
21	ENSSSCG00000016958	PIK3R1	1.03e-179	0.859779	0.974	0.892	3.09e-176
22	ENSSSCG00000017983	PER1	1.55e-133	0.848044	0.873	0.787	4.64e-130
23	ENSSSCG00000022506	COL6A1	2.97e-214	0.841851	1	0.993	8.91e-211
24	ENSSSCG00000027331	COL6A3	4.11e-216	0.827691	1	0.989	1.23e-212
25	ENSSSCG00000011194	ANKRD28	1.79e-98	0.826363	0.98	0.94	5.38e-95
26	ENSSSCG00000025703	REV3L	2e-166	0.820751	0.957	0.856	6.01e-163
27	ENSSSCG00000029352	CCNL1	1.13e-135	0.788856	0.989	0.959	3.38e-132
28	ENSSSCG00000033760	LTBP4	3.8e-157	0.76743	0.986	0.928	1.14e-153
29	ENSSSCG00000013667	COL5A3	3.18e-173	0.75678	0.991	0.929	9.54e-170
30	ENSSSCG00000033894	LAMA2	5.16e-167	0.7466	0.911	0.795	1.55e-163
31	ENSSSCG00000024692	RRBP1	3.09e-221	0.737099	0.999	0.989	9.26e-218
32	ENSSSCG00000036135	COL1A1	2.35e-91	0.736679	1	0.999	7.04e-88
33	ENSSSCG00000017256	ABCA6	3.38e-149	0.729251	0.968	0.919	1.02e-145
34	ENSSSCG00000037673	BFAR	7.28e-12	0.717536	0.518	0.57	2.18e-08
35	ENSSSCG00000033591	CHD9	9.08e-129	0.687943	0.866	0.774	2.72e-125
36	ENSSSCG00000016754	AEBP1	3.04e-149	0.685706	1	0.981	9.13e-146
37	ENSSSCG00000003401	KIF1B	3.9e-34	0.682626	0.966	0.96	1.17e-30
38	ENSSSCG00000001849	ANPEP	5.77e-152	0.678499	0.988	0.94	1.73e-148
39	ENSSSCG00000014907	CREBZF	1.07e-100	0.678382	0.875	0.798	3.2e-97
40	ENSSSCG00000003603	COL16A1	5.52e-158	0.668809	0.989	0.921	1.66e-154
41	ENSSSCG00000014136	VCAN	3.07e-105	0.668005	0.971	0.904	9.2e-102
42	ENSSSCG00000001002	PRPF4B	2.22e-90	0.666775	0.949	0.884	6.67e-87
43	ENSSSCG00000017785	NUFIP2	3.21e-81	0.654802	0.988	0.97	9.62e-78
44	ENSSSCG00000022895	CRYBG3	6.53e-54	0.649224	0.685	0.655	1.96e-50
45	ENSSSCG00000036855	SLC25A36	3.94e-104	0.641072	0.964	0.913	1.18e-100
46	ENSSSCG00000012371	AR	8.24e-97	0.638644	0.799	0.708	2.47e-93
47	ENSSSCG00000013393	SPON1	1.09e-140	0.634792	0.993	0.945	3.28e-137
48	ENSSSCG00000022317	SLC38A10	2.01e-110	0.623278	0.945	0.833	6.04e-107
49	ENSSSCG00000015310	AKAP9	8.57e-97	0.623104	0.939	0.85	2.57e-93
50	ENSSSCG00000037594	PNISR	4.58e-87	0.609143	0.88	0.798	1.37e-83
51	ENSSSCG00000010627	PDCD4	1.26e-98	0.607488	0.974	0.909	3.79e-95
52	ENSSSCG00000033844	CYP1B1	1.47e-114	0.60017	0.829	0.724	4.41e-111
53	ENSSSCG00000001499	DST	3.7e-74	0.598801	0.838	0.77	1.11e-70
54	ENSSSCG00000017626	SRSF1	4.4e-73	0.58577	0.915	0.852	1.32e-69
55	ENSSSCG00000039468	SERPINH1	5.77e-145	0.58125	1	0.984	1.73e-141
56	ENSSSCG00000006729	TENT5C	9.91e-75	0.575692	0.92	0.828	2.97e-71
57	ENSSSCG00000015555	LAMC1	1.1e-107	0.570139	0.987	0.929	3.29e-104
58	ENSSSCG00000035511	C1QTNF1	6.72e-109	0.562305	1	0.986	2.02e-105
59	ENSSSCG00000021363	CHD3	7.15e-80	0.560012	0.94	0.869	2.15e-76
60	ENSSSCG00000006970	DLC1	7.08e-103	0.557536	0.905	0.808	2.12e-99
61	ENSSSCG00000029160	HSPA1A	1.43e-36	0.556155	0.993	0.959	4.3e-33
62	ENSSSCG00000017306	ITGB3	4.23e-84	0.555746	0.908	0.828	1.27e-80
63	ENSSSCG00000032726	SREK1	2.14e-61	0.555037	0.81	0.764	6.42e-58
64	ENSSSCG00000016035	COL5A2	1.75e-116	0.554382	1	0.986	5.25e-113
65	ENSSSCG00000018092	MT-ND6	3.09e-33	0.544905	0.673	0.665	9.28e-30
66	ENSSSCG00000002669	CRISPLD2	7.5e-76	0.538052	0.996	0.973	2.25e-72
67	ENSSSCG00000030610	FNBP4	1.22e-71	0.533713	0.968	0.951	3.65e-68
68	ENSSSCG00000011882	GOLGB1	2.65e-65	0.527129	0.87	0.78	7.96e-62
69	ENSSSCG00000025924	IGFBP5	3.67e-51	0.526806	0.997	0.983	1.1e-47
70	ENSSSCG00000016878	FGF10	9.29e-74	0.522573	0.792	0.722	2.79e-70
71	ENSSSCG00000007362	L3MBPTL1	4.72e-77	0.520411	0.887	0.814	1.42e-73
72	ENSSSCG00000015444	LAMB1	4.9e-87	0.519431	0.915	0.813	1.47e-83
73	ENSSSCG00000026113	ZBTB20	3.49e-71	0.515749	0.966	0.891	1.05e-67
74	ENSSSCG00000000808	SLC38A2	2.87e-27	0.514571	0.994	0.987	8.6e-24
75	ENSSSCG00000015815	FGFR1	2.06e-59	0.514327	0.976	0.939	6.18e-56
76	ENSSSCG00000018080	MT-ATP8	4.25e-39	0.512499	0.519	0.488	1.27e-35
77	ENSSSCG00000003787	ZRANB2	1.68e-68	0.505841	0.857	0.781	5.03e-65
78	ENSSSCG00000017046	EBF1	6.67e-90	0.504455	0.986	0.924	2e-86
79	ENSSSCG00000040461	CDKN1C	8.85e-38	0.495859	0.851	0.798	2.65e-34
80	ENSSSCG00000001471	BRD2	2.66e-33	0.495761	0.985	0.96	7.99e-30
81	ENSSSCG00000002039	MMP14	3.45e-78	0.495483	0.946	0.867	1.03e-74
82	ENSSSCG00000005027	FRMD6	2.72e-75	0.488831	0.975	0.896	8.16e-72
83	ENSSSCG00000006911	TGFBR3	6.45e-84	0.479118	0.982	0.902	1.93e-80
84	ENSSSCG00000026430	DDX3Y	5.22e-23	0.478887	0.987	0.983	1.57e-19
85	ENSSSCG00000020663	KMT2C	9.65e-28	0.476711	0.619	0.618	2.89e-24
86	ENSSSCG00000002829	MMP2	2.35e-72	0.476281	1	0.991	7.06e-69
87	ENSSSCG00000032947	SRRM1	2.91e-67	0.470838	0.98	0.949	8.73e-64
88	ENSSSCG00000037015	SESN3	6.51e-61	0.460366	0.829	0.753	1.95e-57
89	ENSSSCG00000014336	EGR1	7.72e-60	0.455336	0.957	0.859	2.31e-56
90	ENSSSCG00000039548	PTGFR	1.07e-56	0.453813	0.848	0.776	3.2e-53
91	ENSSSCG00000036592	SRSF2	4.27e-52	0.451426	0.993	0.986	1.28e-48
92	ENSSSCG00000011395	RBM5	5.94e-26	0.450802	0.682	0.717	1.78e-22
93	ENSSSCG00000012576	CHRDL1	2.52e-69	0.449953	0.98	0.91	7.56e-66
94	ENSSSCG00000016034	COL3A1	1.34e-57	0.447216	1	0.998	4.01e-54
95	ENSSSCG00000015570	IVNS1ABP	7.02e-36	0.446267	0.813	0.785	2.1e-32
96	ENSSSCG00000004012	THBS2	1.59e-43	0.443368	0.853	0.751	4.78e-40
97	ENSSSCG00000005455	SVEP1	5.68e-06	0.440948	0.611	0.692	0.017027
98	ENSSSCG00000017668	VMP1	1.19e-07	0.438877	0.988	0.971	0.000357807
99	ENSSSCG00000004658	FBN1	2.27e-74	0.437603	0.921	0.814	6.8e-71
100	ENSSSCG00000015480	PRRC2C	6.48e-38	0.436761	0.988	0.964	1.95e-34
101	ENSSSCG00000002795	CDH11	5.04e-87	0.433811	0.932	0.856	1.51e-83
102	ENSSSCG00000011022	SVIL	2.31e-54	0.428572	0.877	0.834	6.93e-51
103	ENSSSCG00000003839	PLPP3	4.97e-48	0.427588	1	0.992	1.49e-44
104	ENSSSCG00000030225	TRA2B	2.2e-26	0.426685	0.989	0.984	6.61e-23
105	ENSSSCG00000002034	ACIN1	2.88e-62	0.425005	0.876	0.808	8.64e-59
106	ENSSSCG00000014901	PCF11	1.27e-25	0.420121	0.938	0.885	3.81e-22
107	ENSSSCG00000023792	SNRNP70	7.78e-31	0.414408	0.742	0.733	2.33e-27
108	ENSSSCG00000011959	ABI3BP	6.53e-66	0.413487	0.931	0.877	1.96e-62
109	ENSSSCG00000005935	AGO2	1.19e-25	0.409757	0.845	0.797	3.57e-22
110	ENSSSCG00000004207	LAMA2	1.33e-56	0.409355	0.91	0.834	3.98e-53
111	ENSSSCG00000001695	VEGFA	4.55e-38	0.408946	0.942	0.898	1.36e-34
112	ENSSSCG00000012434	ATRX	6.19e-42	0.40785	0.921	0.847	1.86e-38
113	ENSSSCG00000033299	FLNA	1.11e-47	0.407534	0.903	0.801	3.34e-44
114	ENSSSCG00000007927	PPL	1.31e-61	0.406361	0.933	0.85	3.93e-58
115	ENSSSCG00000011243	GOLGA4	2.36e-31	0.40458	0.933	0.882	7.08e-28
116	ENSSSCG00000027480	KLF10	1.1e-59	0.402143	0.946	0.851	3.29e-56
117	ENSSSCG00000016991	DUSP1	1.46e-35	0.399551	0.994	0.958	4.37e-32
118	ENSSSCG00000012403	OGT	2.09e-17	0.397216	0.541	0.552	6.27e-14
119	ENSSSCG00000008372	EHBP1	1.47e-39	0.396423	0.802	0.756	4.42e-36
120	ENSSSCG00000035690	SFPQ	9.7e-29	0.395477	0.999	0.999	2.91e-25
121	ENSSSCG00000004473	PHIP	3.26e-19	0.395466	0.639	0.651	9.77e-16
122	ENSSSCG00000016974	MAP1B	1.34e-19	0.393422	0.965	0.907	4.01e-16
123	ENSSSCG00000033074	ZCCHC24	4.08e-44	0.392842	0.904	0.837	1.22e-40
124	ENSSSCG00000011284	NKTR	5.31e-06	0.391385	0.518	0.603	0.0159395
125	ENSSSCG00000032583	SRSF5	3.32e-45	0.387945	0.891	0.824	9.97e-42
126	ENSSSCG00000026473	ABCA8	4.66e-07	0.38621	0.395	0.452	0.00139712
127	ENSSSCG00000039426	FSTL1	2.53e-58	0.386086	1	0.983	7.59e-55
128	ENSSSCG00000038752	C6orf62	1.46e-39	0.382342	0.825	0.774	4.37e-36
129	ENSSSCG00000027652	KLHL15	7.06e-11	0.37633	0.677	0.693	2.12e-07
130	ENSSSCG00000004127	PLAGL1	2.14e-23	0.375696	0.779	0.747	6.43e-20
131	ENSSSCG00000022828	PNN	5.34e-30	0.37123	0.961	0.934	1.6e-26
132	ENSSSCG00000029949	CD248	3.63e-35	0.366822	0.998	0.98	1.09e-31
133	ENSSSCG00000030616	RESF1	1.27e-11	0.364377	0.684	0.694	3.82e-08
134	ENSSSCG00000013406	CTR9	3.15e-22	0.3637	0.758	0.733	9.46e-19
135	ENSSSCG00000038549	ZFP36L2	1.01e-49	0.361166	1	0.992	3.02e-46
136	ENSSSCG00000002383	FOS	1.72e-62	0.360457	0.963	0.851	5.15e-59
137	ENSSSCG00000004163	BCLAF1	4.57e-35	0.359975	0.967	0.927	1.37e-31
138	ENSSSCG00000040786	SPTBN1	1.37e-45	0.358611	0.98	0.912	4.12e-42
139	ENSSSCG00000008406	CCDC88A	4.45e-52	0.355659	0.855	0.784	1.34e-48
140	ENSSSCG00000016665	BMPER	1.13e-07	0.355514	0.582	0.637	0.000340182
141	ENSSSCG00000001966	ARHGAP5	2.96e-25	0.355171	0.959	0.923	8.88e-22
142	ENSSSCG00000016916	IL6ST	8.71e-50	0.355019	0.998	0.971	2.61e-46
143	ENSSSCG00000005673	IER5L	1.14e-44	0.354728	0.918	0.815	3.41e-41
144	ENSSSCG00000015820	NSD3	2.33e-28	0.354678	0.929	0.895	7e-25
145	ENSSSCG00000011859	HEG1	9.83e-29	0.353647	0.831	0.782	2.95e-25
146	ENSSSCG00000032723	ACER3	2.16e-36	0.353467	0.921	0.861	6.49e-33
147	ENSSSCG00000011102	NRP1	1.3e-40	0.353413	0.942	0.879	3.89e-37
148	ENSSSCG00000000455	LRIG3	4.56e-35	0.353056	0.51	0.488	1.37e-31
149	ENSSSCG00000029236	ZBTB7A	5.42e-37	0.351257	0.908	0.84	1.63e-33
150	ENSSSCG00000006927	PKN2	5.31e-16	0.350362	0.731	0.737	1.59e-12
151	ENSSSCG00000036452	LRRC17	6.43e-30	0.34917	0.949	0.919	1.93e-26
152	ENSSSCG00000003682	ANKRD12	1.19e-19	0.345181	0.985	0.973	3.57e-16
153	ENSSSCG00000013432	MIDN	7.17e-19	0.339987	0.814	0.768	2.15e-15
154	ENSSSCG00000005380	COL15A1	4.96e-63	0.338987	0.903	0.818	1.49e-59
155	ENSSSCG00000009865	TBX3	2.45e-28	0.33878	0.865	0.802	7.35e-25
156	ENSSSCG00000016981	CPEB4	1.52e-10	0.337391	0.669	0.679	4.55e-07
157	ENSSSCG00000010816	TGFB2	2.54e-48	0.337362	0.973	0.926	7.61e-45
158	ENSSSCG00000030253	NOL9	1.65e-05	0.336977	0.591	0.645	0.049547
159	ENSSSCG00000000697	CHD4	3.86e-22	0.333932	0.876	0.817	1.16e-18
160	ENSSSCG00000013448	MKNK2	4.62e-14	0.333499	0.801	0.77	1.39e-10
161	ENSSSCG00000012631	LONRF3	6.96e-14	0.329062	0.845	0.803	2.09e-10
162	ENSSSCG00000017752	WSB1	6.44e-27	0.326901	0.982	0.968	1.93e-23
163	ENSSSCG00000017623	VEZF1	4.78e-23	0.321257	0.813	0.789	1.43e-19
164	ENSSSCG00000011825	ATP13A3	8.74e-14	0.320899	0.879	0.847	2.62e-10
165	ENSSSCG00000010959	NTRK2	6.74e-38	0.318471	0.939	0.901	2.02e-34
166	ENSSSCG00000005943	ST3GAL1	3.35e-18	0.317478	0.715	0.687	1e-14
167	ENSSSCG00000016095	CLK1	5.74e-24	0.31512	0.789	0.781	1.72e-20
168	ENSSSCG00000003532	LUZP1	3.55e-23	0.314945	0.821	0.785	1.07e-19
169	ENSSSCG00000002445	TRIP11	3.25e-20	0.314914	0.755	0.738	9.75e-17
170	ENSSSCG00000009791	RSRC2	9.55e-27	0.314132	0.981	0.96	2.87e-23
171	ENSSSCG00000002259	AKAP13	2.43e-27	0.309593	0.757	0.729	7.28e-24
172	ENSSSCG00000016535	CALD1	7.98e-46	0.309071	0.999	0.983	2.39e-42
173	ENSSSCG00000013270	CRY2	8.41e-09	0.305519	0.735	0.744	2.52e-05
174	ENSSSCG00000005073	ARID4A	7.77e-22	0.303613	0.812	0.785	2.33e-18
175	ENSSSCG00000016027	ITGAV	1.75e-14	0.303337	0.75	0.732	5.25e-11
176	ENSSSCG00000017555	LUC7L3	4.61e-21	0.30284	0.941	0.891	1.38e-17
177	ENSSSCG00000028304	ZFP36L1	4.42e-39	0.300157	1	0.99	1.33e-35
178	ENSSSCG00000026729	TMEM150C	2.18e-36	0.299975	0.932	0.876	6.53e-33
179	ENSSSCG00000014882	RSF1	6.01e-18	0.298976	0.743	0.743	1.8e-14
180	ENSSSCG00000011695	AGTR1	1.86e-28	0.298938	0.792	0.751	5.59e-25
181	ENSSSCG00000005631	FAM102A	2.41e-22	0.298267	0.836	0.771	7.24e-19
182	ENSSSCG00000017672	MED13	7.58e-18	0.297161	0.884	0.851	2.27e-14
183	ENSSSCG00000009633	TNFRSF10B	2.42e-12	0.296887	0.912	0.866	7.25e-09
184	ENSSSCG00000010226	JMJD1C	7.87e-19	0.295527	0.982	0.968	2.36e-15
185	ENSSSCG00000031503	PRRX1	1.18e-29	0.29503	0.98	0.937	3.53e-26
186	ENSSSCG00000000095	GTPBP1	2.99e-12	0.294033	0.458	0.485	8.98e-09
187	ENSSSCG00000001061	JARID2	1.17e-07	0.293641	0.948	0.919	0.000349668
188	ENSSSCG00000005997	COL14A1	2.84e-59	0.292709	0.996	0.955	8.53e-56
189	ENSSSCG00000010834	MIA3	2.54e-10	0.291844	0.678	0.72	7.62e-07
190	ENSSSCG00000004244	MAN1A1	9.25e-23	0.291767	0.963	0.918	2.77e-19
191	ENSSSCG00000039862	TRIB3	3.1e-09	0.291491	0.921	0.885	9.31e-06
192	ENSSSCG00000005022	NIN	6.16e-18	0.289491	0.727	0.703	1.85e-14
193	ENSSSCG00000008138	GCC2	2.98e-06	0.288661	0.614	0.675	0.0089531
194	ENSSSCG00000017962	KDM6B	2.72e-06	0.288524	0.925	0.905	0.00817295
195	ENSSSCG00000030241	TSC22D3	1.6e-33	0.288283	0.965	0.896	4.8e-30
196	ENSSSCG00000040631	LPL	1.37e-36	0.287743	0.993	0.95	4.1e-33
197	ENSSSCG00000008772	RELL1	1.42e-27	0.286707	0.953	0.891	4.26e-24
198	ENSSSCG00000007067	JAG1	1.11e-39	0.282997	0.775	0.708	3.32e-36
199	ENSSSCG00000038187	C1GALT1	5.05e-24	0.282504	0.873	0.836	1.51e-20
200	ENSSSCG00000015326	COL1A2	4.4e-37	0.278427	1	0.999	1.32e-33
201	ENSSSCG00000003351	MMP23B	4.39e-33	0.271713	0.995	0.959	1.32e-29
202	ENSSSCG00000024823	RCN3	2.24e-33	0.270794	0.992	0.948	6.72e-30
203	ENSSSCG00000004425	LAMA4	8.32e-28	0.270736	0.821	0.785	2.5e-24
204	ENSSSCG00000039314	MCL1	6.7e-08	0.269844	0.987	0.973	0.000201052
205	ENSSSCG00000040706	DBN1	1.83e-08	0.268818	0.651	0.702	5.5e-05
206	ENSSSCG00000037508	GSN	1.32e-24	0.268653	1	1	3.95e-21
207	ENSSSCG00000004121	FBXO30	6.01e-12	0.267406	0.866	0.834	1.8e-08
208	ENSSSCG00000004505	SMAD2	1.39e-08	0.267349	0.629	0.672	4.17e-05
209	ENSSSCG00000033703	FAM111A	1.25e-25	0.264806	0.883	0.823	3.75e-22
210	ENSSSCG00000025194	ZSWIM6	2.24e-08	0.264524	0.818	0.805	6.73e-05
211	ENSSSCG00000002965	ACTN4	1.31e-17	0.264165	0.837	0.811	3.94e-14
212	ENSSSCG00000027114	PODN	5.84e-32	0.263916	0.873	0.793	1.75e-28
213	ENSSSCG00000023306	ELMO2	7.64e-13	0.262883	0.421	0.453	2.29e-09
214	ENSSSCG00000016061	MYO1B	8.31e-32	0.257692	0.902	0.832	2.49e-28
215	ENSSSCG00000004044	IGF2R	6.2e-15	0.257232	0.538	0.537	1.86e-11
216	ENSSSCG00000000234	TAMALIN	3.48e-12	0.256433	0.844	0.814	1.04e-08
217	ENSSSCG00000000806	SCAF11	1.37e-19	0.255308	0.867	0.811	4.1e-16
218	ENSSSCG00000032288	SLC20A1	4.69e-06	0.254804	0.68	0.702	0.0140823
219	ENSSSCG00000025128	CPN2	4.06e-13	0.251292	0.241	0.331	1.22e-09
220	ENSSSCG00000007554	ZFAND2A	1.53e-78	-0.25091	0.506	0.728	4.59e-75
221	ENSSSCG00000015710	ACTR3	9e-26	-0.251068	0.89	0.894	2.7e-22
222	ENSSSCG00000039267	ATP6V0B	2.33e-32	-0.251085	0.943	0.946	7e-29
223	ENSSSCG00000015652	IL10	6.25e-35	-0.251247	0.154	0.342	1.88e-31
224	ENSSSCG00000017091	TNIP1	1.07e-19	-0.251296	0.441	0.599	3.21e-16
225	ENSSSCG00000006325	MGST3	2.48e-34	-0.251794	0.865	0.883	7.44e-31
226	ENSSSCG00000027628	IL6R	3.13e-43	-0.252028	0.361	0.564	9.4e-40
227	ENSSSCG00000033359	CUEDC2	6.07e-66	-0.252601	0.344	0.617	1.82e-62
228	ENSSSCG00000004597	AQP9	2.97e-06	-0.25339	0.112	0.211	0.00890055
229	ENSSSCG00000037832	PMP22	1.39e-09	-0.255688	0.975	0.939	4.17e-06
230	ENSSSCG00000035419	RARRES2	8.57e-09	-0.255784	0.996	0.979	2.57e-05
231	ENSSSCG00000000194	TUBA1C	1.27e-56	-0.255951	0.352	0.569	3.81e-53
232	ENSSSCG00000029849	S1PR1	5.82e-06	-0.257466	0.266	0.409	0.0174718
233	ENSSSCG00000039867	UCK2	3.34e-38	-0.258385	0.534	0.717	1e-34
234	ENSSSCG00000015735	PTPN18	2.48e-39	-0.258636	0.53	0.697	7.44e-36
235	ENSSSCG00000031881	CDC42SE1	7.97e-45	-0.258711	0.375	0.568	2.39e-41
236	ENSSSCG00000016018	FRZB	4.34e-37	-0.260344	0.388	0.581	1.3e-33
237	ENSSSCG00000033146	CD163	1.21e-38	-0.260966	0.211	0.376	3.63e-35
238	ENSSSCG00000021885	MDFIC	1.42e-29	-0.261682	0.588	0.736	4.25e-26
239	ENSSSCG00000016275	NCL	1.33e-37	-0.261845	0.996	0.996	4e-34
240	ENSSSCG00000033383	AVPR1A	1.23e-54	-0.261907	0.216	0.433	3.68e-51
241	ENSSSCG00000010340	PRXL2A	1.78e-67	-0.262021	0.398	0.621	5.34e-64
242	ENSSSCG00000022301	EIF4EBP1	9.93e-14	-0.262573	0.702	0.744	2.98e-10
243	ENSSSCG00000026454	PMAIP1	1.01e-06	-0.262617	0.563	0.688	0.00304072
244	ENSSSCG00000001770	CTSH	1.69e-19	-0.262759	0.998	0.99	5.08e-16
245	ENSSSCG00000014277	IRF1	1e-13	-0.263333	0.705	0.777	3.01e-10
246	ENSSSCG00000030165	MAFF	4.14e-40	-0.26369	0.946	0.955	1.24e-36
247	ENSSSCG00000002040	MRPL52	9.22e-51	-0.26398	0.47	0.679	2.77e-47
248	ENSSSCG00000004156	IFNGR1	6.44e-33	-0.264816	0.419	0.591	1.93e-29
249	ENSSSCG00000035958	EVA1A	2.57e-21	-0.265105	0.447	0.6	7.72e-18
250	ENSSSCG00000026981	MRPS6	1.06e-09	-0.265419	0.803	0.835	3.19e-06
251	ENSSSCG00000004049	ACAT2	1.44e-41	-0.265553	0.499	0.681	4.32e-38
252	ENSSSCG00000001396	HLA-8	5.36e-71	-0.266504	0.34	0.603	1.61e-67
253	ENSSSCG00000001470	HLA-DMA	1.63e-78	-0.266755	0.19	0.463	4.88e-75
254	ENSSSCG00000022742	PRDX6	2.51e-23	-0.267502	0.88	0.866	7.54e-20
255	ENSSSCG00000003983	SMAP2	1.23e-58	-0.267597	0.344	0.579	3.7e-55
256	ENSSSCG00000038992	TUBB6	1.03e-28	-0.267799	0.622	0.747	3.1e-25
257	ENSSSCG00000022998	PKIG	4.22e-10	-0.267897	0.301	0.426	1.27e-06
258	ENSSSCG00000007064	MKKS	2.44e-41	-0.268842	0.309	0.538	7.31e-38
259	ENSSSCG00000036907	NMB	1.59e-18	-0.26891	0.375	0.518	4.77e-15
260	ENSSSCG00000014016	SQSTM1	3.42e-38	-0.269277	0.995	0.996	1.03e-34
261	ENSSSCG00000030623	XKR8	1.11e-48	-0.269567	0.331	0.534	3.32e-45
262	ENSSSCG00000015311	CYP51A1	1.09e-116	-0.269716	0.442	0.702	3.27e-113
263	ENSSSCG00000026951	PSMB8	1.49e-50	-0.269861	0.346	0.549	4.48e-47
264	ENSSSCG00000031538	ANG	4.47e-28	-0.270978	0.805	0.831	1.34e-24
265	ENSSSCG00000027459	RNF13	3.05e-62	-0.27107	0.415	0.674	9.16e-59
266	ENSSSCG00000027607	IER3	2.34e-06	-0.27146	0.904	0.856	0.00701867
267	ENSSSCG00000015649	DYRK3	3.41e-65	-0.272001	0.502	0.709	1.02e-61
268	ENSSSCG00000000864	CHPT1	3.94e-20	-0.273037	0.347	0.507	1.18e-16
269	ENSSSCG00000035293	IGF2	2.08e-11	-0.273219	0.865	0.821	6.23e-08
270	ENSSSCG00000014117	THBS4	2.42e-09	-0.274379	0.482	0.615	7.25e-06
271	ENSSSCG00000012166	SMS	2.45e-49	-0.275262	0.441	0.653	7.34e-46
272	ENSSSCG00000024174	TGIF1	2.33e-35	-0.275809	0.852	0.858	7e-32
273	ENSSSCG00000013731	DNASE2	3.36e-34	-0.276098	0.308	0.514	1.01e-30
274	ENSSSCG00000011867	MYLK	4.08e-12	-0.276885	0.203	0.316	1.22e-08
275	ENSSSCG00000005941	KHDRBS3	5.12e-58	-0.277148	0.423	0.67	1.54e-54
276	ENSSSCG00000015271	PRELP	5.38e-46	-0.277253	0.354	0.572	1.62e-42
277	ENSSSCG00000015405	CD36	1.76e-27	-0.278109	0.232	0.427	5.28e-24
278	ENSSSCG00000028694	ATP6V1B2	3.73e-45	-0.278747	0.372	0.582	1.12e-41
279	ENSSSCG00000016912	PLPP1	8.58e-29	-0.279404	0.981	0.97	2.57e-25
280	ENSSSCG00000015504	CACYBP	1.28e-23	-0.279774	0.901	0.899	3.83e-20
281	ENSSSCG00000026043	TGM3	1.83e-10	-0.280421	0.214	0.338	5.49e-07
282	ENSSSCG00000034937	SH3BGRL3	2.55e-51	-0.280784	0.912	0.933	7.66e-48
283	ENSSSCG00000037645	COTL1	2.9e-51	-0.283825	0.349	0.558	8.69e-48
284	ENSSSCG00000004142	CITED2	3.09e-14	-0.284391	0.588	0.674	9.27e-11
285	ENSSSCG00000038948	ETS2	1.15e-24	-0.284868	0.905	0.908	3.44e-21
286	ENSSSCG00000015324	GNG11	9.57e-27	-0.287426	0.946	0.945	2.87e-23
287	ENSSSCG00000007085	DSTN	3.49e-24	-0.287863	0.919	0.902	1.05e-20
288	ENSSSCG00000031493	CYBA	1.04e-39	-0.290057	0.901	0.929	3.11e-36
289	ENSSSCG00000035392	IGFBP2	1.61e-39	-0.290144	0.391	0.593	4.84e-36
290	ENSSSCG00000029005	KPNA2	5.74e-65	-0.290784	0.376	0.595	1.72e-61
291	ENSSSCG00000022031	CHST2	3.9e-35	-0.293653	0.377	0.546	1.17e-31
292	ENSSSCG00000036317	VASP	3.02e-47	-0.29375	0.329	0.561	9.05e-44
293	ENSSSCG00000029781	SELENOM	7.1e-27	-0.294394	0.998	0.982	2.13e-23
294	ENSSSCG00000034506	MS4A2	1.4e-13	-0.295347	0.248	0.36	4.21e-10
295	ENSSSCG00000014073	HEXB	1.69e-31	-0.295909	0.248	0.47	5.07e-28
296	ENSSSCG00000002449	NDUFB1	9.55e-43	-0.29674	0.373	0.577	2.86e-39
297	ENSSSCG00000028355	ACTG1	5.98e-55	-0.297584	1	0.999	1.79e-51
298	ENSSSCG00000015083	FXYD6	2.09e-48	-0.297595	0.402	0.609	6.27e-45
299	ENSSSCG00000007609	ARPC1A	5.28e-44	-0.298234	0.737	0.824	1.58e-40
300	ENSSSCG00000021738	PTPN2	1.07e-58	-0.299636	0.431	0.648	3.22e-55
301	ENSSSCG00000032164	PEA15	7.23e-25	-0.302356	0.811	0.821	2.17e-21
302	ENSSSCG00000017920	CXCL16	1.88e-23	-0.303157	0.244	0.449	5.65e-20
303	ENSSSCG00000040815	DUSP5	8.07e-40	-0.303302	0.511	0.687	2.42e-36
304	ENSSSCG00000013909	CRLF1	1.04e-14	-0.303357	0.303	0.46	3.11e-11
305	ENSSSCG00000017167	CYTH1	4.36e-49	-0.30424	0.447	0.66	1.31e-45
306	ENSSSCG00000039442	BMP2	5.45e-72	-0.30447	0.362	0.626	1.64e-68
307	ENSSSCG00000025499	FXYD5	4.18e-24	-0.304586	0.235	0.422	1.25e-20
308	ENSSSCG00000008854	CPE	1.17e-18	-0.305116	0.307	0.47	3.52e-15
309	ENSSSCG00000039656	RHOG	5.53e-75	-0.30783	0.402	0.67	1.66e-71
310	ENSSSCG00000011129	ITIH5	3.09e-21	-0.307876	0.414	0.564	9.28e-18
311	ENSSSCG00000009128	AP1AR	4.73e-55	-0.308218	0.376	0.604	1.42e-51
312	ENSSSCG00000012294	PLP2	2.46e-39	-0.308506	0.896	0.89	7.38e-36
313	ENSSSCG00000014369	CD14	2.06e-73	-0.309712	0.273	0.566	6.18e-70
314	ENSSSCG00000017956	CD68	2.34e-16	-0.310198	0.349	0.481	7.02e-13
315	ENSSSCG00000032341	AIF1	5.33e-59	-0.310314	0.265	0.475	1.6e-55
316	ENSSSCG00000026710	CARHSP1	9.28e-81	-0.310676	0.401	0.645	2.78e-77
317	ENSSSCG00000004890	SERPINB2	8.97e-07	-0.311935	0.235	0.346	0.00268988
318	ENSSSCG00000004114	ADGB	1.55e-37	-0.312188	0.745	0.805	4.64e-34
319	ENSSSCG00000024439	PTGER4	6.73e-62	-0.314674	0.409	0.637	2.02e-58
320	ENSSSCG00000026618	CAVIN2	4.05e-16	-0.315447	0.295	0.453	1.22e-12
321	ENSSSCG00000013849	TPM4	6.82e-59	-0.316136	0.993	0.985	2.05e-55
322	ENSSSCG00000037598	SNX10	4.54e-07	-0.316549	0.243	0.401	0.00136297
323	ENSSSCG00000008729	LYAR	3.8e-73	-0.317613	0.413	0.655	1.14e-69
324	ENSSSCG00000032591		1.62e-67	-0.319091	0.175	0.435	4.87e-64
325	ENSSSCG00000013940	NLRP3	1.17e-11	-0.319784	0.232	0.344	3.51e-08
326	ENSSSCG00000023298	SRXN1	1.3e-08	-0.32127	0.809	0.811	3.89e-05
327	ENSSSCG00000040060	APEX1	7.19e-95	-0.323035	0.36	0.625	2.16e-91
328	ENSSSCG00000032436		3.04e-90	-0.323694	0.389	0.625	9.11e-87
329	ENSSSCG00000014633	CAVIN3	8.11e-55	-0.324044	0.994	0.982	2.43e-51
330	ENSSSCG00000001952	NFKBIA	1.24e-06	-0.325987	0.993	0.983	0.00372429
331	ENSSSCG00000032936	PIM3	3.64e-96	-0.328106	0.381	0.655	1.09e-92
332	ENSSSCG00000017202		3.9e-118	-0.328403	1	1	1.17e-114
333	ENSSSCG00000009407	ESD	5.57e-86	-0.328796	0.395	0.678	1.67e-82
334	ENSSSCG00000013313	PRRG4	1.17e-07	-0.329586	0.338	0.467	0.000349997
335	ENSSSCG00000023630	CPM	1.21e-47	-0.329704	0.349	0.539	3.63e-44
336	ENSSSCG00000016216	TUBA4A	5.82e-23	-0.330299	0.361	0.521	1.75e-19
337	ENSSSCG00000002868	PEPD	1.82e-60	-0.331142	0.35	0.604	5.45e-57
338	ENSSSCG00000003582	SMPDL3B	1.52e-09	-0.331902	0.215	0.368	4.55e-06
339	ENSSSCG00000004369	PRDM1	2e-56	-0.33353	0.18	0.399	6.01e-53
340	ENSSSCG00000017389	RAMP2	9.18e-07	-0.333901	0.924	0.915	0.00275489
341	ENSSSCG00000003451	PDPN	1.13e-24	-0.334699	0.994	0.981	3.39e-21
342	ENSSSCG00000039071	CLIC1	4.6e-52	-0.334834	0.929	0.933	1.38e-48
343	ENSSSCG00000012076	MX2	8.53e-47	-0.33489	0.246	0.469	2.56e-43
344	ENSSSCG00000010035	YWHAH	1.4e-32	-0.337058	0.802	0.832	4.19e-29
345	ENSSSCG00000024771	TICAM1	6.92e-81	-0.338139	0.427	0.67	2.08e-77
346	ENSSSCG00000002997	MIA	5.28e-22	-0.340818	0.322	0.449	1.58e-18
347	ENSSSCG00000009778	RILPL2	3.09e-85	-0.342183	0.327	0.6	9.27e-82
348	ENSSSCG00000003239	HAS1	2.19e-17	-0.342876	0.369	0.503	6.57e-14
349	ENSSSCG00000006359	ADAMTS4	2.83e-06	-0.343571	0.967	0.938	0.00849238
350	ENSSSCG00000006556	TPM3	1.23e-51	-0.344568	0.982	0.985	3.69e-48
351	ENSSSCG00000001469	HLA-DMB	7.07e-13	-0.344629	0.236	0.41	2.12e-09
352	ENSSSCG00000000915	DCN	2.45e-48	-0.344732	1	0.996	7.36e-45
353	ENSSSCG00000022402	GRAMD2B	8.89e-91	-0.346907	0.273	0.567	2.67e-87
354	ENSSSCG00000033402	SARAF	1.34e-50	-0.347004	0.589	0.747	4.03e-47
355	ENSSSCG00000023837	WFDC1	3.61e-49	-0.347013	0.205	0.437	1.08e-45
356	ENSSSCG00000003458	EFHD2	4.01e-44	-0.349163	0.367	0.593	1.2e-40
357	ENSSSCG00000023423	UBALD2	1.04e-74	-0.349195	0.485	0.711	3.12e-71
358	ENSSSCG00000013901	IFI30	2.92e-51	-0.349273	0.984	0.98	8.75e-48
359	ENSSSCG00000035344	UBE2S	5.79e-57	-0.350851	0.905	0.923	1.74e-53
360	ENSSSCG00000006646	ARNT	1.91e-36	-0.351486	0.999	0.987	5.74e-33
361	ENSSSCG00000032595	RAP1B	1.05e-67	-0.35301	0.942	0.96	3.15e-64
362	ENSSSCG00000006777	RHOC	5.61e-50	-0.353048	0.932	0.937	1.68e-46
363	ENSSSCG00000021328	PCSK1N	2.49e-59	-0.353405	0.294	0.531	7.46e-56
364	ENSSSCG00000015790	SLC25A4	4.71e-89	-0.353504	0.325	0.608	1.41e-85
365	ENSSSCG00000032094	DKK2	1.37e-64	-0.353846	0.337	0.59	4.1e-61
366	ENSSSCG00000016792	RETREG1	6.2e-50	-0.35498	0.333	0.557	1.86e-46
367	ENSSSCG00000027130	TNFRSF12A	8.06e-46	-0.356299	0.971	0.956	2.42e-42
368	ENSSSCG00000016076	COQ10B	1.24e-90	-0.356812	0.421	0.677	3.72e-87
369	ENSSSCG00000029592	GPRC5A	1.08e-33	-0.35746	0.424	0.586	3.23e-30
370	ENSSSCG00000011038	MRC1	1.36e-44	-0.357598	0.246	0.436	4.08e-41
371	ENSSSCG00000032580	MGST1	4.94e-30	-0.360758	0.457	0.623	1.48e-26
372	ENSSSCG00000021084	S100A6	3.05e-39	-0.362203	1	0.996	9.15e-36
373	ENSSSCG00000021161	CKS2	1.65e-23	-0.362296	0.895	0.91	4.94e-20
374	ENSSSCG00000013401	DKK3	1.4e-32	-0.362401	0.344	0.517	4.21e-29
375	ENSSSCG00000001341		5.36e-69	-0.36242	0.997	0.996	1.61e-65
376	ENSSSCG00000011000	DNAJA1	4.25e-117	-0.363881	0.998	1	1.27e-113
377	ENSSSCG00000000146	MYH11	6.68e-06	-0.364024	0.219	0.356	0.020055
378	ENSSSCG00000008645	ID2	1.64e-38	-0.364239	0.991	0.983	4.92e-35
379	ENSSSCG00000033337	ARHGDIB	2.17e-81	-0.364421	0.457	0.675	6.5e-78
380	ENSSSCG00000001052	PHACTR1	1.84e-11	-0.3677	0.276	0.425	5.53e-08
381	ENSSSCG00000032242	HMGA1	5.72e-27	-0.367934	0.379	0.542	1.72e-23
382	ENSSSCG00000003616	FAM167B	1.17e-89	-0.370256	0.341	0.595	3.5e-86
383	ENSSSCG00000012996	CDC42EP2	3.77e-96	-0.370869	0.337	0.613	1.13e-92
384	ENSSSCG00000033586	DBNDD2	1.88e-31	-0.371952	0.379	0.553	5.64e-28
385	ENSSSCG00000009477	EDNRB	1.98e-11	-0.372351	0.135	0.272	5.95e-08
386	ENSSSCG00000026904	NFKBIB	1.19e-50	-0.373161	0.496	0.68	3.56e-47
387	ENSSSCG00000022387	TBPL1	1.84e-104	-0.373982	0.372	0.653	5.52e-101
388	ENSSSCG00000028092	GNG2	1.45e-44	-0.374166	0.437	0.617	4.35e-41
389	ENSSSCG00000034570	IFI6	6.75e-06	-0.374632	0.992	0.979	0.0202405
390	ENSSSCG00000033526	BAG2	1.01e-117	-0.375276	0.302	0.6	3.03e-114
391	ENSSSCG00000022404	SLC3A2	3.27e-68	-0.376811	0.945	0.955	9.8e-65
392	ENSSSCG00000037918	ADIRF	5.18e-108	-0.378386	0.161	0.392	1.55e-104
393	ENSSSCG00000036723	EMP1	1.37e-65	-0.382176	0.998	0.999	4.11e-62
394	ENSSSCG00000000273	PRR13	2.21e-43	-0.384918	0.881	0.898	6.62e-40
395	ENSSSCG00000016067	STK17B	5.79e-25	-0.385123	0.423	0.587	1.74e-21
396	ENSSSCG00000034510	ORAI1	5.8e-124	-0.385368	0.351	0.669	1.74e-120
397	ENSSSCG00000015846	RBPMS	4.41e-84	-0.386202	0.319	0.607	1.32e-80
398	ENSSSCG00000034980	IRF8	4.4e-74	-0.388642	0.37	0.591	1.32e-70
399	ENSSSCG00000005040	GNPNAT1	1.59e-60	-0.38954	0.405	0.627	4.76e-57
400	ENSSSCG00000012277	TIMP1	4.73e-23	-0.38971	1	0.998	1.42e-19
401	ENSSSCG00000015617	G0S2	2.08e-34	-0.391118	0.413	0.597	6.24e-31
402	ENSSSCG00000038912	IFITM3	1.81e-50	-0.394717	0.967	0.976	5.42e-47
403	ENSSSCG00000006379	CD48	1.29e-26	-0.397214	0.374	0.332	3.88e-23
404	ENSSSCG00000006105	GEM	1.35e-42	-0.403303	0.946	0.943	4.06e-39
405	ENSSSCG00000015140	HSPA8	1e-146	-0.403378	1	1	3.01e-143
406	ENSSSCG00000009412	LCP1	2.54e-11	-0.404848	0.252	0.394	7.63e-08
407	ENSSSCG00000013775	ADGRE5	3.23e-42	-0.408517	0.35	0.58	9.7e-39
408	ENSSSCG00000030300	MT-2B	4.63e-29	-0.409762	0.243	0.456	1.39e-25
409	ENSSSCG00000033453	BST2	5.45e-62	-0.412433	0.395	0.624	1.63e-58
410	ENSSSCG00000033655	TUBB2B	3.62e-107	-0.413125	0.973	0.985	1.09e-103
411	ENSSSCG00000012902	CDK2AP2	4.23e-76	-0.415568	0.337	0.606	1.27e-72
412	ENSSSCG00000005055	LGALS3	2e-57	-0.416111	0.998	0.989	6e-54
413	ENSSSCG00000000190	TUBA1B	2.66e-108	-0.417172	0.998	0.999	7.98e-105
414	ENSSSCG00000005518	GGTA1	1.64e-12	-0.419707	0.367	0.509	4.91e-09
415	ENSSSCG00000017206	GRB2	6.2e-19	-0.424598	0.817	0.846	1.86e-15
416	ENSSSCG00000016832	IL7R	2.87e-29	-0.428046	0.276	0.434	8.61e-26
417	ENSSSCG00000007541	PDGFA	1.69e-30	-0.43025	0.347	0.515	5.06e-27
418	ENSSSCG00000036824	AVPI1	2.55e-66	-0.431175	0.361	0.601	7.64e-63
419	ENSSSCG00000015567	NIBAN1	1.91e-67	-0.433968	0.248	0.491	5.73e-64
420	ENSSSCG00000032048	SCRG1	2.23e-16	-0.433975	0.361	0.474	6.7e-13
421	ENSSSCG00000014361	CYSTM1	5.64e-84	-0.436743	0.33	0.623	1.69e-80
422	ENSSSCG00000008898	HOPX	2.22e-56	-0.439054	0.304	0.541	6.67e-53
423	ENSSSCG00000004058	EZR	8.48e-46	-0.443813	0.529	0.712	2.54e-42
424	ENSSSCG00000023377	EMP3	6.55e-83	-0.447218	0.995	0.992	1.97e-79
425	ENSSSCG00000011270	EIF1B	2.6e-101	-0.447601	0.971	0.98	7.79e-98
426	ENSSSCG00000027121	ODC1	4.67e-70	-0.449176	0.98	0.99	1.4e-66
427	ENSSSCG00000003805	PDE4B	3.86e-37	-0.45051	0.219	0.452	1.16e-33
428	ENSSSCG00000016758	STK17A	3.41e-18	-0.452495	0.831	0.833	1.02e-14
429	ENSSSCG00000037274	PTMA	1.41e-199	-0.453432	1	1	4.23e-196
430	ENSSSCG00000006350	FCGR2B	2.47e-135	-0.454004	0.116	0.428	7.4e-132
431	ENSSSCG00000015235	ETS1	1.81e-07	-0.454071	0.796	0.777	0.000541709
432	ENSSSCG00000023716	TNFAIP6	2.54e-11	-0.456966	0.796	0.799	7.63e-08
433	ENSSSCG00000009403	ITM2B	6.84e-180	-0.460102	1	1	2.05e-176
434	ENSSSCG00000036402	MYL9	5.05e-29	-0.462548	0.33	0.51	1.51e-25
435	ENSSSCG00000011877	CD86	1.54e-30	-0.466318	0.263	0.462	4.63e-27
436	ENSSSCG00000031649	RNASE1	5.23e-42	-0.470484	0.307	0.508	1.57e-38
437	ENSSSCG00000008072	ASPN	3.04e-40	-0.470963	0.468	0.654	9.13e-37
438	ENSSSCG00000017213	JPT1	5.46e-50	-0.473129	0.499	0.671	1.64e-46
439	ENSSSCG00000011946	ALCAM	5.87e-22	-0.473681	0.225	0.411	1.76e-18
440	ENSSSCG00000022925	SLC2A3	5.15e-72	-0.474109	0.371	0.629	1.54e-68
441	ENSSSCG00000039962	HSPB1	3.34e-53	-0.474702	0.982	0.971	1e-49
442	ENSSSCG00000002135	PNP	1.94e-38	-0.474999	0.516	0.668	5.82e-35
443	ENSSSCG00000026257	STMN1	1.64e-103	-0.494766	0.41	0.655	4.93e-100
444	ENSSSCG00000008090	IL1A	4.82e-52	-0.497002	0.138	0.342	1.45e-48
445	ENSSSCG00000006612	S100A10	1.88e-164	-0.499392	1	1	5.63e-161
446	ENSSSCG00000014924	CTSC	6.05e-25	-0.499486	0.594	0.726	1.82e-21
447	ENSSSCG00000039514	ID3	2.24e-11	-0.500113	0.971	0.933	6.72e-08
448	ENSSSCG00000036007	MFAP4	2.75e-12	-0.504504	0.3	0.445	8.25e-09
449	ENSSSCG00000017818	SERPINF1	4.45e-90	-0.504652	1	0.991	1.33e-86
450	ENSSSCG00000037803	MARCKS	8.71e-08	-0.50512	0.887	0.824	0.00026138
451	ENSSSCG00000031292		1.33e-07	-0.511092	0.691	0.714	0.000398614
452	ENSSSCG00000024666	FXYD3	5.05e-27	-0.513647	0.388	0.558	1.52e-23
453	ENSSSCG00000033854	LGALS1	2.16e-147	-0.516078	1	0.998	6.49e-144
454	ENSSSCG00000001011	SERPINB1	2.02e-29	-0.51678	0.33	0.529	6.05e-26
455	ENSSSCG00000016714	CYCS	3.03e-94	-0.520268	0.946	0.967	9.09e-91
456	ENSSSCG00000021576	CD83	6.08e-46	-0.522548	0.472	0.654	1.83e-42
457	ENSSSCG00000035790	BTG1	1.03e-111	-0.52339	0.995	0.999	3.09e-108
458	ENSSSCG00000008245	TMSB10	1.63e-249	-0.529368	1	1	4.89e-246
459	ENSSSCG00000009222	SPARCL1	2.86e-11	-0.532839	0.889	0.825	8.59e-08
460	ENSSSCG00000032367	CEBPD	5.31e-92	-0.538497	0.939	0.958	1.59e-88
461	ENSSSCG00000035299	SFRP4	2.8e-41	-0.549027	0.363	0.577	8.39e-38
462	ENSSSCG00000021374	FXYD1	2.07e-14	-0.549718	0.879	0.853	6.22e-11
463	ENSSSCG00000008957	CXCL6	1.84e-40	-0.552312	0.357	0.53	5.51e-37
464	ENSSSCG00000031712	MFAP5	5.34e-34	-0.554017	0.268	0.485	1.6e-30
465	ENSSSCG00000031053	S100A1	5.57e-29	-0.554171	0.363	0.546	1.67e-25
466	ENSSSCG00000035863	PLIN2	2.25e-46	-0.567667	0.979	0.974	6.74e-43
467	ENSSSCG00000000951	CSRP2	4.4e-97	-0.573661	0.286	0.573	1.32e-93
468	ENSSSCG00000006051	CTHRC1	5.69e-50	-0.573999	0.374	0.585	1.71e-46
469	ENSSSCG00000033169	RPS15	2.49e-268	-0.578447	1	1	7.46e-265
470	ENSSSCG00000038880	RPL23	1.41e-253	-0.579342	1	1	4.24e-250
471	ENSSSCG00000004192	CCN2	2.05e-07	-0.579538	0.497	0.612	0.00061596
472	ENSSSCG00000005267	ANXA1	8.81e-152	-0.583299	1	1	2.64e-148
473	ENSSSCG00000000633	YBX3	6.47e-176	-0.588247	0.995	0.999	1.94e-172
474	ENSSSCG00000016998	NPM1	7.69e-158	-0.59617	0.998	0.999	2.31e-154
475	ENSSSCG00000022236	FOLR3	1.19e-11	-0.598922	0.97	0.955	3.57e-08
476	ENSSSCG00000010452	IFIT1	6.73e-55	-0.613627	0.413	0.591	2.02e-51
477	ENSSSCG00000001229	HLA-3	2.33e-83	-0.614315	1	1	6.99e-80
478	ENSSSCG00000011297	ABHD5	3.25e-68	-0.628717	0.979	0.98	9.76e-65
479	ENSSSCG00000006357	FCER1G	1.29e-22	-0.646365	0.285	0.467	3.88e-19
480	ENSSSCG00000005316	TPM2	3.7e-07	-0.65557	0.267	0.384	0.00110926
481	ENSSSCG00000011033	VIM	1.81e-302	-0.657114	1	1	5.42e-299
482	ENSSSCG00000003042	RPS19	1.01e-287	-0.659253	0.999	1	3.03e-284
483	ENSSSCG00000009361	POSTN	1.32e-12	-0.660319	0.962	0.858	3.95e-09
484	ENSSSCG00000040317	SOD2	5.79e-40	-0.664665	0.976	0.967	1.74e-36
485	ENSSSCG00000008433	CALM2	2.42e-234	-0.665655	1	1	7.25e-231
486	ENSSSCG00000015322	TFPI2	2.48e-27	-0.6659	0.994	0.977	7.43e-24
487	ENSSSCG00000011299	CLEC3B	2.87e-15	-0.670096	0.921	0.809	8.61e-12
488	ENSSSCG00000039130	RPL6	0	-0.678437	0.999	1	0
489	ENSSSCG00000026931	SERTAD1	1.22e-233	-0.6797	0.984	0.996	3.67e-230
490	ENSSSCG00000032474	CXCL10	7.57e-47	-0.67984	0.256	0.464	2.27e-43
491	ENSSSCG00000004670	C15orf48	1.32e-17	-0.683299	0.254	0.419	3.95e-14
492	ENSSSCG00000040010	BCL2A1	1.49e-14	-0.685863	0.257	0.408	4.47e-11
493	ENSSSCG00000014565	IFITM3	1.84e-68	-0.691142	0.386	0.602	5.51e-65
494	ENSSSCG00000033326	RPL37	0	-0.692521	1	1	0
495	ENSSSCG00000023796	RNF121	4.23e-07	-0.699325	0.291	0.422	0.0012679
496	ENSSSCG00000004489	EEF1A1	0	-0.704016	1	1	0
497	ENSSSCG00000022784	PLEKHO1	1.41e-36	-0.704983	0.443	0.614	4.23e-33
498	ENSSSCG00000014362	HBEGF	2.96e-09	-0.706239	0.574	0.679	8.88e-06
499	ENSSSCG00000020976	CSRP1	1.87e-94	-0.706709	0.323	0.609	5.6e-91
500	ENSSSCG00000004195	ARG1	7.54e-38	-0.712478	0.358	0.527	2.26e-34
501	ENSSSCG00000027357	CSTB	2.54e-175	-0.717524	0.984	0.992	7.63e-172
502	ENSSSCG00000011106	CREM	5.74e-122	-0.721657	0.253	0.592	1.72e-118
503	ENSSSCG00000003153	FTL	1.71e-217	-0.724561	1	1	5.14e-214
504	ENSSSCG00000012119	TMSB4	2.3e-181	-0.730203	0.999	1	6.89e-178
505	ENSSSCG00000036060	RRAD	2.55e-51	-0.737529	0.393	0.607	7.64e-48
506	ENSSSCG00000040470	RPS20	0	-0.740734	1	1	0
507	ENSSSCG00000005453	TXN	1.78e-191	-0.745911	0.995	0.997	5.33e-188
508	ENSSSCG00000008913	IGFBP7	2.81e-33	-0.754549	0.998	0.992	8.42e-30
509	ENSSSCG00000035904	RPL7A	0	-0.755812	1	1	0
510	ENSSSCG00000004154	TNFAIP3	1.16e-62	-0.755934	0.299	0.555	3.47e-59
511	ENSSSCG00000039890	RASL11A	6.29e-20	-0.758491	0.587	0.714	1.89e-16
512	ENSSSCG00000006378	SLAMF7	6.7e-67	-0.758968	0.159	0.398	2.01e-63
513	ENSSSCG00000002919	TYROBP	1.13e-14	-0.761858	0.483	0.644	3.39e-11
514	ENSSSCG00000008348	PLEK	5.8e-08	-0.763126	0.312	0.434	0.000173967
515	ENSSSCG00000037697	MGP	2.34e-06	-0.77348	0.827	0.78	0.00701241
516	ENSSSCG00000025034	LAPTM5	2.48e-14	-0.774218	0.322	0.465	7.44e-11
517	ENSSSCG00000034469	CRLF2	6.58e-44	-0.775627	0.152	0.363	1.97e-40
518	ENSSSCG00000003930	RPS8	0	-0.780793	1	1	0
519	ENSSSCG00000004125	STX11	2.91e-111	-0.78368	0.368	0.636	8.72e-108
520	ENSSSCG00000037360	CST3	1.23e-106	-0.785766	1	1	3.69e-103
521	ENSSSCG00000031088	RPS7	0	-0.797766	1	1	0
522	ENSSSCG00000033512	C1QB	1.3e-16	-0.8011	0.278	0.432	3.9e-13
523	ENSSSCG00000033697	RPS2	0	-0.802207	1	1	0
524	ENSSSCG00000034722	CCL14	1.79e-38	-0.803413	0.309	0.501	5.38e-35
525	ENSSSCG00000036724	CRYAB	1.53e-10	-0.805127	0.842	0.805	4.6e-07
526	ENSSSCG00000024260	RPL11	0	-0.80871	1	1	0
527	ENSSSCG00000035811	RPL32	0	-0.810065	1	1	0
528	ENSSSCG00000004687	B2M	2.25e-195	-0.810521	0.999	1	6.75e-192
529	ENSSSCG00000009019	RPS3A	0	-0.828597	0.999	1	0
530	ENSSSCG00000004970	RPLP1	0	-0.831345	1	1	0
531	ENSSSCG00000004177	RPS12	0	-0.831515	1	1	0
532	ENSSSCG00000003524	C1QA	2.09e-11	-0.835661	0.322	0.462	6.26e-08
533	ENSSSCG00000017430	EIF1	0	-0.845831	1	1	0
534	ENSSSCG00000034617	RPS27A	0	-0.866717	1	1	0
535	ENSSSCG00000033018	TM4SF1	2.16e-15	-0.87086	0.531	0.631	6.47e-12
536	ENSSSCG00000009178	H2AFZ	1.36e-247	-0.874874	0.984	0.996	4.09e-244
537	ENSSSCG00000032111	RPL7	0	-0.889685	0.999	1	0
538	ENSSSCG00000018033	UBB	0	-0.92122	1	1	0
539	ENSSSCG00000036014	RPLP0	0	-0.922483	1	1	0
540	ENSSSCG00000009434	RGCC	1.14e-178	-0.923725	0.989	0.992	3.42e-175
541	ENSSSCG00000039731	GLRX	1.15e-12	-0.970177	0.767	0.782	3.46e-09
542	ENSSSCG00000040648	CCL8	5.75e-45	-0.980015	0.229	0.438	1.72e-41
543	ENSSSCG00000040929	TPT1	0	-0.980834	1	1	0
544	ENSSSCG00000022230	CD9	1.64e-34	-0.988484	0.792	0.774	4.93e-31
545	ENSSSCG00000035997	RPL10	0	-0.99222	1	1	0
546	ENSSSCG00000031640		9.88e-14	-1.00899	0.301	0.44	2.96e-10
547	ENSSSCG00000035066	MYOC	1.92e-32	-1.01261	0.851	0.748	5.76e-29
548	ENSSSCG00000040575	ISG15	1.1e-18	-1.06471	0.897	0.895	3.3e-15
549	ENSSSCG00000039214	IL1B	2.56e-10	-1.07327	0.345	0.498	7.67e-07
550	ENSSSCG00000010948	CTSL	8.73e-07	-1.07983	0.332	0.46	0.00261863
551	ENSSSCG00000008388	REL	4.81e-36	-1.1392	0.377	0.562	1.44e-32
552	ENSSSCG00000039416	CXCR4	2.86e-06	-1.2021	0.323	0.455	0.0085877
553	ENSSSCG00000014540	FTH1	0	-1.21463	1	1	0
554	ENSSSCG00000035736	CCL24	1.52e-29	-1.23966	0.281	0.464	4.57e-26
555	ENSSSCG00000010447	ACTA2	4.19e-18	-1.25293	0.152	0.303	1.26e-14
556	ENSSSCG00000040681	FABP4	1.59e-05	-1.27717	0.228	0.373	0.0477789
557	ENSSSCG00000006578	S100A4	3.87e-31	-1.52589	0.278	0.495	1.16e-27
558	ENSSSCG00000015662	C4BPA	4.91e-07	-1.62067	0.323	0.442	0.00147251
559	ENSSSCG00000015073	TAGLN	1.95e-46	-1.63365	0.342	0.571	5.86e-43
560	ENSSSCG00000001455	HLA-DRB1	7.8e-72	-1.68791	0.249	0.512	2.34e-68
561	ENSSSCG00000023374	SRGN	4.93e-12	-1.69181	0.778	0.748	1.48e-08
562	ENSSSCG00000033909	GIMAP1	1.61e-32	-1.70668	0.325	0.539	4.82e-29
563	ENSSSCG00000008959	CXCL2	4.79e-45	-1.79911	0.984	0.968	1.44e-41
564	ENSSSCG00000008953	CXCL8	5.23e-14	-1.82092	0.381	0.525	1.57e-10
565	ENSSSCG00000036618	FCGR3A	2.38e-48	-1.95386	0.307	0.537	7.14e-45
566	ENSSSCG00000001456	HLA-DQA1	2.97e-23	-2.16477	0.339	0.519	8.92e-20
567	ENSSSCG00000001457	HLA-DQB1	2.71e-54	-2.3232	0.271	0.51	8.13e-51
568	ENSSSCG00000001453	HLA-DRA	6.26e-27	-2.57174	0.326	0.503	1.88e-23
569	ENSSSCG00000017700	CCL3L1	1.45e-06	-2.79909	0.405	0.542	0.0043495
570	ENSSSCG00000017705	CCL5	1.08e-83	-3.07274	0.388	0.618	3.24e-80
571	ENSSSCG00000030921	APOA1	6.14e-86	-3.62872	0.841	0.788	1.84e-82

## Sheet: Endothelial_DEG
	Gene	HGNC.symbol	p_val	avg_log2FC	pct.1	pct.2	p_val_adj
1	ENSSSCG00000040681	FABP4	0	1.68151	0.924	0.353	0
2	ENSSSCG00000017277	PECAM1	0	1.62059	0.991	0.451	0
3	ENSSSCG00000030921	APOA1	0	1.59893	0.994	0.787	0
4	ENSSSCG00000026618	CAVIN2	0	1.47736	0.964	0.433	0
5	ENSSSCG00000032591		8.83e-285	1.36746	0.876	0.411	2.65e-281
6	ENSSSCG00000006153	FABP5	0	1.35682	0.97	0.555	0
7	ENSSSCG00000033262	CD74	0	1.33006	0.981	0.595	0
8	ENSSSCG00000033190	AQP1	0	1.27042	0.943	0.36	0
9	ENSSSCG00000033018	TM4SF1	3.03e-306	1.1963	0.967	0.618	9.1e-303
10	ENSSSCG00000036223	ACKR1	1.44e-122	1.16775	0.685	0.225	4.33e-119
11	ENSSSCG00000000712	VWF	0	1.16625	0.893	0.186	0
12	ENSSSCG00000012448	ITM2A	0	1.16571	0.904	0.475	0
13	ENSSSCG00000011299	CLEC3B	0	1.12698	0.993	0.811	0
14	ENSSSCG00000010493	PDLIM1	0	1.12073	0.93	0.441	0
15	ENSSSCG00000014565		2.25e-256	1.11424	0.899	0.583	6.76e-253
16	ENSSSCG00000034689	GPIHBP1	4.11e-261	1.10208	0.787	0.179	1.23e-257
17	ENSSSCG00000015362	TSPAN13	1.98e-298	1.08756	0.89	0.454	5.95e-295
18	ENSSSCG00000000656	CLEC2B	1.4e-248	1.06944	0.825	0.269	4.21e-245
19	ENSSSCG00000003762	ADGRL4	0	1.03798	0.879	0.25	0
20	ENSSSCG00000035736	CCL24	9.66e-234	1.03341	0.867	0.445	2.9e-230
21	ENSSSCG00000014351	ECSCR	0	1.01636	0.899	0.213	0
22	ENSSSCG00000001453	HLA-DRA	2.03e-220	1.00557	0.882	0.485	6.1e-217
23	ENSSSCG00000003616	FAM167B	5.39e-218	0.993718	0.864	0.575	1.62e-214
24	ENSSSCG00000038080	EMCN	5.85e-282	0.970254	0.87	0.385	1.75e-278
25	ENSSSCG00000029849	S1PR1	1.66e-272	0.957886	0.926	0.39	4.98e-269
26	ENSSSCG00000015405		9.64e-219	0.95202	0.857	0.407	2.89e-215
27	ENSSSCG00000001457	SLA-DQB1	9.11e-241	0.952014	0.906	0.488	2.73e-237
28	ENSSSCG00000005110	SYNE2	1.51e-251	0.930056	0.916	0.591	4.54e-248
29	ENSSSCG00000001455		8.39e-244	0.923144	0.907	0.488	2.52e-240
30	ENSSSCG00000007116	CD93	0	0.909182	0.832	0.147	0
31	ENSSSCG00000023760	CLEC14A	4.73e-215	0.903534	0.866	0.548	1.42e-211
32	ENSSSCG00000035293	IGF2	2.01e-274	0.902973	0.966	0.82	6.02e-271
33	ENSSSCG00000016031	CALCRL	6.74e-167	0.88056	0.802	0.384	2.02e-163
34	ENSSSCG00000036314	HHEX	4.05e-170	0.876144	0.756	0.309	1.21e-166
35	ENSSSCG00000009642	STC1	1.35e-108	0.859923	0.692	0.187	4.04e-105
36	ENSSSCG00000037025	PLVAP	1.59e-134	0.842145	0.73	0.324	4.77e-131
37	ENSSSCG00000033453	BST2	2.95e-215	0.838467	0.919	0.604	8.85e-212
38	ENSSSCG00000036787	APOLD1	6.57e-196	0.822658	0.795	0.359	1.97e-192
39	ENSSSCG00000009128	AP1AR	1e-205	0.81756	0.884	0.584	3.01e-202
40	ENSSSCG00000017389	RAMP2	0	0.815062	0.996	0.913	0
41	ENSSSCG00000040575	ISG15	3.8e-229	0.808715	0.976	0.894	1.14e-225
42	ENSSSCG00000039874	CCL26	3.52e-269	0.802567	0.849	0.318	1.06e-265
43	ENSSSCG00000023028	JAM2	1.15e-193	0.795555	0.803	0.358	3.45e-190
44	ENSSSCG00000006533	ADAM15	1.09e-214	0.795106	0.856	0.404	3.28e-211
45	ENSSSCG00000020657	BCAM	2.46e-202	0.792529	0.822	0.426	7.39e-199
46	ENSSSCG00000025499	FXYD5	1.39e-161	0.754372	0.807	0.403	4.17e-158
47	ENSSSCG00000001456		1.09e-188	0.751987	0.866	0.501	3.28e-185
48	ENSSSCG00000030300	MT1X	1.12e-31	0.740995	0.621	0.44	3.35e-28
49	ENSSSCG00000003079	PVR	1.35e-76	0.729322	0.702	0.453	4.04e-73
50	ENSSSCG00000024134	MGLL	1.8e-128	0.726579	0.755	0.366	5.41e-125
51	ENSSSCG00000032436		1.47e-122	0.721985	0.799	0.608	4.42e-119
52	ENSSSCG00000031144	RAMP3	1.6e-218	0.721201	0.816	0.354	4.79e-215
53	ENSSSCG00000009215	ABCG2	7.19e-260	0.706614	0.853	0.382	2.16e-256
54	ENSSSCG00000022998	PKIG	3.07e-163	0.704635	0.82	0.409	9.22e-160
55	ENSSSCG00000015200	ESAM	1.11e-193	0.698678	0.789	0.252	3.32e-190
56	ENSSSCG00000010011	TCN2	2.32e-188	0.696555	0.9	0.624	6.96e-185
57	ENSSSCG00000022230	CD9	1.79e-227	0.694782	0.997	0.77	5.38e-224
58	ENSSSCG00000011538	LMCD1	3.5e-111	0.694594	0.756	0.424	1.05e-107
59	ENSSSCG00000022804	RHOJ	3.12e-209	0.687848	0.947	0.743	9.36e-206
60	ENSSSCG00000016925	PLK2	2.77e-91	0.684546	0.775	0.601	8.3e-88
61	ENSSSCG00000005638	LCN2	3.47e-51	0.678368	0.628	0.371	1.04e-47
62	ENSSSCG00000000504	PTPRB	1.71e-158	0.676601	0.757	0.342	5.12e-155
63	ENSSSCG00000010943		6.49e-197	0.662306	0.887	0.454	1.95e-193
64	ENSSSCG00000022318	ERG	3.23e-170	0.662232	0.773	0.353	9.69e-167
65	ENSSSCG00000017177	ST6GALNAC2	8.58e-158	0.660135	0.776	0.408	2.57e-154
66	ENSSSCG00000012026	ADAMTS1	3.84e-147	0.659431	0.951	0.803	1.15e-143
67	ENSSSCG00000015235	ETS1	2.25e-195	0.653301	0.973	0.773	6.75e-192
68	ENSSSCG00000016938	IPO11	9.28e-150	0.650529	0.779	0.359	2.78e-146
69	ENSSSCG00000035495	KITLG	3.48e-60	0.650221	0.642	0.326	1.04e-56
70	ENSSSCG00000022112	DOCK9	3.86e-134	0.647439	0.776	0.388	1.16e-130
71	ENSSSCG00000035772	CDH5	3.76e-216	0.647335	0.786	0.325	1.13e-212
72	ENSSSCG00000016850	LIFR	2.65e-147	0.643908	0.847	0.569	7.95e-144
73	ENSSSCG00000031536	MYCT1	2.37e-255	0.634062	0.763	0.181	7.12e-252
74	ENSSSCG00000035224		7.33e-131	0.628164	0.732	0.331	2.2e-127
75	ENSSSCG00000008844	KDR	4.96e-178	0.627395	0.725	0.198	1.49e-174
76	ENSSSCG00000037865	SOX18	2.77e-111	0.626825	0.71	0.342	8.3e-108
77	ENSSSCG00000011496	ADAMTS9	2.18e-120	0.621126	0.796	0.538	6.55e-117
78	ENSSSCG00000005518	GGTA1	1.98e-130	0.608872	0.842	0.493	5.94e-127
79	ENSSSCG00000012365	MSN	1.51e-239	0.598305	0.993	0.833	4.54e-236
80	ENSSSCG00000022256	DEPP1	2.28e-99	0.593053	0.66	0.141	6.85e-96
81	ENSSSCG00000004123	UTRN	1.16e-171	0.58919	0.95	0.76	3.49e-168
82	ENSSSCG00000015324	GNG11	4.48e-261	0.585075	0.996	0.944	1.34e-257
83	ENSSSCG00000006581	S100A16	2.59e-149	0.584355	0.872	0.652	7.76e-146
84	ENSSSCG00000009422	TSC22D1	7.51e-104	0.581241	0.852	0.661	2.25e-100
85	ENSSSCG00000006418		7.16e-92	0.57521	0.729	0.485	2.15e-88
86	ENSSSCG00000010209	FAM13C	8.66e-127	0.57358	0.759	0.405	2.6e-123
87	ENSSSCG00000032320	TCIM	9.49e-95	0.570517	0.863	0.609	2.85e-91
88	ENSSSCG00000015083	FXYD6	4.46e-113	0.568304	0.835	0.592	1.34e-109
89	ENSSSCG00000014349	STING1	2.79e-90	0.567534	0.706	0.421	8.36e-87
90	ENSSSCG00000007864	GPRC5B	2.09e-72	0.564821	0.66	0.292	6.26e-69
91	ENSSSCG00000009477	EDNRB	5.18e-40	0.557715	0.629	0.256	1.55e-36
92	ENSSSCG00000009083	SPRY1	3.08e-47	0.557605	0.653	0.414	9.25e-44
93	ENSSSCG00000031262	TXNIP	4.49e-114	0.55495	0.944	0.856	1.35e-110
94	ENSSSCG00000037935	CYYR1	0	0.554599	0.72	0.054	0
95	ENSSSCG00000016620	TSPAN12	2.6e-75	0.549579	0.71	0.485	7.79e-72
96	ENSSSCG00000034827	CHP2	0	0.547488	0.712	0.07	0
97	ENSSSCG00000009407	ESD	1.69e-145	0.547481	0.897	0.657	5.06e-142
98	ENSSSCG00000002815	ADGRG1	7.93e-146	0.545188	0.708	0.131	2.38e-142
99	ENSSSCG00000034722	CCL14	2.9e-74	0.544072	0.708	0.486	8.69e-71
100	ENSSSCG00000002684	CDH13	3.64e-103	0.541994	0.723	0.271	1.09e-99
101	ENSSSCG00000014149	MEF2C	6.6e-113	0.539427	0.805	0.593	1.98e-109
102	ENSSSCG00000024750	GFOD2	1.46e-116	0.537255	0.773	0.408	4.37e-113
103	ENSSSCG00000006530	EFNA1	5.49e-85	0.536798	0.773	0.569	1.65e-81
104	ENSSSCG00000004572	C2CD4B	8.61e-60	0.533871	0.896	0.723	2.58e-56
105	ENSSSCG00000006889	ARHGAP29	5.65e-112	0.532153	0.845	0.668	1.7e-108
106	ENSSSCG00000001063	MYLIP	3.74e-116	0.531732	0.892	0.712	1.12e-112
107	ENSSSCG00000003950	TIE1	1.13e-112	0.531093	0.69	0.219	3.4e-109
108	ENSSSCG00000012597	PLS3	2.05e-120	0.530166	0.81	0.45	6.14e-117
109	ENSSSCG00000032408	CASP7	7.1e-62	0.526791	0.736	0.57	2.13e-58
110	ENSSSCG00000009138	CFI	8.93e-103	0.52527	0.823	0.613	2.68e-99
111	ENSSSCG00000005203	IL33	4.25e-28	0.524702	0.612	0.447	1.28e-24
112	ENSSSCG00000027890	RASA4B	3.76e-140	0.521606	0.732	0.33	1.13e-136
113	ENSSSCG00000022925	SLC2A3	2.83e-91	0.519717	0.825	0.61	8.49e-88
114	ENSSSCG00000015390	ABCB1	0	0.51845	0.866	0.299	0
115	ENSSSCG00000012840	CD151	6.45e-171	0.518363	0.943	0.784	1.93e-167
116	ENSSSCG00000003532	LUZP1	3.34e-142	0.518046	0.909	0.784	1e-138
117	ENSSSCG00000038562	RND1	2.64e-41	0.51204	0.608	0.366	7.93e-38
118	ENSSSCG00000006296	ATP1B1	1.72e-96	0.508027	0.889	0.685	5.17e-93
119	ENSSSCG00000020906	GHSR	4.36e-44	0.507708	0.639	0.473	1.31e-40
120	ENSSSCG00000005358	SHB	7.58e-43	0.506302	0.66	0.473	2.27e-39
121	ENSSSCG00000037241	RGS2	1.72e-45	0.505917	0.699	0.551	5.15e-42
122	ENSSSCG00000015203	ROBO4	8.24e-102	0.504741	0.655	0.164	2.47e-98
123	ENSSSCG00000038730	ITPRID2	1.57e-79	0.504071	0.805	0.645	4.7e-76
124	ENSSSCG00000020984	LXN	1.08e-97	0.503827	0.77	0.464	3.23e-94
125	ENSSSCG00000016635	CAV2	4.05e-145	0.496788	0.927	0.772	1.21e-141
126	ENSSSCG00000038912		9.34e-263	0.496441	1	0.975	2.8e-259
127	ENSSSCG00000015357	MEOX2	3.54e-51	0.495379	0.683	0.519	1.06e-47
128	ENSSSCG00000023803	ELK3	5.49e-107	0.488465	0.825	0.528	1.65e-103
129	ENSSSCG00000009633		1.58e-174	0.488298	0.973	0.866	4.74e-171
130	ENSSSCG00000004755	DLL4	1.17e-150	0.482273	0.752	0.385	3.51e-147
131	ENSSSCG00000014255	SLC12A2	5.01e-69	0.482054	0.733	0.465	1.5e-65
132	ENSSSCG00000035598	EDN1	2.72e-95	0.479304	0.686	0.386	8.16e-92
133	ENSSSCG00000020976	CSRP1	1.4e-74	0.477225	0.789	0.588	4.2e-71
134	ENSSSCG00000001470	SLA-DMA	1.04e-44	0.473469	0.645	0.443	3.13e-41
135	ENSSSCG00000013598	KANK3	3.8e-76	0.466284	0.633	0.2	1.14e-72
136	ENSSSCG00000009399	CYSLTR2	6.77e-21	0.459536	0.561	0.305	2.03e-17
137	ENSSSCG00000038948	ETS2	3.8e-157	0.455557	0.984	0.906	1.14e-153
138	ENSSSCG00000005273	OSTF1	8.65e-110	0.454953	0.87	0.684	2.6e-106
139	ENSSSCG00000014869	LRRC32	1.59e-41	0.454342	0.668	0.449	4.78e-38
140	ENSSSCG00000006874	PALMD	4.2e-49	0.452961	0.649	0.455	1.26e-45
141	ENSSSCG00000008388	REL	2.19e-96	0.452906	0.873	0.544	6.56e-93
142	ENSSSCG00000014391	ARAP3	1.21e-54	0.452748	0.638	0.37	3.63e-51
143	ENSSSCG00000001952	NFKBIA	4.77e-168	0.451453	0.999	0.983	1.43e-164
144	ENSSSCG00000015753	ANGPT2	6.67e-104	0.450326	0.698	0.272	2e-100
145	ENSSSCG00000005095	PRKCH	1.39e-50	0.444938	0.628	0.34	4.18e-47
146	ENSSSCG00000021598	EVA1C	5.34e-28	0.442528	0.609	0.445	1.6e-24
147	ENSSSCG00000004249	CEP85L	1.48e-43	0.438269	0.653	0.463	4.45e-40
148	ENSSSCG00000001229		0	0.436812	1	1	0
149	ENSSSCG00000022784	PLEKHO1	6.44e-84	0.436742	0.822	0.599	1.93e-80
150	ENSSSCG00000008504	CRIM1	2.37e-73	0.435998	0.782	0.53	7.1e-70
151	ENSSSCG00000006001	ENPP2	1.42e-87	0.434483	0.675	0.333	4.26e-84
152	ENSSSCG00000039998	CLIC2	7.11e-47	0.43334	0.695	0.514	2.13e-43
153	ENSSSCG00000021597	PHLDA2	5.02e-75	0.431645	0.936	0.861	1.51e-71
154	ENSSSCG00000015770	VEGFC	1.24e-151	0.431381	0.782	0.353	3.72e-148
155	ENSSSCG00000026951	PSMB8	2.06e-46	0.430615	0.682	0.535	6.17e-43
156	ENSSSCG00000016548	PODXL	2.3e-51	0.429361	0.602	0.189	6.9e-48
157	ENSSSCG00000004479	FILIP1	1.53e-21	0.4292	0.588	0.441	4.6e-18
158	ENSSSCG00000006564	RAB13	1.05e-63	0.426575	0.765	0.577	3.14e-60
159	ENSSSCG00000004687	B2M	0	0.426447	1	1	0
160	ENSSSCG00000015897	IFIH1	3.18e-25	0.42525	0.629	0.492	9.54e-22
161	ENSSSCG00000012076	MX2	5.88e-17	0.422658	0.581	0.454	1.76e-13
162	ENSSSCG00000010755	PTPRE	3.63e-83	0.421139	0.675	0.287	1.09e-79
163	ENSSSCG00000012119	TMSB4X	0	0.419692	1	1	0
164	ENSSSCG00000009759	SCARB1	1.33e-40	0.419489	0.632	0.404	3.99e-37
165	ENSSSCG00000031074	FAM110D	1.16e-15	0.416074	0.535	0.222	3.49e-12
166	ENSSSCG00000032709	ARL4A	4.61e-91	0.412125	0.783	0.513	1.38e-87
167	ENSSSCG00000009240	PLAC8	1.92e-161	0.410227	0.9	0.6	5.76e-158
168	ENSSSCG00000004973	UACA	5.58e-65	0.409281	0.797	0.623	1.67e-61
169	ENSSSCG00000010452	IFIT1	6.75e-67	0.408308	0.746	0.578	2.02e-63
170	ENSSSCG00000024973	GBP1	2.5e-15	0.403545	0.563	0.412	7.49e-12
171	ENSSSCG00000029151	RASIP1	1.3e-43	0.402323	0.616	0.322	3.9e-40
172	ENSSSCG00000038162	CCL21	8.92e-162	0.400821	0.733	0.353	2.67e-158
173	ENSSSCG00000004125	STX11	1.05e-41	0.400349	0.736	0.618	3.14e-38
174	ENSSSCG00000028157	CASP8	1.88e-11	0.400221	0.556	0.42	5.63e-08
175	ENSSSCG00000014156	ARRDC3	1.5e-58	0.400112	0.832	0.61	4.49e-55
176	ENSSSCG00000017754	LGALS9	3.9e-102	0.396946	0.723	0.436	1.17e-98
177	ENSSSCG00000016450	NOS3	1.83e-85	0.396261	0.623	0.199	5.49e-82
178	ENSSSCG00000023956	NEDD9	1.77e-31	0.395721	0.626	0.451	5.31e-28
179	ENSSSCG00000001396	SLA-8	8.71e-62	0.394313	0.777	0.584	2.61e-58
180	ENSSSCG00000009040	SMAD1	1.58e-38	0.394154	0.676	0.491	4.75e-35
181	ENSSSCG00000003344	VWA1	8.05e-55	0.387474	0.72	0.513	2.42e-51
182	ENSSSCG00000037918	ADIRF	1.38e-141	0.387019	0.75	0.37	4.14e-138
183	ENSSSCG00000015735	PTPN18	5.85e-67	0.386559	0.83	0.685	1.75e-63
184	ENSSSCG00000015334	PDK4	9.67e-44	0.386245	0.726	0.455	2.9e-40
185	ENSSSCG00000009943	SSH1	3.56e-18	0.38408	0.579	0.403	1.07e-14
186	ENSSSCG00000005045	BMP4	8.28e-41	0.381913	0.675	0.495	2.49e-37
187	ENSSSCG00000040013	MTUS1	6.61e-56	0.38111	0.829	0.665	1.98e-52
188	ENSSSCG00000000145	MYH9	3.82e-39	0.374946	0.698	0.557	1.15e-35
189	ENSSSCG00000004535	TCF4	1.14e-86	0.373305	0.93	0.788	3.42e-83
190	ENSSSCG00000004205	ARHGAP18	3.3e-42	0.372628	0.683	0.497	9.9e-39
191	ENSSSCG00000001341		3.89e-278	0.37238	1	0.996	1.17e-274
192	ENSSSCG00000021712	HERC6	5.15e-17	0.369921	0.575	0.433	1.55e-13
193	ENSSSCG00000007032	PLAT	6.6e-13	0.369788	0.544	0.407	1.98e-09
194	ENSSSCG00000030484	AHR	8.15e-38	0.369005	0.665	0.457	2.45e-34
195	ENSSSCG00000024696	CCNYL1	4.18e-34	0.368741	0.7	0.578	1.25e-30
196	ENSSSCG00000033189	FAM107A	3.49e-88	0.365218	0.853	0.579	1.05e-84
197	ENSSSCG00000003471	EPHA2	1.36e-72	0.363692	0.767	0.506	4.08e-69
198	ENSSSCG00000003600	TINAGL1	1.65e-32	0.357186	0.598	0.223	4.96e-29
199	ENSSSCG00000012902	CDK2AP2	2.69e-57	0.356808	0.812	0.586	8.08e-54
200	ENSSSCG00000034615	TNFAIP8L1	1.96e-12	0.356743	0.548	0.398	5.89e-09
201	ENSSSCG00000026962	A4GALT	8.04e-30	0.354411	0.665	0.56	2.41e-26
202	ENSSSCG00000026517	CALML4	4.42e-137	0.352079	0.823	0.479	1.33e-133
203	ENSSSCG00000024071	SCARF1	3.47e-64	0.351128	0.683	0.435	1.04e-60
204	ENSSSCG00000004921	ATP8B1	2.19e-54	0.350255	0.746	0.558	6.58e-51
205	ENSSSCG00000011405	HYAL2	1.2e-09	0.344236	0.579	0.499	3.6e-06
206	ENSSSCG00000037066	GADD45A	1.49e-41	0.343842	0.854	0.818	4.48e-38
207	ENSSSCG00000033120	PALM2AKAP2	3.04e-89	0.341532	0.986	0.922	9.12e-86
208	ENSSSCG00000028466	UTP3	2.48e-103	0.340909	0.907	0.59	7.44e-100
209	ENSSSCG00000005097	SNAPC1	1.12e-09	0.34003	0.603	0.535	3.35e-06
210	ENSSSCG00000040815	DUSP5	9.36e-29	0.339614	0.726	0.676	2.81e-25
211	ENSSSCG00000003805	PDE4B	2.45e-41	0.338551	0.703	0.433	7.35e-38
212	ENSSSCG00000008842	KIT	5.11e-25	0.338268	0.559	0.307	1.53e-21
213	ENSSSCG00000001398	SLA-7	7.26e-46	0.33776	0.75	0.557	2.18e-42
214	ENSSSCG00000025034	LAPTM5	3.1e-112	0.335693	0.8	0.449	9.31e-109
215	ENSSSCG00000013302	CAT	3.37e-77	0.335685	0.94	0.852	1.01e-73
216	ENSSSCG00000004222	NCOA7	1.08e-22	0.333898	0.66	0.546	3.25e-19
217	ENSSSCG00000028805	PTPRM	1.32e-40	0.332321	0.7	0.521	3.96e-37
218	ENSSSCG00000039946	CD34	3.22e-39	0.331319	0.673	0.415	9.67e-36
219	ENSSSCG00000002954	SPINT2	1.21e-45	0.330851	0.679	0.487	3.64e-42
220	ENSSSCG00000037144	CDKN1B	7.82e-76	0.330782	0.846	0.537	2.35e-72
221	ENSSSCG00000036317	VASP	3.94e-43	0.330438	0.732	0.544	1.18e-39
222	ENSSSCG00000006156	TPD52	9.11e-28	0.329913	0.595	0.337	2.73e-24
223	ENSSSCG00000009446	PCDH17	1.14e-36	0.329608	0.74	0.659	3.42e-33
224	ENSSSCG00000030359	ARHGEF3	2.06e-12	0.328514	0.575	0.437	6.19e-09
225	ENSSSCG00000003582	SMPDL3B	6.25e-31	0.328024	0.595	0.355	1.88e-27
226	ENSSSCG00000002841	N4BP1	2.96e-51	0.327043	0.849	0.781	8.87e-48
227	ENSSSCG00000001463	PSMB9	1.15e-06	0.325803	0.528	0.422	0.00345455
228	ENSSSCG00000009320	FLT1	1.12e-69	0.325775	0.632	0.191	3.36e-66
229	ENSSSCG00000036639	STOM	2.04e-60	0.325321	0.845	0.685	6.11e-57
230	ENSSSCG00000004595	ADAM10	1.69e-43	0.324603	0.698	0.468	5.06e-40
231	ENSSSCG00000005122	TEK	5.52e-09	0.32073	0.515	0.249	1.66e-05
232	ENSSSCG00000025618	TAP1	1.93e-07	0.318152	0.546	0.427	0.000579342
233	ENSSSCG00000023526	RAPGEF3	3.75e-37	0.317781	0.585	0.298	1.12e-33
234	ENSSSCG00000001725	ADGRF5	6.65e-99	0.317667	0.639	0.198	1.99e-95
235	ENSSSCG00000039962	HSPB1	7.93e-103	0.317661	0.994	0.971	2.38e-99
236	ENSSSCG00000020970	IL6	2.96e-07	0.316603	0.76	0.775	0.000889067
237	ENSSSCG00000029998	KLF7	3.55e-17	0.316361	0.568	0.411	1.07e-13
238	ENSSSCG00000015237	FLI1	5.61e-33	0.314454	0.616	0.449	1.68e-29
239	ENSSSCG00000030197	CD2AP	2.37e-42	0.314407	0.716	0.497	7.1e-39
240	ENSSSCG00000034449	RSRP1	1.1e-58	0.311598	0.934	0.87	3.3e-55
241	ENSSSCG00000038089	COL18A1	2.73e-35	0.31145	0.809	0.679	8.19e-32
242	ENSSSCG00000020666	EHD4	3.46e-20	0.309569	0.678	0.624	1.04e-16
243	ENSSSCG00000022081	PHLDB2	1.02e-60	0.309303	0.68	0.352	3.07e-57
244	ENSSSCG00000015268	FMO1	1.1e-48	0.308883	0.869	0.792	3.3e-45
245	ENSSSCG00000014362	HBEGF	2.7e-21	0.308236	0.742	0.672	8.1e-18
246	ENSSSCG00000008959	CXCL2	6.41e-46	0.30781	0.977	0.969	1.92e-42
247	ENSSSCG00000023014		7.95e-26	0.305385	0.544	0.206	2.39e-22
248	ENSSSCG00000038506	CD46	2.46e-56	0.305339	0.892	0.784	7.38e-53
249	ENSSSCG00000035012	ELOVL7	4.65e-08	0.303927	0.559	0.442	0.000139592
250	ENSSSCG00000028201	CWF19L2	8.13e-88	0.303893	0.765	0.464	2.44e-84
251	ENSSSCG00000010281	PSAP	4.07e-163	0.303585	0.996	0.991	1.22e-159
252	ENSSSCG00000015599	PPP2R5A	7.63e-35	0.303511	0.749	0.597	2.29e-31
253	ENSSSCG00000000555	ITPR2	7.47e-35	0.30318	0.735	0.608	2.24e-31
254	ENSSSCG00000015550	RGS16	1.49e-92	0.303172	0.732	0.401	4.48e-89
255	ENSSSCG00000036956	SOCS3	2.31e-34	0.301731	0.852	0.826	6.93e-31
256	ENSSSCG00000006556	TPM3	1.72e-143	0.301644	0.996	0.984	5.15e-140
257	ENSSSCG00000032381	LITAF	2.13e-53	0.300763	0.889	0.763	6.38e-50
258	ENSSSCG00000017204	ITGB4	1.29e-10	0.300571	0.561	0.468	3.87e-07
259	ENSSSCG00000000234	TAMALIN	2.57e-46	0.29937	0.852	0.815	7.7e-43
260	ENSSSCG00000008168	RNF149	6.57e-46	0.299033	0.842	0.687	1.97e-42
261	ENSSSCG00000006887	CNN3	1.55e-66	0.298948	0.936	0.833	4.64e-63
262	ENSSSCG00000026257	STMN1	2.74e-10	0.297485	0.645	0.642	8.23e-07
263	ENSSSCG00000027820	CD200	1.32e-32	0.295157	0.756	0.559	3.95e-29
264	ENSSSCG00000030616	RESF1	4.02e-31	0.29474	0.79	0.692	1.21e-27
265	ENSSSCG00000004587	MYO1E	3.89e-26	0.289511	0.609	0.393	1.17e-22
266	ENSSSCG00000037608	LRRC70	1.01e-17	0.288071	0.538	0.215	3.03e-14
267	ENSSSCG00000013260	MDK	3.98e-52	0.285459	0.914	0.824	1.19e-48
268	ENSSSCG00000006325	MGST3	5.28e-72	0.284277	0.963	0.88	1.58e-68
269	ENSSSCG00000002818	PLLP	3.27e-06	0.283763	0.489	0.308	0.00982421
270	ENSSSCG00000021161	CKS2	2.03e-43	0.281642	0.976	0.908	6.1e-40
271	ENSSSCG00000032741	TBC1D9	5.04e-23	0.281508	0.641	0.464	1.51e-19
272	ENSSSCG00000013776	DDX39A	6.25e-59	0.28048	0.91	0.683	1.87e-55
273	ENSSSCG00000013639	SLC44A2	1.73e-25	0.278115	0.645	0.463	5.2e-22
274	ENSSSCG00000012258	FUNDC1	2.66e-16	0.27801	0.659	0.56	7.98e-13
275	ENSSSCG00000016062	NABP1	3.85e-50	0.27574	0.71	0.428	1.15e-46
276	ENSSSCG00000039983	GJA4	1.21e-88	0.275456	0.675	0.271	3.62e-85
277	ENSSSCG00000029030	SMCHD1	9.55e-26	0.273084	0.698	0.559	2.87e-22
278	ENSSSCG00000023379	UBE2L6	4.48e-62	0.268726	0.683	0.415	1.34e-58
279	ENSSSCG00000008496	EIF2AK2	2.58e-09	0.268423	0.618	0.588	7.74e-06
280	ENSSSCG00000032644	HLX	1.52e-15	0.266559	0.573	0.392	4.55e-12
281	ENSSSCG00000010651	ABLIM1	3.19e-22	0.263903	0.672	0.513	9.56e-19
282	ENSSSCG00000001912	PML	2.26e-24	0.262535	0.626	0.49	6.77e-21
283	ENSSSCG00000000273	PRR13	2.66e-62	0.262346	0.97	0.895	7.99e-59
284	ENSSSCG00000037096	TMEM88	2.88e-07	0.262255	0.598	0.573	0.00086284
285	ENSSSCG00000022797	PPP1R3B	4.41e-11	0.259667	0.551	0.39	1.32e-07
286	ENSSSCG00000032377	RALGAPA1	4.56e-46	0.259395	0.796	0.586	1.37e-42
287	ENSSSCG00000031866	TIMP3	6.13e-51	0.257759	0.959	0.9	1.84e-47
288	ENSSSCG00000005444	TMEM245	9.44e-15	0.25766	0.636	0.48	2.83e-11
289	ENSSSCG00000007465	B4GALT5	1.2e-29	0.256792	0.759	0.6	3.61e-26
290	ENSSSCG00000000633	YBX3	3.99e-130	0.255841	1	0.999	1.2e-126
291	ENSSSCG00000031170	TMEM123	7.88e-24	0.255733	0.668	0.495	2.36e-20
292	ENSSSCG00000006159	HEY1	1.09e-20	0.255145	0.665	0.5	3.28e-17
293	ENSSSCG00000034178	AIF1L	1.35e-17	0.25511	0.558	0.373	4.06e-14
294	ENSSSCG00000023738	COG3	6.52e-18	0.254196	0.66	0.521	1.96e-14
295	ENSSSCG00000021515	HS3ST1	1.04e-130	0.253839	0.782	0.42	3.12e-127
296	ENSSSCG00000010283	SPOCK2	6.57e-168	0.253458	0.746	0.301	1.97e-164
297	ENSSSCG00000002383	FOS	1.34e-23	0.253387	0.893	0.856	4.01e-20
298	ENSSSCG00000015411	PTPN12	8.36e-26	0.253021	0.735	0.633	2.51e-22
299	ENSSSCG00000009551	ARHGEF7	2.04e-115	0.252883	0.783	0.376	6.13e-112
300	ENSSSCG00000012890	TCIRG1	3.44e-35	0.250915	0.69	0.459	1.03e-31
301	ENSSSCG00000004484	COL12A1	1.99e-28	-0.250144	0.555	0.597	5.97e-25
302	ENSSSCG00000016437	WDR86	1.57e-40	-0.251494	0.753	0.681	4.72e-37
303	ENSSSCG00000011079	PIP4K2A	1.35e-88	-0.252482	0.26	0.542	4.06e-85
304	ENSSSCG00000006970	DLC1	1.7e-41	-0.252592	0.628	0.817	5.09e-38
305	ENSSSCG00000036206	DIPK2A	4.61e-54	-0.254065	0.414	0.611	1.38e-50
306	ENSSSCG00000029594	WBP1L	5.22e-80	-0.256112	0.298	0.537	1.57e-76
307	ENSSSCG00000028461	SIRPA	3.07e-26	-0.25803	0.718	0.725	9.21e-23
308	ENSSSCG00000020876	RTL5	8.2e-91	-0.25828	0.257	0.544	2.46e-87
309	ENSSSCG00000006359	ADAMTS4	1.72e-25	-0.258338	0.874	0.941	5.15e-22
310	ENSSSCG00000015649	DYRK3	5.67e-43	-0.258968	0.545	0.701	1.7e-39
311	ENSSSCG00000010200	CSGALNACT2	3.24e-71	-0.259587	0.369	0.564	9.72e-68
312	ENSSSCG00000031712	MFAP5	3.63e-18	-0.260654	0.458	0.474	1.09e-14
313	ENSSSCG00000015555	LAMC1	6.64e-51	-0.260729	0.854	0.934	1.99e-47
314	ENSSSCG00000025238	SHOX2	3.33e-35	-0.26106	0.518	0.59	1e-31
315	ENSSSCG00000024439	PTGER4	8e-96	-0.261617	0.282	0.632	2.4e-92
316	ENSSSCG00000009655	EBF2	4.16e-75	-0.261673	0.444	0.594	1.25e-71
317	ENSSSCG00000003559	ARID1A	1.21e-63	-0.262098	0.409	0.661	3.63e-60
318	ENSSSCG00000015850	DUSP4	9.79e-96	-0.265053	0.318	0.642	2.94e-92
319	ENSSSCG00000015267	FMO2	2.21e-79	-0.266295	0.452	0.615	6.62e-76
320	ENSSSCG00000025053	RYBP	2.37e-48	-0.266729	0.863	0.943	7.12e-45
321	ENSSSCG00000005385	NR4A3	4.69e-34	-0.266954	0.793	0.817	1.41e-30
322	ENSSSCG00000027459	RNF13	4.39e-64	-0.267164	0.381	0.666	1.32e-60
323	ENSSSCG00000017251	SOX9	1.05e-15	-0.267574	0.84	0.623	3.16e-12
324	ENSSSCG00000038643	KLF11	6.96e-70	-0.268535	0.35	0.597	2.09e-66
325	ENSSSCG00000006290	SLC19A2	9.92e-39	-0.268815	0.698	0.779	2.98e-35
326	ENSSSCG00000032213	DBI	8.89e-45	-0.271442	0.836	0.912	2.67e-41
327	ENSSSCG00000017258	FAM20A	9.19e-13	-0.271724	0.622	0.547	2.76e-09
328	ENSSSCG00000009567	RASA3	5.64e-49	-0.272717	0.538	0.651	1.69e-45
329	ENSSSCG00000038694	CCND2	1.18e-57	-0.272838	0.914	0.95	3.55e-54
330	ENSSSCG00000016018	FRZB	3.54e-39	-0.273192	0.536	0.571	1.06e-35
331	ENSSSCG00000026585	PROCR	4.72e-43	-0.273212	0.535	0.691	1.42e-39
332	ENSSSCG00000032074	IRX2	5.27e-13	-0.274807	0.612	0.517	1.58e-09
333	ENSSSCG00000029592	GPRC5A	4.57e-82	-0.274819	0.302	0.583	1.37e-78
334	ENSSSCG00000032444	PLXDC2	6.57e-63	-0.27591	0.418	0.694	1.97e-59
335	ENSSSCG00000005437	KLF4	1.61e-75	-0.276482	0.961	0.994	4.84e-72
336	ENSSSCG00000011677	GK5	6.02e-34	-0.27662	0.631	0.68	1.8e-30
337	ENSSSCG00000017761	UNC119	3.16e-42	-0.277003	0.639	0.627	9.49e-39
338	ENSSSCG00000017012	SLIT3	1.4e-12	-0.277625	0.693	0.558	4.21e-09
339	ENSSSCG00000016123	PARD3B	6.32e-86	-0.278702	0.362	0.626	1.9e-82
340	ENSSSCG00000005941	KHDRBS3	3.22e-20	-0.278767	0.679	0.656	9.65e-17
341	ENSSSCG00000020870	DBF4	3.26e-74	-0.279284	0.405	0.696	9.77e-71
342	ENSSSCG00000021206	IL1RAP	3.45e-30	-0.280877	0.68	0.681	1.03e-26
343	ENSSSCG00000012294	PLP2	2.93e-51	-0.281109	0.827	0.892	8.78e-48
344	ENSSSCG00000011746	SKIL	7.07e-47	-0.281147	0.813	0.925	2.12e-43
345	ENSSSCG00000005631	FAM102A	9.67e-43	-0.282505	0.723	0.776	2.9e-39
346	ENSSSCG00000012234	SRPX	1.15e-128	-0.285003	0.26	0.6	3.45e-125
347	ENSSSCG00000012649	SMARCA1	4.91e-38	-0.285161	0.749	0.765	1.47e-34
348	ENSSSCG00000036007	MFAP4	5.39e-49	-0.285206	0.292	0.44	1.62e-45
349	ENSSSCG00000011218	SLC4A7	3.21e-77	-0.285342	0.322	0.593	9.64e-74
350	ENSSSCG00000036488	KLF3	1.83e-53	-0.285388	0.621	0.829	5.48e-50
351	ENSSSCG00000017705	CCL5	9.58e-22	-0.285631	0.783	0.602	2.87e-18
352	ENSSSCG00000034758	PDXK	8.88e-35	-0.286831	0.642	0.706	2.66e-31
353	ENSSSCG00000011121	CELF2	6.33e-09	-0.286932	0.757	0.59	1.9e-05
354	ENSSSCG00000004974	LARP6	9.29e-69	-0.289832	0.412	0.683	2.79e-65
355	ENSSSCG00000017723	CCL2	2.68e-15	-0.291073	0.893	0.84	8.05e-12
356	ENSSSCG00000024388	BNIP3	5.32e-46	-0.291741	0.847	0.876	1.6e-42
357	ENSSSCG00000032932	MSRB1	2.78e-80	-0.292121	0.491	0.676	8.35e-77
358	ENSSSCG00000004058	EZR	1.19e-61	-0.29218	0.435	0.708	3.58e-58
359	ENSSSCG00000031733	AKAP12	1.01e-85	-0.293194	0.392	0.713	3.02e-82
360	ENSSSCG00000009605	GFRA2	5.42e-10	-0.293227	0.842	0.66	1.63e-06
361	ENSSSCG00000012631	LONRF3	1.59e-45	-0.293424	0.826	0.804	4.78e-42
362	ENSSSCG00000000958	DYRK2	1.76e-93	-0.293854	0.324	0.612	5.28e-90
363	ENSSSCG00000005078	DAAM1	2.42e-57	-0.293938	0.478	0.76	7.25e-54
364	ENSSSCG00000015413	FGL2	1.77e-41	-0.296009	0.806	0.942	5.3e-38
365	ENSSSCG00000023724	ZBTB1	9.01e-42	-0.296048	0.822	0.776	2.7e-38
366	ENSSSCG00000011294	GASK1A	1.36e-40	-0.29627	0.575	0.569	4.08e-37
367	ENSSSCG00000040397	COLEC12	4.3e-21	-0.298686	0.832	0.631	1.29e-17
368	ENSSSCG00000008645	ID2	9.32e-57	-0.299049	0.912	0.985	2.8e-53
369	ENSSSCG00000002452	LGMN	9.9e-57	-0.299547	0.817	0.93	2.97e-53
370	ENSSSCG00000010698	FGFR2	4.1e-57	-0.299678	0.465	0.596	1.23e-53
371	ENSSSCG00000021610	CHPF	1.31e-87	-0.300099	0.241	0.538	3.94e-84
372	ENSSSCG00000011828	FAM43A	2.07e-44	-0.303057	0.86	0.893	6.2e-41
373	ENSSSCG00000021576	CD83	1.08e-33	-0.303791	0.578	0.646	3.23e-30
374	ENSSSCG00000010834	MIA3	1.47e-72	-0.307277	0.439	0.724	4.42e-69
375	ENSSSCG00000005627	AK1	5.39e-94	-0.310505	0.342	0.574	1.62e-90
376	ENSSSCG00000023298	SRXN1	1.32e-38	-0.310783	0.863	0.81	3.96e-35
377	ENSSSCG00000009745	ADGRD1	1.97e-20	-0.312082	0.698	0.563	5.91e-17
378	ENSSSCG00000031493	CYBA	1.93e-64	-0.313557	0.853	0.929	5.8e-61
379	ENSSSCG00000006340	UAP1	9.27e-92	-0.313709	0.959	0.986	2.78e-88
380	ENSSSCG00000012126	GPM6B	1.63e-30	-0.314007	0.816	0.751	4.88e-27
381	ENSSSCG00000034259	PMEPA1	1.47e-56	-0.315863	0.806	0.905	4.4e-53
382	ENSSSCG00000010627	PDCD4	4.36e-59	-0.316207	0.807	0.915	1.31e-55
383	ENSSSCG00000006054	ATP6V1C1	1.34e-99	-0.316222	0.254	0.558	4.03e-96
384	ENSSSCG00000010351	CCSER2	7.58e-79	-0.318181	0.407	0.676	2.27e-75
385	ENSSSCG00000008854	CPE	2.72e-94	-0.318269	0.097	0.469	8.15e-91
386	ENSSSCG00000026113	ZBTB20	6e-71	-0.318361	0.693	0.899	1.8e-67
387	ENSSSCG00000013775	ADGRE5	3.04e-17	-0.318647	0.593	0.567	9.12e-14
388	ENSSSCG00000004425	LAMA4	4.73e-49	-0.319003	0.789	0.787	1.42e-45
389	ENSSSCG00000002852	PLEKHF1	4e-39	-0.320183	0.529	0.604	1.2e-35
390	ENSSSCG00000008898	HOPX	2.68e-93	-0.321622	0.243	0.535	8.05e-90
391	ENSSSCG00000039862	TRIB3	2.3e-71	-0.323323	0.872	0.887	6.89e-68
392	ENSSSCG00000016665	BMPER	3.02e-99	-0.324272	0.459	0.638	9.06e-96
393	ENSSSCG00000032094	DKK2	2.98e-54	-0.325002	0.422	0.579	8.93e-51
394	ENSSSCG00000004127	PLAGL1	1.26e-50	-0.32511	0.668	0.75	3.77e-47
395	ENSSSCG00000025578	ALDH1A2	5.47e-102	-0.325782	0.448	0.677	1.64e-98
396	ENSSSCG00000027121	ODC1	3.28e-92	-0.32671	0.977	0.989	9.85e-89
397	ENSSSCG00000022478	STK10	1.05e-119	-0.327084	0.254	0.605	3.15e-116
398	ENSSSCG00000010437	PAPSS2	2.4e-103	-0.328409	0.335	0.587	7.21e-100
399	ENSSSCG00000004507	SMAD7	3.48e-79	-0.329968	0.465	0.749	1.04e-75
400	ENSSSCG00000025085	NEGR1	3.53e-39	-0.331066	0.726	0.693	1.06e-35
401	ENSSSCG00000017259	PRKAR1A	2.34e-82	-0.332135	0.912	0.973	7.02e-79
402	ENSSSCG00000031321	NR4A1	1.64e-55	-0.333091	0.836	0.948	4.91e-52
403	ENSSSCG00000037015	SESN3	2.14e-47	-0.333799	0.732	0.757	6.43e-44
404	ENSSSCG00000038965	ARC	8.41e-43	-0.334057	0.655	0.629	2.52e-39
405	ENSSSCG00000000588	PLEKHA5	1.34e-21	-0.33415	0.847	0.687	4.03e-18
406	ENSSSCG00000009256	ANTXR2	2.93e-42	-0.335125	0.561	0.623	8.8e-39
407	ENSSSCG00000004705	MAP1A	1.68e-29	-0.33575	0.616	0.623	5.03e-26
408	ENSSSCG00000004822	ALDH1A3	1.37e-59	-0.335817	0.663	0.722	4.12e-56
409	ENSSSCG00000010746	ADAM12	1.21e-40	-0.336072	0.725	0.671	3.62e-37
410	ENSSSCG00000004218	RSPO3	2.37e-36	-0.33817	0.633	0.638	7.11e-33
411	ENSSSCG00000027487	LAT2	2.36e-139	-0.338325	0.18	0.558	7.08e-136
412	ENSSSCG00000031236	GLIPR2	8.66e-46	-0.338867	0.822	0.778	2.6e-42
413	ENSSSCG00000024009	CAMK2N1	1.85e-79	-0.339534	0.927	0.917	5.55e-76
414	ENSSSCG00000017306	ITGB3	1.1e-68	-0.339622	0.797	0.834	3.31e-65
415	ENSSSCG00000037102	FSTL3	8.17e-52	-0.340153	0.849	0.828	2.45e-48
416	ENSSSCG00000010974	CNTFR	1.28e-119	-0.340868	0.317	0.619	3.85e-116
417	ENSSSCG00000009434	RGCC	9.93e-83	-0.341721	0.944	0.993	2.98e-79
418	ENSSSCG00000006729	TENT5C	1.7e-47	-0.342564	0.826	0.833	5.1e-44
419	ENSSSCG00000036436	FZD1	1.51e-48	-0.342946	0.619	0.682	4.54e-45
420	ENSSSCG00000026729	TMEM150C	1.94e-66	-0.343154	0.762	0.882	5.82e-63
421	ENSSSCG00000012053	CBR3	6.38e-36	-0.344031	0.706	0.66	1.92e-32
422	ENSSSCG00000005027	FRMD6	9.92e-81	-0.345257	0.866	0.901	2.98e-77
423	ENSSSCG00000039045	SLC26A2	1.89e-24	-0.345305	0.713	0.63	5.68e-21
424	ENSSSCG00000001061	JARID2	9.43e-66	-0.345352	0.845	0.923	2.83e-62
425	ENSSSCG00000033526	BAG2	1.86e-128	-0.346568	0.302	0.59	5.58e-125
426	ENSSSCG00000023784	SEMA3C	2.29e-84	-0.349212	0.318	0.596	6.86e-81
427	ENSSSCG00000011495	PRICKLE2	1.22e-41	-0.350844	0.603	0.632	3.66e-38
428	ENSSSCG00000014088	IQGAP2	8.51e-31	-0.352802	0.812	0.68	2.55e-27
429	ENSSSCG00000035940	SPSB1	2.49e-54	-0.352909	0.803	0.789	7.46e-51
430	ENSSSCG00000028512	LDLR	3.52e-120	-0.353615	0.464	0.74	1.06e-116
431	ENSSSCG00000016233	SERPINE2	6.59e-43	-0.353761	0.863	0.813	1.98e-39
432	ENSSSCG00000032723	ACER3	2.4e-76	-0.354619	0.817	0.865	7.19e-73
433	ENSSSCG00000035051	ADORA2B	6.47e-52	-0.355139	0.676	0.71	1.94e-48
434	ENSSSCG00000012583	ACSL4	3.17e-84	-0.355683	0.91	0.957	9.5e-81
435	ENSSSCG00000006821	GSTM3	1.35e-33	-0.356058	0.773	0.674	4.04e-30
436	ENSSSCG00000032434	PLAUR	3.86e-71	-0.357176	0.876	0.906	1.16e-67
437	ENSSSCG00000040607	MAF	7.11e-83	-0.357681	0.551	0.705	2.13e-79
438	ENSSSCG00000015271	PRELP	2e-72	-0.358687	0.392	0.564	5.99e-69
439	ENSSSCG00000013270	CRY2	2.06e-83	-0.358807	0.553	0.748	6.17e-80
440	ENSSSCG00000010330	PPIF	1.62e-48	-0.358864	0.817	0.793	4.86e-45
441	ENSSSCG00000005992	HAS2	7.49e-24	-0.359545	0.756	0.661	2.25e-20
442	ENSSSCG00000020846	SCARA3	3.21e-79	-0.359889	0.589	0.729	9.62e-76
443	ENSSSCG00000029507	RASGEF1B	7.15e-150	-0.360576	0.233	0.655	2.14e-146
444	ENSSSCG00000008406	CCDC88A	3.06e-75	-0.360783	0.626	0.792	9.19e-72
445	ENSSSCG00000016878	FGF10	2.35e-34	-0.364897	0.817	0.724	7.05e-31
446	ENSSSCG00000016364	GPC1	2.04e-31	-0.366221	0.776	0.654	6.12e-28
447	ENSSSCG00000012699	FHL1	3.71e-43	-0.366233	0.739	0.76	1.11e-39
448	ENSSSCG00000035299	SFRP4	1.71e-38	-0.36633	0.489	0.567	5.13e-35
449	ENSSSCG00000008723	HTRA3	9.03e-176	-0.366617	0.143	0.59	2.71e-172
450	ENSSSCG00000012001	ROBO1	1.49e-65	-0.368092	0.556	0.64	4.48e-62
451	ENSSSCG00000033844	CYP1B1	4.62e-44	-0.368782	0.713	0.73	1.39e-40
452	ENSSSCG00000000368	MMP19	2.6e-63	-0.370095	0.767	0.781	7.81e-60
453	ENSSSCG00000014984	MMP27	1.7e-41	-0.370603	0.718	0.644	5.09e-38
454	ENSSSCG00000001966	ARHGAP5	8.31e-90	-0.374505	0.823	0.927	2.49e-86
455	ENSSSCG00000002366	NPC2	1.49e-90	-0.375017	0.752	0.908	4.47e-87
456	ENSSSCG00000036618	FCGR3A	3.71e-24	-0.375253	0.437	0.527	1.11e-20
457	ENSSSCG00000014310	CXCL14	4.7e-47	-0.375569	0.832	0.822	1.41e-43
458	ENSSSCG00000035355	F2R	8.41e-97	-0.375626	0.371	0.641	2.52e-93
459	ENSSSCG00000005970	SQLE	9.51e-98	-0.376036	0.655	0.787	2.85e-94
460	ENSSSCG00000016859	C7	4.37e-43	-0.376597	0.786	0.674	1.31e-39
461	ENSSSCG00000036438	GPX3	4.18e-45	-0.377375	0.668	0.883	1.26e-41
462	ENSSSCG00000014994	PDGFD	4.96e-102	-0.377377	0.545	0.749	1.49e-98
463	ENSSSCG00000002776	ATP6V0D1	1.1e-79	-0.378156	0.516	0.717	3.3e-76
464	ENSSSCG00000036213	FGF2	2.13e-70	-0.378207	0.755	0.844	6.39e-67
465	ENSSSCG00000006238	CYP7A1	1.73e-137	-0.378712	0.106	0.544	5.2e-134
466	ENSSSCG00000004114	ADGB	5.1e-71	-0.378976	0.765	0.803	1.53e-67
467	ENSSSCG00000000456	SLC16A7	3.83e-125	-0.379765	0.064	0.525	1.15e-121
468	ENSSSCG00000004658	FBN1	3.31e-83	-0.380214	0.562	0.825	9.94e-80
469	ENSSSCG00000006051	CTHRC1	1.49e-40	-0.380919	0.521	0.574	4.46e-37
470	ENSSSCG00000010968	IL11RA	3.07e-84	-0.381408	0.582	0.72	9.22e-81
471	ENSSSCG00000015119	MFRP	1.12e-78	-0.383774	0.809	0.881	3.37e-75
472	ENSSSCG00000033074	ZCCHC24	8.81e-85	-0.38386	0.633	0.845	2.64e-81
473	ENSSSCG00000031292		3.43e-34	-0.384933	0.706	0.712	1.03e-30
474	ENSSSCG00000011695	AGTR1	6.71e-45	-0.386447	0.862	0.75	2.01e-41
475	ENSSSCG00000011297	ABHD5	1.82e-96	-0.387404	0.947	0.981	5.45e-93
476	ENSSSCG00000000660	A2M	8.04e-16	-0.390082	0.805	0.651	2.41e-12
477	ENSSSCG00000040706	DBN1	9.48e-45	-0.390286	0.739	0.699	2.84e-41
478	ENSSSCG00000005267	ANXA1	3.85e-215	-0.392672	0.994	1	1.15e-211
479	ENSSSCG00000011727	PTX3	2.24e-70	-0.393458	0.889	0.879	6.71e-67
480	ENSSSCG00000004012	THBS2	3.69e-61	-0.39472	0.668	0.758	1.11e-57
481	ENSSSCG00000006911	TGFBR3	1.26e-83	-0.395168	0.695	0.912	3.79e-80
482	ENSSSCG00000002825	CES1	2.13e-93	-0.396241	0.201	0.553	6.4e-90
483	ENSSSCG00000000559	RASSF8	7.28e-108	-0.39661	0.919	0.966	2.19e-104
484	ENSSSCG00000015322	TFPI2	1.55e-94	-0.399134	0.93	0.979	4.64e-91
485	ENSSSCG00000010312	PLAU	2.42e-60	-0.399925	0.837	0.916	7.26e-57
486	ENSSSCG00000016322	ACKR3	6.02e-87	-0.401233	0.434	0.691	1.81e-83
487	ENSSSCG00000016290	EFHD1	7.23e-172	-0.401724	0.17	0.623	2.17e-168
488	ENSSSCG00000016782	OTULINL	2.43e-95	-0.402668	0.618	0.714	7.29e-92
489	ENSSSCG00000002831	IRX3	8.82e-62	-0.403092	0.69	0.709	2.65e-58
490	ENSSSCG00000014871	TSKU	4.57e-90	-0.403589	0.65	0.822	1.37e-86
491	ENSSSCG00000024043	ADAMTS2	1.24e-66	-0.405235	0.655	0.724	3.71e-63
492	ENSSSCG00000007085	DSTN	5.95e-90	-0.40743	0.889	0.903	1.78e-86
493	ENSSSCG00000025822	SFRP1	2.38e-76	-0.410023	0.546	0.665	7.15e-73
494	ENSSSCG00000024692	RRBP1	1.13e-151	-0.410546	0.946	0.99	3.39e-148
495	ENSSSCG00000003379	KLHL21	1.7e-99	-0.413112	0.76	0.908	5.11e-96
496	ENSSSCG00000005455	SVEP1	1.33e-110	-0.41329	0.528	0.691	3.98e-107
497	ENSSSCG00000009865	TBX3	5.47e-96	-0.414495	0.509	0.812	1.64e-92
498	ENSSSCG00000015444	LAMB1	3.08e-85	-0.414704	0.71	0.822	9.25e-82
499	ENSSSCG00000028530	TMEM52	1.51e-114	-0.416199	0.893	0.88	4.53e-111
500	ENSSSCG00000004024	RNASET2	3.3e-94	-0.418377	0.658	0.87	9.9e-91
501	ENSSSCG00000024917		9.29e-80	-0.418947	0.872	0.832	2.79e-76
502	ENSSSCG00000011147	AKR1C1	6.88e-62	-0.421287	0.835	0.775	2.06e-58
503	ENSSSCG00000021374	FXYD7	1.08e-71	-0.423068	0.803	0.856	3.24e-68
504	ENSSSCG00000034207	CEBPB	1.1e-161	-0.425275	0.973	0.997	3.31e-158
505	ENSSSCG00000007435	PLTP	1.93e-60	-0.42753	0.686	0.708	5.8e-57
506	ENSSSCG00000005608	ANGPTL2	5.72e-76	-0.428767	0.805	0.822	1.71e-72
507	ENSSSCG00000004013	SMOC2	6.26e-56	-0.429975	0.615	0.67	1.88e-52
508	ENSSSCG00000036724	CRYAB	1.29e-37	-0.430056	0.845	0.806	3.86e-34
509	ENSSSCG00000006862	VCAM1	6.66e-101	-0.435313	0.88	0.928	2e-97
510	ENSSSCG00000015270	FMOD	2.1e-72	-0.435334	0.628	0.71	6.31e-69
511	ENSSSCG00000012371	AR	3.19e-54	-0.439379	0.713	0.713	9.58e-51
512	ENSSSCG00000022429	KAZALD1	4.93e-85	-0.442286	0.745	0.789	1.48e-81
513	ENSSSCG00000017498	PPP1R1B	1.53e-84	-0.44307	0.669	0.769	4.58e-81
514	ENSSSCG00000002919	TYROBP	3.04e-24	-0.443933	0.723	0.633	9.13e-21
515	ENSSSCG00000021343	ZEB2	1.34e-91	-0.445418	0.786	0.854	4.03e-88
516	ENSSSCG00000039568	SNAI2	3.68e-122	-0.445797	0.889	0.921	1.11e-118
517	ENSSSCG00000027114	PODN	5.9e-66	-0.446072	0.827	0.796	1.77e-62
518	ENSSSCG00000034723	PYCR1	6.24e-117	-0.446598	0.481	0.73	1.87e-113
519	ENSSSCG00000040843	MRAP	2.71e-77	-0.447798	0.873	0.823	8.12e-74
520	ENSSSCG00000010966	CCL19	4.18e-80	-0.453191	0.876	0.881	1.26e-76
521	ENSSSCG00000011444	NT5DC2	1.27e-132	-0.453906	0.786	0.918	3.8e-129
522	ENSSSCG00000005688	PTGES	2.18e-87	-0.454746	0.825	0.848	6.55e-84
523	ENSSSCG00000035058	PID1	2.03e-94	-0.45583	0.729	0.814	6.09e-91
524	ENSSSCG00000014168	ELL2	1.15e-132	-0.456142	0.909	0.972	3.45e-129
525	ENSSSCG00000033894	LAMA2	3.35e-82	-0.457503	0.76	0.803	1.01e-78
526	ENSSSCG00000002795	CDH11	3.04e-109	-0.461328	0.884	0.86	9.13e-106
527	ENSSSCG00000009668	CLU	3.04e-71	-0.461549	0.9	0.878	9.12e-68
528	ENSSSCG00000039488	SPON2	3.95e-100	-0.464273	0.425	0.69	1.18e-96
529	ENSSSCG00000017422	FKBP10	3.98e-104	-0.467289	0.708	0.813	1.19e-100
530	ENSSSCG00000039548	PTGFR	2.24e-92	-0.470457	0.72	0.781	6.73e-89
531	ENSSSCG00000009004	SFRP2	1.1e-68	-0.471313	0.74	0.733	3.31e-65
532	ENSSSCG00000012318	MAGED1	1.24e-106	-0.472474	0.777	0.855	3.73e-103
533	ENSSSCG00000023716	TNFAIP6	2.77e-71	-0.473036	0.847	0.798	8.31e-68
534	ENSSSCG00000013030	PRDX5	9.24e-134	-0.474266	0.775	0.93	2.77e-130
535	ENSSSCG00000004470	HMGN3	5.65e-155	-0.475263	0.953	0.981	1.7e-151
536	ENSSSCG00000016535	CALD1	1.96e-145	-0.475695	0.856	0.987	5.88e-142
537	ENSSSCG00000010621	ADD3	3.39e-139	-0.47657	0.846	0.948	1.02e-135
538	ENSSSCG00000000681	P3H3	4.56e-111	-0.476836	0.716	0.822	1.37e-107
539	ENSSSCG00000009331	MEDAG	2.47e-96	-0.477467	0.618	0.769	7.42e-93
540	ENSSSCG00000016958	PIK3R1	5.46e-99	-0.477849	0.806	0.899	1.64e-95
541	ENSSSCG00000010816	TGFB2	5.58e-129	-0.478786	0.913	0.929	1.68e-125
542	ENSSSCG00000036050	CD302	3.83e-136	-0.479187	0.904	0.93	1.15e-132
543	ENSSSCG00000027124		1.78e-87	-0.480265	0.832	0.808	5.34e-84
544	ENSSSCG00000003839	PLPP3	1.24e-180	-0.481274	0.964	0.993	3.71e-177
545	ENSSSCG00000006324	ALDH9A1	1.77e-154	-0.481323	0.892	0.954	5.3e-151
546	ENSSSCG00000008397	EFEMP1	2.78e-123	-0.481591	0.887	0.908	8.35e-120
547	ENSSSCG00000028488	LTC4S	3.12e-113	-0.481753	0.712	0.814	9.36e-110
548	ENSSSCG00000002039	MMP14	2.22e-117	-0.482986	0.776	0.873	6.67e-114
549	ENSSSCG00000004207		3.31e-113	-0.484589	0.802	0.839	9.93e-110
550	ENSSSCG00000007927	PPL	2.47e-110	-0.48809	0.874	0.854	7.42e-107
551	ENSSSCG00000003401	KIF1B	3.02e-140	-0.491342	0.832	0.963	9.07e-137
552	ENSSSCG00000017181	CYGB	8.2e-141	-0.492478	0.803	0.892	2.46e-137
553	ENSSSCG00000009631	PEBP4	1.77e-89	-0.496372	0.736	0.784	5.3e-86
554	ENSSSCG00000012317	GSPT2	1.01e-134	-0.499424	0.896	0.896	3.03e-131
555	ENSSSCG00000022317	SLC38A10	7.11e-138	-0.499934	0.529	0.846	2.13e-134
556	ENSSSCG00000002013	DHRS4	4.09e-107	-0.500602	0.857	0.902	1.23e-103
557	ENSSSCG00000035066	MYOC	2.91e-27	-0.500817	0.79	0.753	8.73e-24
558	ENSSSCG00000032003		3.23e-160	-0.501099	0.907	0.982	9.68e-157
559	ENSSSCG00000010703	HTRA1	1.59e-158	-0.505913	0.95	0.982	4.77e-155
560	ENSSSCG00000006083	LAPTM4B	3.07e-179	-0.506954	0.916	0.979	9.2e-176
561	ENSSSCG00000008072	ASPN	1.26e-178	-0.506956	0.184	0.655	3.77e-175
562	ENSSSCG00000024669	NBL1	2.76e-112	-0.507282	0.815	0.893	8.27e-109
563	ENSSSCG00000008555	CGREF1	1.95e-129	-0.512691	0.414	0.716	5.85e-126
564	ENSSSCG00000038384	COX4I2	7.05e-153	-0.513301	0.854	0.928	2.11e-149
565	ENSSSCG00000002444	FBLN5	1.71e-140	-0.523164	0.82	0.869	5.14e-137
566	ENSSSCG00000004651	GALK2	2.16e-132	-0.523328	0.902	0.924	6.48e-129
567	ENSSSCG00000010959	NTRK2	1.41e-155	-0.525942	0.85	0.904	4.22e-152
568	ENSSSCG00000006105	GEM	8.49e-142	-0.530145	0.9	0.944	2.55e-138
569	ENSSSCG00000003603	COL16A1	1.09e-150	-0.53043	0.897	0.925	3.26e-147
570	ENSSSCG00000040513	AQP3	1.85e-97	-0.530869	0.805	0.927	5.54e-94
571	ENSSSCG00000024685	GRIA2	8.7e-150	-0.532739	0.857	0.884	2.61e-146
572	ENSSSCG00000015815	FGFR1	5.32e-161	-0.535988	0.849	0.943	1.6e-157
573	ENSSSCG00000015999	FKBP7	6.68e-149	-0.540158	0.842	0.927	2e-145
574	ENSSSCG00000006646	ARNT	1.29e-207	-0.541293	0.937	0.989	3.88e-204
575	ENSSSCG00000011959	ABI3BP	1.5e-134	-0.541381	0.847	0.88	4.5e-131
576	ENSSSCG00000004464	TENT5A	1.59e-167	-0.542379	0.924	0.969	4.78e-164
577	ENSSSCG00000031503	PRRX1	1.56e-163	-0.547136	0.876	0.94	4.69e-160
578	ENSSSCG00000001773	TMED3	1.4e-168	-0.549382	0.498	0.878	4.19e-165
579	ENSSSCG00000012680	GPC3	6.42e-134	-0.549593	0.783	0.869	1.93e-130
580	ENSSSCG00000012576	CHRDL1	1.19e-164	-0.553704	0.842	0.916	3.56e-161
581	ENSSSCG00000017256	ABCA6	2.59e-163	-0.556817	0.89	0.923	7.76e-160
582	ENSSSCG00000011683	PCOLCE2	7.48e-142	-0.558316	0.585	0.79	2.24e-138
583	ENSSSCG00000037832	PMP22	2.3e-150	-0.559885	0.77	0.945	6.9e-147
584	ENSSSCG00000036814	CLEC11A	7.06e-158	-0.564469	0.873	0.905	2.12e-154
585	ENSSSCG00000023498	HSPB6	1.08e-156	-0.565485	0.719	0.918	3.24e-153
586	ENSSSCG00000001849	ANPEP	5.54e-176	-0.566362	0.899	0.944	1.66e-172
587	ENSSSCG00000008073	OMD	1.99e-132	-0.568146	0.882	0.942	5.98e-129
588	ENSSSCG00000022741	PDGFRB	6.78e-180	-0.57016	0.873	0.955	2.03e-176
589	ENSSSCG00000031487	LSP1	2.66e-195	-0.570301	0.79	0.898	7.97e-192
590	ENSSSCG00000039468	SERPINH1	1.37e-209	-0.57131	0.846	0.988	4.12e-206
591	ENSSSCG00000037582	F2RL2	5.94e-185	-0.574244	0.757	0.902	1.78e-181
592	ENSSSCG00000014840	P4HA3	1.58e-153	-0.576479	0.8	0.892	4.74e-150
593	ENSSSCG00000000857	IGF1	3.59e-157	-0.577114	0.916	0.944	1.08e-153
594	ENSSSCG00000013667	COL5A3	1.08e-170	-0.580777	0.857	0.934	3.24e-167
595	ENSSSCG00000014136	VCAN	1.49e-155	-0.582454	0.83	0.909	4.46e-152
596	ENSSSCG00000022447	F3	4.35e-152	-0.583978	0.914	0.943	1.3e-148
597	ENSSSCG00000037508	GSN	1.83e-242	-0.584276	1	1	5.5e-239
598	ENSSSCG00000007522	CTSZ	7.61e-197	-0.584723	0.832	0.989	2.28e-193
599	ENSSSCG00000025561	VASN	9.88e-154	-0.584993	0.893	0.907	2.96e-150
600	ENSSSCG00000036452	LRRC17	5.94e-186	-0.585443	0.879	0.922	1.78e-182
601	ENSSSCG00000033608	LOXL2	6.17e-146	-0.588654	0.813	0.891	1.85e-142
602	ENSSSCG00000015616	HSD11B1	3.26e-177	-0.591978	0.922	0.951	9.77e-174
603	ENSSSCG00000014232	LOX	1.2e-98	-0.592516	0.813	0.854	3.59e-95
604	ENSSSCG00000017300	MRC2	1.3e-160	-0.593332	0.735	0.898	3.9e-157
605	ENSSSCG00000009545	COL4A2	3.36e-187	-0.597263	0.872	0.983	1.01e-183
606	ENSSSCG00000023333	FCN2	1.62e-84	-0.600694	0.807	0.897	4.86e-81
607	ENSSSCG00000034607	OGN	2.8e-156	-0.601482	0.796	0.904	8.39e-153
608	ENSSSCG00000017137	METRNL	9.23e-179	-0.601817	0.83	0.928	2.77e-175
609	ENSSSCG00000024823	RCN3	4.34e-181	-0.602271	0.909	0.951	1.3e-177
610	ENSSSCG00000037697	MGP	4.81e-89	-0.604862	0.663	0.785	1.44e-85
611	ENSSSCG00000001427		7.47e-174	-0.609529	0.91	0.948	2.24e-170
612	ENSSSCG00000014012	GFPT2	1.01e-190	-0.610134	0.836	0.933	3.04e-187
613	ENSSSCG00000013742	NFIX	1.48e-219	-0.61236	0.879	0.969	4.45e-216
614	ENSSSCG00000009526	ITGBL1	7.54e-116	-0.613608	0.773	0.863	2.26e-112
615	ENSSSCG00000020915	P4HA2	2.16e-190	-0.614702	0.806	0.945	6.47e-187
616	ENSSSCG00000021084	S100A6	1.3e-222	-0.619352	0.93	0.998	3.89e-219
617	ENSSSCG00000013297	CD44	1.17e-230	-0.619565	0.929	0.973	3.51e-227
618	ENSSSCG00000006988	PDGFRL	6.91e-170	-0.625316	0.863	0.934	2.07e-166
619	ENSSSCG00000009361	POSTN	4.25e-77	-0.62797	0.832	0.864	1.28e-73
620	ENSSSCG00000029230	ECM1	4.66e-166	-0.629358	0.551	0.915	1.4e-162
621	ENSSSCG00000022370	TNFSF9	3.01e-157	-0.632889	0.86	0.927	9.04e-154
622	ENSSSCG00000032330	THY1	1.52e-176	-0.635845	0.902	0.937	4.55e-173
623	ENSSSCG00000040631	LPL	3.28e-199	-0.636541	0.842	0.955	9.83e-196
624	ENSSSCG00000021557		2.61e-178	-0.63683	0.84	0.926	7.84e-175
625	ENSSSCG00000016522	PTN	1.77e-136	-0.638659	0.902	0.902	5.31e-133
626	ENSSSCG00000003351	MMP23B	4.61e-216	-0.643037	0.907	0.963	1.38e-212
627	ENSSSCG00000002669	CRISPLD2	4.19e-229	-0.644515	0.874	0.977	1.26e-225
628	ENSSSCG00000006088	SDC2	2.39e-224	-0.646414	0.829	0.958	7.16e-221
629	ENSSSCG00000005055	LGALS3	3.57e-233	-0.652277	0.922	0.992	1.07e-229
630	ENSSSCG00000013393	SPON1	5.75e-216	-0.65621	0.859	0.949	1.72e-212
631	ENSSSCG00000013901	IFI30	2.27e-249	-0.658572	0.916	0.982	6.81e-246
632	ENSSSCG00000014812	FOLR2	2.25e-206	-0.659168	0.853	0.938	6.76e-203
633	ENSSSCG00000029781	SELENOM	7.56e-234	-0.669276	0.886	0.985	2.27e-230
634	ENSSSCG00000017082	SPARC	3.44e-249	-0.673155	0.959	0.995	1.03e-245
635	ENSSSCG00000013318	RCN1	4.4e-249	-0.674046	0.889	0.987	1.32e-245
636	ENSSSCG00000012766	BGN	6.18e-209	-0.675866	0.913	0.982	1.85e-205
637	ENSSSCG00000003479	MFAP2	1.02e-151	-0.678652	0.817	0.894	3.07e-148
638	ENSSSCG00000011747	CLDN11	1.45e-177	-0.682207	0.899	0.918	4.34e-174
639	ENSSSCG00000037360	CST3	0	-0.688396	0.993	1	0
640	ENSSSCG00000028814	SOD3	3.65e-206	-0.695533	0.877	0.954	1.09e-202
641	ENSSSCG00000013599	ANGPTL4	4.84e-230	-0.70158	0.896	0.993	1.45e-226
642	ENSSSCG00000039426	FSTL1	2.23e-254	-0.705615	0.822	0.988	6.68e-251
643	ENSSSCG00000010332	PLAC9	6.38e-239	-0.708825	0.839	0.977	1.91e-235
644	ENSSSCG00000005997	COL14A1	1.88e-184	-0.719814	0.854	0.959	5.65e-181
645	ENSSSCG00000000010	FBLN1	1.74e-233	-0.734976	0.892	0.975	5.22e-230
646	ENSSSCG00000023377	EMP3	8.81e-304	-0.740295	0.903	0.994	2.64e-300
647	ENSSSCG00000011453	ITIH4	5.18e-176	-0.743602	0.9	0.949	1.55e-172
648	ENSSSCG00000029949	CD248	4.55e-250	-0.753435	0.883	0.983	1.36e-246
649	ENSSSCG00000013181	SERPING1	0	-0.755651	0.943	0.998	0
650	ENSSSCG00000006472	CRABP2	5.17e-240	-0.762323	0.842	0.963	1.55e-236
651	ENSSSCG00000003451	PDPN	2.43e-244	-0.772846	0.872	0.984	7.3e-241
652	ENSSSCG00000028549	ECM2	6.3e-272	-0.784312	0.88	0.978	1.89e-268
653	ENSSSCG00000003088	APOE	4.42e-284	-0.789725	0.984	0.998	1.32e-280
654	ENSSSCG00000033854	LGALS1	4.53e-290	-0.800888	0.942	0.999	1.36e-286
655	ENSSSCG00000017164	TIMP2	0	-0.803073	0.929	1	0
656	ENSSSCG00000001770	CTSH	4.6e-283	-0.814075	0.879	0.993	1.38e-279
657	ENSSSCG00000016035	COL5A2	8.89e-289	-0.815247	0.91	0.989	2.67e-285
658	ENSSSCG00000035511	C1QTNF1	8.2e-286	-0.816026	0.912	0.989	2.46e-282
659	ENSSSCG00000035419	RARRES2	6.9e-277	-0.822569	0.869	0.983	2.07e-273
660	ENSSSCG00000040162	NUPR1	7.75e-259	-0.825918	0.917	0.994	2.33e-255
661	ENSSSCG00000016754	AEBP1	1.08e-265	-0.829549	0.896	0.984	3.23e-262
662	ENSSSCG00000000261	IGFBP6	2.11e-259	-0.836292	0.943	0.992	6.34e-256
663	ENSSSCG00000025924	IGFBP5	5.1e-250	-0.84575	0.916	0.986	1.53e-246
664	ENSSSCG00000032151	CPZ	1.99e-244	-0.848772	0.897	0.977	5.97e-241
665	ENSSSCG00000022506	COL6A1	1.76e-292	-0.853213	0.923	0.995	5.27e-289
666	ENSSSCG00000016034	COL3A1	3.71e-285	-0.855179	0.977	0.999	1.11e-281
667	ENSSSCG00000027331	COL6A3	1.33e-282	-0.858354	0.912	0.992	3.99e-279
668	ENSSSCG00000007170	CPXM1	4.3e-304	-0.887764	0.9	0.992	1.29e-300
669	ENSSSCG00000002829	MMP2	1.97e-288	-0.889261	0.876	0.994	5.9e-285
670	ENSSSCG00000027466	PCOLCE	0	-0.890572	0.954	0.995	0
671	ENSSSCG00000011928	CCDC80	6.22e-285	-0.89258	0.899	0.99	1.86e-281
672	ENSSSCG00000011831	APOD	2.27e-259	-0.895701	0.934	0.987	6.8e-256
673	ENSSSCG00000015326	COL1A2	6.57e-303	-0.89859	0.989	0.999	1.97e-299
674	ENSSSCG00000000916	LUM	8.02e-301	-0.913792	0.924	0.992	2.41e-297
675	ENSSSCG00000017818	SERPINF1	1.16e-305	-0.921438	0.926	0.993	3.49e-302
676	ENSSSCG00000036135	COL1A1	2.36e-293	-0.927889	0.987	1	7.08e-290
677	ENSSSCG00000000915	DCN	5.29e-308	-1.03989	0.946	0.998	1.59e-304

## Sheet: SmoothM-Pericytes DEG
	Gene	HGNC.symbol	p_val	avg_log2FC	pct.1	pct.2	p_val_adj
1	ENSSSCG00000010447	ACTA2	0	1.78241	0.947	0.259	0
2	ENSSSCG00000015073	TAGLN	0	1.70689	0.998	0.534	0
3	ENSSSCG00000005316	TPM2	0	1.42125	0.941	0.346	0
4	ENSSSCG00000040681	FABP4	0	1.34925	0.968	0.332	0
5	ENSSSCG00000037821	RGS5	0	1.26734	0.942	0.237	0
6	ENSSSCG00000009477	EDNRB	0	1.12843	0.855	0.232	0
7	ENSSSCG00000036402	MYL9	0	1.11799	0.905	0.477	0
8	ENSSSCG00000011867	MYLK	0	1.09629	0.895	0.277	0
9	ENSSSCG00000033018	TM4SF1	0	1.06302	0.966	0.607	0
10	ENSSSCG00000003600	TINAGL1	0	0.998684	0.897	0.195	0
11	ENSSSCG00000015550	RGS16	1.21e-231	0.9306	0.731	0.39	3.62e-228
12	ENSSSCG00000004340	FHL5	0	0.928696	0.852	0.203	0
13	ENSSSCG00000037918	ADIRF	0	0.92171	0.816	0.355	0
14	ENSSSCG00000000146	MYH11	3.82e-127	0.90376	0.661	0.332	1.15e-123
15	ENSSSCG00000039890	RASL11A	0	0.903339	0.929	0.694	0
16	ENSSSCG00000020976	CSRP1	0	0.875573	0.889	0.577	0
17	ENSSSCG00000020970	IL6	4.93e-253	0.87003	0.945	0.765	1.48e-249
18	ENSSSCG00000039983	GJA4	0	0.850628	0.754	0.254	0
19	ENSSSCG00000036060	RRAD	8.18e-268	0.841206	0.824	0.583	2.46e-264
20	ENSSSCG00000014434	IL17B	0	0.823731	0.845	0.405	0
21	ENSSSCG00000033383	AVPR1A	0	0.814221	0.804	0.4	0
22	ENSSSCG00000034044	RASD1	1.05e-261	0.803558	0.804	0.591	3.16e-258
23	ENSSSCG00000004570	TPM1	0	0.782897	0.997	0.882	0
24	ENSSSCG00000010966	CCL19	0	0.768897	0.971	0.876	0
25	ENSSSCG00000007541	PDGFA	0	0.747663	0.826	0.488	0
26	ENSSSCG00000017723	CCL2	8.32e-256	0.742511	0.933	0.836	2.5e-252
27	ENSSSCG00000015405		3.23e-251	0.713188	0.788	0.396	9.68e-248
28	ENSSSCG00000040524	ISYNA1	0	0.706199	0.873	0.496	0
29	ENSSSCG00000038149	KCNE4	5.73e-234	0.697064	0.714	0.218	1.72e-230
30	ENSSSCG00000008870	GUCY1B1	0	0.689574	0.833	0.481	0
31	ENSSSCG00000009111	SYNPO2	2.27e-240	0.675283	0.737	0.336	6.82e-237
32	ENSSSCG00000001716	RCAN2	1.58e-264	0.66231	0.745	0.37	4.74e-261
33	ENSSSCG00000017643	SEPTIN4	0	0.655039	0.789	0.36	0
34	ENSSSCG00000025176	NOTCH3	3.26e-275	0.633905	0.779	0.411	9.78e-272
35	ENSSSCG00000026422	GPER1	1.29e-210	0.629931	0.715	0.335	3.88e-207
36	ENSSSCG00000006987	SLC7A2	0	0.622507	0.848	0.445	0
37	ENSSSCG00000036560	PAWR	0	0.617898	0.847	0.627	0
38	ENSSSCG00000009222	SPARCL1	1.53e-307	0.617655	0.968	0.821	4.58e-304
39	ENSSSCG00000022925	SLC2A3	3.62e-290	0.609011	0.906	0.599	1.09e-286
40	ENSSSCG00000021374	FXYD7	0	0.608942	0.982	0.848	0
41	ENSSSCG00000015846	RBPMS	0	0.605533	0.884	0.575	0
42	ENSSSCG00000006359	ADAMTS4	0	0.596659	0.97	0.938	0
43	ENSSSCG00000011550	CAMK1	4.1e-289	0.595382	0.777	0.351	1.23e-285
44	ENSSSCG00000032417	NGF	2.98e-26	0.590581	0.55	0.26	8.93e-23
45	ENSSSCG00000011106	CREM	2.01e-182	0.57971	0.825	0.559	6.03e-179
46	ENSSSCG00000038089	COL18A1	1.53e-227	0.57801	0.866	0.672	4.58e-224
47	ENSSSCG00000015235	ETS1	2.41e-296	0.565399	0.92	0.77	7.22e-293
48	ENSSSCG00000026962	A4GALT	1.26e-214	0.56452	0.775	0.551	3.77e-211
49	ENSSSCG00000013614	CNN1	1.02e-46	0.558573	0.58	0.272	3.07e-43
50	ENSSSCG00000000573	KCNJ8	1.74e-162	0.557145	0.681	0.249	5.21e-159
51	ENSSSCG00000033009		8.23e-206	0.553636	0.693	0.214	2.47e-202
52	ENSSSCG00000007609	ARPC1A	0	0.540301	0.96	0.812	0
53	ENSSSCG00000016174	FN1	0	0.535877	0.811	0.369	0
54	ENSSSCG00000014073	HEXB	2.97e-272	0.533156	0.835	0.437	8.9e-269
55	ENSSSCG00000008866	GUCY1A1	6.97e-207	0.532868	0.758	0.45	2.09e-203
56	ENSSSCG00000035223	SYNM	0	0.520632	0.825	0.436	0
57	ENSSSCG00000001727	TNFRSF21	1.96e-233	0.518074	0.75	0.254	5.89e-230
58	ENSSSCG00000037706	PRKAR2B	3.6e-203	0.512689	0.749	0.429	1.08e-199
59	ENSSSCG00000017347	HIGD1B	4.23e-166	0.511508	0.66	0.183	1.27e-162
60	ENSSSCG00000039514	ID3	9.86e-285	0.510031	0.977	0.933	2.96e-281
61	ENSSSCG00000002684	CDH13	4.46e-156	0.509983	0.695	0.258	1.34e-152
62	ENSSSCG00000024288	STUM	1.8e-161	0.505018	0.679	0.356	5.4e-158
63	ENSSSCG00000011810	BCL6	9.21e-235	0.489147	0.842	0.508	2.76e-231
64	ENSSSCG00000038077	PPP1R14A	1.17e-124	0.487519	0.736	0.558	3.51e-121
65	ENSSSCG00000038973	PPP1R12A	0	0.487514	0.928	0.753	0
66	ENSSSCG00000007085	DSTN	2.11e-291	0.482348	0.975	0.899	6.33e-288
67	ENSSSCG00000030005	LGALSL	5.59e-195	0.48031	0.854	0.595	1.68e-191
68	ENSSSCG00000006153	FABP5	1.32e-201	0.474902	0.889	0.547	3.97e-198
69	ENSSSCG00000013642	PDE4A	4.83e-137	0.470763	0.756	0.563	1.45e-133
70	ENSSSCG00000035392	IGFBP2	1.27e-109	0.46882	0.742	0.573	3.81e-106
71	ENSSSCG00000036724	CRYAB	1.52e-175	0.467953	0.939	0.8	4.55e-172
72	ENSSSCG00000000107	CSNK1E	2.48e-273	0.467087	0.92	0.832	7.45e-270
73	ENSSSCG00000024312	ID4	1.06e-201	0.463937	0.898	0.723	3.17e-198
74	ENSSSCG00000027621	NDUFA4L2	0	0.461211	0.748	0.224	0
75	ENSSSCG00000008168	RNF149	1.62e-209	0.458279	0.857	0.681	4.87e-206
76	ENSSSCG00000023837	WFDC1	3.69e-94	0.453625	0.684	0.41	1.11e-90
77	ENSSSCG00000012840	CD151	0	0.453002	0.942	0.779	0
78	ENSSSCG00000020657	BCAM	3.35e-58	0.451803	0.618	0.424	1.01e-54
79	ENSSSCG00000016435	SMARCD3	9.5e-133	0.44818	0.736	0.543	2.85e-129
80	ENSSSCG00000009031	EDNRA	0	0.447308	0.766	0.365	0
81	ENSSSCG00000031337	SNX18	9.23e-138	0.446071	0.774	0.579	2.77e-134
82	ENSSSCG00000002254	NR2F2	4.8e-174	0.444479	0.897	0.714	1.44e-170
83	ENSSSCG00000015753	ANGPT2	7.08e-102	0.444325	0.632	0.263	2.13e-98
84	ENSSSCG00000020785	DES	1.1e-24	0.440233	0.549	0.261	3.29e-21
85	ENSSSCG00000012572	COL4A5	4.06e-134	0.439473	0.673	0.36	1.22e-130
86	ENSSSCG00000021597	PHLDA2	9.73e-151	0.438352	0.943	0.858	2.92e-147
87	ENSSSCG00000023267	SCN1B	1.76e-160	0.432898	0.771	0.45	5.27e-157
88	ENSSSCG00000011813	P3H2	3.11e-129	0.432393	0.684	0.449	9.32e-126
89	ENSSSCG00000031866	TIMP3	8.34e-298	0.430727	0.984	0.896	2.5e-294
90	ENSSSCG00000022998	PKIG	2.5e-40	0.425821	0.61	0.408	7.49e-37
91	ENSSSCG00000015937	KLHL23	1.57e-214	0.424684	0.752	0.413	4.7e-211
92	ENSSSCG00000031201	LMOD1	2.84e-28	0.420273	0.571	0.363	8.53e-25
93	ENSSSCG00000021328	PCSK1N	1.7e-203	0.418558	0.805	0.502	5.09e-200
94	ENSSSCG00000003805	PDE4B	3.91e-34	0.414971	0.619	0.429	1.17e-30
95	ENSSSCG00000014869	LRRC32	3.12e-92	0.414432	0.681	0.442	9.36e-89
96	ENSSSCG00000011496	ADAMTS9	1.15e-96	0.41071	0.725	0.534	3.45e-93
97	ENSSSCG00000003079	PVR	6.98e-118	0.409375	0.69	0.446	2.09e-114
98	ENSSSCG00000032591		1.38e-21	0.405076	0.573	0.413	4.15e-18
99	ENSSSCG00000029592	GPRC5A	4.48e-64	0.40345	0.709	0.57	1.35e-60
100	ENSSSCG00000013073	FADS3	1.6e-73	0.402221	0.662	0.52	4.8e-70
101	ENSSSCG00000003768	NEXN	1.56e-48	0.396831	0.601	0.342	4.67e-45
102	ENSSSCG00000008854	CPE	4.44e-95	0.396104	0.721	0.447	1.33e-91
103	ENSSSCG00000014149	MEF2C	5.67e-230	0.395256	0.852	0.583	1.7e-226
104	ENSSSCG00000008913	IGFBP7	0	0.392966	1	0.992	0
105	ENSSSCG00000016535	CALD1	0	0.39244	0.999	0.983	0
106	ENSSSCG00000024134	MGLL	2.84e-97	0.389723	0.654	0.359	8.52e-94
107	ENSSSCG00000037066	GADD45A	1.19e-93	0.38883	0.9	0.815	3.57e-90
108	ENSSSCG00000011972	FILIP1L	9.94e-127	0.387099	0.767	0.526	2.98e-123
109	ENSSSCG00000011453	ITIH4	1.11e-205	0.383983	0.999	0.945	3.33e-202
110	ENSSSCG00000038384	COX4I2	1.07e-274	0.383152	0.983	0.923	3.22e-271
111	ENSSSCG00000035077	INHBA	1.64e-78	0.383075	0.634	0.351	4.93e-75
112	ENSSSCG00000011511	FRMD4B	1.45e-204	0.382694	0.74	0.326	4.36e-201
113	ENSSSCG00000021598	EVA1C	1.55e-200	0.381201	0.751	0.432	4.66e-197
114	ENSSSCG00000037598	SNX10	1.96e-88	0.381011	0.664	0.377	5.89e-85
115	ENSSSCG00000007198	ANGPT4	2.63e-254	0.378438	0.851	0.509	7.88e-251
116	ENSSSCG00000006564	RAB13	1.03e-151	0.375315	0.826	0.568	3.08e-148
117	ENSSSCG00000013849	TPM4	0	0.375242	1	0.985	0
118	ENSSSCG00000008959	CXCL2	1.77e-125	0.374942	0.996	0.968	5.32e-122
119	ENSSSCG00000029849	S1PR1	2.42e-28	0.374639	0.588	0.391	7.27e-25
120	ENSSSCG00000038969	DMPK	6.8e-61	0.368546	0.677	0.489	2.04e-57
121	ENSSSCG00000033299	FLNA	7.74e-130	0.368411	0.925	0.8	2.32e-126
122	ENSSSCG00000011129	ITIH5	3.02e-99	0.364212	0.751	0.545	9.05e-96
123	ENSSSCG00000007469	PTPN1	1.65e-214	0.363775	0.954	0.912	4.94e-211
124	ENSSSCG00000004142	CITED2	1e-66	0.363565	0.782	0.663	3e-63
125	ENSSSCG00000033613	FOXS1	6.51e-35	0.362232	0.589	0.41	1.95e-31
126	ENSSSCG00000021026	TMEM51	1.33e-41	0.356201	0.605	0.424	3.99e-38
127	ENSSSCG00000008504	CRIM1	1.8e-100	0.354994	0.749	0.524	5.39e-97
128	ENSSSCG00000038948	ETS2	5.95e-220	0.354167	0.979	0.904	1.79e-216
129	ENSSSCG00000021359	CDC42EP3	3.76e-162	0.348046	0.758	0.413	1.13e-158
130	ENSSSCG00000010312	PLAU	2.66e-62	0.345306	0.969	0.911	7.97e-59
131	ENSSSCG00000035037	SIK1	1.9e-108	0.344856	0.838	0.753	5.7e-105
132	ENSSSCG00000000951	CSRP2	1.83e-64	0.344224	0.741	0.547	5.48e-61
133	ENSSSCG00000007817	IL4R	1.5e-150	0.343761	0.901	0.779	4.51e-147
134	ENSSSCG00000026257	STMN1	6.31e-148	0.343707	0.878	0.629	1.89e-144
135	ENSSSCG00000004549	RBPMS2	1e-114	0.340825	0.712	0.421	3e-111
136	ENSSSCG00000040575	ISG15	1.7e-129	0.33942	0.985	0.89	5.1e-126
137	ENSSSCG00000021306	GJC1	3.5e-58	0.338455	0.679	0.542	1.05e-54
138	ENSSSCG00000036317	VASP	2.35e-115	0.338265	0.772	0.536	7.04e-112
139	ENSSSCG00000038506	CD46	3.21e-137	0.336301	0.916	0.78	9.63e-134
140	ENSSSCG00000033120	PALM2AKAP2	2.15e-175	0.334744	0.984	0.92	6.46e-172
141	ENSSSCG00000000273	PRR13	8.33e-199	0.333776	0.956	0.894	2.5e-195
142	ENSSSCG00000005096	HIF1A	2.32e-129	0.332695	0.868	0.806	6.97e-126
143	ENSSSCG00000009128	AP1AR	1.9e-76	0.332615	0.748	0.582	5.69e-73
144	ENSSSCG00000005243	PGM5	2.93e-150	0.331546	0.909	0.683	8.8e-147
145	ENSSSCG00000040822	RERGL	1.89e-55	0.331532	0.575	0.159	5.67e-52
146	ENSSSCG00000011110	CCDC3	2.09e-156	0.330367	0.659	0.227	6.27e-153
147	ENSSSCG00000000600	EPS8	8.15e-114	0.330146	0.785	0.522	2.44e-110
148	ENSSSCG00000022230	CD9	7.17e-134	0.329504	0.959	0.764	2.15e-130
149	ENSSSCG00000000298	PPP1R1A	4.43e-46	0.3279	0.583	0.309	1.33e-42
150	ENSSSCG00000017500	TCAP	6.88e-204	0.327273	0.703	0.321	2.06e-200
151	ENSSSCG00000022301	EIF4EBP1	3.74e-79	0.322212	0.849	0.735	1.12e-75
152	ENSSSCG00000010313	VCL	1.65e-121	0.322152	0.837	0.662	4.94e-118
153	ENSSSCG00000036702	ACTN1	2.82e-67	0.320947	0.723	0.606	8.45e-64
154	ENSSSCG00000005040	GNPNAT1	1.02e-51	0.320299	0.734	0.608	3.05e-48
155	ENSSSCG00000010493	PDLIM1	8.23e-56	0.320097	0.63	0.442	2.47e-52
156	ENSSSCG00000005593	OLFML2A	6.21e-85	0.319819	0.799	0.622	1.86e-81
157	ENSSSCG00000010962	FRMD3	1.56e-59	0.318884	0.646	0.395	4.68e-56
158	ENSSSCG00000010449	CH25H	2.86e-33	0.316621	0.571	0.375	8.58e-30
159	ENSSSCG00000002965	ACTN4	4.53e-171	0.31429	0.919	0.806	1.36e-167
160	ENSSSCG00000005981	FBXO32	1.01e-211	0.313902	0.786	0.444	3.04e-208
161	ENSSSCG00000020720	IRAG1	1.19e-11	0.313218	0.526	0.255	3.57e-08
162	ENSSSCG00000006981	MICU3	8.79e-95	0.313097	0.701	0.402	2.64e-91
163	ENSSSCG00000005385	NR4A3	2.66e-98	0.309984	0.89	0.812	7.98e-95
164	ENSSSCG00000010831	DUSP10	5.44e-266	0.305887	0.772	0.344	1.63e-262
165	ENSSSCG00000024613	GUCY1A2	6.05e-87	0.302772	0.598	0.13	1.81e-83
166	ENSSSCG00000038455	RBM24	1.08e-20	0.302525	0.542	0.242	3.23e-17
167	ENSSSCG00000010894	TP53BP2	2.07e-100	0.301357	0.845	0.806	6.21e-97
168	ENSSSCG00000012234	SRPX	5.87e-48	0.301074	0.715	0.585	1.76e-44
169	ENSSSCG00000032436		3.21e-57	0.301066	0.745	0.605	9.62e-54
170	ENSSSCG00000004973	UACA	5.98e-83	0.29998	0.789	0.618	1.79e-79
171	ENSSSCG00000006887	CNN3	1.65e-146	0.299029	0.917	0.831	4.95e-143
172	ENSSSCG00000012766	BGN	1.08e-268	0.297512	0.998	0.98	3.23e-265
173	ENSSSCG00000000036	PACSIN2	1.52e-62	0.296781	0.73	0.576	4.55e-59
174	ENSSSCG00000008388	REL	6.02e-125	0.296711	0.834	0.536	1.8e-121
175	ENSSSCG00000002449	NDUFB1	2.16e-26	0.296376	0.671	0.56	6.48e-23
176	ENSSSCG00000004221	HINT3	8.33e-209	0.293233	0.839	0.507	2.5e-205
177	ENSSSCG00000011120	USP6NL	9.63e-57	0.292727	0.693	0.493	2.89e-53
178	ENSSSCG00000016850	LIFR	1.32e-233	0.292686	0.9	0.557	3.95e-230
179	ENSSSCG00000021893	ROCK1	2.42e-115	0.291775	0.894	0.813	7.26e-112
180	ENSSSCG00000037645	COTL1	3.33e-49	0.291598	0.691	0.539	9.99e-46
181	ENSSSCG00000022128	MXI1	1.38e-112	0.291011	0.821	0.534	4.14e-109
182	ENSSSCG00000014255	SLC12A2	1.02e-289	0.290463	0.883	0.448	3.07e-286
183	ENSSSCG00000015599	PPP2R5A	4.47e-87	0.289754	0.804	0.589	1.34e-83
184	ENSSSCG00000009551	ARHGEF7	9.09e-45	0.289239	0.621	0.372	2.73e-41
185	ENSSSCG00000036956	SOCS3	1.32e-52	0.289168	0.931	0.821	3.96e-49
186	ENSSSCG00000028983	TBC1D1	1.05e-33	0.2889	0.635	0.494	3.14e-30
187	ENSSSCG00000003766	DNAJB4	1.51e-52	0.288421	0.814	0.727	4.53e-49
188	ENSSSCG00000016076	COQ10B	8.52e-64	0.287847	0.768	0.658	2.56e-60
189	ENSSSCG00000025224	ACYP2	9.2e-12	0.286431	0.57	0.454	2.76e-08
190	ENSSSCG00000000145	MYH9	1.35e-23	0.286025	0.635	0.556	4.06e-20
191	ENSSSCG00000000571	ABCC9	1.42e-93	0.284928	0.644	0.295	4.25e-90
192	ENSSSCG00000031378	KBTBD6	4.32e-48	0.284483	0.688	0.507	1.3e-44
193	ENSSSCG00000004136	AIG1	8.04e-07	0.284393	0.539	0.379	0.00241201
194	ENSSSCG00000005235	KANK1	3.91e-61	0.281986	0.652	0.386	1.17e-57
195	ENSSSCG00000040334	CBX6	1.3e-69	0.281735	0.671	0.407	3.91e-66
196	ENSSSCG00000006325	MGST3	8.6e-167	0.281469	0.963	0.877	2.58e-163
197	ENSSSCG00000002385	TGFB3	1.73e-91	0.278719	0.758	0.482	5.18e-88
198	ENSSSCG00000012026	ADAMTS1	4.09e-41	0.277548	0.804	0.806	1.23e-37
199	ENSSSCG00000031170	TMEM123	1.06e-54	0.276152	0.693	0.488	3.18e-51
200	ENSSSCG00000012525	BEX1	1.33e-130	0.273951	0.75	0.419	4e-127
201	ENSSSCG00000017245	CDC42EP4	1.34e-79	0.273665	0.849	0.791	4.03e-76
202	ENSSSCG00000006463	PEAR1	7.01e-76	0.273057	0.805	0.643	2.1e-72
203	ENSSSCG00000007854	DCUN1D3	3.44e-18	0.271038	0.632	0.518	1.03e-14
204	ENSSSCG00000016646	IFRD1	3.06e-111	0.270923	0.952	0.931	9.17e-108
205	ENSSSCG00000014157	NR2F1	1.63e-58	0.270793	0.725	0.542	4.9e-55
206	ENSSSCG00000011133	PFKFB3	3e-288	0.2688	0.924	0.559	9.01e-285
207	ENSSSCG00000003471	EPHA2	6.7e-48	0.268241	0.696	0.502	2.01e-44
208	ENSSSCG00000006105	GEM	2.27e-140	0.267657	0.991	0.94	6.82e-137
209	ENSSSCG00000010198	BMS1	8.16e-67	0.262597	0.79	0.584	2.45e-63
210	ENSSSCG00000010311	CAMK2G	2.47e-92	0.261781	0.695	0.396	7.4e-89
211	ENSSSCG00000020705	MAP3K8	8.59e-97	0.260431	0.953	0.881	2.58e-93
212	ENSSSCG00000009422	TSC22D1	2.77e-32	0.255854	0.784	0.658	8.31e-29
213	ENSSSCG00000008294	ACTG2	2.3e-88	0.255811	0.334	0.015	6.89e-85
214	ENSSSCG00000032383		1.19e-194	0.254199	0.734	0.355	3.57e-191
215	ENSSSCG00000035952	TGFB1I1	1.88e-24	0.25255	0.657	0.489	5.63e-21
216	ENSSSCG00000006995	ASAH1	4.28e-88	-0.250312	0.449	0.536	1.28e-84
217	ENSSSCG00000011026	ARHGAP12	4.1e-139	-0.250671	0.504	0.624	1.23e-135
218	ENSSSCG00000013667	COL5A3	5.57e-95	-0.253287	0.931	0.933	1.67e-91
219	ENSSSCG00000040607	MAF	2.53e-90	-0.253793	0.652	0.704	7.6e-87
220	ENSSSCG00000023298	SRXN1	1.93e-56	-0.255906	0.901	0.806	5.78e-53
221	ENSSSCG00000036814	CLEC11A	3.85e-98	-0.256815	0.916	0.903	1.15e-94
222	ENSSSCG00000002831	IRX3	4.01e-56	-0.256912	0.722	0.708	1.2e-52
223	ENSSSCG00000010698	FGFR2	1.54e-88	-0.258457	0.523	0.597	4.62e-85
224	ENSSSCG00000033010	AHNAK	7.15e-102	-0.259053	0.911	0.959	2.15e-98
225	ENSSSCG00000034510	ORAI1	1.08e-66	-0.259936	0.654	0.652	3.25e-63
226	ENSSSCG00000004114	ADGB	5.84e-70	-0.26154	0.87	0.798	1.75e-66
227	ENSSSCG00000010746	ADAM12	1.58e-43	-0.263718	0.771	0.667	4.75e-40
228	ENSSSCG00000010816	TGFB2	1.28e-131	-0.263951	0.959	0.927	3.83e-128
229	ENSSSCG00000005992	HAS2	3.09e-37	-0.264519	0.726	0.66	9.27e-34
230	ENSSSCG00000026516	EPHB3	1.03e-174	-0.264529	0.413	0.602	3.09e-171
231	ENSSSCG00000035940	SPSB1	2.87e-107	-0.265127	0.647	0.797	8.62e-104
232	ENSSSCG00000012576	CHRDL1	2.02e-109	-0.265344	0.96	0.911	6.05e-106
233	ENSSSCG00000011014	BAMBI	9.13e-98	-0.266451	0.588	0.662	2.74e-94
234	ENSSSCG00000004822	ALDH1A3	4.81e-22	-0.266464	0.889	0.711	1.44e-18
235	ENSSSCG00000003616	FAM167B	6.69e-38	-0.267468	0.706	0.574	2.01e-34
236	ENSSSCG00000005437	KLF4	6.85e-176	-0.268081	0.992	0.993	2.05e-172
237	ENSSSCG00000000234	TAMALIN	9.32e-73	-0.268516	0.794	0.817	2.8e-69
238	ENSSSCG00000011495	PRICKLE2	1.47e-88	-0.268688	0.563	0.635	4.42e-85
239	ENSSSCG00000017498	PPP1R1B	3.58e-80	-0.269813	0.685	0.772	1.07e-76
240	ENSSSCG00000004218	RSPO3	5.34e-31	-0.270351	0.78	0.63	1.6e-27
241	ENSSSCG00000033760	LTBP4	1.14e-108	-0.272186	0.969	0.929	3.41e-105
242	ENSSSCG00000008723	HTRA3	7.13e-09	-0.272515	0.802	0.567	2.14e-05
243	ENSSSCG00000009256	ANTXR2	1.13e-32	-0.273326	0.712	0.617	3.4e-29
244	ENSSSCG00000016782	OTULINL	1.03e-30	-0.273773	0.886	0.703	3.1e-27
245	ENSSSCG00000015714	CCDC93	8.45e-123	-0.273834	0.512	0.62	2.53e-119
246	ENSSSCG00000013030	PRDX5	4.28e-130	-0.277072	0.947	0.925	1.28e-126
247	ENSSSCG00000027124		2.22e-99	-0.2789	0.663	0.817	6.67e-96
248	ENSSSCG00000014016	SQSTM1	8.3e-235	-0.279251	0.984	0.997	2.49e-231
249	ENSSSCG00000023611	TNXB	1.04e-45	-0.279825	0.555	0.516	3.13e-42
250	ENSSSCG00000009668	CLU	1.01e-43	-0.280474	0.958	0.874	3.03e-40
251	ENSSSCG00000006088	SDC2	2.42e-148	-0.280674	0.905	0.958	7.26e-145
252	ENSSSCG00000006800	CD53	1.11e-65	-0.280974	0.422	0.479	3.34e-62
253	ENSSSCG00000006729	TENT5C	3.77e-68	-0.281409	0.941	0.827	1.13e-64
254	ENSSSCG00000032398	VGLL3	0	-0.282427	0.229	0.571	0
255	ENSSSCG00000032444	PLXDC2	4.62e-88	-0.282594	0.622	0.691	1.39e-84
256	ENSSSCG00000032369	HSD3B7	1.02e-67	-0.283941	0.616	0.597	3.07e-64
257	ENSSSCG00000004572	C2CD4B	3.81e-09	-0.286348	0.897	0.718	1.14e-05
258	ENSSSCG00000028623	RARRES1	1.16e-113	-0.286458	0.584	0.614	3.47e-110
259	ENSSSCG00000008138	GCC2	7.81e-84	-0.288012	0.644	0.673	2.34e-80
260	ENSSSCG00000012001	ROBO1	8.99e-15	-0.288171	0.867	0.625	2.7e-11
261	ENSSSCG00000006238	CYP7A1	1.18e-25	-0.288425	0.606	0.53	3.54e-22
262	ENSSSCG00000005267	ANXA1	1.53e-285	-0.28916	0.998	1	4.59e-282
263	ENSSSCG00000011695	AGTR1	6.44e-63	-0.289325	0.854	0.747	1.93e-59
264	ENSSSCG00000031648	CCN5	4.95e-29	-0.289359	0.595	0.509	1.48e-25
265	ENSSSCG00000020846	SCARA3	1.02e-80	-0.29037	0.771	0.724	3.07e-77
266	ENSSSCG00000040631	LPL	1.27e-127	-0.291101	0.924	0.954	3.8e-124
267	ENSSSCG00000015815	FGFR1	5.65e-143	-0.291383	0.898	0.943	1.69e-139
268	ENSSSCG00000034723	PYCR1	2.7e-71	-0.291667	0.722	0.724	8.11e-68
269	ENSSSCG00000025822	SFRP1	4.25e-08	-0.292498	0.885	0.65	0.000127588
270	ENSSSCG00000033175	SASH1	8.36e-113	-0.292499	0.83	0.849	2.51e-109
271	ENSSSCG00000012050	RCAN1	4.12e-77	-0.292565	0.693	0.722	1.24e-73
272	ENSSSCG00000011194	ANKRD28	4.85e-135	-0.2928	0.965	0.941	1.46e-131
273	ENSSSCG00000017700		4.48e-35	-0.292876	0.606	0.53	1.34e-31
274	ENSSSCG00000008374	B3GNT2	1.02e-70	-0.293918	0.854	0.776	3.07e-67
275	ENSSSCG00000037508	GSN	0	-0.295179	1	1	0
276	ENSSSCG00000039045	SLC26A2	3.89e-35	-0.295469	0.759	0.625	1.17e-31
277	ENSSSCG00000009745	ADGRD1	2.58e-11	-0.295607	0.716	0.557	7.75e-08
278	ENSSSCG00000039056	GAS7	2.07e-46	-0.297027	0.852	0.656	6.2e-43
279	ENSSSCG00000035419	RARRES2	2.17e-178	-0.297598	0.99	0.979	6.5e-175
280	ENSSSCG00000035101	KLF5	2.99e-201	-0.297614	0.396	0.612	8.96e-198
281	ENSSSCG00000036436	FZD1	3.91e-46	-0.29802	0.784	0.675	1.17e-42
282	ENSSSCG00000005943	ST3GAL1	1.41e-48	-0.29924	0.816	0.681	4.23e-45
283	ENSSSCG00000034491	PRICKLE1	1.12e-125	-0.299788	0.536	0.612	3.36e-122
284	ENSSSCG00000027114	PODN	8.72e-95	-0.300562	0.739	0.8	2.62e-91
285	ENSSSCG00000025034	LAPTM5	0	-0.30072	0.182	0.472	0
286	ENSSSCG00000009169	SLC39A8	5.35e-45	-0.300865	0.921	0.711	1.6e-41
287	ENSSSCG00000016665	BMPER	8.65e-92	-0.301042	0.688	0.631	2.6e-88
288	ENSSSCG00000023333	FCN2	3.47e-34	-0.301387	0.969	0.891	1.04e-30
289	ENSSSCG00000012371	AR	3.63e-79	-0.301684	0.704	0.713	1.09e-75
290	ENSSSCG00000010011	TCN2	2.2e-86	-0.302055	0.629	0.631	6.61e-83
291	ENSSSCG00000022895	CRYBG3	3.45e-43	-0.30235	0.751	0.651	1.03e-39
292	ENSSSCG00000010627	PDCD4	9.36e-131	-0.304756	0.921	0.912	2.81e-127
293	ENSSSCG00000009480	NDFIP2	6.92e-129	-0.304982	0.53	0.706	2.07e-125
294	ENSSSCG00000001455		1.43e-50	-0.30503	0.45	0.5	4.29e-47
295	ENSSSCG00000002852	PLEKHF1	4e-41	-0.306515	0.706	0.597	1.2e-37
296	ENSSSCG00000028536	LHFPL2	1.31e-87	-0.306526	0.798	0.743	3.92e-84
297	ENSSSCG00000015413	FGL2	7.6e-117	-0.306917	0.95	0.938	2.28e-113
298	ENSSSCG00000007463	PTGIS	3.87e-64	-0.30793	0.838	0.75	1.16e-60
299	ENSSSCG00000003839	PLPP3	2.08e-275	-0.308513	0.998	0.992	6.24e-272
300	ENSSSCG00000012053	CBR3	1.27e-128	-0.308576	0.556	0.667	3.81e-125
301	ENSSSCG00000000681	P3H3	3.79e-105	-0.310858	0.828	0.819	1.14e-101
302	ENSSSCG00000014139	ARSK	1.2e-88	-0.311161	0.633	0.632	3.59e-85
303	ENSSSCG00000031712	MFAP5	2.64e-58	-0.31193	0.48	0.473	7.91e-55
304	ENSSSCG00000017705	CCL5	8.35e-49	-0.312968	0.87	0.591	2.5e-45
305	ENSSSCG00000015270	FMOD	7.35e-55	-0.315227	0.807	0.703	2.21e-51
306	ENSSSCG00000013599	ANGPTL4	4.73e-227	-0.317996	0.982	0.991	1.42e-223
307	ENSSSCG00000002013	DHRS4	3.64e-119	-0.318646	0.963	0.898	1.09e-115
308	ENSSSCG00000025085	NEGR1	2.09e-43	-0.318873	0.846	0.686	6.26e-40
309	ENSSSCG00000009865	TBX3	1.77e-88	-0.319797	0.941	0.798	5.32e-85
310	ENSSSCG00000008799	LIMCH1	4.56e-34	-0.319818	0.825	0.642	1.37e-30
311	ENSSSCG00000027487	LAT2	1.3e-119	-0.320721	0.446	0.555	3.9e-116
312	ENSSSCG00000016991	DUSP1	2.83e-153	-0.32138	0.98	0.959	8.49e-150
313	ENSSSCG00000024692	RRBP1	2.74e-261	-0.321628	0.991	0.989	8.21e-258
314	ENSSSCG00000007435	PLTP	8.94e-68	-0.32211	0.821	0.701	2.68e-64
315	ENSSSCG00000011727	PTX3	9.59e-95	-0.324629	0.951	0.875	2.88e-91
316	ENSSSCG00000035958	EVA1A	1.49e-29	-0.325379	0.72	0.585	4.48e-26
317	ENSSSCG00000033844	CYP1B1	9.82e-51	-0.331695	0.889	0.721	2.95e-47
318	ENSSSCG00000025049	CYBRD1	7.95e-141	-0.33272	0.616	0.796	2.39e-137
319	ENSSSCG00000003694	EMILIN2	5.73e-50	-0.333537	0.848	0.705	1.72e-46
320	ENSSSCG00000025578	ALDH1A2	2.05e-24	-0.335318	0.882	0.661	6.14e-21
321	ENSSSCG00000030535	SNX9	1.11e-146	-0.336482	0.745	0.893	3.34e-143
322	ENSSSCG00000002039	MMP14	7.77e-145	-0.337458	0.842	0.873	2.33e-141
323	ENSSSCG00000022506	COL6A1	0	-0.337837	0.998	0.993	0
324	ENSSSCG00000008239	CAPG	1.13e-149	-0.343293	0.742	0.833	3.4e-146
325	ENSSSCG00000016233	SERPINE2	9.37e-77	-0.344596	0.941	0.807	2.81e-73
326	ENSSSCG00000006051	CTHRC1	4.19e-77	-0.345465	0.542	0.575	1.26e-73
327	ENSSSCG00000002366	NPC2	2.39e-189	-0.348712	0.813	0.91	7.18e-186
328	ENSSSCG00000010281	PSAP	0	-0.349011	0.971	0.992	0
329	ENSSSCG00000010621	ADD3	4.73e-218	-0.350831	0.963	0.944	1.42e-214
330	ENSSSCG00000033909	GIMAP1	3.8e-131	-0.355377	0.867	0.509	1.14e-127
331	ENSSSCG00000016983	STC2	7.06e-78	-0.355784	0.659	0.628	2.12e-74
332	ENSSSCG00000035299	SFRP4	1.94e-104	-0.35616	0.518	0.567	5.83e-101
333	ENSSSCG00000028549	ECM2	1.21e-230	-0.356744	0.952	0.977	3.64e-227
334	ENSSSCG00000040706	DBN1	5.61e-112	-0.358746	0.677	0.701	1.68e-108
335	ENSSSCG00000006581	S100A16	5.52e-25	-0.359418	0.906	0.643	1.66e-21
336	ENSSSCG00000002795	CDH11	3.61e-169	-0.360474	0.87	0.86	1.08e-165
337	ENSSSCG00000015444	LAMB1	7.99e-111	-0.360984	0.918	0.814	2.4e-107
338	ENSSSCG00000002452	LGMN	1.18e-191	-0.36131	0.931	0.927	3.54e-188
339	ENSSSCG00000028530	TMEM52	5.29e-203	-0.36135	0.95	0.877	1.59e-199
340	ENSSSCG00000015268	FMO1	1.17e-101	-0.361533	0.934	0.786	3.52e-98
341	ENSSSCG00000022447	F3	2.36e-162	-0.362342	0.968	0.941	7.07e-159
342	ENSSSCG00000014012	GFPT2	2.22e-192	-0.362403	0.96	0.929	6.66e-189
343	ENSSSCG00000014984	MMP27	1.95e-68	-0.364545	0.775	0.638	5.85e-65
344	ENSSSCG00000036050	CD302	2.7e-210	-0.365555	0.906	0.931	8.11e-207
345	ENSSSCG00000022317	SLC38A10	4.55e-143	-0.366241	0.918	0.835	1.37e-139
346	ENSSSCG00000010332	PLAC9	2.66e-278	-0.367377	0.982	0.973	7.99e-275
347	ENSSSCG00000037015	SESN3	5.37e-176	-0.368335	0.563	0.768	1.61e-172
348	ENSSSCG00000008072	ASPN	5.27e-152	-0.369191	0.495	0.652	1.58e-148
349	ENSSSCG00000017137	METRNL	8.58e-206	-0.370454	0.941	0.925	2.57e-202
350	ENSSSCG00000005608	ANGPTL2	2.63e-165	-0.37293	0.755	0.826	7.9e-162
351	ENSSSCG00000001456		3.29e-50	-0.373101	0.48	0.511	9.88e-47
352	ENSSSCG00000013318	RCN1	0	-0.374164	0.975	0.985	0
353	ENSSSCG00000011147	AKR1C1	1.25e-88	-0.374819	0.93	0.768	3.75e-85
354	ENSSSCG00000014994	PDGFD	4.25e-116	-0.374884	0.793	0.742	1.28e-112
355	ENSSSCG00000009565	GAS6	8.71e-87	-0.375054	0.709	0.654	2.61e-83
356	ENSSSCG00000017355	GRN	1.39e-234	-0.377352	0.806	0.923	4.17e-231
357	ENSSSCG00000037910	DUSP6	8.28e-108	-0.378662	0.78	0.751	2.48e-104
358	ENSSSCG00000012318	MAGED1	3.04e-183	-0.380163	0.84	0.854	9.13e-180
359	ENSSSCG00000023716	TNFAIP6	9.38e-98	-0.380757	0.923	0.792	2.81e-94
360	ENSSSCG00000017306	ITGB3	3.95e-175	-0.381159	0.92	0.828	1.19e-171
361	ENSSSCG00000014274	PDLIM4	8.53e-166	-0.382592	0.938	0.835	2.56e-162
362	ENSSSCG00000012317	GSPT2	9.2e-184	-0.383221	0.875	0.898	2.76e-180
363	ENSSSCG00000001849	ANPEP	3.45e-241	-0.384049	0.965	0.942	1.04e-237
364	ENSSSCG00000006324	ALDH9A1	6.66e-235	-0.384748	0.903	0.956	2e-231
365	ENSSSCG00000016878	FGF10	5.04e-112	-0.38649	0.756	0.724	1.51e-108
366	ENSSSCG00000009004	SFRP2	1.26e-57	-0.389411	0.898	0.724	3.79e-54
367	ENSSSCG00000005455	SVEP1	7.19e-76	-0.39185	0.819	0.68	2.16e-72
368	ENSSSCG00000040843	MRAP	1.08e-131	-0.392062	0.911	0.819	3.24e-128
369	ENSSSCG00000035058	PID1	1.45e-140	-0.392084	0.934	0.805	4.34e-137
370	ENSSSCG00000007522	CTSZ	2.35e-282	-0.392172	0.972	0.986	7.04e-279
371	ENSSSCG00000037582	F2RL2	1.64e-219	-0.395368	0.906	0.899	4.93e-216
372	ENSSSCG00000013410	SWAP70	1.84e-183	-0.395708	0.683	0.776	5.53e-180
373	ENSSSCG00000035066	MYOC	3.29e-08	-0.397346	0.931	0.744	9.88e-05
374	ENSSSCG00000022429	KAZALD1	7.02e-135	-0.398185	0.88	0.783	2.11e-131
375	ENSSSCG00000006648	CTSS	7.19e-93	-0.398218	0.671	0.687	2.16e-89
376	ENSSSCG00000017422	FKBP10	1.55e-157	-0.398312	0.809	0.811	4.65e-154
377	ENSSSCG00000004207		2.38e-186	-0.401586	0.936	0.833	7.14e-183
378	ENSSSCG00000001427		5.14e-206	-0.401639	0.947	0.947	1.54e-202
379	ENSSSCG00000025561	VASN	5.23e-207	-0.403624	0.848	0.91	1.57e-203
380	ENSSSCG00000016857	DAB2	5.7e-236	-0.403672	0.935	0.959	1.71e-232
381	ENSSSCG00000014136	VCAN	3.35e-194	-0.404038	0.956	0.905	1.01e-190
382	ENSSSCG00000005688	PTGES	1.66e-152	-0.404673	0.901	0.845	4.98e-149
383	ENSSSCG00000009331	MEDAG	8.17e-137	-0.405382	0.814	0.763	2.45e-133
384	ENSSSCG00000004013	SMOC2	7.77e-43	-0.405583	0.893	0.657	2.33e-39
385	ENSSSCG00000020915	P4HA2	6.65e-250	-0.406296	0.97	0.94	1.99e-246
386	ENSSSCG00000017256	ABCA6	1.66e-234	-0.406516	0.955	0.92	4.98e-231
387	ENSSSCG00000039426	FSTL1	0	-0.407556	0.955	0.986	0
388	ENSSSCG00000007586	FSCN1	1.06e-148	-0.408823	0.926	0.809	3.19e-145
389	ENSSSCG00000039548	PTGFR	5.96e-122	-0.411027	0.919	0.772	1.79e-118
390	ENSSSCG00000008727	MSX1	2.92e-190	-0.411812	0.919	0.854	8.77e-187
391	ENSSSCG00000003603	COL16A1	1.32e-246	-0.414503	0.93	0.924	3.97e-243
392	ENSSSCG00000036618	FCGR3A	6.79e-233	-0.416486	0.337	0.535	2.04e-229
393	ENSSSCG00000021443	SGK1	2.37e-243	-0.418185	0.962	0.941	7.1e-240
394	ENSSSCG00000023784	SEMA3C	0	-0.418625	0.245	0.609	0
395	ENSSSCG00000024938	SH3BP5	2.63e-207	-0.420295	0.796	0.837	7.89e-204
396	ENSSSCG00000028461	SIRPA	9.7e-94	-0.420446	0.899	0.715	2.91e-90
397	ENSSSCG00000037360	CST3	0	-0.420498	0.999	1	0
398	ENSSSCG00000008555	CGREF1	8.01e-138	-0.42278	0.647	0.713	2.4e-134
399	ENSSSCG00000006083	LAPTM4B	0	-0.424359	0.95	0.979	0
400	ENSSSCG00000021557		2.1e-247	-0.426972	0.96	0.923	6.3e-244
401	ENSSSCG00000002919	TYROBP	1.61e-11	-0.426973	0.908	0.62	4.82e-08
402	ENSSSCG00000015999	FKBP7	3.61e-269	-0.429144	0.947	0.924	1.08e-265
403	ENSSSCG00000010959	NTRK2	2.31e-249	-0.429925	0.941	0.901	6.94e-246
404	ENSSSCG00000017164	TIMP2	0	-0.430252	0.998	0.998	0
405	ENSSSCG00000017082	SPARC	0	-0.430944	0.998	0.994	0
406	ENSSSCG00000016754	AEBP1	0	-0.43125	0.969	0.983	0
407	ENSSSCG00000034607	OGN	1.32e-213	-0.431333	0.955	0.899	3.96e-210
408	ENSSSCG00000033894	LAMA2	6.05e-123	-0.431457	0.927	0.795	1.81e-119
409	ENSSSCG00000033262	CD74	1.63e-17	-0.432644	0.664	0.6	4.89e-14
410	ENSSSCG00000024917		1.76e-185	-0.435126	0.936	0.828	5.27e-182
411	ENSSSCG00000024043	ADAMTS2	2.44e-212	-0.440056	0.576	0.73	7.31e-209
412	ENSSSCG00000006612	S100A10	0	-0.440396	0.995	1	0
413	ENSSSCG00000004012	THBS2	1.59e-131	-0.440575	0.801	0.754	4.77e-128
414	ENSSSCG00000039488	SPON2	7.77e-64	-0.441212	0.813	0.677	2.33e-60
415	ENSSSCG00000001773	TMED3	2.76e-232	-0.441389	0.829	0.872	8.28e-229
416	ENSSSCG00000004658	FBN1	4.68e-209	-0.441472	0.721	0.825	1.4e-205
417	ENSSSCG00000027466	PCOLCE	0	-0.442514	0.999	0.994	0
418	ENSSSCG00000014871	TSKU	3.22e-192	-0.443606	0.846	0.816	9.66e-189
419	ENSSSCG00000031487	LSP1	0	-0.444055	0.935	0.893	0
420	ENSSSCG00000004024	RNASET2	1.65e-248	-0.447106	0.764	0.871	4.96e-245
421	ENSSSCG00000022370	TNFSF9	3.45e-201	-0.448561	0.955	0.924	1.04e-197
422	ENSSSCG00000006988	PDGFRL	9.5e-253	-0.451865	0.96	0.931	2.85e-249
423	ENSSSCG00000024823	RCN3	1.49e-291	-0.453388	0.963	0.95	4.48e-288
424	ENSSSCG00000011609	FBLN2	5.18e-96	-0.455674	0.778	0.67	1.55e-92
425	ENSSSCG00000032330	THY1	3.33e-233	-0.456469	0.813	0.943	9.99e-230
426	ENSSSCG00000013393	SPON1	0	-0.456716	0.961	0.947	0
427	ENSSSCG00000007927	PPL	1.45e-224	-0.461483	0.929	0.851	4.35e-221
428	ENSSSCG00000002444	FBLN5	2.07e-245	-0.464603	0.942	0.864	6.2e-242
429	ENSSSCG00000004241	GJA1	0	-0.465229	0.96	0.947	0
430	ENSSSCG00000015616	HSD11B1	2.1e-297	-0.466212	0.967	0.95	6.31e-294
431	ENSSSCG00000023374	SRGN	1.36e-37	-0.468758	0.907	0.741	4.09e-34
432	ENSSSCG00000037803	MARCKS	3.24e-153	-0.472198	0.681	0.836	9.72e-150
433	ENSSSCG00000024685	GRIA2	1.08e-273	-0.477147	0.943	0.88	3.24e-270
434	ENSSSCG00000035511	C1QTNF1	0	-0.479131	0.976	0.987	0
435	ENSSSCG00000009631	PEBP4	6.58e-157	-0.486499	0.903	0.776	1.97e-153
436	ENSSSCG00000006646	ARNT	0	-0.487723	0.971	0.989	0
437	ENSSSCG00000000857	IGF1	0	-0.487903	0.964	0.942	0
438	ENSSSCG00000011959	ABI3BP	9.96e-250	-0.488146	0.938	0.876	2.99e-246
439	ENSSSCG00000011683	PCOLCE2	7.94e-209	-0.488459	0.769	0.786	2.38e-205
440	ENSSSCG00000029230	ECM1	1.28e-289	-0.488668	0.943	0.904	3.84e-286
441	ENSSSCG00000027331	COL6A3	0	-0.489969	0.982	0.99	0
442	ENSSSCG00000013742	NFIX	0	-0.491023	0.91	0.97	0
443	ENSSSCG00000013901	IFI30	0	-0.49705	0.97	0.981	0
444	ENSSSCG00000014812	FOLR2	0	-0.497384	0.952	0.935	0
445	ENSSSCG00000029949	CD248	0	-0.506936	0.976	0.981	0
446	ENSSSCG00000011831	APOD	0	-0.509814	0.991	0.986	0
447	ENSSSCG00000014840	P4HA3	3.97e-295	-0.511587	0.942	0.887	1.19e-291
448	ENSSSCG00000017389	RAMP2	1.19e-291	-0.514652	0.957	0.913	3.56e-288
449	ENSSSCG00000035293	IGF2	6.96e-160	-0.515389	0.946	0.817	2.09e-156
450	ENSSSCG00000011747	CLDN11	1.41e-285	-0.526717	0.953	0.915	4.22e-282
451	ENSSSCG00000036452	LRRC17	0	-0.535283	0.947	0.919	0
452	ENSSSCG00000003479	MFAP2	1.34e-269	-0.543913	0.952	0.889	4.02e-266
453	ENSSSCG00000017300	MRC2	0	-0.545891	0.917	0.893	0
454	ENSSSCG00000028814	SOD3	0	-0.564348	0.958	0.952	0
455	ENSSSCG00000003351	MMP23B	0	-0.567492	0.961	0.961	0
456	ENSSSCG00000003451	PDPN	0	-0.570269	0.973	0.982	0
457	ENSSSCG00000001770	CTSH	0	-0.573542	0.951	0.993	0
458	ENSSSCG00000006472	CRABP2	0	-0.574579	0.963	0.96	0
459	ENSSSCG00000016035	COL5A2	0	-0.575939	0.964	0.988	0
460	ENSSSCG00000022236	FOLR3	0	-0.586867	0.961	0.955	0
461	ENSSSCG00000016522	PTN	3.77e-278	-0.589917	0.955	0.899	1.13e-274
462	ENSSSCG00000014232	LOX	2.07e-209	-0.592854	0.887	0.851	6.2e-206
463	ENSSSCG00000000010	FBLN1	0	-0.592986	0.965	0.973	0
464	ENSSSCG00000010703	HTRA1	0	-0.595172	0.962	0.983	0
465	ENSSSCG00000005055	LGALS3	0	-0.607042	0.965	0.991	0
466	ENSSSCG00000013418	CFD	0	-0.61263	0.99	0.996	0
467	ENSSSCG00000009361	POSTN	3.07e-147	-0.61288	0.936	0.859	9.22e-144
468	ENSSSCG00000017818	SERPINF1	0	-0.613057	0.986	0.992	0
469	ENSSSCG00000011928	CCDC80	0	-0.62086	0.98	0.989	0
470	ENSSSCG00000007170	CPXM1	0	-0.622456	0.977	0.991	0
471	ENSSSCG00000009526	ITGBL1	6.04e-264	-0.627537	0.876	0.861	1.81e-260
472	ENSSSCG00000040162	NUPR1	0	-0.631049	0.983	0.992	0
473	ENSSSCG00000000916	LUM	0	-0.641535	0.982	0.991	0
474	ENSSSCG00000002829	MMP2	0	-0.643337	0.981	0.992	0
475	ENSSSCG00000008073	OMD	0	-0.644063	0.959	0.939	0
476	ENSSSCG00000015326	COL1A2	0	-0.654905	0.999	0.999	0
477	ENSSSCG00000016034	COL3A1	0	-0.655794	0.998	0.998	0
478	ENSSSCG00000036135	COL1A1	0	-0.672476	0.999	0.999	0
479	ENSSSCG00000000261	IGFBP6	0	-0.67716	0.981	0.991	0
480	ENSSSCG00000032151	CPZ	0	-0.697381	0.968	0.975	0
481	ENSSSCG00000005997	COL14A1	0	-0.712479	0.916	0.959	0
482	ENSSSCG00000011299	CLEC3B	1.35e-158	-0.726581	0.868	0.812	4.05e-155
483	ENSSSCG00000000915	DCN	0	-0.786664	0.993	0.997	0

## Sheet: SchwannCell_DEG
	ensemble_gene_id	HGNC.symbol	p_val	avg_log2FC	pct.1	pct.2	p_val_adj
1	ENSSSCG00000030921	APOA1	2.34451e-10	4.37913	1	0.786	3.79881e-06
2	ENSSSCG00000024666	FXYD3	1.02018e-08	3.7198	0.909	0.071	0.000165299
3	ENSSSCG00000015342	COL28A1	1.21091e-07	3.44943	0.819	0	0.00196203
4	ENSSSCG00000002997	MIA	7.13195e-08	3.03206	0.868	0.071	0.00115559
5	ENSSSCG00000016233	SERPINE2	9.38088e-10	2.96006	0.995	0.143	1.51998e-05
6	ENSSSCG00000004885	CDH19	1.32884e-08	2.70991	0.88	0	0.000215313
7	ENSSSCG00000031649	RNASE1	1.25994e-07	2.646	0.907	0.143	0.00204148
8	ENSSSCG00000031831	CADM1	3.93461e-08	2.61942	0.941	0.071	0.000637525
9	ENSSSCG00000017723	CCL2	2.51482e-07	2.59347	0.965	0.357	0.00407477
10	ENSSSCG00000009222	SPARCL1	1.04815e-07	2.39148	0.993	0.286	0.00169831
11	ENSSSCG00000034570	IFI6	1.07535e-06	2.35116	0.991	0.929	0.0174238
12	ENSSSCG00000037508	GSN	5.09242e-08	2.31559	1	1	0.000825124
13	ENSSSCG00000013341	LUZP2	2.57684e-07	2.29354	0.793	0	0.00417526
14	ENSSSCG00000008913	IGFBP7	1.58041e-08	2.25598	1	0.929	0.000256074
15	ENSSSCG00000013401	DKK3	1.04073e-07	2.21764	0.935	0.357	0.00168629
16	ENSSSCG00000015399	SEMA3E	1.21497e-06	2.20753	0.744	0	0.0196861
17	ENSSSCG00000024591	ETV1	1.76272e-06	2.12424	0.732	0	0.0285614
18	ENSSSCG00000007039	PRNP	6.71597e-08	2.07022	1	0.786	0.00108819
19	ENSSSCG00000033189	FAM3D	2.03558e-06	2.01662	0.817	0.071	0.0329826
20	ENSSSCG00000014921	PRSS23	5.36195e-07	1.97047	0.876	0.143	0.00868797
21	ENSSSCG00000021374	FXYD7	7.61588e-07	1.89493	1	0.857	0.01234
22	ENSSSCG00000011453	ITIH4	3.80874e-09	1.87516	0.966	0.357	6.1713e-05
23	ENSSSCG00000016034	COL3A1	2.98502e-07	1.87169	1	1	0.00483664
24	ENSSSCG00000011831	APOD	6.33577e-07	1.8186	1	0.929	0.0102658
25	ENSSSCG00000025531	SSPN	2.24244e-06	1.69132	0.88	0.571	0.0363342
26	ENSSSCG00000010703	HTRA1	1.42945e-07	1.64981	1	1	0.00231613
27	ENSSSCG00000035066	MYOC	5.22284e-12	1.57618	0.845	0	8.46256e-08
28	ENSSSCG00000009434	RGCC	6.73412e-07	1.54039	0.996	0.929	0.0109113
29	ENSSSCG00000023333	FCN2	2.43659e-06	1.47535	0.928	0.143	0.03948
30	ENSSSCG00000010959	NTRK2	2.53471e-08	1.44447	0.82	0	0.000410699
31	ENSSSCG00000000857	IGF1	3.38617e-09	1.20796	0.933	0.071	5.48661e-05
32	ENSSSCG00000012317	GSPT2	2.19967e-09	1.01689	0.887	0.071	3.56413e-05
33	ENSSSCG00000005380	COL15A1	1.15878e-06	0.993645	0.812	0.071	0.0187757
34	ENSSSCG00000031487	LSP1	7.01866e-11	0.988368	0.806	0	1.13723e-06
35	ENSSSCG00000017306	ITGB3	1.43055e-06	0.981553	0.733	0.071	0.0231792
36	ENSSSCG00000034973	CXCL12	9.8445e-07	0.922255	0.838	0.071	0.015951
37	ENSSSCG00000038384	COX4I2	1.31765e-07	0.882591	0.903	0.286	0.00213499
38	ENSSSCG00000039731	GLRX	1.4975e-06	0.859791	0.651	0	0.024264
39	ENSSSCG00000026729	TMEM150C	1.16198e-07	0.760255	0.781	0.071	0.00188276
40	ENSSSCG00000014310	CXCL14	1.26521e-08	0.34461	0.866	0.071	0.000205002
41	ENSSSCG00000031533		1.1265e-06	-0.258643	0.009	0.143	0.0182527
42	ENSSSCG00000013388	PDE3B	1.04987e-06	-0.260166	0.009	0.143	0.017011
43	ENSSSCG00000035849	PTPRF	2.20156e-07	-0.26169	0.007	0.143	0.00356719
44	ENSSSCG00000039186	RAB25	3.25767e-08	-0.264744	0.006	0.143	0.00052784
45	ENSSSCG00000008796	RBM47	8.52102e-13	-0.266273	0.003	0.143	1.38066e-08
46	ENSSSCG00000003832	TACSTD2	2.98153e-08	-0.266273	0.006	0.143	0.000483098
47	ENSSSCG00000007147	HSPA12B	9.67719e-11	-0.267803	0.004	0.143	1.568e-06
48	ENSSSCG00000033003	WFDC2	2.59737e-09	-0.267803	0.005	0.143	4.20852e-05
49	ENSSSCG00000003513	ECE1	9.6443e-07	-0.267803	0.009	0.143	0.0156267
50	ENSSSCG00000017103	SRD5A1	2.39473e-09	-0.27087	0.005	0.143	3.88019e-05
51	ENSSSCG00000031174	FBP1	8.31701e-16	-0.273943	0.002	0.143	1.3476e-11
52	ENSSSCG00000006369	F11R	7.46944e-16	-0.277022	0.002	0.143	1.21027e-11
53	ENSSSCG00000011973	COL8A1	7.46944e-16	-0.277022	0.002	0.143	1.21027e-11
54	ENSSSCG00000003113	C5AR2	7.29335e-31	-0.280108	0	0.143	1.18174e-26
55	ENSSSCG00000025072	C16orf89	7.29335e-31	-0.280108	0	0.143	1.18174e-26
56	ENSSSCG00000028997	HOXA9	7.29335e-31	-0.280108	0	0.143	1.18174e-26
57	ENSSSCG00000015426	RELN	2.10029e-07	-0.344152	0.007	0.143	0.0034031
58	ENSSSCG00000017219	HID1	8.59356e-11	-0.351798	0.004	0.143	1.39242e-06
59	ENSSSCG00000014957	C11orf97	8.02328e-16	-0.356405	0.002	0.143	1.30001e-11
60	ENSSSCG00000011298	CDCP1	7.60011e-13	-0.356405	0.003	0.143	1.23145e-08
61	ENSSSCG00000005095	PRKCH	7.45069e-11	-0.356405	0.004	0.143	1.20723e-06
62	ENSSSCG00000007602	BAIAP2L1	7.46944e-16	-0.357944	0.002	0.143	1.21027e-11
63	ENSSSCG00000009613	DMTN	7.46944e-16	-0.357944	0.002	0.143	1.21027e-11
64	ENSSSCG00000016570	TSPAN33	7.46944e-16	-0.357944	0.002	0.143	1.21027e-11
65	ENSSSCG00000000656	CLEC2B	7.56168e-21	-0.359484	0.001	0.143	1.22522e-16
66	ENSSSCG00000024022	TRPC6	7.56068e-21	-0.359484	0.001	0.143	1.22506e-16
67	ENSSSCG00000038540	OLFML1	3.99068e-09	-0.360945	0.036	0.357	6.4661e-05
68	ENSSSCG00000038489	BHLHA15	7.29335e-31	-0.36257	0	0.143	1.18174e-26
69	ENSSSCG00000012960	CST6	7.2928e-31	-0.36257	0	0.143	1.18165e-26
70	ENSSSCG00000015271	PRELP	6.77589e-10	-0.39033	0.047	0.429	1.0979e-05
71	ENSSSCG00000035392	IGFBP2	9.64951e-14	-0.398315	0.045	0.5	1.56351e-09
72	ENSSSCG00000001788	STARD5	4.75505e-10	-0.411519	0.012	0.214	7.70461e-06
73	ENSSSCG00000021515	HS3ST1	1.93566e-09	-0.413034	0.013	0.214	3.13636e-05
74	ENSSSCG00000040981	GMFG	2.403e-15	-0.417587	0.006	0.214	3.89359e-11
75	ENSSSCG00000015823	RAB11FIP1	7.64443e-11	-0.417587	0.011	0.214	1.23863e-06
76	ENSSSCG00000017778	DHRS13	9.92083e-12	-0.420631	0.01	0.214	1.60747e-07
77	ENSSSCG00000024389	SIGIRR	2.10031e-07	-0.422155	0.007	0.143	0.00340313
78	ENSSSCG00000024000	EFCC1	5.29153e-14	-0.425208	0.007	0.214	8.57386e-10
79	ENSSSCG00000011038	MRC1	2.29954e-09	-0.426737	0.005	0.143	3.72594e-05
80	ENSSSCG00000006547	SHE	2.06743e-07	-0.426737	0.007	0.143	0.00334986
81	ENSSSCG00000020785	DES	8.02475e-16	-0.428268	0.002	0.143	1.30025e-11
82	ENSSSCG00000008344	ARHGAP25	7.63072e-11	-0.43287	0.004	0.143	1.23641e-06
83	ENSSSCG00000028076	ZBTB7C	7.63072e-11	-0.43287	0.004	0.143	1.23641e-06
84	ENSSSCG00000011795	IGF2BP2	7.17715e-13	-0.435946	0.003	0.143	1.16291e-08
85	ENSSSCG00000032221	FAM110C	7.56168e-21	-0.437487	0.001	0.143	1.22522e-16
86	ENSSSCG00000022318	ERG	6.87103e-21	-0.439029	0.001	0.143	1.11331e-16
87	ENSSSCG00000007350	PPP1R16B	1.68871e-45	-0.440573	0	0.214	2.73622e-41
88	ENSSSCG00000030217	COLGALT2	7.29335e-31	-0.440573	0	0.143	1.18174e-26
89	ENSSSCG00000031074	FAM110D	7.29335e-31	-0.440573	0	0.143	1.18174e-26
90	ENSSSCG00000037935	CYYR1	7.29335e-31	-0.440573	0	0.143	1.18174e-26
91	ENSSSCG00000012448	ITM2A	1.20569e-07	-0.484006	0.017	0.214	0.00195359
92	ENSSSCG00000029151	RASIP1	1.64709e-15	-0.499209	0.006	0.214	2.66878e-11
93	ENSSSCG00000014933	NAALAD2	1.88105e-07	-0.499209	0.007	0.143	0.00304787
94	ENSSSCG00000022618	CMTM8	6.79676e-13	-0.500738	0.009	0.214	1.10128e-08
95	ENSSSCG00000015923	NOSTRIN	2.54102e-08	-0.503801	0.006	0.143	0.000411721
96	ENSSSCG00000017508	STAC2	7.20683e-16	-0.509947	0.002	0.143	1.16772e-11
97	ENSSSCG00000006025		7.29335e-31	-0.514573	0	0.143	1.18174e-26
98	ENSSSCG00000009520	ZIC2	7.29335e-31	-0.514573	0	0.143	1.18174e-26
99	ENSSSCG00000013300	EHF	7.29335e-31	-0.514573	0	0.143	1.18174e-26
100	ENSSSCG00000031712	MFAP5	3.2036e-21	-0.520765	0.056	0.714	5.19079e-17
101	ENSSSCG00000022112	DOCK9	4.68423e-09	-0.527429	0.025	0.286	7.58985e-05
102	ENSSSCG00000008854	CPE	1.78084e-11	-0.530918	0.089	0.643	2.8855e-07
103	ENSSSCG00000035299	SFRP4	4.3387e-16	-0.532603	0.087	0.786	7.02999e-12
104	ENSSSCG00000021988	TUSC3	2.75175e-07	-0.534869	0.032	0.286	0.00445866
105	ENSSSCG00000009361	POSTN	1.85212e-08	-0.550149	0.89	1	0.0003001
106	ENSSSCG00000024043	ADAMTS2	1.41398e-06	-0.555068	0.268	0.857	0.0229107
107	ENSSSCG00000011511	FRMD4B	1.73641e-08	-0.555909	0.015	0.214	0.000281351
108	ENSSSCG00000015982	HOXD9	3.26145e-10	-0.561977	0.012	0.214	5.28454e-06
109	ENSSSCG00000000433	B4GALNT1	1.40026e-09	-0.561977	0.013	0.214	2.26885e-05
110	ENSSSCG00000004039	SLC22A3	7.34327e-12	-0.568071	0.01	0.214	1.18983e-07
111	ENSSSCG00000017297	CYB561	8.61231e-07	-0.571127	0.009	0.143	0.0139545
112	ENSSSCG00000030209	MFNG	1.50435e-27	-0.578797	0.002	0.214	2.4375e-23
113	ENSSSCG00000012137	BMX	2.75087e-34	-0.581877	0.001	0.214	4.45723e-30
114	ENSSSCG00000027617	SYNPR	7.29335e-31	-0.584963	0	0.143	1.18174e-26
115	ENSSSCG00000005650	CERCAM	3.12029e-13	-0.601859	0.094	0.714	5.05581e-09
116	ENSSSCG00000011070	MPP7	3.55175e-14	-0.606466	0.014	0.286	5.7549e-10
117	ENSSSCG00000007151	CDC25B	2.75344e-07	-0.610963	0.018	0.214	0.0044614
118	ENSSSCG00000012020	NCAM2	1.48194e-09	-0.619999	0.013	0.214	2.40119e-05
119	ENSSSCG00000012818	F8	3.00294e-16	-0.624538	0.012	0.286	4.86566e-12
120	ENSSSCG00000021748	PRR5	2.70289e-08	-0.637859	0.06	0.429	0.000437949
121	ENSSSCG00000003582	SMPDL3B	2.01227e-34	-0.639772	0.003	0.286	3.26048e-30
122	ENSSSCG00000008072	ASPN	1.26116e-23	-0.641734	0.062	0.786	2.04345e-19
123	ENSSSCG00000037701	GPR182	7.2928e-31	-0.652077	0	0.143	1.18165e-26
124	ENSSSCG00000006230	CLVS1	1.68871e-45	-0.652077	0	0.214	2.73622e-41
125	ENSSSCG00000005620	SH2D3C	2.11109e-09	-0.65719	0.024	0.286	3.4206e-05
126	ENSSSCG00000006572	NPR1	1.18424e-07	-0.658673	0.031	0.286	0.00191882
127	ENSSSCG00000039946	CD34	8.47034e-38	-0.673593	0.024	0.643	1.37245e-33
128	ENSSSCG00000007356	PLCG1	1.08514e-06	-0.679604	0.02	0.214	0.0175826
129	ENSSSCG00000006051	CTHRC1	4.9797e-23	-0.692929	0.062	0.786	8.06861e-19
130	ENSSSCG00000020872	PDZK1IP1	4.55895e-14	-0.702372	0.007	0.214	7.38686e-10
131	ENSSSCG00000015237	FLI1	1.18134e-15	-0.706969	0.006	0.214	1.91413e-11
132	ENSSSCG00000016548	PODXL	3.31388e-40	-0.710042	0.002	0.286	5.36947e-36
133	ENSSSCG00000033385	KIAA1671	7.20794e-21	-0.713121	0.001	0.143	1.1679e-16
134	ENSSSCG00000034948	RASSF9	2.47043e-34	-0.714663	0.001	0.214	4.00284e-30
135	ENSSSCG00000024911	MT1D	6.87103e-21	-0.714663	0.001	0.143	1.11331e-16
136	ENSSSCG00000012150	REPS2	6.40508e-09	-0.721559	0.026	0.286	0.000103782
137	ENSSSCG00000034723	PYCR1	2.7111e-09	-0.734393	0.18	0.857	4.39279e-05
138	ENSSSCG00000009565	GAS6	1.45806e-32	-0.735113	0.044	0.786	2.36249e-28
139	ENSSSCG00000032094	DKK2	6.62282e-38	-0.746678	0.036	0.786	1.0731e-33
140	ENSSSCG00000036403	FAM180A	3.36057e-55	-0.755413	0.021	0.786	5.44513e-51
141	ENSSSCG00000003439	DHRS3	8.6684e-07	-0.761266	0.035	0.286	0.0140454
142	ENSSSCG00000016703	HOXA5	1.05625e-07	-0.765671	0.03	0.286	0.00171145
[truncated: 63 more rows]

[truncated: 3 more sheets: Myeloid_DEG, Neutrophils_DEG, TCells_DEG]
