# Supplementary material for: Single-cell RNA sequencing of neurofibromas reveals a tumor microenvironment favorable for neural regeneration and immune suppression in a neurofibromatosis type 1 porcine model
Source: Front Oncol. 2023 Sep 25;13:1253659. doi: 10.3389/fonc.2023.1253659 (PMC10561395; doi:10.3389/fonc.2023.1253659)
Supplement: Supplementary file 5 [file Table_4.xlsx]

## Sheet: FullMyeloid
	Gene	HGNC.symbol	p_val	avg_log2FC	pct.1	pct.2	p_val_adj
1	ENSSSCG00000036618	FCGR3A	0	2.06146	0.994	0.487	0
2	ENSSSCG00000033262	CD74	0	1.96521	0.988	0.572	0
3	ENSSSCG00000001453	HLA-DRA	0	1.92	0.909	0.46	0
4	ENSSSCG00000033909	GIMAP1	0	1.9192	0.983	0.491	0
5	ENSSSCG00000001456		0	1.89592	0.916	0.477	0
6	ENSSSCG00000001457	SLA-DQB1	0	1.89261	0.92	0.463	0
7	ENSSSCG00000017705	CCL5	0	1.77484	0.86	0.585	0
8	ENSSSCG00000017700		0	1.77368	0.813	0.512	0
9	ENSSSCG00000001455		0	1.75223	0.9	0.465	0
10	ENSSSCG00000023374	SRGN	0	1.60925	0.999	0.73	0
11	ENSSSCG00000006357	FCER1G	0	1.47525	0.963	0.416	0
12	ENSSSCG00000008388	REL	0	1.42902	0.959	0.519	0
13	ENSSSCG00000006800	CD53	0	1.42653	0.942	0.438	0
14	ENSSSCG00000008348	PLEK	0	1.40778	0.876	0.391	0
15	ENSSSCG00000008953	CXCL8	0	1.40674	0.708	0.502	0
16	ENSSSCG00000031640		2.46847e-306	1.39591	0.647	0.415	7.40542e-303
17	ENSSSCG00000010509	PIK3AP1	0	1.39215	0.9	0.366	0
18	ENSSSCG00000014441	CSF1R	0	1.38279	0.918	0.374	0
19	ENSSSCG00000040010	BCL2A1	0	1.36382	0.886	0.361	0
20	ENSSSCG00000034722	CCL14	0	1.35996	0.796	0.466	0
21	ENSSSCG00000034469		0	1.35318	0.815	0.314	0
22	ENSSSCG00000002919	TYROBP	0	1.32863	0.972	0.608	0
23	ENSSSCG00000039214	IL1B	0	1.32758	0.75	0.468	0
24	ENSSSCG00000006350	FCGR2B	0	1.30898	0.902	0.371	0
25	ENSSSCG00000006648	CTSS	0	1.3046	0.96	0.664	0
26	ENSSSCG00000003524	C1QA	5.82601e-297	1.29301	0.652	0.439	1.7478e-293
27	ENSSSCG00000033512	C1QB	0	1.29219	0.658	0.405	0
28	ENSSSCG00000035736	CCL24	8.89195e-244	1.23573	0.642	0.439	2.66759e-240
29	ENSSSCG00000006979	MSR1	0	1.20373	0.745	0.344	0
30	ENSSSCG00000013237	SPI1	0	1.20008	0.889	0.367	0
31	ENSSSCG00000011877	CD86	0	1.18806	0.868	0.417	0
32	ENSSSCG00000009517	GPR183	0	1.1773	0.767	0.313	0
33	ENSSSCG00000022784	PLEKHO1	0	1.17049	0.929	0.578	0
34	ENSSSCG00000006378	SLAMF7	0	1.16137	0.709	0.359	0
35	ENSSSCG00000025034	LAPTM5	0	1.14289	0.907	0.42	0
36	ENSSSCG00000015662	C4BPA	1.09696e-166	1.13929	0.595	0.423	3.29087e-163
37	ENSSSCG00000006153	FABP5	0	1.13531	0.886	0.539	0
38	ENSSSCG00000014362	HBEGF	0	1.13387	0.897	0.655	0
39	ENSSSCG00000039731	GLRX	0	1.12391	0.972	0.766	0
40	ENSSSCG00000038706	C1QC	5.16614e-249	1.10922	0.627	0.436	1.54984e-245
41	ENSSSCG00000011038	MRC1	0	1.10722	0.827	0.393	0
42	ENSSSCG00000008090	IL1A	0	1.10705	0.715	0.299	0
43	ENSSSCG00000032341	AIF1	0	1.10239	0.881	0.43	0
44	ENSSSCG00000004670	C15orf48	0	1.07448	0.742	0.383	0
45	ENSSSCG00000040648	CCL8	0	1.06375	0.641	0.41	0
46	ENSSSCG00000032416	RGS1	0	1.05742	0.797	0.395	0
47	ENSSSCG00000011946	ALCAM	0	1.04962	0.861	0.363	0
48	ENSSSCG00000017956		0	1.03934	0.837	0.444	0
49	ENSSSCG00000034506	MS4A2	0	1.03588	0.776	0.32	0
50	ENSSSCG00000009002	TLR2	0	1.01401	0.824	0.351	0
51	ENSSSCG00000009412	LCP1	0	1.00142	0.843	0.349	0
52	ENSSSCG00000013940	NLRP3	0	0.998654	0.795	0.301	0
53	ENSSSCG00000010948	CTSL	7.80884e-205	0.992208	0.617	0.44	2.34265e-201
54	ENSSSCG00000001052	PHACTR1	0	0.979591	0.832	0.384	0
55	ENSSSCG00000039416	CXCR4	0	0.977951	0.747	0.424	0
56	ENSSSCG00000033146	CD163	0	0.960188	0.757	0.336	0
57	ENSSSCG00000006379	CD48	0	0.958404	0.731	0.303	0
58	ENSSSCG00000021576	CD83	0	0.945898	0.9	0.624	0
59	ENSSSCG00000023796	RNF121	0	0.935762	0.662	0.395	0
60	ENSSSCG00000037803	MARCKS	0	0.933355	0.974	0.816	0
61	ENSSSCG00000004154	TNFAIP3	0	0.898696	0.846	0.516	0
62	ENSSSCG00000005975	MTSS1	0	0.896357	0.818	0.407	0
63	ENSSSCG00000013313	PRRG4	0	0.895547	0.784	0.433	0
64	ENSSSCG00000004369	PRDM1	0	0.881787	0.763	0.356	0
65	ENSSSCG00000023666	CTSB	0	0.877059	0.998	0.924	0
66	ENSSSCG00000010908	PTPRC	0	0.859419	0.804	0.281	0
67	ENSSSCG00000003582	SMPDL3B	4.80762e-268	0.851791	0.617	0.339	1.44229e-264
68	ENSSSCG00000012076	MX2	0	0.849773	0.742	0.434	0
69	ENSSSCG00000012173	SAT1	0	0.846879	0.999	0.96	0
70	ENSSSCG00000005518	GGTA1	0	0.845325	0.843	0.473	0
71	ENSSSCG00000001470	SLA-DMA	0	0.844996	0.733	0.425	0
72	ENSSSCG00000034980	IRF8	0	0.840402	0.814	0.56	0
73	ENSSSCG00000017206	GRB2	0	0.839172	0.984	0.833	0
74	ENSSSCG00000014565		0	0.828754	0.814	0.572	0
75	ENSSSCG00000004597	AQP9	0	0.819596	0.689	0.167	0
76	ENSSSCG00000004125	STX11	0	0.817805	0.872	0.601	0
77	ENSSSCG00000024310	F13A1	0	0.816594	0.775	0.288	0
78	ENSSSCG00000017167	CYTH1	0	0.81468	0.855	0.631	0
79	ENSSSCG00000001469	SLA-DMB	0	0.809066	0.769	0.371	0
80	ENSSSCG00000025644	CD1	0	0.796235	0.691	0.263	0
81	ENSSSCG00000000136	CSF2RB	0	0.784932	0.722	0.211	0
82	ENSSSCG00000036844	GPR171	0	0.784495	0.718	0.378	0
83	ENSSSCG00000030820	STK4	0	0.781408	0.744	0.416	0
84	ENSSSCG00000006781	CTTNBP2NL	0	0.774481	0.812	0.464	0
85	ENSSSCG00000026454	PMAIP1	0	0.771029	0.864	0.666	0
86	ENSSSCG00000017991	PIK3R5	0	0.76081	0.743	0.273	0
87	ENSSSCG00000014924	CTSC	0	0.757991	0.908	0.703	0
88	ENSSSCG00000022236	FOLR3	0	0.755977	0.997	0.952	0
89	ENSSSCG00000005511	TRAF1	0	0.752646	0.71	0.364	0
90	ENSSSCG00000011899	CD80	0	0.748823	0.729	0.261	0
91	ENSSSCG00000030957	NFKB1	0	0.742548	0.971	0.805	0
92	ENSSSCG00000024344	CCR5	0	0.740934	0.701	0.352	0
93	ENSSSCG00000010452	IFIT1	6.20742e-200	0.739597	0.695	0.572	1.86223e-196
94	ENSSSCG00000003805	PDE4B	0	0.736019	0.783	0.411	0
95	ENSSSCG00000016101	CFLAR	0	0.729494	0.974	0.933	0
96	ENSSSCG00000040981	GMFG	0	0.723084	0.706	0.42	0
97	ENSSSCG00000003017	TGFB1	0	0.721774	0.989	0.832	0
98	ENSSSCG00000037241	RGS2	0	0.718312	0.74	0.539	0
99	ENSSSCG00000006250	LYN	0	0.714141	0.796	0.371	0
100	ENSSSCG00000037310	ATP6AP1	0	0.703658	0.86	0.649	0
101	ENSSSCG00000013498	EBI3	0	0.695667	0.689	0.207	0
102	ENSSSCG00000009330	ALOX5AP	0	0.67407	0.707	0.404	0
103	ENSSSCG00000037598	SNX10	6.1603e-290	0.671858	0.647	0.371	1.84809e-286
104	ENSSSCG00000005949	SLA	0	0.664755	0.677	0.317	0
105	ENSSSCG00000013731	DNASE2	0	0.659557	0.711	0.486	0
106	ENSSSCG00000022780	UGCG	0	0.657561	0.941	0.835	0
107	ENSSSCG00000039838	RGS10	0	0.654524	0.682	0.371	0
108	ENSSSCG00000003458	EFHD2	0	0.651493	0.83	0.56	0
109	ENSSSCG00000016237	DOCK10	0	0.65018	0.721	0.445	0
110	ENSSSCG00000004279	OGFRL1	0	0.647332	0.702	0.371	0
111	ENSSSCG00000004205	ARHGAP18	0	0.646425	0.74	0.482	0
112	ENSSSCG00000017920	CXCL16	4.77411e-284	0.645207	0.676	0.418	1.43223e-280
113	ENSSSCG00000036956	SOCS3	0	0.643685	0.973	0.815	0
114	ENSSSCG00000016067	STK17B	1.14187e-276	0.637665	0.74	0.565	3.42562e-273
115	ENSSSCG00000031888	DDIT4	0	0.637235	0.923	0.751	0
116	ENSSSCG00000023630	CPM	8.60446e-167	0.624372	0.637	0.52	2.58134e-163
117	ENSSSCG00000014361	CYSTM1	0	0.620154	0.813	0.59	0
118	ENSSSCG00000035170	VSIG4	0	0.619639	0.657	0.307	0
119	ENSSSCG00000032355	LY86	0	0.619529	0.698	0.36	0
120	ENSSSCG00000011712	P2RY14	1.85755e-289	0.615538	0.613	0.317	5.57264e-286
121	ENSSSCG00000040575	ISG15	1.25636e-297	0.613233	0.952	0.891	3.76907e-294
122	ENSSSCG00000034555		0	0.611061	0.664	0.367	0
123	ENSSSCG00000027898	ATP2B1	0	0.607577	0.916	0.747	0
124	ENSSSCG00000003694	EMILIN2	0	0.606624	0.876	0.699	0
125	ENSSSCG00000003231	NKG7	0	0.606363	0.651	0.326	0
126	ENSSSCG00000034087	TNFSF15	1.25587e-214	0.595874	0.577	0.324	3.76762e-211
127	ENSSSCG00000011713	P2RY12	5.51828e-298	0.592305	0.613	0.295	1.65548e-294
128	ENSSSCG00000017986	NDEL1	0	0.591863	0.934	0.842	0
129	ENSSSCG00000025499	FXYD5	2.31025e-259	0.590982	0.653	0.392	6.93074e-256
130	ENSSSCG00000010580	NFKB2	0	0.587929	0.796	0.582	0
131	ENSSSCG00000003558	RPS6KA1	0	0.587336	0.734	0.411	0
132	ENSSSCG00000004195	ARG1	1.94763e-55	0.579345	0.516	0.518	5.84289e-52
133	ENSSSCG00000022208	TNFRSF1B	0	0.578618	0.992	0.896	0
134	ENSSSCG00000017091	TNIP1	0	0.578461	0.791	0.574	0
135	ENSSSCG00000011884	HCLS1	0	0.570158	0.657	0.389	0
136	ENSSSCG00000005472	SLC46A2	1.76231e-221	0.570098	0.615	0.427	5.28693e-218
137	ENSSSCG00000038423	GLA	0	0.565756	0.881	0.769	0
138	ENSSSCG00000037532	MNDA	1.08017e-247	0.56527	0.683	0.504	3.24051e-244
139	ENSSSCG00000008937	AMBN	0	0.564402	0.656	0.239	0
140	ENSSSCG00000007253	MAPRE1	0	0.561249	0.916	0.762	0
141	ENSSSCG00000016832	IL7R	0	0.560491	0.659	0.406	0
142	ENSSSCG00000003983	SMAP2	1.94407e-303	0.558576	0.75	0.551	5.8322e-300
143	ENSSSCG00000008188	MGAT4A	0	0.551422	0.841	0.661	0
144	ENSSSCG00000005503	TLR4	0	0.549073	0.674	0.363	0
145	ENSSSCG00000032164	PEA15	0	0.548559	0.958	0.809	0
146	ENSSSCG00000010035	YWHAH	0	0.546203	0.955	0.82	0
147	ENSSSCG00000001011	SERPINB1	2.35699e-129	0.544841	0.639	0.508	7.07098e-126
148	ENSSSCG00000031600	SYNGR2	1.03405e-246	0.542296	0.632	0.414	3.10216e-243
149	ENSSSCG00000005211	CD274	0	0.537901	0.663	0.376	0
150	ENSSSCG00000034758	PDXK	0	0.536464	0.854	0.692	0
151	ENSSSCG00000011443	STAB1	2.49414e-127	0.535066	0.618	0.524	7.48243e-124
152	ENSSSCG00000003707	NPC1	0	0.534936	0.726	0.422	0
153	ENSSSCG00000011133	PFKFB3	0	0.53492	0.768	0.562	0
154	ENSSSCG00000013579	CD209	1.69399e-302	0.534532	0.563	0.292	5.08197e-299
155	ENSSSCG00000000907	PLXNC1	0	0.53262	0.682	0.476	0
156	ENSSSCG00000008796	RBM47	5.67289e-219	0.530466	0.575	0.227	1.70187e-215
157	ENSSSCG00000010450	LIPA	5.75044e-251	0.530316	0.671	0.457	1.72513e-247
158	ENSSSCG00000004371	CRYBG1	4.30753e-184	0.529488	0.617	0.468	1.29226e-180
159	ENSSSCG00000017213	JPT1	0	0.526741	0.832	0.648	0
160	ENSSSCG00000031493	CYBA	0	0.526078	0.989	0.922	0
161	ENSSSCG00000033457	CCL23	7.41379e-120	0.524392	0.532	0.288	2.22414e-116
162	ENSSSCG00000005286	CEP78	1.22124e-222	0.521939	0.62	0.411	3.66371e-219
163	ENSSSCG00000022155	RBPJ	0	0.521557	0.951	0.857	0
164	ENSSSCG00000012278	CFP	0	0.521432	0.677	0.335	0
165	ENSSSCG00000026653	PILRA	0	0.519669	0.679	0.224	0
166	ENSSSCG00000032242	HMGA1	1.33629e-284	0.518267	0.752	0.515	4.00888e-281
167	ENSSSCG00000017723	CCL2	7.06876e-103	0.515236	0.87	0.838	2.12063e-99
168	ENSSSCG00000022246		2.27242e-244	0.513823	0.749	0.582	6.81725e-241
169	ENSSSCG00000009157	TET2	9.8649e-212	0.513606	0.76	0.651	2.95947e-208
170	ENSSSCG00000009396	PHF11	1.22944e-249	0.512259	0.707	0.493	3.68831e-246
171	ENSSSCG00000039267	ATP6V0B	0	0.510921	0.994	0.941	0
172	ENSSSCG00000036824	AVPI1	6.74119e-168	0.507794	0.709	0.578	2.02236e-164
173	ENSSSCG00000008429	EPCAM	1.20334e-304	0.507506	0.635	0.434	3.61001e-301
174	ENSSSCG00000022486	CBLB	1.5736e-263	0.503352	0.865	0.747	4.7208e-260
175	ENSSSCG00000040183	CDK6	5.78696e-223	0.500969	0.676	0.462	1.73609e-219
176	ENSSSCG00000013775	ADGRE5	1.67855e-296	0.497114	0.811	0.548	5.03566e-293
177	ENSSSCG00000010200	CSGALNACT2	1.91782e-262	0.4966	0.745	0.545	5.75347e-259
178	ENSSSCG00000001952	NFKBIA	0	0.495116	0.995	0.982	0
179	ENSSSCG00000000492	LYZ	2.42658e-26	0.492044	0.467	0.383	7.27973e-23
180	ENSSSCG00000004053	TAGAP	8.34012e-85	0.491314	0.488	0.22	2.50204e-81
181	ENSSSCG00000015710	ACTR3	0	0.489343	0.985	0.886	0
182	ENSSSCG00000015652	IL10	0	0.488419	0.623	0.308	0
183	ENSSSCG00000032474	CXCL10	1.33895e-127	0.488001	0.552	0.444	4.01684e-124
184	ENSSSCG00000034167	SLC5A3	5.78987e-178	0.487426	0.674	0.529	1.73696e-174
185	ENSSSCG00000010755	PTPRE	0	0.485104	0.65	0.267	0
186	ENSSSCG00000005738	RALGDS	1.29835e-203	0.485087	0.7	0.556	3.89506e-200
187	ENSSSCG00000021885	MDFIC	2.38458e-236	0.484746	0.823	0.72	7.15375e-233
188	ENSSSCG00000027357	CSTB	0	0.484676	1	0.991	0
189	ENSSSCG00000040815	DUSP5	4.60894e-199	0.483544	0.784	0.668	1.38268e-195
190	ENSSSCG00000026981	MRPS6	3.55752e-283	0.481819	0.911	0.827	1.06726e-279
191	ENSSSCG00000029082	KMT2E	0	0.479327	0.967	0.84	0
192	ENSSSCG00000000457	USP15	8.88225e-292	0.47765	0.837	0.65	2.66468e-288
193	ENSSSCG00000011218	SLC4A7	1.77872e-164	0.476978	0.709	0.577	5.33617e-161
194	ENSSSCG00000011198	RFTN1	8.62886e-243	0.47502	0.638	0.443	2.58866e-239
195	ENSSSCG00000028694	ATP6V1B2	1.13352e-178	0.470136	0.701	0.56	3.40055e-175
196	ENSSSCG00000007067	JAG1	3.10639e-150	0.469855	0.78	0.706	9.31916e-147
197	ENSSSCG00000032583	SRSF5	0	0.466832	0.933	0.819	0
198	ENSSSCG00000008881	RAPGEF2	7.77292e-63	0.466038	0.615	0.589	2.33188e-59
199	ENSSSCG00000009778	RILPL2	7.53291e-142	0.462319	0.681	0.577	2.25987e-138
200	ENSSSCG00000024970	ETV3	2.95642e-224	0.461206	0.831	0.733	8.86925e-221
201	ENSSSCG00000040743	M6PR	0	0.46018	0.908	0.786	0
202	ENSSSCG00000031175	FNIP2	2.02592e-170	0.459795	0.608	0.403	6.07776e-167
203	ENSSSCG00000038366	RAP2B	0	0.459537	0.992	0.967	0
204	ENSSSCG00000016577	ATP6V1F	0	0.454577	0.925	0.809	0
205	ENSSSCG00000014369	CD14	3.97431e-114	0.451028	0.635	0.543	1.19229e-110
206	ENSSSCG00000022790	SNX2	9.84317e-278	0.448009	0.867	0.751	2.95295e-274
207	ENSSSCG00000011925		2.09305e-242	0.446459	0.591	0.332	6.27916e-239
208	ENSSSCG00000021343	ZEB2	4.22313e-283	0.444966	0.934	0.846	1.26694e-279
209	ENSSSCG00000030156	APBB1IP	2.58765e-159	0.443727	0.548	0.264	7.76296e-156
210	ENSSSCG00000037572	EPSTI1	6.82577e-230	0.443424	0.691	0.516	2.04773e-226
211	ENSSSCG00000010525	PI4K2A	2.07244e-180	0.443059	0.743	0.615	6.21733e-177
212	ENSSSCG00000016922	GPBP1	0	0.440213	0.983	0.905	0
213	ENSSSCG00000012365	MSN	0	0.439331	0.942	0.828	0
214	ENSSSCG00000015567	NIBAN1	1.22906e-143	0.438155	0.657	0.463	3.68719e-140
215	ENSSSCG00000009880	SLC8B1	7.06867e-99	0.436919	0.541	0.418	2.1206e-95
216	ENSSSCG00000015559	NCF2	8.27084e-146	0.434133	0.556	0.376	2.48125e-142
217	ENSSSCG00000029507	RASGEF1B	4.56724e-167	0.433936	0.747	0.637	1.37017e-163
218	ENSSSCG00000040977	SNX8	3.19202e-197	0.432383	0.689	0.497	9.57606e-194
219	ENSSSCG00000032434	PLAUR	3.81416e-285	0.432007	0.958	0.901	1.14425e-281
220	ENSSSCG00000016573	IRF5	3.62712e-230	0.430509	0.621	0.451	1.08814e-226
221	ENSSSCG00000015089	JAML	1.29527e-125	0.428864	0.509	0.227	3.8858e-122
222	ENSSSCG00000008959	CXCL2	3.09527e-238	0.427548	0.995	0.967	9.28582e-235
223	ENSSSCG00000037360	CST3	0	0.427483	1	1	0
224	ENSSSCG00000035078	CD40	2.23983e-162	0.426217	0.643	0.549	6.71948e-159
225	ENSSSCG00000026169	MFSD12	6.65834e-212	0.424204	0.585	0.353	1.9975e-208
226	ENSSSCG00000025133	ITGB2	2.25403e-184	0.422983	0.572	0.326	6.7621e-181
227	ENSSSCG00000011322	CCR1	0	0.421725	0.58	0.199	0
228	ENSSSCG00000015987	NFE2L2	1.60215e-242	0.421093	0.907	0.8	4.80644e-239
229	ENSSSCG00000028679	PLEKHB2	8.80417e-179	0.420557	0.621	0.398	2.64125e-175
230	ENSSSCG00000030535	SNX9	0	0.417424	0.966	0.879	0
231	ENSSSCG00000032019	DNASE1L3	6.18898e-32	0.416852	0.466	0.351	1.8567e-28
232	ENSSSCG00000004236	PKIB	1.75261e-62	0.415771	0.56	0.504	5.25783e-59
233	ENSSSCG00000012077	MX1	4.72743e-296	0.415327	0.721	0.487	1.41823e-292
234	ENSSSCG00000012397	IL2RG	2.95762e-174	0.41523	0.586	0.402	8.87287e-171
235	ENSSSCG00000009176	LAMTOR3	9.41991e-180	0.41459	0.667	0.483	2.82597e-176
236	ENSSSCG00000008406	CCDC88A	7.74095e-207	0.412705	0.851	0.783	2.32229e-203
237	ENSSSCG00000015897	IFIH1	5.086e-264	0.411803	0.712	0.478	1.5258e-260
238	ENSSSCG00000013297	CD44	0	0.407644	0.999	0.97	0
239	ENSSSCG00000034284		1.08972e-225	0.407259	0.593	0.347	3.26917e-222
240	ENSSSCG00000022492	AMPD3	1.84566e-121	0.406258	0.557	0.44	5.53698e-118
241	ENSSSCG00000030623	XKR8	7.60329e-59	0.406127	0.571	0.519	2.28099e-55
242	ENSSSCG00000000137	NCF4	2.50433e-214	0.402309	0.584	0.327	7.51298e-211
243	ENSSSCG00000027529	BIRC3	0	0.401432	0.997	0.969	0
244	ENSSSCG00000033849	CD37	5.62144e-223	0.401022	0.575	0.247	1.68643e-219
245	ENSSSCG00000017773	SUPT6H	2.66354e-194	0.400416	0.805	0.69	7.99063e-191
246	ENSSSCG00000004145	ABRACL	3.53705e-127	0.39908	0.542	0.368	1.06112e-123
247	ENSSSCG00000034379	MAP2K3	0	0.39837	0.992	0.92	0
248	ENSSSCG00000032135		0	0.396175	0.592	0.165	0
249	ENSSSCG00000001573	PIM1	1.69335e-130	0.395606	0.692	0.544	5.08005e-127
250	ENSSSCG00000020885	NUS1	8.4777e-141	0.39557	0.728	0.638	2.54331e-137
251	ENSSSCG00000007754	ITGAM	2.58893e-112	0.394172	0.551	0.423	7.76679e-109
252	ENSSSCG00000007064	MKKS	1.04156e-126	0.393798	0.656	0.515	3.12467e-123
253	ENSSSCG00000016708	SKAP2	6.99372e-232	0.39356	0.658	0.443	2.09812e-228
254	ENSSSCG00000006777	RHOC	0	0.392635	0.989	0.932	0
255	ENSSSCG00000027722	BMP2K	4.9945e-156	0.391923	0.727	0.585	1.49835e-152
256	ENSSSCG00000025114	FMNL3	4.37247e-139	0.386125	0.597	0.434	1.31174e-135
257	ENSSSCG00000027487	LAT2	1.98491e-113	0.385781	0.65	0.541	5.95474e-110
258	ENSSSCG00000038767	MBP	1.10315e-247	0.384698	0.644	0.452	3.30946e-244
259	ENSSSCG00000016062	NABP1	5.90998e-122	0.384609	0.589	0.422	1.77299e-118
260	ENSSSCG00000002366	NPC2	0	0.384297	0.952	0.901	0
261	ENSSSCG00000039656	RHOG	6.65073e-176	0.382895	0.763	0.646	1.99522e-172
262	ENSSSCG00000004058	EZR	7.07797e-165	0.382653	0.802	0.693	2.12339e-161
263	ENSSSCG00000014920	FZD4	4.20331e-181	0.382632	0.845	0.745	1.26099e-177
264	ENSSSCG00000002135	PNP	4.36699e-43	0.38177	0.686	0.657	1.3101e-39
265	ENSSSCG00000002041	SLC7A7	2.07934e-88	0.381191	0.503	0.283	6.23803e-85
266	ENSSSCG00000017962	KDM6B	6.35596e-281	0.37725	0.962	0.901	1.90679e-277
267	ENSSSCG00000031831	CADM1	8.18507e-208	0.375692	0.618	0.39	2.45552e-204
268	ENSSSCG00000038506	CD46	1.88999e-198	0.375683	0.881	0.779	5.66997e-195
269	ENSSSCG00000017750	EVI2B	0	0.375583	0.605	0.243	0
270	ENSSSCG00000005959	CYRIB	1.60881e-187	0.375225	0.655	0.453	4.82642e-184
271	ENSSSCG00000029886	LYVE1	2.27335e-34	0.374523	0.396	0.348	6.82006e-31
272	ENSSSCG00000006578	S100A4	4.08475e-84	0.373547	0.616	0.472	1.22542e-80
273	ENSSSCG00000037910	DUSP6	1.7064e-119	0.371506	0.798	0.749	5.11921e-116
274	ENSSSCG00000027628	IL6R	1.97133e-112	0.371473	0.652	0.545	5.91399e-109
275	ENSSSCG00000010513	LCOR	1.28974e-139	0.371038	0.659	0.525	3.86922e-136
276	ENSSSCG00000015435	NAMPT	5.70213e-176	0.369178	0.851	0.75	1.71064e-172
277	ENSSSCG00000001703	NFKBIE	2.00577e-100	0.368828	0.681	0.618	6.0173e-97
278	ENSSSCG00000026084	SLC49A3	8.45211e-134	0.367062	0.662	0.532	2.53563e-130
279	ENSSSCG00000029203	TOX4	4.22947e-260	0.366171	0.911	0.803	1.26884e-256
280	ENSSSCG00000004890	SERPINB2	5.31735e-27	0.365198	0.419	0.334	1.5952e-23
281	ENSSSCG00000040617	TNFAIP8	4.80005e-77	0.364914	0.597	0.511	1.44002e-73
282	ENSSSCG00000011951	NFKBIZ	2.05891e-161	0.36432	0.918	0.927	6.17672e-158
283	ENSSSCG00000008123	ARID5A	1.01467e-210	0.363857	0.569	0.323	3.044e-207
284	ENSSSCG00000032381	LITAF	3.92463e-200	0.362429	0.879	0.756	1.17739e-196
285	ENSSSCG00000028983	TBC1D1	1.89652e-122	0.362412	0.615	0.493	5.68955e-119
286	ENSSSCG00000001564	SRSF3	8.29359e-127	0.362357	0.638	0.495	2.48808e-123
287	ENSSSCG00000002868	PEPD	2.89564e-39	0.357601	0.589	0.59	8.68692e-36
288	ENSSSCG00000006776	MOV10	2.70185e-183	0.354653	0.651	0.492	8.10555e-180
289	ENSSSCG00000012890	TCIRG1	2.0029e-185	0.349348	0.656	0.449	6.0087e-182
290	ENSSSCG00000037645	COTL1	2.90128e-63	0.349157	0.597	0.543	8.70384e-60
291	ENSSSCG00000006502	ARHGEF2	3.07957e-136	0.348001	0.653	0.496	9.23871e-133
292	ENSSSCG00000000657	CLEC2D	1.23914e-84	0.347748	0.639	0.579	3.71741e-81
293	ENSSSCG00000016175	MREG	1.59168e-194	0.346407	0.5	0.216	4.77505e-191
294	ENSSSCG00000016420	INSIG1	2.21452e-34	0.346211	0.695	0.716	6.64355e-31
295	ENSSSCG00000029753	CYTIP	1.88054e-249	0.346106	0.516	0.21	5.64162e-246
296	ENSSSCG00000013901	IFI30	0	0.346063	0.994	0.979	0
297	ENSSSCG00000038853	GPR137B	1.31638e-69	0.345333	0.574	0.482	3.94914e-66
298	ENSSSCG00000036352	RAB7B	1.17483e-108	0.34475	0.539	0.394	3.5245e-105
299	ENSSSCG00000027196	GIMAP6	0	0.344579	0.635	0.354	0
300	ENSSSCG00000009216	SPP1	1.31098e-44	0.343442	0.478	0.395	3.93293e-41
301	ENSSSCG00000022649	SLC7A11	3.65496e-51	0.342318	0.541	0.475	1.09649e-47
302	ENSSSCG00000038362		1.32128e-246	0.341949	0.647	0.454	3.96383e-243
303	ENSSSCG00000006862	VCAM1	1.09251e-79	0.341821	0.886	0.931	3.27753e-76
304	ENSSSCG00000015085	IL10RA	5.48558e-50	0.341558	0.502	0.43	1.64567e-46
305	ENSSSCG00000009178		0	0.340909	1	0.995	0
306	ENSSSCG00000021464	SOAT1	5.14033e-30	0.340883	0.491	0.445	1.5421e-26
307	ENSSSCG00000004687	B2M	0	0.340107	1	1	0
308	ENSSSCG00000026940	CASP10	1.28652e-81	0.33992	0.675	0.581	3.85955e-78
309	ENSSSCG00000005311	CD72	1.10261e-213	0.338995	0.531	0.211	3.30782e-210
310	ENSSSCG00000012201	TASL	3.50118e-147	0.337371	0.497	0.165	1.05035e-143
311	ENSSSCG00000031881	CDC42SE1	2.16715e-95	0.337214	0.642	0.55	6.50144e-92
312	ENSSSCG00000033453	BST2	1.67601e-57	0.336962	0.65	0.608	5.02802e-54
313	ENSSSCG00000033327	PDGFB	1.94771e-127	0.336468	0.526	0.316	5.84313e-124
314	ENSSSCG00000017668	VMP1	3.28042e-293	0.336097	0.994	0.971	9.84125e-290
315	ENSSSCG00000013041	FERMT3	6.14861e-94	0.333625	0.56	0.493	1.84458e-90
316	ENSSSCG00000036556	IFNAR2	3.12332e-81	0.332321	0.626	0.547	9.36996e-78
317	ENSSSCG00000028461	SIRPA	1.07202e-134	0.3306	0.788	0.719	3.21606e-131
318	ENSSSCG00000006740	ATP1A1	1.02863e-270	0.330225	0.979	0.917	3.0859e-267
319	ENSSSCG00000036317	VASP	3.53087e-96	0.329528	0.652	0.54	1.05926e-92
320	ENSSSCG00000008748	LCORL	5.70917e-122	0.329272	0.672	0.543	1.71275e-118
321	ENSSSCG00000007465	B4GALT5	1.56665e-118	0.328618	0.733	0.593	4.69996e-115
322	ENSSSCG00000016488	SSBP1	1.87544e-97	0.328339	0.713	0.617	5.62632e-94
323	ENSSSCG00000015014	ZC3H12C	3.41485e-151	0.326978	0.563	0.395	1.02446e-147
324	ENSSSCG00000025326	TMEM243	6.9697e-81	0.325539	0.741	0.69	2.09091e-77
325	ENSSSCG00000031083	SZRD1	2.19233e-145	0.325201	0.788	0.711	6.577e-142
326	ENSSSCG00000013457	DOT1L	7.81656e-104	0.324931	0.626	0.496	2.34497e-100
327	ENSSSCG00000015735	PTPN18	4.0982e-113	0.324749	0.727	0.685	1.22946e-109
328	ENSSSCG00000039337	ITPRIPL2	3.29847e-91	0.323098	0.598	0.465	9.89541e-88
329	ENSSSCG00000026904	NFKBIB	1.87653e-116	0.321878	0.744	0.664	5.62959e-113
330	ENSSSCG00000009881	OAS2	2.19386e-237	0.319728	0.658	0.475	6.58159e-234
331	ENSSSCG00000013553	VAV1	6.59934e-69	0.31957	0.503	0.37	1.9798e-65
332	ENSSSCG00000001958	BAZ1A	8.22542e-285	0.318925	0.989	0.953	2.46763e-281
333	ENSSSCG00000013100		3.80412e-102	0.318855	0.488	0.229	1.14124e-98
334	ENSSSCG00000003584	THEMIS2	4.12357e-178	0.318362	0.556	0.338	1.23707e-174
335	ENSSSCG00000027459	RNF13	3.57853e-123	0.317728	0.731	0.654	1.07356e-119
336	ENSSSCG00000013124	PATL1	5.97875e-92	0.317536	0.661	0.562	1.79362e-88
337	ENSSSCG00000008966	PARM1	1.72843e-215	0.317197	0.593	0.391	5.18529e-212
338	ENSSSCG00000004156	IFNGR1	3.95707e-120	0.317027	0.701	0.572	1.18712e-116
339	ENSSSCG00000031456	ARL5B	8.08528e-98	0.31552	0.861	0.843	2.42558e-94
340	ENSSSCG00000002917	NFKBID	8.05024e-90	0.314004	0.525	0.404	2.41507e-86
341	ENSSSCG00000032644	HLX	2.94634e-80	0.311886	0.524	0.386	8.83903e-77
342	ENSSSCG00000032097	DUSP16	4.73042e-104	0.308163	0.602	0.465	1.41913e-100
343	ENSSSCG00000025820	SLC15A4	7.40829e-136	0.308063	0.54	0.348	2.22249e-132
344	ENSSSCG00000001814	IQGAP1	3.8388e-161	0.307757	0.865	0.792	1.15164e-157
345	ENSSSCG00000008963	AREG	3.33551e-108	0.3077	0.472	0.338	1.00065e-104
346	ENSSSCG00000005423	ABCA1	1.82276e-155	0.307008	0.589	0.376	5.46827e-152
347	ENSSSCG00000013114	SLC15A3	2.13411e-47	0.306415	0.495	0.415	6.40234e-44
348	ENSSSCG00000040286	CYLD	4.2671e-67	0.306084	0.658	0.597	1.28013e-63
349	ENSSSCG00000038138	TFEC	0	0.30495	0.596	0.191	0
350	ENSSSCG00000014899	PRCP	2.6777e-41	0.303181	0.473	0.39	8.03311e-38
351	ENSSSCG00000017918	ARRB2	2.06218e-48	0.302806	0.481	0.38	6.18653e-45
352	ENSSSCG00000007572	LFNG	5.83318e-66	0.302786	0.595	0.53	1.74995e-62
353	ENSSSCG00000036224		4.03313e-44	0.302733	0.447	0.34	1.20994e-40
354	ENSSSCG00000008648	RSAD2	0	0.3017	0.598	0.265	0
355	ENSSSCG00000010281	PSAP	0	0.299808	0.999	0.99	0
356	ENSSSCG00000037426		6.40412e-211	0.299649	0.558	0.298	1.92124e-207
357	ENSSSCG00000007007	IDO1	2.81283e-82	0.299552	0.438	0.255	8.43848e-79
358	ENSSSCG00000000844	NFYB	8.1758e-104	0.299151	0.625	0.474	2.45274e-100
359	ENSSSCG00000021933	CLEC5A	9.59049e-152	0.297726	0.472	0.127	2.87715e-148
360	ENSSSCG00000017006	LCP2	0	0.295864	0.642	0.065	0
361	ENSSSCG00000006054	ATP6V1C1	9.48693e-78	0.29571	0.635	0.544	2.84608e-74
362	ENSSSCG00000026383	NRP2	1.04406e-106	0.294828	0.605	0.468	3.13219e-103
363	ENSSSCG00000017273	PSMD12	7.32702e-112	0.294676	0.773	0.698	2.19811e-108
364	ENSSSCG00000025514	RUFY3	8.3168e-53	0.293879	0.655	0.603	2.49504e-49
365	ENSSSCG00000006018	TRPS1	4.64108e-95	0.293531	0.554	0.414	1.39232e-91
366	ENSSSCG00000017466	CCR7	2.89083e-219	0.293135	0.533	0.274	8.67248e-216
367	ENSSSCG00000014934	CHORDC1	2.14889e-113	0.292455	0.808	0.728	6.44666e-110
368	ENSSSCG00000028004	RIN2	3.29223e-264	0.292206	0.618	0.339	9.8767e-261
369	ENSSSCG00000028420	EIF4E	7.49131e-193	0.2898	0.97	0.914	2.24739e-189
370	ENSSSCG00000003153	FTL	0	0.288953	1	1	0
371	ENSSSCG00000035790	BTG1	0	0.287728	1	0.998	0
372	ENSSSCG00000001695	VEGFA	5.76919e-120	0.287695	0.921	0.899	1.73076e-116
373	ENSSSCG00000028674		1.28828e-50	0.28743	0.446	0.416	3.86483e-47
374	ENSSSCG00000017146		1.69275e-88	0.286897	0.607	0.517	5.07824e-85
375	ENSSSCG00000037132	POU2F2	0	0.286775	0.636	0.36	0
376	ENSSSCG00000016317	AGAP1	2.19442e-94	0.286126	0.611	0.5	6.58325e-91
377	ENSSSCG00000006556	TPM3	0	0.285248	0.999	0.983	0
378	ENSSSCG00000000273	PRR13	1.9131e-184	0.28478	0.95	0.893	5.73931e-181
379	ENSSSCG00000010454	IFIT5	5.6075e-68	0.284386	0.635	0.555	1.68225e-64
380	ENSSSCG00000029662	RASSF4	4.79717e-43	0.283868	0.56	0.511	1.43915e-39
381	ENSSSCG00000006206	SGK3	5.57729e-161	0.283791	0.623	0.466	1.67319e-157
382	ENSSSCG00000028092	GNG2	4.24209e-69	0.28371	0.681	0.601	1.27263e-65
383	ENSSSCG00000017754	LGALS9	1.07581e-56	0.282425	0.514	0.437	3.22744e-53
384	ENSSSCG00000015545	GLUL	1.44936e-118	0.281122	0.907	0.898	4.34809e-115
385	ENSSSCG00000010772	ADAM8	8.10217e-180	0.280887	0.531	0.304	2.43065e-176
386	ENSSSCG00000022925	SLC2A3	9.51858e-86	0.280706	0.74	0.605	2.85557e-82
387	ENSSSCG00000014267	RAPGEF6	1.84474e-63	0.279469	0.617	0.537	5.53423e-60
388	ENSSSCG00000005122	TEK	1.39724e-180	0.278416	0.523	0.233	4.19172e-177
389	ENSSSCG00000001572	FGD2	3.90257e-60	0.277678	0.486	0.338	1.17077e-56
390	ENSSSCG00000009256	ANTXR2	1.59504e-95	0.277028	0.746	0.612	4.78511e-92
391	ENSSSCG00000002954	SPINT2	6.04515e-69	0.275247	0.572	0.484	1.81354e-65
392	ENSSSCG00000002452	LGMN	1.64103e-122	0.275195	0.904	0.929	4.92309e-119
393	ENSSSCG00000030502	CEP170	1.80889e-64	0.27342	0.653	0.588	5.42668e-61
394	ENSSSCG00000030548	HERC5	2.02696e-152	0.273365	0.614	0.505	6.08089e-149
395	ENSSSCG00000000843	TXNRD1	4.8986e-146	0.271923	0.986	0.968	1.46958e-142
396	ENSSSCG00000016570	TSPAN33	7.13272e-233	0.271737	0.554	0.263	2.13982e-229
397	ENSSSCG00000003201	ATF5	2.16431e-82	0.270366	0.704	0.595	6.49292e-79
398	ENSSSCG00000005466	PTBP3	2.68823e-68	0.269143	0.681	0.615	8.06468e-65
399	ENSSSCG00000000647	OLR1	4.40398e-235	0.268915	0.511	0.204	1.32119e-231
400	ENSSSCG00000001229		0	0.268572	1	1	0
401	ENSSSCG00000006307	RCSD1	6.24642e-228	0.268012	0.585	0.347	1.87393e-224
402	ENSSSCG00000010032	PISD	2.65426e-48	0.26797	0.572	0.514	7.96279e-45
403	ENSSSCG00000016518	TRIM24	1.04427e-67	0.266966	0.643	0.566	3.13281e-64
404	ENSSSCG00000014972	CCDC82	1.21933e-98	0.266363	0.57	0.429	3.65799e-95
405	ENSSSCG00000027826	GIMAP4	2.30041e-168	0.265124	0.53	0.281	6.90124e-165
406	ENSSSCG00000013119	STX3	9.24726e-121	0.265093	0.58	0.416	2.77418e-117
407	ENSSSCG00000009407	ESD	1.63438e-78	0.264586	0.725	0.657	4.90315e-75
408	ENSSSCG00000038055	CORO1A	1.22097e-37	0.2639	0.455	0.336	3.66291e-34
409	ENSSSCG00000025271		3.05071e-268	0.263787	0.552	0.215	9.15213e-265
410	ENSSSCG00000001472	SLA-DOA	2.11452e-289	0.263219	0.59	0.308	6.34357e-286
411	ENSSSCG00000012997	POLA2	3.86371e-64	0.263165	0.621	0.548	1.15911e-60
412	ENSSSCG00000028947	PELI1	6.66118e-97	0.262798	0.886	0.835	1.99835e-93
413	ENSSSCG00000030484	AHR	1.67037e-126	0.262017	0.659	0.446	5.01111e-123
414	ENSSSCG00000024771	TICAM1	7.39446e-54	0.261047	0.68	0.655	2.21834e-50
415	ENSSSCG00000016444	TMEM176B	8.79503e-65	0.258277	0.509	0.415	2.63851e-61
416	ENSSSCG00000008773	PGM2	4.08464e-77	0.257826	0.567	0.446	1.22539e-73
417	ENSSSCG00000003555	HMGN2	1.91433e-145	0.257628	0.93	0.923	5.743e-142
418	ENSSSCG00000023362	RHBDF2	9.25156e-92	0.257557	0.532	0.422	2.77547e-88
419	ENSSSCG00000000456	SLC16A7	1.41068e-41	0.257511	0.566	0.511	4.23205e-38
420	ENSSSCG00000023377	EMP3	5.28554e-260	0.257448	0.999	0.991	1.58566e-256
421	ENSSSCG00000016266	CAB39	4.97344e-92	0.25722	0.688	0.557	1.49203e-88
422	ENSSSCG00000024439	PTGER4	4.87573e-32	0.256473	0.636	0.624	1.46272e-28
423	ENSSSCG00000011106	CREM	2.34023e-89	0.256107	0.701	0.563	7.02069e-86
424	ENSSSCG00000020666	EHD4	2.53973e-61	0.255862	0.697	0.619	7.6192e-58
425	ENSSSCG00000009759	SCARB1	3.44205e-31	0.255766	0.471	0.404	1.03261e-27
426	ENSSSCG00000015504	CACYBP	4.01413e-128	0.255656	0.952	0.895	1.20424e-124
427	ENSSSCG00000010226	JMJD1C	8.07468e-168	0.253963	0.988	0.967	2.4224e-164
428	ENSSSCG00000008164	MAP4K4	5.80079e-72	0.252409	0.864	0.836	1.74024e-68
429	ENSSSCG00000008484	SRSF7	2.87313e-165	0.250136	0.971	0.928	8.6194e-162
430	ENSSSCG00000035937	DPT	1.62883e-83	-0.250097	0.324	0.525	4.88648e-80
431	ENSSSCG00000003269	LENG9	1.13503e-177	-0.250842	0.3	0.617	3.40509e-174
432	ENSSSCG00000026994	ADAMTS10	2.34949e-118	-0.251054	0.449	0.587	7.04846e-115
433	ENSSSCG00000001910	ISLR	3.2767e-260	-0.251894	0.263	0.599	9.83009e-257
434	ENSSSCG00000015790	SLC25A4	1.05347e-125	-0.252051	0.395	0.609	3.16042e-122
435	ENSSSCG00000030005	LGALSL	2.39863e-118	-0.252077	0.437	0.622	7.19588e-115
436	ENSSSCG00000026710	CARHSP1	1.92591e-126	-0.25217	0.479	0.644	5.77773e-123
437	ENSSSCG00000004458	TPBG	5.29034e-212	-0.252228	0.289	0.587	1.5871e-208
438	ENSSSCG00000008873	GASK1B	3.15219e-102	-0.252416	0.475	0.58	9.45657e-99
439	ENSSSCG00000037646	DNAJA4	2.88041e-229	-0.253346	0.323	0.614	8.64123e-226
440	ENSSSCG00000002666	KIAA0513	1.02706e-77	-0.253476	0.397	0.543	3.08118e-74
441	ENSSSCG00000027428	ENHO	2.42697e-147	-0.254246	0.429	0.604	7.2809e-144
442	ENSSSCG00000008601	SDC1	1.32818e-123	-0.25457	0.317	0.533	3.98454e-120
443	ENSSSCG00000033207	SULT2A1	5.70746e-47	-0.254607	0.331	0.495	1.71224e-43
444	ENSSSCG00000015715	EN1	2.45444e-215	-0.254697	0.337	0.61	7.36332e-212
445	ENSSSCG00000004403	CDC40	5.31511e-148	-0.254867	0.642	0.848	1.59453e-144
446	ENSSSCG00000035952	TGFB1I1	2.4705e-129	-0.256956	0.246	0.518	7.4115e-126
447	ENSSSCG00000016941	RNF180	1.21375e-286	-0.257236	0.195	0.591	3.64125e-283
448	ENSSSCG00000009567	RASA3	1.34951e-173	-0.257596	0.418	0.667	4.04854e-170
449	ENSSSCG00000007000		2.08012e-100	-0.257648	0.296	0.544	6.24037e-97
450	ENSSSCG00000014157	NR2F1	2.2392e-138	-0.258166	0.323	0.57	6.71759e-135
451	ENSSSCG00000040445	RND3	3.167e-139	-0.260445	0.774	0.933	9.50101e-136
452	ENSSSCG00000037534	OPCML	6.48929e-286	-0.260504	0.264	0.627	1.94679e-282
453	ENSSSCG00000029606	AOX1	1.29409e-261	-0.260765	0.396	0.649	3.88226e-258
454	ENSSSCG00000015310	AKAP9	7.79927e-128	-0.262634	0.718	0.866	2.33978e-124
455	ENSSSCG00000037015	SESN3	9.00552e-123	-0.26327	0.597	0.77	2.70166e-119
456	ENSSSCG00000028805	PTPRM	1.45892e-115	-0.26387	0.299	0.543	4.37675e-112
457	ENSSSCG00000016751	GCK	5.35433e-223	-0.26434	0.269	0.594	1.6063e-219
458	ENSSSCG00000022073	ZBTB38	3.17022e-136	-0.264957	0.407	0.658	9.51065e-133
459	ENSSSCG00000038965	ARC	1.02412e-225	-0.265025	0.365	0.651	3.07236e-222
460	ENSSSCG00000009018	SH3D19	7.52878e-70	-0.265843	0.381	0.548	2.25863e-66
461	ENSSSCG00000027060	TBX2	2.29069e-102	-0.266557	0.461	0.582	6.87206e-99
462	ENSSSCG00000036206	DIPK2A	5.62626e-151	-0.266676	0.36	0.627	1.68788e-147
463	ENSSSCG00000005183	PSIP1	9.60948e-163	-0.266788	0.41	0.687	2.88285e-159
464	ENSSSCG00000039867	UCK2	3.68495e-159	-0.267065	0.513	0.722	1.10548e-155
465	ENSSSCG00000031321	NR4A1	3.66731e-136	-0.267124	0.886	0.95	1.10019e-132
466	ENSSSCG00000015120	USP2	9.67089e-148	-0.26818	0.337	0.55	2.90127e-144
467	ENSSSCG00000003738	MAPRE2	2.16354e-155	-0.268603	0.424	0.69	6.49062e-152
468	ENSSSCG00000025164	TSC22D4	2.52786e-133	-0.268801	0.479	0.682	7.58358e-130
469	ENSSSCG00000015402	CACNA2D1	4.20857e-71	-0.268877	0.353	0.513	1.26257e-67
470	ENSSSCG00000038992	TUBB6	6.99222e-127	-0.269006	0.597	0.752	2.09767e-123
471	ENSSSCG00000001620	MDFI	0	-0.269052	0.442	0.7	0
472	ENSSSCG00000033526	BAG2	2.55955e-120	-0.269068	0.425	0.596	7.67865e-117
473	ENSSSCG00000016850	LIFR	3.25386e-239	-0.26908	0.284	0.598	9.76157e-236
474	ENSSSCG00000040053	LSMEM1	1.27423e-177	-0.26986	0.415	0.643	3.82269e-174
475	ENSSSCG00000012597	PLS3	1.8728e-67	-0.27091	0.22	0.477	5.6184e-64
476	ENSSSCG00000032398	VGLL3	2.33898e-127	-0.272296	0.345	0.57	7.01695e-124
477	ENSSSCG00000013418	CFD	0	-0.272533	1	0.996	0
478	ENSSSCG00000015413	FGL2	1.64009e-146	-0.273478	0.874	0.944	4.92027e-143
479	ENSSSCG00000017259	PRKAR1A	1.16414e-219	-0.274439	0.938	0.974	3.49243e-216
480	ENSSSCG00000017752	WSB1	1.91867e-206	-0.274521	0.879	0.976	5.75601e-203
481	ENSSSCG00000000734	TSPAN11	1.40012e-195	-0.275015	0.28	0.606	4.20036e-192
482	ENSSSCG00000011103	PARD3	2.18225e-109	-0.276515	0.431	0.587	6.54675e-106
483	ENSSSCG00000031109	HILPDA	2.80427e-153	-0.277068	0.374	0.623	8.41282e-150
484	ENSSSCG00000033703	FAM111A	4.35131e-156	-0.277926	0.668	0.839	1.30539e-152
485	ENSSSCG00000008510	LTBP1	2.20375e-106	-0.277998	0.348	0.549	6.61124e-103
486	ENSSSCG00000036488	KLF3	2.06403e-159	-0.278696	0.654	0.839	6.1921e-156
487	ENSSSCG00000038071	RASL12	3.77668e-186	-0.279334	0.361	0.59	1.133e-182
488	ENSSSCG00000004507	SMAD7	6.42567e-191	-0.279688	0.468	0.764	1.9277e-187
489	ENSSSCG00000007435	PLTP	5.88135e-131	-0.280027	0.462	0.727	1.7644e-127
490	ENSSSCG00000011075	KIAA1217	1.46628e-273	-0.280259	0.271	0.617	4.39885e-270
491	ENSSSCG00000023784	SEMA3C	1.95157e-103	-0.283557	0.446	0.602	5.85472e-100
492	ENSSSCG00000028623	RARRES1	5.84372e-296	-0.284758	0.309	0.637	1.75311e-292
493	ENSSSCG00000022402	GRAMD2B	6.03206e-98	-0.285654	0.395	0.563	1.80962e-94
494	ENSSSCG00000010437	PAPSS2	4.43314e-147	-0.286164	0.378	0.598	1.32994e-143
495	ENSSSCG00000036322	SPRY4	1.20097e-256	-0.286274	0.359	0.648	3.60291e-253
496	ENSSSCG00000031337	SNX18	6.58286e-147	-0.286606	0.366	0.608	1.97486e-143
497	ENSSSCG00000014921	PRSS23	2.19541e-181	-0.287034	0.659	0.845	6.58624e-178
498	ENSSSCG00000006624	SELENBP1	3.52071e-259	-0.288095	0.365	0.656	1.05621e-255
499	ENSSSCG00000006987	SLC7A2	2.42784e-76	-0.288417	0.173	0.49	7.28353e-73
500	ENSSSCG00000025238	SHOX2	8.79949e-168	-0.288772	0.383	0.605	2.63985e-164
501	ENSSSCG00000026655	PTPN13	3.17398e-260	-0.288976	0.276	0.625	9.52194e-257
502	ENSSSCG00000003000	ITPKC	4.48806e-241	-0.28918	0.331	0.628	1.34642e-237
503	ENSSSCG00000039194	KANK2	5.20211e-126	-0.290102	0.308	0.558	1.56063e-122
504	ENSSSCG00000002776	ATP6V0D1	9.10372e-160	-0.290307	0.48	0.731	2.73112e-156
505	ENSSSCG00000000958	DYRK2	6.95249e-98	-0.29087	0.504	0.614	2.08575e-94
506	ENSSSCG00000017251	SOX9	0	-0.291499	0.308	0.654	0
507	ENSSSCG00000033189	FAM107A	1.96573e-201	-0.291556	0.341	0.605	5.89719e-198
508	ENSSSCG00000015862	LIMS2	4.44344e-105	-0.292142	0.265	0.508	1.33303e-101
509	ENSSSCG00000003532	LUZP1	1.36318e-170	-0.292366	0.563	0.805	4.08954e-167
510	ENSSSCG00000024578	PHLDB1	4.06777e-115	-0.292837	0.41	0.599	1.22033e-111
511	ENSSSCG00000022301	EIF4EBP1	8.58596e-143	-0.293134	0.542	0.758	2.57579e-139
512	ENSSSCG00000008504	CRIM1	8.36265e-73	-0.293201	0.425	0.545	2.50879e-69
513	ENSSSCG00000032613	SNAI1	2.06841e-225	-0.294022	0.578	0.78	6.20524e-222
514	ENSSSCG00000006530	EFNA1	5.46416e-224	-0.29436	0.282	0.598	1.63925e-220
515	ENSSSCG00000016018	FRZB	7.93786e-143	-0.294451	0.375	0.586	2.38136e-139
516	ENSSSCG00000008772	RELL1	2.62969e-174	-0.294575	0.71	0.91	7.88906e-171
517	ENSSSCG00000038643	KLF11	1.53942e-183	-0.294656	0.341	0.611	4.61825e-180
518	ENSSSCG00000036007	MFAP4	4.31058e-82	-0.294722	0.174	0.458	1.29317e-78
519	ENSSSCG00000009655	EBF2	1.55983e-187	-0.295035	0.376	0.608	4.67949e-184
520	ENSSSCG00000008176	LONRF2	4.64385e-162	-0.295384	0.345	0.603	1.39316e-158
521	ENSSSCG00000011677	GK5	4.53001e-158	-0.296324	0.496	0.694	1.359e-154
522	ENSSSCG00000010011	TCN2	6.65921e-192	-0.296461	0.406	0.649	1.99776e-188
523	ENSSSCG00000038187	C1GALT1	1.3674e-164	-0.29673	0.683	0.851	4.10219e-161
524	ENSSSCG00000005040	GNPNAT1	4.13832e-173	-0.29804	0.388	0.633	1.2415e-169
525	ENSSSCG00000011731	SMC4	2.25004e-181	-0.299243	0.43	0.677	6.75012e-178
526	ENSSSCG00000026516	EPHB3	1.33463e-241	-0.299763	0.272	0.618	4.00388e-238
527	ENSSSCG00000040461	CDKN1C	1.55804e-170	-0.300178	0.584	0.818	4.67411e-167
528	ENSSSCG00000033591	CHD9	2.2069e-157	-0.300712	0.593	0.794	6.62071e-154
529	ENSSSCG00000010686	BAG3	3.03743e-269	-0.300953	0.93	0.993	9.1123e-266
530	ENSSSCG00000010651	ABLIM1	4.39703e-127	-0.301105	0.231	0.54	1.31911e-123
531	ENSSSCG00000012631	LONRF3	1.43675e-162	-0.301289	0.585	0.823	4.31026e-159
532	ENSSSCG00000039045	SLC26A2	3.20449e-137	-0.301929	0.423	0.649	9.61348e-134
533	ENSSSCG00000030241	TSC22D3	3.28821e-180	-0.302265	0.786	0.909	9.86462e-177
534	ENSSSCG00000021610	CHPF	5.69903e-117	-0.305217	0.32	0.548	1.70971e-113
535	ENSSSCG00000006564	RAB13	7.50834e-124	-0.305373	0.419	0.594	2.2525e-120
536	ENSSSCG00000024591	ETV1	2.52421e-149	-0.306949	0.381	0.607	7.57263e-146
537	ENSSSCG00000038089	COL18A1	8.01569e-131	-0.307033	0.479	0.699	2.40471e-127
538	ENSSSCG00000016437	WDR86	6.32354e-303	-0.308688	0.512	0.696	1.89706e-299
539	ENSSSCG00000032074	IRX2	1.15414e-186	-0.30897	0.139	0.55	3.46243e-183
540	ENSSSCG00000032436		2.67663e-252	-0.309121	0.361	0.633	8.02989e-249
541	ENSSSCG00000024555	ING2	3.17275e-188	-0.309488	0.613	0.823	9.51826e-185
542	ENSSSCG00000002039	MMP14	4.30275e-215	-0.31078	0.722	0.883	1.29083e-211
543	ENSSSCG00000015267	FMO2	2.52731e-210	-0.312012	0.443	0.625	7.58193e-207
544	ENSSSCG00000008854	CPE	1.09967e-60	-0.312027	0.251	0.478	3.29902e-57
545	ENSSSCG00000011294	GASK1A	9.13878e-244	-0.312422	0.233	0.597	2.74163e-240
546	ENSSSCG00000004921	ATP8B1	2.99165e-166	-0.31285	0.267	0.587	8.97495e-163
547	ENSSSCG00000006238	CYP7A1	9.36448e-161	-0.313312	0.274	0.555	2.80934e-157
548	ENSSSCG00000009605	GFRA2	1.45701e-189	-0.314148	0.472	0.679	4.37103e-186
549	ENSSSCG00000040166	FLRT2	2.09221e-289	-0.314338	0.293	0.631	6.27662e-286
550	ENSSSCG00000030095	ZBTB16	1.01126e-203	-0.314669	0.286	0.593	3.03378e-200
551	ENSSSCG00000031712	MFAP5	8.62006e-10	-0.315351	0.455	0.475	2.58602e-06
552	ENSSSCG00000001379	TUBB	1.07898e-217	-0.315694	0.784	0.918	3.23693e-214
553	ENSSSCG00000039442	BMP2	4.17176e-166	-0.317007	0.43	0.626	1.25153e-162
554	ENSSSCG00000012050	RCAN1	1.86735e-147	-0.317133	0.578	0.732	5.60206e-144
555	ENSSSCG00000010313	VCL	1.14181e-164	-0.317297	0.461	0.688	3.42544e-161
556	ENSSSCG00000010974	CNTFR	6.67312e-224	-0.319512	0.368	0.632	2.00193e-220
557	ENSSSCG00000017012	SLIT3	1.99443e-95	-0.319904	0.445	0.57	5.98328e-92
558	ENSSSCG00000036050	CD302	8.64248e-217	-0.320074	0.786	0.941	2.59274e-213
559	ENSSSCG00000023611	TNXB	1.44846e-133	-0.32043	0.311	0.534	4.34538e-130
560	ENSSSCG00000022895	CRYBG3	1.71595e-184	-0.322196	0.424	0.675	5.14785e-181
561	ENSSSCG00000014336	EGR1	1.23052e-134	-0.32246	0.722	0.876	3.69156e-131
562	ENSSSCG00000005631	FAM102A	1.14192e-179	-0.324128	0.596	0.789	3.42576e-176
563	ENSSSCG00000010330	PPIF	2.07326e-174	-0.324765	0.623	0.807	6.21977e-171
564	ENSSSCG00000014976	ARHGAP42	2.40802e-290	-0.325217	0.331	0.656	7.22407e-287
565	ENSSSCG00000010756	MGMT	1.09553e-215	-0.325715	0.616	0.839	3.28659e-212
566	ENSSSCG00000015649	DYRK3	3.10013e-258	-0.326318	0.44	0.718	9.3004e-255
567	ENSSSCG00000010698	FGFR2	1.83345e-118	-0.327338	0.479	0.603	5.50034e-115
568	ENSSSCG00000037900	CCND1	4.04928e-194	-0.327427	0.464	0.723	1.21479e-190
569	ENSSSCG00000009745	ADGRD1	3.43799e-181	-0.3289	0.287	0.588	1.0314e-177
570	ENSSSCG00000025344	PHC2	3.50282e-206	-0.329548	0.665	0.842	1.05085e-202
571	ENSSSCG00000012479	PCDH19	1.29387e-185	-0.329825	0.399	0.621	3.88162e-182
572	ENSSSCG00000034373	TNRC6C	3.3345e-267	-0.329983	0.361	0.641	1.00035e-263
573	ENSSSCG00000009422	TSC22D1	2.61221e-183	-0.330968	0.456	0.682	7.83662e-180
574	ENSSSCG00000010017	SMTN	6.87711e-107	-0.331213	0.488	0.605	2.06313e-103
575	ENSSSCG00000012053	CBR3	2.02038e-229	-0.331429	0.422	0.681	6.06115e-226
576	ENSSSCG00000032369	HSD3B7	5.2834e-255	-0.331944	0.298	0.622	1.58502e-251
577	ENSSSCG00000022168	APBB2	3.06341e-229	-0.332249	0.334	0.618	9.19023e-226
578	ENSSSCG00000035941	DSEL	3.01641e-218	-0.332373	0.4	0.632	9.04923e-215
579	ENSSSCG00000034357	DAG1	1.17785e-122	-0.335218	0.366	0.569	3.53355e-119
580	ENSSSCG00000004387	FOXO3	5.65396e-176	-0.33565	0.482	0.706	1.69619e-172
581	ENSSSCG00000010312	PLAU	2.93341e-131	-0.337486	0.832	0.921	8.80022e-128
582	ENSSSCG00000036381	RBMS3	1.55657e-232	-0.338548	0.165	0.599	4.66972e-229
583	ENSSSCG00000011129	ITIH5	4.4113e-286	-0.339317	0.195	0.585	1.32339e-282
584	ENSSSCG00000003616	FAM167B	2.76186e-274	-0.339945	0.25	0.608	8.28559e-271
585	ENSSSCG00000016290	EFHD1	1.8984e-187	-0.340437	0.389	0.631	5.6952e-184
586	ENSSSCG00000016123	PARD3B	7.86407e-262	-0.340798	0.335	0.643	2.35922e-258
587	ENSSSCG00000005627	AK1	5.30618e-227	-0.34179	0.25	0.595	1.59185e-223
588	ENSSSCG00000028355	ACTG1	0	-0.342371	0.99	1	0
589	ENSSSCG00000016665	BMPER	0	-0.343168	0.281	0.663	0
590	ENSSSCG00000034491	PRICKLE1	1.85698e-205	-0.343373	0.37	0.627	5.57095e-202
591	ENSSSCG00000025703	REV3L	2.70517e-199	-0.345386	0.713	0.873	8.1155e-196
592	ENSSSCG00000008723	HTRA3	1.71137e-186	-0.345657	0.347	0.598	5.1341e-183
593	ENSSSCG00000013030	PRDX5	1.08442e-269	-0.352326	0.792	0.937	3.25327e-266
594	ENSSSCG00000006612	S100A10	0	-0.35434	1	1	0
595	ENSSSCG00000031648	CCN5	1.45102e-167	-0.35439	0.213	0.537	4.35306e-164
596	ENSSSCG00000008898	HOPX	5.80361e-143	-0.356185	0.265	0.55	1.74108e-139
597	ENSSSCG00000010055	GGT5	9.79696e-286	-0.360282	0.393	0.666	2.93909e-282
598	ENSSSCG00000027480	KLF10	6.99373e-219	-0.36034	0.602	0.877	2.09812e-215
599	ENSSSCG00000013408	ADM	3.31425e-165	-0.362032	0.481	0.694	9.94275e-162
600	ENSSSCG00000031538	RNASE4	6.08555e-237	-0.362641	0.646	0.845	1.82566e-233
601	ENSSSCG00000037449	CSF1	2.94356e-222	-0.363464	0.716	0.886	8.83068e-219
602	ENSSSCG00000016851	OSMR	3.05208e-297	-0.364495	0.333	0.665	9.15624e-294
603	ENSSSCG00000013302	CAT	6.11495e-256	-0.365087	0.663	0.87	1.83449e-252
604	ENSSSCG00000026006	KLF13	1.60605e-262	-0.366426	0.556	0.796	4.81815e-259
605	ENSSSCG00000032444	PLXDC2	2.2636e-221	-0.366457	0.407	0.71	6.7908e-218
606	ENSSSCG00000028536	LHFPL2	1.88732e-235	-0.366983	0.527	0.764	5.66197e-232
607	ENSSSCG00000036136	BHLHE40	6.38775e-234	-0.368153	0.674	0.862	1.91633e-230
608	ENSSSCG00000029592	GPRC5A	8.73946e-175	-0.36966	0.377	0.593	2.62184e-171
609	ENSSSCG00000015846	RBPMS	4.98591e-204	-0.369732	0.344	0.611	1.49577e-200
610	ENSSSCG00000002825	CES1	3.68673e-113	-0.369952	0.382	0.558	1.10602e-109
611	ENSSSCG00000012126	GPM6B	7.68702e-265	-0.371496	0.497	0.773	2.30611e-261
612	ENSSSCG00000004121	FBXO30	4.68503e-260	-0.372882	0.629	0.852	1.40551e-256
613	ENSSSCG00000012001	ROBO1	0	-0.374209	0.29	0.666	0
614	ENSSSCG00000034259	PMEPA1	1.92355e-262	-0.374219	0.748	0.916	5.77065e-259
615	ENSSSCG00000000588	PLEKHA5	1.9218e-213	-0.374972	0.531	0.704	5.76541e-210
616	ENSSSCG00000037065	EMP2	4.31776e-232	-0.377676	0.38	0.647	1.29533e-228
617	ENSSSCG00000038374	CIART	3.78255e-197	-0.37963	0.504	0.699	1.13477e-193
618	ENSSSCG00000035058	PID1	2.8952e-258	-0.380531	0.57	0.832	8.6856e-255
619	ENSSSCG00000000951	CSRP2	2.58242e-124	-0.381388	0.365	0.573	7.74725e-121
620	ENSSSCG00000003379	KLHL21	3.88648e-278	-0.381831	0.706	0.921	1.16594e-274
621	ENSSSCG00000012234	SRPX	7.85433e-307	-0.385515	0.217	0.622	2.3563e-303
622	ENSSSCG00000013260	MDK	1.27844e-245	-0.385882	0.634	0.841	3.83532e-242
623	ENSSSCG00000004576	RORA	2.22445e-252	-0.387149	0.371	0.653	6.67336e-249
624	ENSSSCG00000011033	VIM	0	-0.389191	1	1	0
625	ENSSSCG00000004973	UACA	4.89212e-245	-0.392821	0.376	0.647	1.46764e-241
626	ENSSSCG00000011014	BAMBI	0	-0.39298	0.347	0.683	0
627	ENSSSCG00000005243	PGM5	0	-0.393553	0.426	0.717	0
628	ENSSSCG00000014139	ARSK	1.23055e-256	-0.395135	0.394	0.651	3.69166e-253
629	ENSSSCG00000006325	MGST3	0	-0.39559	0.712	0.895	0
630	ENSSSCG00000015271	PRELP	1.18231e-193	-0.395749	0.255	0.585	3.54694e-190
631	ENSSSCG00000014984	MMP27	1.77064e-260	-0.396023	0.401	0.665	5.31193e-257
632	ENSSSCG00000004218	RSPO3	0	-0.396051	0.327	0.663	0
633	ENSSSCG00000010746	ADAM12	6.36085e-298	-0.396407	0.445	0.691	1.90825e-294
634	ENSSSCG00000007586	FSCN1	8.4631e-292	-0.396812	0.61	0.832	2.53893e-288
635	ENSSSCG00000006463	PEAR1	0	-0.397086	0.295	0.68	0
636	ENSSSCG00000005941	KHDRBS3	1.84652e-265	-0.397805	0.427	0.676	5.53956e-262
637	ENSSSCG00000040681	FABP4	4.82749e-53	-0.397866	0.212	0.378	1.44825e-49
638	ENSSSCG00000012625	PGRMC1	0	-0.398404	0.788	0.939	0
639	ENSSSCG00000032320	TCIM	5.00832e-226	-0.399469	0.382	0.633	1.5025e-222
640	ENSSSCG00000014812	FOLR2	0	-0.399711	0.742	0.952	0
641	ENSSSCG00000028512	LDLR	0	-0.400125	0.587	0.745	0
642	ENSSSCG00000010351	CCSER2	1.03647e-227	-0.400159	0.451	0.688	3.10941e-224
643	ENSSSCG00000014117	THBS4	2.12092e-139	-0.401202	0.507	0.616	6.36276e-136
644	ENSSSCG00000017199	TRIM47	6.97588e-258	-0.403618	0.443	0.722	2.09276e-254
645	ENSSSCG00000020970	IL6	1.90788e-61	-0.404566	0.713	0.779	5.72363e-58
646	ENSSSCG00000035392	IGFBP2	1.08215e-182	-0.404735	0.381	0.598	3.24644e-179
647	ENSSSCG00000035983	TPPP3	0	-0.406077	0.384	0.683	0
648	ENSSSCG00000036804	TCEA2	0	-0.406427	0.491	0.796	0
649	ENSSSCG00000010968	IL11RA	0	-0.409916	0.433	0.74	0
650	ENSSSCG00000011495	PRICKLE2	2.30006e-297	-0.41034	0.317	0.656	6.90018e-294
651	ENSSSCG00000017164	TIMP2	0	-0.410667	0.997	0.998	0
652	ENSSSCG00000025822	SFRP1	4.78018e-264	-0.411021	0.444	0.68	1.43405e-260
653	ENSSSCG00000006340	UAP1	0	-0.412005	0.918	0.991	0
654	ENSSSCG00000005943	ST3GAL1	9.53739e-286	-0.412314	0.388	0.712	2.86122e-282
655	ENSSSCG00000005593	OLFML2A	1.81521e-272	-0.412439	0.346	0.654	5.44563e-269
656	ENSSSCG00000015407	GNAI1	5.53493e-272	-0.413123	0.512	0.709	1.66048e-268
657	ENSSSCG00000003401	KIF1B	0	-0.413719	0.859	0.968	0
658	ENSSSCG00000017245	CDC42EP4	8.91442e-301	-0.41492	0.533	0.816	2.67433e-297
659	ENSSSCG00000011226	TGFBR2	2.11629e-289	-0.414995	0.423	0.748	6.34888e-286
660	ENSSSCG00000004123	UTRN	2.82231e-296	-0.415333	0.516	0.785	8.46693e-293
661	ENSSSCG00000005992	HAS2	1.91248e-249	-0.416635	0.458	0.68	5.73745e-246
662	ENSSSCG00000006889	ARHGAP29	0	-0.416657	0.413	0.692	0
663	ENSSSCG00000014994	PDGFD	0	-0.417202	0.49	0.765	0
664	ENSSSCG00000021646	KLF9	0	-0.418645	0.339	0.678	0
665	ENSSSCG00000025085	NEGR1	0	-0.420007	0.449	0.714	0
666	ENSSSCG00000013270	CRY2	3.87157e-299	-0.42158	0.521	0.762	1.16147e-295
667	ENSSSCG00000016859	C7	0	-0.421845	0.358	0.702	0
668	ENSSSCG00000004705	MAP1A	7.24884e-205	-0.422744	0.41	0.64	2.17465e-201
669	ENSSSCG00000025578	ALDH1A2	0	-0.423123	0.344	0.699	0
670	ENSSSCG00000004464	TENT5A	0	-0.424974	0.859	0.976	0
671	ENSSSCG00000016983	STC2	7.47994e-200	-0.425313	0.438	0.646	2.24398e-196
672	ENSSSCG00000009152	SGMS2	7.76535e-284	-0.425885	0.548	0.781	2.3296e-280
673	ENSSSCG00000012027	ADAMTS5	3.48156e-249	-0.426323	0.377	0.637	1.04447e-245
674	ENSSSCG00000002852	PLEKHF1	1.53345e-267	-0.427034	0.254	0.631	4.60034e-264
675	ENSSSCG00000035958	EVA1A	1.59314e-203	-0.427302	0.355	0.611	4.77941e-200
676	ENSSSCG00000012649	SMARCA1	0	-0.427465	0.51	0.785	0
677	ENSSSCG00000009446	PCDH17	6.66764e-305	-0.428005	0.379	0.684	2.00029e-301
678	ENSSSCG00000008799	LIMCH1	0	-0.428773	0.322	0.679	0
679	ENSSSCG00000024388	BNIP3	0	-0.428994	0.689	0.891	0
680	ENSSSCG00000004484	COL12A1	6.31045e-261	-0.429416	0.243	0.624	1.89313e-257
681	ENSSSCG00000036436	FZD1	1.19833e-267	-0.429426	0.446	0.7	3.59499e-264
682	ENSSSCG00000005688	PTGES	2.64076e-270	-0.430067	0.68	0.861	7.92229e-267
683	ENSSSCG00000035355	F2R	6.02558e-266	-0.431164	0.375	0.656	1.80767e-262
684	ENSSSCG00000005455	SVEP1	0	-0.43312	0.431	0.708	0
685	ENSSSCG00000009565	GAS6	1.04319e-251	-0.433906	0.45	0.674	3.12958e-248
686	ENSSSCG00000035299	SFRP4	3.04162e-266	-0.434966	0.25	0.59	9.12485e-263
687	ENSSSCG00000010322	ZNF503	0	-0.435309	0.595	0.864	0
688	ENSSSCG00000016364	GPC1	2.60462e-294	-0.439721	0.374	0.68	7.81387e-291
689	ENSSSCG00000005437	KLF4	0	-0.440225	0.942	0.997	0
690	ENSSSCG00000039890	RASL11A	1.27922e-261	-0.440882	0.489	0.724	3.83766e-258
691	ENSSSCG00000008986	SEPTIN11	0	-0.443228	0.777	0.955	0
692	ENSSSCG00000004822	ALDH1A3	0	-0.44347	0.519	0.737	0
693	ENSSSCG00000002831	IRX3	4.87748e-268	-0.445803	0.541	0.723	1.46324e-264
694	ENSSSCG00000032094	DKK2	5.38271e-254	-0.447148	0.214	0.605	1.61481e-250
695	ENSSSCG00000005030	NID2	1.42612e-296	-0.44739	0.4	0.688	4.27836e-293
696	ENSSSCG00000006496	LMNA	0	-0.45108	0.992	1	0
697	ENSSSCG00000006581	S100A16	2.61992e-285	-0.451506	0.392	0.678	7.85976e-282
698	ENSSSCG00000040013	MTUS1	0	-0.452763	0.402	0.691	0
699	ENSSSCG00000004012	THBS2	3.60988e-261	-0.454075	0.544	0.774	1.08297e-257
700	ENSSSCG00000008038	SLC9A3R2	0	-0.454226	0.371	0.711	0
701	ENSSSCG00000020846	SCARA3	0	-0.454932	0.407	0.752	0
702	ENSSSCG00000013849	TPM4	0	-0.455093	0.904	0.992	0
703	ENSSSCG00000011828	FAM43A	9.20102e-304	-0.456686	0.763	0.903	2.76031e-300
704	ENSSSCG00000000660	A2M	1.05181e-139	-0.458176	0.513	0.666	3.15544e-136
705	ENSSSCG00000017306	ITGB3	0	-0.459063	0.616	0.85	0
706	ENSSSCG00000017472	IGFBP4	0	-0.460465	0.533	0.805	0
707	ENSSSCG00000006051	CTHRC1	2.17768e-272	-0.46067	0.229	0.601	6.53304e-269
708	ENSSSCG00000024692	RRBP1	0	-0.462199	0.922	0.995	0
709	ENSSSCG00000028488	LTC4S	0	-0.46228	0.529	0.835	0
710	ENSSSCG00000005078	DAAM1	0	-0.463136	0.503	0.774	0
711	ENSSSCG00000004013	SMOC2	3.10791e-244	-0.463536	0.469	0.685	9.32374e-241
712	ENSSSCG00000012699	FHL1	5.08583e-254	-0.463573	0.554	0.776	1.52575e-250
713	ENSSSCG00000027130	TNFRSF12A	0	-0.464052	0.819	0.968	0
714	ENSSSCG00000040706	DBN1	0	-0.465288	0.442	0.72	0
715	ENSSSCG00000038549	ZFP36L2	0	-0.467497	0.952	0.996	0
716	ENSSSCG00000000368	MMP19	0	-0.467881	0.533	0.801	0
717	ENSSSCG00000033844	CYP1B1	0	-0.470612	0.451	0.753	0
718	ENSSSCG00000035774	ERRFI1	0	-0.472024	0.668	0.895	0
719	ENSSSCG00000035293	IGF2	8.7036e-208	-0.474641	0.75	0.829	2.61108e-204
720	ENSSSCG00000011859	HEG1	0	-0.476485	0.512	0.807	0
721	ENSSSCG00000016878	FGF10	0	-0.476574	0.452	0.748	0
722	ENSSSCG00000038694	CCND2	0	-0.476604	0.803	0.961	0
723	ENSSSCG00000017389	RAMP2	0	-0.478295	0.786	0.926	0
724	ENSSSCG00000008372	EHBP1	0	-0.478314	0.459	0.783	0
725	ENSSSCG00000017498	PPP1R1B	0	-0.479925	0.528	0.787	0
726	ENSSSCG00000033120	PALM2AKAP2	0	-0.481082	0.832	0.931	0
727	ENSSSCG00000009004	SFRP2	0	-0.483322	0.507	0.752	0
728	ENSSSCG00000000857	IGF1	0	-0.484278	0.783	0.956	0
729	ENSSSCG00000031733	AKAP12	0	-0.48511	0.484	0.724	0
730	ENSSSCG00000031292		4.15977e-260	-0.485643	0.557	0.725	1.24793e-256
731	ENSSSCG00000017256	ABCA6	0	-0.485643	0.753	0.936	0
732	ENSSSCG00000011147	AKR1C1	0	-0.486373	0.567	0.793	0
733	ENSSSCG00000011194	ANKRD28	0	-0.487	0.805	0.953	0
734	ENSSSCG00000040843	MRAP	0	-0.487147	0.644	0.838	0
735	ENSSSCG00000027124		0	-0.487972	0.584	0.827	0
736	ENSSSCG00000024685	GRIA2	0	-0.491791	0.721	0.897	0
737	ENSSSCG00000001499	DST	0	-0.494004	0.53	0.793	0
738	ENSSSCG00000008162	IL1R1	0	-0.495171	0.585	0.831	0
739	ENSSSCG00000012026	ADAMTS1	9.58521e-249	-0.495528	0.641	0.82	2.87556e-245
740	ENSSSCG00000030150	UGDH	0	-0.496618	0.714	0.914	0
741	ENSSSCG00000011727	PTX3	0	-0.499834	0.772	0.888	0
742	ENSSSCG00000011022	SVIL	0	-0.50011	0.626	0.853	0
743	ENSSSCG00000022317	SLC38A10	0	-0.500641	0.558	0.862	0
744	ENSSSCG00000034723	PYCR1	0	-0.500995	0.47	0.745	0
745	ENSSSCG00000011695	AGTR1	0	-0.50121	0.485	0.775	0
746	ENSSSCG00000004974	LARP6	0	-0.503671	0.335	0.704	0
747	ENSSSCG00000016322	ACKR3	0	-0.503714	0.376	0.71	0
748	ENSSSCG00000022429	KAZALD1	0	-0.50418	0.529	0.809	0
749	ENSSSCG00000008072	ASPN	6.98102e-252	-0.504201	0.445	0.66	2.09431e-248
750	ENSSSCG00000014274	PDLIM4	0	-0.50516	0.622	0.858	0
751	ENSSSCG00000002795	CDH11	0	-0.505555	0.674	0.875	0
752	ENSSSCG00000009865	TBX3	0	-0.50568	0.602	0.822	0
753	ENSSSCG00000002444	FBLN5	0	-0.508812	0.696	0.881	0
754	ENSSSCG00000039862	TRIB3	0	-0.509399	0.688	0.903	0
755	ENSSSCG00000011683	PCOLCE2	0	-0.509751	0.578	0.802	0
756	ENSSSCG00000015444	LAMB1	0	-0.512185	0.575	0.839	0
757	ENSSSCG00000006324	ALDH9A1	0	-0.512781	0.799	0.965	0
758	ENSSSCG00000016233	SERPINE2	0	-0.512956	0.597	0.831	0
759	ENSSSCG00000022230	CD9	1.23272e-211	-0.513744	0.674	0.783	3.69817e-208
760	ENSSSCG00000012317	GSPT2	0	-0.51385	0.733	0.91	0
761	ENSSSCG00000024917		0	-0.513936	0.573	0.854	0
762	ENSSSCG00000008727	MSX1	0	-0.514467	0.648	0.875	0
763	ENSSSCG00000026113	ZBTB20	0	-0.515148	0.676	0.912	0
764	ENSSSCG00000033894	LAMA2	0	-0.515851	0.59	0.819	0
765	ENSSSCG00000039548	PTGFR	0	-0.516074	0.54	0.799	0
766	ENSSSCG00000012371	AR	0	-0.516094	0.449	0.734	0
767	ENSSSCG00000011609	FBLN2	0	-0.516538	0.407	0.697	0
768	ENSSSCG00000024791	CD59	0	-0.518661	0.517	0.751	0
769	ENSSSCG00000025531	SSPN	0	-0.519193	0.469	0.746	0
770	ENSSSCG00000005380	COL15A1	0	-0.519493	0.589	0.842	0
771	ENSSSCG00000024312	ID4	2.16732e-273	-0.519524	0.53	0.749	6.50196e-270
772	ENSSSCG00000004425	LAMA4	0	-0.520177	0.498	0.81	0
773	ENSSSCG00000006970	DLC1	0	-0.520259	0.627	0.828	0
774	ENSSSCG00000027114	PODN	0	-0.520959	0.579	0.815	0
775	ENSSSCG00000021084	S100A6	0	-0.522213	0.991	0.997	0
776	ENSSSCG00000014871	TSKU	0	-0.522659	0.604	0.835	0
777	ENSSSCG00000028530	TMEM52	0	-0.523519	0.651	0.899	0
778	ENSSSCG00000022804	RHOJ	0	-0.525164	0.438	0.773	0
779	ENSSSCG00000035066	MYOC	1.81966e-99	-0.525175	0.683	0.759	5.45899e-96
780	ENSSSCG00000015073	TAGLN	4.45128e-148	-0.525454	0.366	0.574	1.33538e-144
781	ENSSSCG00000004572	C2CD4B	6.5498e-179	-0.525624	0.577	0.739	1.96494e-175
782	ENSSSCG00000026585	PROCR	0	-0.526449	0.379	0.712	0
783	ENSSSCG00000024043	ADAMTS2	0	-0.526649	0.433	0.746	0
784	ENSSSCG00000031356	HES1	0	-0.528599	0.603	0.832	0
785	ENSSSCG00000015270	FMOD	0	-0.528765	0.455	0.729	0
786	ENSSSCG00000016916	IL6ST	0	-0.52957	0.869	0.981	0
787	ENSSSCG00000033074	ZCCHC24	0	-0.530811	0.558	0.863	0
788	ENSSSCG00000037102	FSTL3	0	-0.533263	0.612	0.846	0
789	ENSSSCG00000026729	TMEM150C	0	-0.534558	0.629	0.9	0
790	ENSSSCG00000002254	NR2F2	0	-0.534674	0.472	0.744	0
791	ENSSSCG00000007463	PTGIS	0	-0.534909	0.527	0.773	0
792	ENSSSCG00000005190	NFIB	0	-0.53595	0.533	0.805	0
793	ENSSSCG00000010959	NTRK2	0	-0.537517	0.719	0.918	0
794	ENSSSCG00000014310	CXCL14	1.88131e-285	-0.538303	0.687	0.833	5.64394e-282
795	ENSSSCG00000008555	CGREF1	0	-0.539722	0.471	0.729	0
796	ENSSSCG00000004207		0	-0.540334	0.587	0.858	0
797	ENSSSCG00000004789	THBS1	4.13649e-273	-0.540786	0.683	0.828	1.24095e-269
798	ENSSSCG00000009631	PEBP4	0	-0.541488	0.536	0.803	0
799	ENSSSCG00000017607	TMEM100	0	-0.541854	0.667	0.856	0
800	ENSSSCG00000009331	MEDAG	0	-0.544417	0.485	0.788	0
801	ENSSSCG00000015616	HSD11B1	0	-0.54469	0.811	0.962	0
802	ENSSSCG00000016061	MYO1B	0	-0.545939	0.577	0.857	0
803	ENSSSCG00000040513	A1P3	0	-0.547838	0.856	0.93	0
804	ENSSSCG00000022447	F3	0	-0.547945	0.823	0.952	0
805	ENSSSCG00000002013	DHRS4	0	-0.548077	0.73	0.915	0
806	ENSSSCG00000032269	LIMA1	0	-0.548491	0.686	0.9	0
807	ENSSSCG00000012318	MAGED1	0	-0.548618	0.578	0.875	0
808	ENSSSCG00000015268	FMO1	0	-0.549275	0.526	0.815	0
809	ENSSSCG00000005608	ANGPTL2	0	-0.550255	0.548	0.844	0
810	ENSSSCG00000004470	HMGN3	0	-0.550951	0.884	0.988	0
811	ENSSSCG00000017422	FKBP10	0	-0.551498	0.584	0.829	0
812	ENSSSCG00000016635	CAV2	0	-0.552393	0.503	0.798	0
813	ENSSSCG00000034973	CXCL12	0	-0.552696	0.597	0.866	0
814	ENSSSCG00000014136	VCAN	0	-0.553304	0.717	0.923	0
815	ENSSSCG00000017181	CYGB	0	-0.553489	0.648	0.909	0
816	ENSSSCG00000000681	P3H3	0	-0.55371	0.606	0.837	0
817	ENSSSCG00000033018	TM4SF1	0	-0.554333	0.29	0.653	0
818	ENSSSCG00000006887	CNN3	0	-0.555606	0.624	0.853	0
819	ENSSSCG00000015815	FGFR1	0	-0.555719	0.768	0.955	0
820	ENSSSCG00000001773	TMED3	0	-0.558197	0.617	0.89	0
821	ENSSSCG00000007927	PPL	0	-0.55899	0.565	0.878	0
822	ENSSSCG00000004658	FBN1	0	-0.560197	0.595	0.838	0
823	ENSSSCG00000004192	CCN2	1.1411e-151	-0.56108	0.466	0.617	3.42329e-148
824	ENSSSCG00000036213	FGF2	0	-0.561474	0.581	0.863	0
825	ENSSSCG00000036452	LRRC17	0	-0.561913	0.776	0.932	0
826	ENSSSCG00000039488	SPON2	0	-0.563338	0.338	0.712	0
827	ENSSSCG00000006911	TGFBR3	0	-0.564561	0.698	0.924	0
828	ENSSSCG00000037832	PMP22	0	-0.564622	0.794	0.953	0
829	ENSSSCG00000033854	LGALS1	0	-0.569858	0.988	0.999	0
830	ENSSSCG00000005027	FRMD6	0	-0.570395	0.686	0.917	0
831	ENSSSCG00000015235	ETS1	0	-0.570414	0.54	0.797	0
832	ENSSSCG00000011959	ABI3BP	0	-0.571726	0.694	0.895	0
833	ENSSSCG00000009668	CLU	0	-0.571815	0.735	0.89	0
834	ENSSSCG00000036814	CLEC11A	0	-0.572681	0.714	0.919	0
835	ENSSSCG00000037697	MGP	2.18215e-219	-0.576743	0.68	0.791	6.54646e-216
836	ENSSSCG00000012680	GPC3	0	-0.577242	0.649	0.884	0
837	ENSSSCG00000037582	F2RL2	0	-0.579446	0.623	0.922	0
838	ENSSSCG00000013181	SERPING1	0	-0.579924	0.978	0.998	0
839	ENSSSCG00000016912	PLPP1	0	-0.58012	0.861	0.98	0
840	ENSSSCG00000008397	EFEMP1	0	-0.581924	0.686	0.925	0
841	ENSSSCG00000014012	GFPT2	0	-0.58292	0.766	0.944	0
842	ENSSSCG00000023498	HSPB6	0	-0.583092	0.694	0.931	0
843	ENSSSCG00000036724	CRYAB	1.64402e-268	-0.584422	0.709	0.815	4.93207e-265
844	ENSSSCG00000014840	P4HA3	0	-0.585311	0.638	0.91	0
845	ENSSSCG00000007085	DSTN	0	-0.586284	0.65	0.923	0
846	ENSSSCG00000009222	SPARCL1	7.45027e-249	-0.586466	0.694	0.84	2.23508e-245
847	ENSSSCG00000015324	GNG11	0	-0.587162	0.792	0.958	0
848	ENSSSCG00000034607	OGN	0	-0.587349	0.706	0.918	0
849	ENSSSCG00000010621	ADD3	0	-0.591595	0.754	0.961	0
850	ENSSSCG00000033608	LOXL2	0	-0.593042	0.695	0.905	0
851	ENSSSCG00000012576	CHRDL1	0	-0.593079	0.686	0.932	0
852	ENSSSCG00000010219	ARID5B	0	-0.593256	0.723	0.945	0
853	ENSSSCG00000036438	GPX3	0	-0.594098	0.746	0.889	0
854	ENSSSCG00000013667	COL5A3	0	-0.598368	0.772	0.945	0
855	ENSSSCG00000039568	SNAI2	0	-0.599497	0.703	0.938	0
856	ENSSSCG00000024009	CAMK2N1	0	-0.601238	0.681	0.936	0
857	ENSSSCG00000017300	MRC2	0	-0.601748	0.653	0.914	0
858	ENSSSCG00000004651	GALK2	0	-0.602327	0.743	0.938	0
859	ENSSSCG00000015119	MFRP	0	-0.602637	0.592	0.903	0
860	ENSSSCG00000031866	TIMP3	0	-0.60315	0.728	0.915	0
861	ENSSSCG00000015999	FKBP7	0	-0.603312	0.68	0.945	0
862	ENSSSCG00000024669	NBL1	0	-0.604832	0.681	0.908	0
863	ENSSSCG00000021374	FXYD7	0	-0.605071	0.579	0.877	0
864	ENSSSCG00000025561	VASN	0	-0.6061	0.671	0.926	0
865	ENSSSCG00000010816	TGFB2	0	-0.607904	0.708	0.946	0
866	ENSSSCG00000001427		0	-0.608131	0.828	0.957	0
867	ENSSSCG00000004241	GJA1	0	-0.608426	0.786	0.96	0
868	ENSSSCG00000004570	TPM1	0	-0.610575	0.73	0.901	0
869	ENSSSCG00000003603	COL16A1	0	-0.611027	0.716	0.941	0
870	ENSSSCG00000023333	FCN2	2.0325e-274	-0.611736	0.844	0.899	6.0975e-271
871	ENSSSCG00000040786	SPTBN1	0	-0.612104	0.704	0.933	0
872	ENSSSCG00000038384	COX4I2	0	-0.612666	0.75	0.941	0
873	ENSSSCG00000015555	LAMC1	0	-0.612729	0.724	0.949	0
874	ENSSSCG00000039514	ID3	0	-0.615869	0.829	0.944	0
875	ENSSSCG00000020915	P4HA2	0	-0.616837	0.742	0.958	0
876	ENSSSCG00000005055	LGALS3	0	-0.619266	0.932	0.995	0
877	ENSSSCG00000010332	PLAC9	0	-0.619446	0.838	0.985	0
878	ENSSSCG00000001849	ANPEP	0	-0.61987	0.724	0.96	0
879	ENSSSCG00000033760	LTBP4	0	-0.621702	0.752	0.945	0
880	ENSSSCG00000017046	EBF1	0	-0.623784	0.696	0.946	0
881	ENSSSCG00000022741	PDGFRB	0	-0.624107	0.781	0.967	0
882	ENSSSCG00000037016	ID1	0	-0.628555	0.861	0.965	0
883	ENSSSCG00000006083	LAPTM4B	0	-0.628611	0.857	0.987	0
884	ENSSSCG00000006359	ADAMTS4	0	-0.629798	0.847	0.947	0
885	ENSSSCG00000006940	CCN1	0	-0.630329	0.806	0.92	0
886	ENSSSCG00000013742	NFIX	0	-0.636622	0.8	0.98	0
887	ENSSSCG00000013393	SPON1	0	-0.639782	0.74	0.964	0
888	ENSSSCG00000010703	HTRA1	0	-0.641349	0.907	0.988	0
889	ENSSSCG00000021557		0	-0.644144	0.752	0.938	0
890	ENSSSCG00000010966	CCL19	0	-0.64524	0.725	0.894	0
891	ENSSSCG00000040631	LPL	0	-0.646226	0.788	0.966	0
892	ENSSSCG00000016522	PTN	0	-0.647054	0.769	0.913	0
893	ENSSSCG00000031503	PRRX1	0	-0.65014	0.745	0.955	0
894	ENSSSCG00000015322	TFPI2	0	-0.650415	0.906	0.984	0
895	ENSSSCG00000014232	LOX	0	-0.654221	0.644	0.87	0
896	ENSSSCG00000011299	CLEC3B	1.12013e-230	-0.655747	0.688	0.825	3.36039e-227
897	ENSSSCG00000006472	CRABP2	0	-0.657374	0.821	0.971	0
898	ENSSSCG00000003479	MFAP2	0	-0.658196	0.715	0.906	0
899	ENSSSCG00000003351	MMP23B	0	-0.662503	0.783	0.976	0
900	ENSSSCG00000011747	CLDN11	0	-0.662515	0.75	0.931	0
901	ENSSSCG00000006105	GEM	0	-0.662879	0.769	0.957	0
902	ENSSSCG00000009526	ITGBL1	0	-0.664038	0.653	0.878	0
903	ENSSSCG00000008073	OMD	0	-0.664062	0.796	0.952	0
904	ENSSSCG00000024823	RCN3	0	-0.66624	0.753	0.966	0
905	ENSSSCG00000032330	THY1	0	-0.668073	0.75	0.952	0
906	ENSSSCG00000006988	PDGFRL	0	-0.670349	0.717	0.95	0
907	ENSSSCG00000005997	COL14A1	0	-0.676274	0.844	0.966	0
908	ENSSSCG00000009361	POSTN	4.09769e-291	-0.67685	0.796	0.869	1.22931e-287
909	ENSSSCG00000028814	SOD3	0	-0.68056	0.785	0.966	0
910	ENSSSCG00000002669	CRISPLD2	0	-0.680765	0.849	0.985	0
911	ENSSSCG00000016974	MAP1B	0	-0.682708	0.719	0.925	0
912	ENSSSCG00000000010	FBLN1	0	-0.691422	0.852	0.983	0
913	ENSSSCG00000012766	BGN	0	-0.696393	0.879	0.989	0
914	ENSSSCG00000011453	ITIH4	0	-0.696413	0.891	0.953	0
915	ENSSSCG00000013318	RCN1	0	-0.729299	0.88	0.993	0
916	ENSSSCG00000014633	CAVIN3	0	-0.731311	0.85	0.993	0
917	ENSSSCG00000006646	ARNT	0	-0.733482	0.884	0.996	0
918	ENSSSCG00000039426	FSTL1	0	-0.734435	0.891	0.992	0
919	ENSSSCG00000029949	CD248	0	-0.739686	0.869	0.99	0
920	ENSSSCG00000028549	ECM2	0	-0.740154	0.846	0.986	0
921	ENSSSCG00000016535	CALD1	0	-0.750391	0.868	0.994	0
922	ENSSSCG00000003451	PDPN	0	-0.751115	0.877	0.99	0
923	ENSSSCG00000008913	IGFBP7	0	-0.756989	0.959	0.995	0
924	ENSSSCG00000035297	ISG12	0	-0.760851	0.896	0.988	0
925	ENSSSCG00000039468	SERPINH1	0	-0.766465	0.872	0.994	0
926	ENSSSCG00000029781	SELENOM	0	-0.775498	0.856	0.993	0
927	ENSSSCG00000016754	AEBP1	0	-0.777637	0.887	0.99	0
928	ENSSSCG00000009545	COL4A2	0	-0.778648	0.884	0.988	0
929	ENSSSCG00000035419	RARRES2	0	-0.778674	0.862	0.99	0
930	ENSSSCG00000040162	NUPR1	0	-0.791288	0.935	0.996	0
931	ENSSSCG00000032151	CPZ	0	-0.797291	0.863	0.984	0
932	ENSSSCG00000016035	COL5A2	0	-0.80094	0.885	0.995	0
933	ENSSSCG00000007170	CPXM1	0	-0.800998	0.92	0.996	0
934	ENSSSCG00000027331	COL6A3	0	-0.803463	0.909	0.997	0
935	ENSSSCG00000035511	C1QTNF1	0	-0.811032	0.89	0.995	0
936	ENSSSCG00000011831	APOD	0	-0.813674	0.96	0.988	0
937	ENSSSCG00000025924	IGFBP5	0	-0.815222	0.913	0.99	0
938	ENSSSCG00000013599	ANGPTL4	0	-0.822274	0.923	0.996	0
939	ENSSSCG00000016634	CAV1	0	-0.823338	0.883	0.996	0
940	ENSSSCG00000015326	COL1A2	0	-0.826607	0.993	1	0
941	ENSSSCG00000003088	APOE	0	-0.830688	0.982	0.999	0
942	ENSSSCG00000037508	GSN	0	-0.831529	0.996	1	0
943	ENSSSCG00000000916	LUM	0	-0.833126	0.922	0.996	0
944	ENSSSCG00000002829	MMP2	0	-0.834452	0.937	0.996	0
945	ENSSSCG00000000261	IGFBP6	0	-0.843345	0.931	0.995	0
946	ENSSSCG00000011928	CCDC80	0	-0.845994	0.901	0.995	0
947	ENSSSCG00000003839	PLPP3	0	-0.852344	0.913	0.999	0
948	ENSSSCG00000016034	COL3A1	0	-0.855906	0.985	0.999	0
949	ENSSSCG00000036135	COL1A1	0	-0.85647	0.997	1	0
950	ENSSSCG00000022506	COL6A1	0	-0.863087	0.936	0.998	0
951	ENSSSCG00000017818	SERPINF1	0	-0.869464	0.928	0.997	0
952	ENSSSCG00000017082	SPARC	0	-0.891292	0.94	0.999	0
953	ENSSSCG00000027466	PCOLCE	0	-0.903397	0.94	0.999	0
954	ENSSSCG00000000915	DCN	0	-0.938449	0.975	0.998	0

## Sheet: Cluster0Mye
	Gene	HGNC.symbol	p_val	avg_log2FC	pct.1	pct.2	p_val_adj
1	ENSSSCG00000010948	CTSL	1.59884e-180	1.44865	0.967	0.524	4.79651e-177
2	ENSSSCG00000015662	C4BPA	3.90852e-118	1.26573	0.91	0.512	1.17256e-114
3	ENSSSCG00000035736	CCL24	9.04148e-173	1.25269	0.994	0.549	2.71244e-169
4	ENSSSCG00000031640		4.19652e-152	0.995042	1	0.553	1.25896e-148
5	ENSSSCG00000006979	MSR1	1.19733e-137	0.931233	0.973	0.684	3.592e-134
6	ENSSSCG00000003524	C1QA	2.79051e-106	0.83455	0.992	0.562	8.37153e-103
7	ENSSSCG00000017723	CCL2	5.96652e-100	0.826249	0.996	0.836	1.78996e-96
8	ENSSSCG00000040648	CCL8	7.37738e-64	0.796762	0.867	0.581	2.21322e-60
9	ENSSSCG00000038706	C1QC	1.53096e-86	0.720313	0.967	0.537	4.59288e-83
10	ENSSSCG00000017700		1.50294e-70	0.718784	0.967	0.772	4.50882e-67
11	ENSSSCG00000013579	CD209	3.54513e-83	0.710243	0.814	0.497	1.06354e-79
12	ENSSSCG00000004597	AQP9	1.03998e-87	0.702285	0.914	0.63	3.11993e-84
13	ENSSSCG00000033512	C1QB	6.61546e-74	0.683891	0.98	0.572	1.98464e-70
14	ENSSSCG00000034087	TNFSF15	1.21475e-63	0.669792	0.812	0.514	3.64426e-60
15	ENSSSCG00000034722	CCL14	1.41038e-99	0.65857	0.994	0.744	4.23114e-96
16	ENSSSCG00000002868	PEPD	2.23492e-84	0.647158	0.892	0.508	6.70475e-81
17	ENSSSCG00000014146	RASA1	5.28964e-65	0.62493	0.732	0.345	1.58689e-61
18	ENSSSCG00000016857	DAB2	1.03091e-94	0.60367	1	0.822	3.09274e-91
19	ENSSSCG00000006862	VCAM1	1.62304e-82	0.594884	0.998	0.857	4.86913e-79
20	ENSSSCG00000023630	CPM	5.38558e-70	0.591723	0.883	0.572	1.61567e-66
21	ENSSSCG00000008980	SCARB2	2.1838e-90	0.590377	0.947	0.737	6.55139e-87
22	ENSSSCG00000005472	SLC46A2	4.64446e-73	0.589878	0.84	0.556	1.39334e-69
23	ENSSSCG00000029886	LYVE1	5.07803e-54	0.588944	0.72	0.311	1.52341e-50
24	ENSSSCG00000011038	MRC1	2.8241e-102	0.587304	0.986	0.785	8.4723e-99
25	ENSSSCG00000009880	SLC8B1	3.94732e-49	0.577149	0.746	0.487	1.1842e-45
26	ENSSSCG00000011443	STAB1	2.29233e-71	0.574089	0.867	0.552	6.877e-68
27	ENSSSCG00000033146	CD163	2.16256e-87	0.539525	0.978	0.699	6.48768e-84
28	ENSSSCG00000028674		4.06948e-68	0.532746	0.738	0.368	1.22085e-64
29	ENSSSCG00000013940	NLRP3	2.44839e-63	0.531535	0.918	0.763	7.34517e-60
30	ENSSSCG00000024771	TICAM1	4.76694e-66	0.511228	0.885	0.625	1.43008e-62
31	ENSSSCG00000020666	EHD4	5.00007e-55	0.503574	0.859	0.654	1.50002e-51
32	ENSSSCG00000010452	IFIT1	1.02855e-42	0.50284	0.861	0.651	3.08564e-39
33	ENSSSCG00000026940	CASP10	4.76517e-46	0.496617	0.834	0.633	1.42955e-42
34	ENSSSCG00000040317	SOD2	3.1939e-89	0.492271	0.998	0.967	9.5817e-86
35	ENSSSCG00000028694	ATP6V1B2	2.11152e-61	0.491648	0.9	0.649	6.33455e-58
36	ENSSSCG00000006153	FABP5	7.0185e-57	0.490572	0.971	0.863	2.10555e-53
37	ENSSSCG00000036824	AVPI1	5.06611e-44	0.480375	0.875	0.665	1.51983e-40
38	ENSSSCG00000038410	CPEB2	2.09199e-40	0.470691	0.781	0.539	6.27596e-37
39	ENSSSCG00000022790	SNX2	5.47214e-79	0.465323	0.953	0.844	1.64164e-75
40	ENSSSCG00000024344	CCR5	4.73805e-50	0.465257	0.867	0.657	1.42141e-46
41	ENSSSCG00000022780	UGCG	1.20374e-75	0.462274	0.992	0.927	3.61123e-72
42	ENSSSCG00000014921	PRSS23	1.44823e-35	0.451836	0.771	0.629	4.34469e-32
43	ENSSSCG00000038948	ETS2	3.48648e-61	0.450908	0.973	0.873	1.04594e-57
44	ENSSSCG00000017956		2.72012e-63	0.443447	0.945	0.809	8.16036e-60
45	ENSSSCG00000010035	YWHAH	1.18695e-93	0.440061	0.994	0.945	3.56084e-90
46	ENSSSCG00000031456	ARL5B	5.27619e-45	0.432218	0.922	0.844	1.58286e-41
47	ENSSSCG00000008348	PLEK	8.91533e-52	0.429855	0.984	0.847	2.6746e-48
48	ENSSSCG00000007067	JAG1	4.50658e-38	0.421868	0.9	0.749	1.35197e-34
49	ENSSSCG00000033453	BST2	1.61147e-45	0.418644	0.861	0.595	4.83442e-42
50	ENSSSCG00000002452	LGMN	4.34623e-64	0.41835	0.992	0.881	1.30387e-60
51	ENSSSCG00000004205	ARHGAP18	6.53035e-35	0.415974	0.832	0.715	1.95911e-31
52	ENSSSCG00000024596	NOCT	6.99706e-37	0.409172	0.855	0.726	2.09912e-33
53	ENSSSCG00000000843	TXNRD1	2.0228e-85	0.408026	1	0.982	6.0684e-82
54	ENSSSCG00000014812	FOLR2	1.81772e-60	0.406812	0.945	0.688	5.45317e-57
55	ENSSSCG00000025514	RUFY3	5.09519e-27	0.401058	0.773	0.624	1.52856e-23
56	ENSSSCG00000036639	STOM	6.42532e-45	0.391706	0.869	0.696	1.92759e-41
57	ENSSSCG00000037910	DUSP6	1.95573e-38	0.383794	0.918	0.766	5.8672e-35
58	ENSSSCG00000026383	NRP2	3.34881e-45	0.383377	0.8	0.553	1.00464e-41
59	ENSSSCG00000024938	SH3BP5	9.64115e-53	0.381806	0.943	0.825	2.89235e-49
60	ENSSSCG00000005738	RALGDS	8.46469e-37	0.378867	0.857	0.658	2.53941e-33
61	ENSSSCG00000022486	CBLB	2.02614e-41	0.376348	0.937	0.846	6.07841e-38
62	ENSSSCG00000022784	PLEKHO1	2.16892e-74	0.373782	1	0.911	6.50675e-71
63	ENSSSCG00000016101	CFLAR	1.32531e-67	0.372603	1	0.967	3.97594e-64
64	ENSSSCG00000000600	EPS8	2.45865e-29	0.3687	0.693	0.459	7.37595e-26
65	ENSSSCG00000030623	XKR8	1.96782e-24	0.367183	0.74	0.526	5.90345e-21
66	ENSSSCG00000016317	AGAP1	3.09422e-45	0.365392	0.808	0.559	9.28265e-42
67	ENSSSCG00000034278	SLC31A1	4.68043e-35	0.359865	0.847	0.662	1.40413e-31
68	ENSSSCG00000032644	HLX	2.37851e-21	0.359206	0.661	0.487	7.13554e-18
69	ENSSSCG00000024696	CCNYL1	2.3556e-28	0.358228	0.724	0.501	7.06681e-25
70	ENSSSCG00000024635	SPART	2.16043e-29	0.358209	0.716	0.5	6.4813e-26
71	ENSSSCG00000021464	SOAT1	3.70312e-26	0.357825	0.677	0.442	1.11094e-22
72	ENSSSCG00000024674	ABL2	5.78654e-29	0.355024	0.777	0.592	1.73596e-25
73	ENSSSCG00000010513	LCOR	1.10305e-39	0.354259	0.851	0.608	3.30915e-36
74	ENSSSCG00000032367	CEBPD	2.4049e-44	0.353522	0.973	0.85	7.2147e-41
75	ENSSSCG00000030156	APBB1IP	8.70146e-31	0.351762	0.736	0.499	2.61044e-27
76	ENSSSCG00000039838	RGS10	2.26103e-31	0.350238	0.843	0.639	6.78309e-28
77	ENSSSCG00000005423	ABCA1	1.88636e-12	0.337441	0.654	0.572	5.65909e-09
78	ENSSSCG00000008959	CXCL2	6.05767e-43	0.336664	1	0.994	1.8173e-39
79	ENSSSCG00000017986	NDEL1	3.11633e-49	0.33599	0.994	0.919	9.34899e-46
80	ENSSSCG00000000456	SLC16A7	1.73749e-21	0.333386	0.714	0.526	5.21247e-18
81	ENSSSCG00000026257	STMN1	1.51807e-15	0.332747	0.673	0.54	4.55421e-12
82	ENSSSCG00000032242	HMGA1	3.25114e-28	0.331503	0.851	0.726	9.75341e-25
83	ENSSSCG00000022404	SLC3A2	1.56352e-60	0.330968	0.998	0.959	4.69055e-57
84	ENSSSCG00000023716	TNFAIP6	3.36957e-22	0.327741	0.783	0.628	1.01087e-18
85	ENSSSCG00000010509	PIK3AP1	3.19675e-35	0.324974	0.992	0.876	9.59026e-32
86	ENSSSCG00000010525	PI4K2A	1.86851e-29	0.323729	0.877	0.707	5.60553e-26
87	ENSSSCG00000036060	RRAD	7.71199e-08	0.322701	0.556	0.436	0.00023136
88	ENSSSCG00000013731	DNASE2	1.4766e-30	0.321862	0.845	0.676	4.42981e-27
89	ENSSSCG00000040793	CTSD	3.84332e-33	0.320696	0.896	0.733	1.15299e-29
90	ENSSSCG00000011925		1.29976e-20	0.319313	0.712	0.559	3.89929e-17
91	ENSSSCG00000017920	CXCL16	9.233e-25	0.318973	0.843	0.632	2.7699e-21
92	ENSSSCG00000006995	ASAH1	1.0729e-26	0.318143	0.708	0.493	3.21869e-23
93	ENSSSCG00000032474	CXCL10	2.79511e-16	0.317894	0.644	0.528	8.38533e-13
94	ENSSSCG00000038913	HERC4	7.20099e-16	0.316107	0.658	0.562	2.1603e-12
95	ENSSSCG00000005975	MTSS1	2.10111e-27	0.315504	0.924	0.79	6.30334e-24
96	ENSSSCG00000040445	RND3	1.83417e-33	0.314505	0.93	0.732	5.50252e-30
97	ENSSSCG00000039731	GLRX	2.22725e-35	0.312653	0.992	0.966	6.68175e-32
98	ENSSSCG00000031175	FNIP2	5.60003e-26	0.312371	0.777	0.564	1.68001e-22
99	ENSSSCG00000014088	IQGAP2	7.03384e-20	0.310089	0.679	0.526	2.11015e-16
100	ENSSSCG00000000857	IGF1	6.12882e-46	0.309259	0.957	0.737	1.83865e-42
101	ENSSSCG00000039337	ITPRIPL2	3.96749e-14	0.30546	0.679	0.576	1.19025e-10
102	ENSSSCG00000015617	G0S2	1.80812e-20	0.305437	0.656	0.46	5.42437e-17
103	ENSSSCG00000008388	REL	6.19752e-51	0.304564	0.998	0.949	1.85926e-47
104	ENSSSCG00000040617	TNFAIP8	6.12563e-15	0.304034	0.691	0.572	1.83769e-11
105	ENSSSCG00000022300	MAT2A	1.21422e-77	0.300483	1	0.995	3.64267e-74
106	ENSSSCG00000011712	P2RY14	3.54791e-22	0.300049	0.765	0.572	1.06437e-18
107	ENSSSCG00000026904	NFKBIB	7.62144e-26	0.298451	0.847	0.717	2.28643e-22
108	ENSSSCG00000033177	CDC26	4.15636e-32	0.296054	0.961	0.802	1.24691e-28
109	ENSSSCG00000027722	BMP2K	1.57915e-20	0.294318	0.812	0.705	4.73746e-17
110	ENSSSCG00000008188	MGAT4A	7.59889e-29	0.2943	0.924	0.819	2.27967e-25
111	ENSSSCG00000015563	RGL1	1.08096e-12	0.292465	0.607	0.452	3.24287e-09
112	ENSSSCG00000006781	CTTNBP2NL	1.52557e-25	0.287956	0.92	0.783	4.5767e-22
113	ENSSSCG00000029163	BCAT1	4.37581e-08	0.284866	0.54	0.437	0.000131274
114	ENSSSCG00000006296	ATP1B1	9.17782e-15	0.284096	0.73	0.624	2.75335e-11
115	ENSSSCG00000038366	RAP2B	8.35545e-61	0.283736	1	0.99	2.50664e-57
116	ENSSSCG00000017273	PSMD12	2.96735e-26	0.283417	0.879	0.745	8.90206e-23
117	ENSSSCG00000036339	FAM126B	9.99146e-26	0.276128	0.677	0.481	2.99744e-22
118	ENSSSCG00000013100		4.37454e-33	0.275995	0.712	0.428	1.31236e-29
119	ENSSSCG00000017705	CCL5	1.9076e-12	0.27548	0.953	0.836	5.72279e-09
120	ENSSSCG00000023666	CTSB	1.55742e-58	0.270788	1	0.997	4.67226e-55
121	ENSSSCG00000031881	CDC42SE1	1.86086e-18	0.269971	0.753	0.613	5.58257e-15
122	ENSSSCG00000035170	VSIG4	2.56612e-21	0.269223	0.787	0.623	7.69836e-18
123	ENSSSCG00000029507	RASGEF1B	1.01764e-18	0.264814	0.843	0.721	3.05292e-15
124	ENSSSCG00000011102	NRP1	8.59878e-27	0.263235	0.873	0.734	2.57964e-23
125	ENSSSCG00000033879	ZNF280B	9.67404e-09	0.26212	0.656	0.605	2.90221e-05
126	ENSSSCG00000029160		3.61819e-28	0.261586	0.992	0.931	1.08546e-24
127	ENSSSCG00000039962	HSPB1	8.80157e-26	0.261272	0.992	0.962	2.64047e-22
128	ENSSSCG00000006018	TRPS1	5.61724e-17	0.259938	0.673	0.522	1.68517e-13
129	ENSSSCG00000038992	TUBB6	1.39931e-20	0.259866	0.726	0.563	4.19794e-17
130	ENSSSCG00000013114	SLC15A3	3.05905e-27	0.256347	0.703	0.44	9.17714e-24
131	ENSSSCG00000010401		3.75003e-20	0.256287	0.646	0.459	1.12501e-16
132	ENSSSCG00000014369	CD14	4.41984e-17	0.256286	0.789	0.594	1.32595e-13
133	ENSSSCG00000009002	TLR2	2.23687e-20	0.255661	0.906	0.803	6.71061e-17
134	ENSSSCG00000010032	PISD	4.51957e-17	0.254204	0.701	0.538	1.35587e-13
135	ENSSSCG00000002366	NPC2	4.82982e-40	0.252926	0.994	0.941	1.44895e-36
136	ENSSSCG00000006648	CTSS	8.11352e-35	0.252868	0.996	0.95	2.43405e-31
137	ENSSSCG00000008090	IL1A	5.84581e-11	0.252345	0.806	0.691	1.75374e-07
138	ENSSSCG00000000647	OLR1	1.33876e-24	0.252139	0.681	0.466	4.01629e-21
139	ENSSSCG00000000033	TSPO	1.75906e-38	-0.250263	0.961	0.976	5.27717e-35
140	ENSSSCG00000005673	IER5L	5.12785e-06	-0.250637	0.605	0.642	0.0153836
141	ENSSSCG00000011746	SKIL	1.69701e-23	-0.251354	0.879	0.925	5.09102e-20
142	ENSSSCG00000038767	MBP	4.06416e-20	-0.25208	0.542	0.671	1.21925e-16
143	ENSSSCG00000032613	SNAI1	7.11248e-30	-0.252657	0.442	0.614	2.13374e-26
144	ENSSSCG00000036136	BHLHE40	6.17903e-18	-0.252926	0.607	0.692	1.85371e-14
145	ENSSSCG00000002919	TYROBP	3.89507e-53	-0.253521	0.951	0.977	1.16852e-49
146	ENSSSCG00000026981	MRPS6	2.00718e-18	-0.25377	0.847	0.928	6.02154e-15
147	ENSSSCG00000015735	PTPN18	3.0519e-15	-0.254036	0.626	0.754	9.1557e-12
148	ENSSSCG00000036844	GPR171	6.39226e-08	-0.257989	0.71	0.72	0.000191768
149	ENSSSCG00000003613	HDAC1	6.32374e-43	-0.25959	0.321	0.637	1.89712e-39
150	ENSSSCG00000015541	IER5	2.46762e-23	-0.260337	0.812	0.881	7.40287e-20
151	ENSSSCG00000001573	PIM1	1.39084e-19	-0.260372	0.532	0.734	4.17251e-16
152	ENSSSCG00000013551	C3	3.77805e-06	-0.26316	0.329	0.405	0.0113341
153	ENSSSCG00000039953	PNRC1	1.29142e-29	-0.264674	0.961	0.973	3.87426e-26
154	ENSSSCG00000022230	CD9	2.02998e-17	-0.268436	0.63	0.685	6.08993e-14
155	ENSSSCG00000032135		5.65402e-12	-0.273183	0.56	0.601	1.69621e-08
156	ENSSSCG00000012277	TIMP1	5.28159e-21	-0.274295	0.992	0.998	1.58448e-17
157	ENSSSCG00000010772	ADAM8	1.36867e-18	-0.277674	0.456	0.551	4.106e-15
158	ENSSSCG00000030246	FCRLA	8.33524e-71	-0.285725	0.08	0.522	2.50057e-67
159	ENSSSCG00000030820	STK4	1.13875e-11	-0.286926	0.716	0.752	3.41626e-08
160	ENSSSCG00000007007	IDO1	8.25496e-18	-0.290617	0.372	0.455	2.47649e-14
161	ENSSSCG00000010755	PTPRE	5.28433e-10	-0.291874	0.603	0.662	1.5853e-06
162	ENSSSCG00000028331	IL1R2	2.0308e-16	-0.29336	0.286	0.466	6.09241e-13
163	ENSSSCG00000004371	CRYBG1	3.18427e-08	-0.294118	0.583	0.625	9.55282e-05
164	ENSSSCG00000021259	CDA	2.7842e-32	-0.303271	0.088	0.4	8.35261e-29
165	ENSSSCG00000011033	VIM	3.69431e-64	-0.305282	1	1	1.10829e-60
166	ENSSSCG00000005311	CD72	2.79117e-29	-0.305392	0.395	0.567	8.37351e-26
167	ENSSSCG00000034937	SH3BGRL3	3.78721e-45	-0.312287	0.933	0.972	1.13616e-41
168	ENSSSCG00000021084	S100A6	5.71787e-43	-0.319308	0.988	0.991	1.71536e-39
169	ENSSSCG00000016958	PIK3R1	4.35334e-24	-0.323034	0.84	0.909	1.306e-20
170	ENSSSCG00000001469	HLA-DMB	4.31684e-26	-0.327758	0.669	0.796	1.29505e-22
171	ENSSSCG00000002383	FOS	1.81205e-17	-0.330851	0.965	0.923	5.43614e-14
172	ENSSSCG00000033299	FLNA	1.11647e-32	-0.33089	0.56	0.766	3.34941e-29
173	ENSSSCG00000022649	SLC7A11	1.83667e-25	-0.334528	0.389	0.582	5.51e-22
174	ENSSSCG00000012397	IL2RG	1.0529e-28	-0.339392	0.427	0.628	3.15869e-25
175	ENSSSCG00000007754	ITGAM	3.98937e-25	-0.347686	0.411	0.588	1.19681e-21
176	ENSSSCG00000032416	RGS1	1.95199e-13	-0.348632	0.775	0.803	5.85598e-10
177	ENSSSCG00000001396	HLA-8	7.87313e-40	-0.360954	0.397	0.662	2.36194e-36
178	ENSSSCG00000028092	GNG2	5.13448e-34	-0.362063	0.511	0.726	1.54034e-30
179	ENSSSCG00000008963	AREG	1.61719e-64	-0.382905	0.194	0.545	4.85157e-61
180	ENSSSCG00000031487	LSP1	2.78633e-45	-0.38455	0.675	0.824	8.35898e-42
181	ENSSSCG00000008966	PARM1	5.15264e-61	-0.386863	0.409	0.641	1.54579e-57
182	ENSSSCG00000021597	PHLDA2	6.29028e-26	-0.392597	0.748	0.81	1.88709e-22
183	ENSSSCG00000007522	CTSZ	9.193e-69	-0.392627	0.971	0.987	2.7579e-65
184	ENSSSCG00000014565		2.72098e-25	-0.393962	0.761	0.828	8.16294e-22
185	ENSSSCG00000015089	JAML	2.00273e-29	-0.408863	0.337	0.554	6.00818e-26
186	ENSSSCG00000016175	MREG	1.83067e-84	-0.410132	0.162	0.59	5.49202e-81
187	ENSSSCG00000031600	SYNGR2	1.713e-40	-0.422647	0.429	0.685	5.13901e-37
188	ENSSSCG00000008429	EPCAM	1.23625e-21	-0.43968	0.569	0.653	3.70874e-18
189	ENSSSCG00000022492	AMPD3	2.83883e-48	-0.450757	0.356	0.61	8.51649e-45
190	ENSSSCG00000037598	SNX10	1.44931e-29	-0.460597	0.507	0.685	4.34794e-26
191	ENSSSCG00000029753	CYTIP	2.43578e-88	-0.461228	0.125	0.62	7.30733e-85
192	ENSSSCG00000003582	SMPDL3B	8.93424e-25	-0.49266	0.511	0.646	2.68027e-21
193	ENSSSCG00000034506	MS4A2	1.63198e-46	-0.497738	0.622	0.817	4.89594e-43
194	ENSSSCG00000006578	S100A4	9.607e-25	-0.510911	0.481	0.651	2.8821e-21
195	ENSSSCG00000025499	FXYD5	4.38696e-45	-0.528614	0.464	0.703	1.31609e-41
196	ENSSSCG00000000492	LYZ	1.66468e-43	-0.531106	0.219	0.533	4.99405e-40
197	ENSSSCG00000026653	PILRA	4.34404e-72	-0.54119	0.497	0.727	1.30321e-68
198	ENSSSCG00000004236	PKIB	4.22462e-66	-0.554738	0.325	0.622	1.26739e-62
199	ENSSSCG00000033262	CD74	1.50173e-126	-0.557018	0.98	0.991	4.5052e-123
200	ENSSSCG00000001470	HLA-DMA	7.48584e-61	-0.557773	0.509	0.792	2.24575e-57
201	ENSSSCG00000009517	GPR183	5.16987e-33	-0.564892	0.65	0.798	1.55096e-29
202	ENSSSCG00000015567	NIBAN1	6.44748e-40	-0.566971	0.517	0.694	1.93424e-36
203	ENSSSCG00000001011	SERPINB1	3.12043e-33	-0.597721	0.483	0.68	9.3613e-30
204	ENSSSCG00000016832	IL7R	2.56973e-15	-0.634422	0.652	0.661	7.70918e-12
205	ENSSSCG00000001456		1.06358e-96	-0.736798	0.904	0.919	3.19073e-93
206	ENSSSCG00000002135	PNP	1.60935e-63	-0.739412	0.46	0.745	4.82804e-60
207	ENSSSCG00000025644		4.28576e-74	-0.769304	0.466	0.75	1.28573e-70
208	ENSSSCG00000001457	HLA-DQB1	1.25843e-106	-0.779478	0.838	0.941	3.77529e-103
209	ENSSSCG00000004670	C15orf48	8.37315e-63	-0.893814	0.571	0.787	2.51195e-59
210	ENSSSCG00000001455	HLA	7.49103e-123	-0.947874	0.8	0.926	2.24731e-119
211	ENSSSCG00000001453	HLA-DRA	1.49673e-117	-0.998012	0.84	0.927	4.4902e-114

## Sheet: Cluster1Mye
	Gene	HGNC.symbol	p_val	avg_log2FC	pct.1	pct.2	p_val_adj
1	ENSSSCG00000004195	ARG1	1.37794e-48	0.983975	0.719	0.475	4.13381e-45
2	ENSSSCG00000003582	SMPDL3B	5.94803e-108	0.884789	0.959	0.549	1.78441e-104
3	ENSSSCG00000004670	C15orf48	1.25269e-93	0.863533	0.969	0.696	3.75808e-90
4	ENSSSCG00000008953	CXCL8	1.45334e-72	0.850044	0.946	0.661	4.36001e-69
5	ENSSSCG00000006378	SLAMF7	2.63698e-87	0.827475	0.943	0.662	7.91094e-84
6	ENSSSCG00000016832	IL7R	1.65773e-65	0.823586	0.825	0.626	4.97318e-62
7	ENSSSCG00000037598	SNX10	7.99819e-95	0.801254	0.938	0.589	2.39946e-91
8	ENSSSCG00000023796	RNF121	1.74093e-45	0.787983	0.825	0.629	5.2228e-42
9	ENSSSCG00000006379	CD48	2.10052e-88	0.772635	0.946	0.689	6.30157e-85
10	ENSSSCG00000007007	IDO1	1.56464e-62	0.743478	0.704	0.385	4.69393e-59
11	ENSSSCG00000000492	LYZ	2.16883e-53	0.70001	0.745	0.412	6.50648e-50
12	ENSSSCG00000005211	PD-L1	3.88014e-54	0.692826	0.82	0.632	1.16404e-50
13	ENSSSCG00000002135	PNP	4.84657e-59	0.683382	0.887	0.645	1.45397e-55
14	ENSSSCG00000030820	STK4	1.29446e-88	0.663181	0.969	0.699	3.88337e-85
15	ENSSSCG00000017705	CCL5	9.16499e-64	0.660934	0.956	0.841	2.7495e-60
16	ENSSSCG00000022492	AMPD3	1.40033e-55	0.59782	0.789	0.51	4.20098e-52
17	ENSSSCG00000001453	HLA-DRA	9.62385e-86	0.591631	0.997	0.891	2.88716e-82
18	ENSSSCG00000039214	IL1B	6.17186e-41	0.590921	0.907	0.719	1.85156e-37
19	ENSSSCG00000016175	MREG	1.91984e-95	0.590047	0.861	0.429	5.75952e-92
20	ENSSSCG00000008881	RAPGEF2	1.45309e-46	0.588784	0.851	0.568	4.35928e-43
21	ENSSSCG00000005311	CD72	1.46153e-72	0.570651	0.796	0.478	4.38459e-69
22	ENSSSCG00000028331	IL1R2	3.00967e-40	0.563647	0.639	0.386	9.029e-37
23	ENSSSCG00000012076	MX2	1.58477e-42	0.559995	0.889	0.712	4.75432e-39
24	ENSSSCG00000001455		4.3662e-82	0.557307	0.997	0.88	1.30986e-78
25	ENSSSCG00000004236	PKIB	1.83201e-45	0.556309	0.75	0.522	5.49604e-42
26	ENSSSCG00000008937	AMBN	1.05084e-61	0.554818	0.876	0.612	3.15252e-58
27	ENSSSCG00000017991	PIK3R5	1.08766e-68	0.547012	0.954	0.701	3.26298e-65
28	ENSSSCG00000012077	MX1	2.3621e-41	0.546791	0.82	0.701	7.08631e-38
29	ENSSSCG00000001456		7.9103e-80	0.522549	0.997	0.9	2.37309e-76
30	ENSSSCG00000001457	HLA-DQB1	4.20009e-77	0.51941	0.997	0.904	1.26003e-73
31	ENSSSCG00000000136	CSF2RB	8.33785e-57	0.519263	0.907	0.686	2.50135e-53
32	ENSSSCG00000015567	NIBAN1	3.16406e-39	0.514428	0.832	0.622	9.49217e-36
33	ENSSSCG00000026454	PMAIP1	3.24995e-58	0.513504	0.977	0.842	9.74985e-55
34	ENSSSCG00000026981	MRPS6	5.53624e-78	0.512458	0.982	0.897	1.66087e-74
35	ENSSSCG00000009100	TNIP3	1.97243e-71	0.509557	0.729	0.526	5.91729e-68
36	ENSSSCG00000017091	TNIP1	1.17085e-57	0.485163	0.966	0.756	3.51256e-54
37	ENSSSCG00000036844	GPR171	7.56707e-43	0.483112	0.887	0.684	2.27012e-39
38	ENSSSCG00000011877	CD86	2.30205e-56	0.479622	0.982	0.845	6.90615e-53
39	ENSSSCG00000032622	SLC39A14	6.98497e-37	0.47782	0.763	0.567	2.09549e-33
40	ENSSSCG00000008429	EPCAM	1.46312e-31	0.470988	0.76	0.61	4.38935e-28
41	ENSSSCG00000025326	TMEM243	3.9909e-35	0.467718	0.832	0.723	1.19727e-31
42	ENSSSCG00000028679	PLEKHB2	1.08681e-37	0.460992	0.809	0.584	3.26043e-34
43	ENSSSCG00000009517	GPR183	1.83917e-30	0.45668	0.907	0.739	5.5175e-27
44	ENSSSCG00000009256	ANTXR2	5.23844e-49	0.456602	0.915	0.712	1.57153e-45
45	ENSSSCG00000030408	DDX58	1.05708e-35	0.451526	0.755	0.571	3.17124e-32
46	ENSSSCG00000017754	LGALS9	4.13779e-40	0.451359	0.727	0.471	1.24134e-36
47	ENSSSCG00000011712	P2RY14	1.06258e-35	0.449467	0.82	0.571	3.18775e-32
48	ENSSSCG00000015014	ZC3H12C	6.52268e-31	0.446041	0.714	0.533	1.9568e-27
49	ENSSSCG00000038767	MBP	2.52424e-48	0.443365	0.835	0.606	7.57272e-45
50	ENSSSCG00000013498	EBI3	8.16759e-39	0.440848	0.863	0.654	2.45028e-35
51	ENSSSCG00000022649	SLC7A11	9.32165e-28	0.438007	0.709	0.508	2.79649e-24
52	ENSSSCG00000009412	LCP1	1.9125e-53	0.437628	0.954	0.821	5.7375e-50
53	ENSSSCG00000001573	PIM1	5.76425e-36	0.437148	0.866	0.657	1.72927e-32
54	ENSSSCG00000001470	HLA-DMA	1.32374e-45	0.436817	0.93	0.693	3.97121e-42
55	ENSSSCG00000038418	CLEC4E	1.79737e-66	0.435976	0.727	0.431	5.39211e-63
56	ENSSSCG00000030548	HERC5	1.34185e-39	0.434731	0.781	0.581	4.02555e-36
57	ENSSSCG00000040010	BCL2A1	4.3451e-50	0.430513	0.966	0.871	1.30353e-46
58	ENSSSCG00000008963	AREG	1.57301e-47	0.427173	0.686	0.429	4.71904e-44
59	ENSSSCG00000009396	PHF11	1.00558e-39	0.422685	0.881	0.672	3.01675e-36
60	ENSSSCG00000027487	LAT2	6.79857e-33	0.422064	0.796	0.621	2.03957e-29
61	ENSSSCG00000000907	PLXNC1	9.08991e-38	0.421501	0.84	0.65	2.72697e-34
62	ENSSSCG00000017466	CCR7	6.81197e-33	0.419516	0.668	0.506	2.04359e-29
63	ENSSSCG00000034469		5.35118e-34	0.418736	0.948	0.788	1.60535e-30
64	ENSSSCG00000010054	ADORA2A	4.16526e-44	0.417584	0.722	0.452	1.24958e-40
65	ENSSSCG00000039731	GLRX	1.78294e-62	0.415036	1	0.966	5.34882e-59
66	ENSSSCG00000003580	EYA3	4.01661e-35	0.414165	0.691	0.424	1.20498e-31
67	ENSSSCG00000010509	PIK3AP1	1.46779e-55	0.411829	0.997	0.881	4.40337e-52
68	ENSSSCG00000036556	IFNAR2	3.70203e-37	0.410069	0.83	0.585	1.11061e-33
69	ENSSSCG00000016237	DOCK10	2.28167e-39	0.409823	0.889	0.687	6.84502e-36
70	ENSSSCG00000009469	ACOD1	3.16864e-43	0.409008	0.644	0.372	9.50593e-40
71	ENSSSCG00000025499	FXYD5	4.11e-39	0.407321	0.881	0.607	1.233e-35
72	ENSSSCG00000025114	FMNL3	4.59479e-33	0.407137	0.778	0.561	1.37844e-29
73	ENSSSCG00000006776	MOV10	3.7427e-36	0.406686	0.799	0.622	1.12281e-32
74	ENSSSCG00000034506	MS4A2	4.40469e-42	0.406138	0.954	0.741	1.32141e-38
75	ENSSSCG00000011322	CCR1	2.41012e-28	0.405005	0.729	0.55	7.23036e-25
76	ENSSSCG00000037572	EPSTI1	1.82718e-23	0.403506	0.796	0.67	5.48155e-20
77	ENSSSCG00000008090	IL1A	3.68483e-27	0.402026	0.897	0.679	1.10545e-23
78	ENSSSCG00000026043	TGM3	6.57781e-22	0.401747	0.595	0.433	1.97334e-18
79	ENSSSCG00000034167	SLC5A3	4.1163e-30	0.399251	0.822	0.644	1.23489e-26
80	ENSSSCG00000012365	MSN	1.2799e-69	0.398982	0.99	0.933	3.8397e-66
81	ENSSSCG00000015987	NFE2L2	2.24577e-47	0.397804	0.961	0.897	6.7373e-44
82	ENSSSCG00000003558	RPS6KA1	1.46337e-40	0.395543	0.884	0.704	4.39012e-37
83	ENSSSCG00000006736	CD2	1.00615e-26	0.392976	0.688	0.594	3.01846e-23
84	ENSSSCG00000005518	GGTA1	1.08919e-35	0.390722	0.936	0.824	3.26758e-32
85	ENSSSCG00000015089	JAML	1.65326e-27	0.390617	0.693	0.472	4.95978e-24
86	ENSSSCG00000010580	NFKB2	1.49863e-41	0.389135	0.951	0.766	4.4959e-38
87	ENSSSCG00000012890	TCIRG1	2.79944e-36	0.38641	0.809	0.625	8.39833e-33
88	ENSSSCG00000003079	PVR	2.10895e-23	0.382193	0.621	0.413	6.32684e-20
89	ENSSSCG00000006250	LYN	8.78759e-36	0.378407	0.918	0.772	2.63628e-32
90	ENSSSCG00000000657	CLEC2D	3.95385e-35	0.377866	0.853	0.597	1.18616e-31
91	ENSSSCG00000035078	CD40	1.45738e-24	0.375215	0.763	0.619	4.37215e-21
92	ENSSSCG00000024439	PTGER4	1.45613e-21	0.373989	0.758	0.612	4.36838e-18
93	ENSSSCG00000013313	PRRG4	6.72962e-30	0.373295	0.912	0.758	2.01889e-26
94	ENSSSCG00000024310	F13A1	4.91303e-32	0.372698	0.91	0.748	1.47391e-28
95	ENSSSCG00000032561	PDCD1LG2	5.20529e-28	0.371563	0.624	0.464	1.56159e-24
96	ENSSSCG00000008164	MAP4K4	1.45188e-36	0.370763	0.928	0.851	4.35563e-33
97	ENSSSCG00000023784	SEMA3C	8.13112e-56	0.368855	0.686	0.398	2.43934e-52
98	ENSSSCG00000032381	LITAF	1.44637e-42	0.366842	0.948	0.865	4.33912e-39
99	ENSSSCG00000004369	PRDM1	5.80813e-26	0.364756	0.892	0.737	1.74244e-22
100	ENSSSCG00000032135		1.13212e-43	0.364253	0.812	0.548	3.39637e-40
101	ENSSSCG00000017206	GRB2	6.2704e-72	0.363687	1	0.981	1.88112e-68
102	ENSSSCG00000033262	CD74	1.26431e-75	0.360547	1	0.986	3.79293e-72
103	ENSSSCG00000011899	CD80	1.0671e-24	0.356936	0.845	0.706	3.20129e-21
104	ENSSSCG00000025644		1.69989e-20	0.35442	0.814	0.666	5.09968e-17
105	ENSSSCG00000003707	NPC1	1.66671e-31	0.353519	0.876	0.696	5.00012e-28
106	ENSSSCG00000032416	RGS1	5.19777e-19	0.352249	0.863	0.784	1.55933e-15
107	ENSSSCG00000017167	CYTH1	2.11282e-38	0.351401	0.969	0.832	6.33846e-35
108	ENSSSCG00000003584	THEMIS2	5.20163e-38	0.351048	0.755	0.516	1.56049e-34
109	ENSSSCG00000016057	STAT1	1.27583e-20	0.349826	0.802	0.683	3.82749e-17
110	ENSSSCG00000034758	PDXK	3.98273e-35	0.349768	0.954	0.835	1.19482e-31
111	ENSSSCG00000014565		7.21613e-27	0.348826	0.943	0.788	2.16484e-23
112	ENSSSCG00000000291	GPR84	1.06277e-16	0.345886	0.577	0.421	3.18832e-13
113	ENSSSCG00000011946	ALCAM	4.89679e-37	0.345538	0.974	0.838	1.46904e-33
114	ENSSSCG00000037532	MNDA	1.64561e-20	0.345258	0.812	0.658	4.93684e-17
115	ENSSSCG00000008383	AHSA2	1.2275e-35	0.345258	0.606	0.366	3.6825e-32
116	ENSSSCG00000008188	MGAT4A	2.03088e-35	0.342017	0.951	0.819	6.09265e-32
117	ENSSSCG00000009330	ALOX5AP	2.16037e-26	0.340874	0.881	0.672	6.48112e-23
118	ENSSSCG00000007754	ITGAM	4.64984e-28	0.337649	0.735	0.514	1.39495e-24
119	ENSSSCG00000007465	B4GALT5	1.01309e-21	0.337018	0.814	0.717	3.03926e-18
120	ENSSSCG00000007064	MKKS	7.53141e-20	0.334706	0.765	0.634	2.25942e-16
121	ENSSSCG00000026653	PILRA	4.41977e-23	0.334231	0.773	0.66	1.32593e-19
122	ENSSSCG00000028092	GNG2	1.04862e-25	0.333204	0.832	0.651	3.14586e-22
123	ENSSSCG00000004901	PIGN	1.43151e-19	0.331279	0.675	0.54	4.29453e-16
124	ENSSSCG00000016958	PIK3R1	4.05313e-24	0.329942	0.897	0.895	1.21594e-20
125	ENSSSCG00000032741	TBC1D9	1.6022e-21	0.328921	0.678	0.471	4.80661e-18
126	ENSSSCG00000013551	C3	3.97913e-08	0.326873	0.472	0.373	0.000119374
127	ENSSSCG00000001396	HLA-8	3.04539e-26	0.325809	0.789	0.57	9.13617e-23
128	ENSSSCG00000040183	CDK6	3.64582e-24	0.325122	0.851	0.641	1.09375e-20
129	ENSSSCG00000016577	ATP6V1F	6.01307e-43	0.324942	0.979	0.914	1.80392e-39
130	ENSSSCG00000010454	IFIT5	3.09728e-22	0.324758	0.786	0.605	9.29183e-19
131	ENSSSCG00000013297	CD44	1.42067e-71	0.323567	0.997	0.999	4.262e-68
132	ENSSSCG00000034980	IRF8	1.1749e-22	0.323412	0.936	0.789	3.52471e-19
133	ENSSSCG00000007469	PTPN1	5.46963e-27	0.323367	0.946	0.942	1.64089e-23
134	ENSSSCG00000017920	CXCL16	1.44411e-19	0.323187	0.825	0.646	4.33233e-16
135	ENSSSCG00000036352	RAB7B	2.05107e-17	0.323058	0.657	0.516	6.1532e-14
136	ENSSSCG00000038138	TFEC	2.19106e-37	0.321722	0.765	0.563	6.57319e-34
137	ENSSSCG00000021236	PMM2	1.11351e-26	0.321112	0.791	0.59	3.34052e-23
138	ENSSSCG00000010176	C1orf131	1.70328e-29	0.320821	0.786	0.542	5.10985e-26
139	ENSSSCG00000013119	STX3	2.27313e-30	0.319853	0.765	0.543	6.81938e-27
140	ENSSSCG00000016488	SSBP1	3.74899e-20	0.31799	0.799	0.696	1.1247e-16
141	ENSSSCG00000009622	POLR3D	4.01701e-18	0.316335	0.724	0.572	1.2051e-14
142	ENSSSCG00000030108	ZNFX1	6.53026e-24	0.314246	0.838	0.652	1.95908e-20
143	ENSSSCG00000005975	MTSS1	7.54413e-25	0.314074	0.918	0.799	2.26324e-21
144	ENSSSCG00000010863	AHCTF1	1.71703e-19	0.313392	0.799	0.716	5.1511e-16
145	ENSSSCG00000008648	RSAD2	2.03512e-16	0.313368	0.693	0.579	6.10535e-13
146	ENSSSCG00000001817	FURIN	8.58409e-19	0.313236	0.804	0.695	2.57523e-15
147	ENSSSCG00000011198	RFTN1	4.46687e-23	0.306685	0.784	0.609	1.34006e-19
148	ENSSSCG00000012397	IL2RG	4.25289e-14	0.306398	0.68	0.567	1.27587e-10
149	ENSSSCG00000038853	GPR137B	3.92665e-22	0.306358	0.758	0.538	1.178e-18
150	ENSSSCG00000021885	MDFIC	4.31725e-23	0.302731	0.91	0.806	1.29517e-19
151	ENSSSCG00000006740	ATP1A1	6.11545e-55	0.302533	0.979	0.979	1.83463e-51
152	ENSSSCG00000023379	UBE2L6	4.52926e-31	0.301047	0.66	0.472	1.35878e-27
153	ENSSSCG00000033457		1.02181e-11	0.299916	0.642	0.51	3.06543e-08
154	ENSSSCG00000001564	SRSF3	1.69246e-23	0.299867	0.838	0.598	5.07739e-20
155	ENSSSCG00000022288	STK38L	8.17204e-38	0.298813	0.67	0.43	2.45161e-34
156	ENSSSCG00000025820	SLC15A4	8.67739e-19	0.296134	0.678	0.513	2.60322e-15
157	ENSSSCG00000012642	STAG2	3.91491e-21	0.294582	0.881	0.731	1.17447e-17
158	ENSSSCG00000022849	IL2RA	4.86427e-26	0.292996	0.611	0.473	1.45928e-22
159	ENSSSCG00000005208	RIC1	8.28547e-19	0.292983	0.675	0.497	2.48564e-15
160	ENSSSCG00000031493	CYBA	1.05187e-59	0.291474	0.995	0.988	3.15561e-56
161	ENSSSCG00000009664	PTK2B	8.11808e-23	0.290414	0.665	0.536	2.43543e-19
162	ENSSSCG00000020885	NUS1	8.51911e-22	0.289984	0.881	0.697	2.55573e-18
163	ENSSSCG00000033763	GNAQ	4.89368e-18	0.2896	0.735	0.528	1.4681e-14
164	ENSSSCG00000007874	ABCC1	1.47478e-10	0.287558	0.598	0.507	4.42433e-07
165	ENSSSCG00000006800	CD53	6.2945e-40	0.287212	1	0.931	1.88835e-36
166	ENSSSCG00000011874	PARP14	2.5507e-22	0.287099	0.575	0.412	7.6521e-19
167	ENSSSCG00000011133	PFKFB3	3.96866e-22	0.28615	0.887	0.744	1.1906e-18
168	ENSSSCG00000027660	IFI44L	1.8581e-15	0.285536	0.668	0.567	5.57429e-12
169	ENSSSCG00000007243	PLAGL2	4.483e-22	0.284733	0.673	0.438	1.3449e-18
170	ENSSSCG00000034555		2.81458e-22	0.284716	0.827	0.632	8.44374e-19
171	ENSSSCG00000027196	GIMAP6	1.28436e-30	0.284367	0.758	0.61	3.85307e-27
172	ENSSSCG00000003694	EMILIN2	2.72838e-24	0.283754	0.959	0.86	8.18515e-21
173	ENSSSCG00000032097	DUSP16	1.0467e-20	0.283255	0.745	0.573	3.14011e-17
174	ENSSSCG00000006777	RHOC	3.93626e-40	0.282837	0.995	0.988	1.18088e-36
175	ENSSSCG00000029414	FCN1	1.77783e-54	0.280735	0.601	0.257	5.33348e-51
176	ENSSSCG00000006088	SDC2	1.66598e-20	0.280373	0.879	0.915	4.99793e-17
177	ENSSSCG00000008957	CXCL6	2.22884e-20	0.280289	0.531	0.362	6.68653e-17
178	ENSSSCG00000012583	ACSL4	9.63697e-37	0.279913	0.974	0.979	2.89109e-33
179	ENSSSCG00000015897	IFIH1	3.57461e-16	0.279555	0.82	0.691	1.07238e-12
180	ENSSSCG00000009157	TET2	3.85709e-18	0.279225	0.905	0.731	1.15713e-14
181	ENSSSCG00000025618	TAP1	9.4851e-36	0.279158	0.593	0.327	2.84553e-32
182	ENSSSCG00000001341		2.86249e-94	0.278375	1	1	8.58747e-91
183	ENSSSCG00000026724	GUCY2C	6.07358e-14	0.278017	0.593	0.455	1.82208e-10
184	ENSSSCG00000017773	SUPT6H	6.33336e-22	0.276247	0.905	0.786	1.90001e-18
185	ENSSSCG00000037132	POU2F2	1.65217e-21	0.275294	0.711	0.621	4.95652e-18
186	ENSSSCG00000021933	CLEC5A	3.01318e-07	0.275097	0.531	0.46	0.000903955
187	ENSSSCG00000001469	HLA-DMB	9.86664e-22	0.273715	0.899	0.744	2.95999e-18
188	ENSSSCG00000017006	LCP2	1.45185e-27	0.272276	0.763	0.618	4.35556e-24
189	ENSSSCG00000036865	SDS	3.27517e-25	0.269867	0.58	0.372	9.82551e-22
190	ENSSSCG00000021712	HERC6	9.64445e-17	0.269056	0.616	0.475	2.89334e-13
191	ENSSSCG00000039416	CXCR4	1.78445e-10	0.268843	0.802	0.736	5.35336e-07
192	ENSSSCG00000021343	ZEB2	3.84107e-27	0.268809	0.959	0.929	1.15232e-23
193	ENSSSCG00000030957	NFKB1	5.50343e-30	0.268012	0.992	0.967	1.65103e-26
194	ENSSSCG00000040060	APEX1	8.1845e-18	0.267603	0.771	0.616	2.45535e-14
195	ENSSSCG00000035410	IWS1	2.3207e-19	0.267572	0.737	0.548	6.9621e-16
196	ENSSSCG00000012258	FUNDC1	1.46165e-17	0.267088	0.675	0.563	4.38495e-14
197	ENSSSCG00000031175	FNIP2	3.97544e-16	0.266116	0.755	0.579	1.19263e-12
198	ENSSSCG00000035077	INHBA	2.43633e-25	0.265459	0.631	0.477	7.309e-22
199	ENSSSCG00000004156	IFNGR1	1.32976e-16	0.263879	0.799	0.681	3.98929e-13
200	ENSSSCG00000017146		2.75702e-17	0.263801	0.755	0.578	8.27105e-14
201	ENSSSCG00000016817	TARS1	2.16445e-12	0.263753	0.637	0.533	6.49334e-09
202	ENSSSCG00000031600	SYNGR2	1.27461e-20	0.262064	0.802	0.598	3.82384e-17
203	ENSSSCG00000031083	SZRD1	4.593e-21	0.261591	0.892	0.768	1.3779e-17
204	ENSSSCG00000013237	SPI1	2.06795e-22	0.261486	0.961	0.875	6.20385e-19
205	ENSSSCG00000007253	MAPRE1	1.80799e-29	0.261205	0.969	0.905	5.42398e-26
206	ENSSSCG00000040286	CYLD	1.20898e-14	0.259563	0.781	0.633	3.62693e-11
207	ENSSSCG00000014920	FZD4	8.75732e-20	0.259314	0.892	0.836	2.6272e-16
208	ENSSSCG00000037803	MARCKS	3.64343e-33	0.259185	0.99	0.971	1.09303e-29
209	ENSSSCG00000008496	EIF2AK2	8.59133e-10	0.25903	0.683	0.566	2.5774e-06
210	ENSSSCG00000009759	SCARB1	3.72838e-25	0.258332	0.68	0.429	1.11851e-21
211	ENSSSCG00000010908	PTPRC	8.53846e-19	0.257759	0.902	0.785	2.56154e-15
212	ENSSSCG00000006648	CTSS	2.00499e-31	0.256335	0.997	0.952	6.01496e-28
213	ENSSSCG00000004890	SERPINB2	9.49595e-07	0.25554	0.503	0.403	0.00284879
214	ENSSSCG00000008796	RBM47	4.17257e-16	0.254718	0.724	0.546	1.25177e-12
215	ENSSSCG00000002040	MRPL52	2.4085e-13	0.253612	0.753	0.61	7.2255e-10
216	ENSSSCG00000040981	GMFG	2.35642e-15	0.252984	0.807	0.686	7.06925e-12
217	ENSSSCG00000004044	IGF2R	3.5187e-15	0.252937	0.696	0.555	1.05561e-11
218	ENSSSCG00000036317	VASP	4.76061e-11	0.252723	0.729	0.637	1.42818e-07
219	ENSSSCG00000009542	TNFSF13B	1.19404e-15	0.251975	0.66	0.549	3.58212e-12
220	ENSSSCG00000005055	LGALS3	1.02714e-29	-0.250789	0.817	0.955	3.08141e-26
221	ENSSSCG00000005232		1.21641e-14	-0.251449	0.394	0.579	3.64924e-11
222	ENSSSCG00000026006	KLF13	2.67275e-24	-0.252219	0.374	0.592	8.01826e-21
223	ENSSSCG00000022317	SLC38A10	2.469e-20	-0.252411	0.322	0.605	7.407e-17
224	ENSSSCG00000006887	CNN3	6.89817e-33	-0.252982	0.459	0.657	2.06945e-29
225	ENSSSCG00000024312	ID4	6.72513e-21	-0.253348	0.356	0.564	2.01754e-17
226	ENSSSCG00000008988	CCNG2	1.38297e-06	-0.254068	0.541	0.635	0.00414891
227	ENSSSCG00000035895	JDP2	9.66976e-19	-0.254976	0.253	0.496	2.90093e-15
228	ENSSSCG00000032019	DNASE1L3	1.81615e-08	-0.255442	0.327	0.493	5.44846e-05
229	ENSSSCG00000030268	ZFAND5	8.32794e-25	-0.256426	0.943	0.986	2.49838e-21
230	ENSSSCG00000017498	PPP1R1B	4.59432e-25	-0.256642	0.353	0.563	1.3783e-21
231	ENSSSCG00000017245	CDC42EP4	6.6709e-15	-0.257373	0.376	0.564	2.00127e-11
232	ENSSSCG00000014871	TSKU	1.87394e-67	-0.257879	0.289	0.667	5.62182e-64
233	ENSSSCG00000014274	PDLIM4	3.97499e-38	-0.258899	0.42	0.662	1.1925e-34
234	ENSSSCG00000006970	DLC1	1.91985e-32	-0.258907	0.466	0.659	5.75955e-29
235	ENSSSCG00000011022	SVIL	2.82351e-30	-0.259007	0.49	0.653	8.47053e-27
236	ENSSSCG00000016061	MYO1B	9.59568e-26	-0.259297	0.412	0.609	2.8787e-22
237	ENSSSCG00000021363	CHD3	3.50436e-19	-0.261978	0.557	0.838	1.05131e-15
238	ENSSSCG00000027646	TIPARP	9.7506e-17	-0.262155	0.753	0.952	2.92518e-13
239	ENSSSCG00000009334	HSPH1	7.08879e-34	-0.262691	0.99	0.997	2.12664e-30
240	ENSSSCG00000027124		6.71209e-43	-0.263511	0.322	0.636	2.01363e-39
241	ENSSSCG00000026931	SERTAD1	8.58042e-35	-0.263744	0.961	0.994	2.57413e-31
242	ENSSSCG00000011951	NFKBIZ	1.2832e-13	-0.265192	0.861	0.929	3.84959e-10
243	ENSSSCG00000016062	NABP1	2.92335e-16	-0.265989	0.412	0.624	8.77006e-13
244	ENSSSCG00000017259	PRKAR1A	1.75402e-28	-0.266022	0.817	0.962	5.26205e-25
245	ENSSSCG00000002383	FOS	5.69612e-09	-0.266356	0.838	0.951	1.70884e-05
246	ENSSSCG00000016095	CLK1	2.73111e-18	-0.268458	0.523	0.701	8.19332e-15
247	ENSSSCG00000017785	NUFIP2	1.85523e-26	-0.268586	0.887	0.977	5.56568e-23
248	ENSSSCG00000040843	MRAP	1.56127e-29	-0.271172	0.492	0.674	4.68382e-26
249	ENSSSCG00000007554	ZFAND2A	2.83745e-13	-0.272413	0.405	0.575	8.51235e-10
250	ENSSSCG00000022866	NXF1	2.26762e-20	-0.276388	0.211	0.485	6.80286e-17
251	ENSSSCG00000016233	SERPINE2	2.30648e-28	-0.276643	0.42	0.632	6.91944e-25
252	ENSSSCG00000040793	CTSD	2.20294e-16	-0.277968	0.601	0.801	6.60883e-13
253	ENSSSCG00000016077	HSPD1	1.17209e-29	-0.278393	0.928	0.987	3.51628e-26
254	ENSSSCG00000015444	LAMB1	2.28403e-35	-0.279018	0.325	0.624	6.85209e-32
255	ENSSSCG00000035037	SIK1	5.2142e-17	-0.280271	0.42	0.647	1.56426e-13
256	ENSSSCG00000027114	PODN	1.15093e-45	-0.28209	0.307	0.633	3.45279e-42
257	ENSSSCG00000012434	ATRX	1.33459e-18	-0.282653	0.466	0.731	4.00378e-15
258	ENSSSCG00000040397	COLEC12	2.67304e-20	-0.283883	0.304	0.496	8.01911e-17
259	ENSSSCG00000028488	LTC4S	2.92894e-25	-0.283996	0.302	0.574	8.78683e-22
260	ENSSSCG00000025194	ZSWIM6	4.67343e-13	-0.284642	0.51	0.662	1.40203e-09
261	ENSSSCG00000038992	TUBB6	7.1084e-17	-0.285321	0.515	0.614	2.13252e-13
262	ENSSSCG00000022230	CD9	1.32155e-28	-0.285884	0.415	0.725	3.96466e-25
263	ENSSSCG00000003253	MYADM	4.14503e-21	-0.286526	0.652	0.826	1.24351e-17
264	ENSSSCG00000024917		5.54611e-34	-0.287423	0.369	0.614	1.66383e-30
265	ENSSSCG00000000107	CSNK1E	3.94809e-21	-0.287531	0.492	0.734	1.18443e-17
266	ENSSSCG00000001095	GMNN	2.39789e-22	-0.28851	0.309	0.567	7.19368e-19
267	ENSSSCG00000004572	C2CD4B	1.26276e-38	-0.290398	0.294	0.634	3.78828e-35
268	ENSSSCG00000013432	MIDN	1.02443e-16	-0.290576	0.418	0.624	3.0733e-13
269	ENSSSCG00000036060	RRAD	6.72667e-09	-0.291748	0.327	0.488	2.018e-05
270	ENSSSCG00000037102	FSTL3	2.09289e-59	-0.292274	0.345	0.665	6.27868e-56
271	ENSSSCG00000040056	NUDT4	1.4786e-19	-0.292795	0.616	0.821	4.43579e-16
272	ENSSSCG00000012699	FHL1	5.3989e-20	-0.292804	0.379	0.588	1.61967e-16
273	ENSSSCG00000010219	ARID5B	9.99709e-37	-0.293136	0.418	0.784	2.99913e-33
274	ENSSSCG00000004658	FBN1	1.22573e-44	-0.293569	0.369	0.64	3.6772e-41
275	ENSSSCG00000035058	PID1	1.50149e-15	-0.293656	0.443	0.595	4.50448e-12
276	ENSSSCG00000026257	STMN1	4.21622e-11	-0.293787	0.454	0.591	1.26487e-07
277	ENSSSCG00000036488	KLF3	1.23165e-21	-0.293914	0.505	0.683	3.69494e-18
278	ENSSSCG00000014156	ARRDC3	3.89769e-17	-0.29396	0.332	0.55	1.16931e-13
279	ENSSSCG00000002795	CDH11	1.00027e-48	-0.294265	0.469	0.715	3.0008e-45
280	ENSSSCG00000004789	THBS1	4.03575e-44	-0.294647	0.389	0.742	1.21073e-40
281	ENSSSCG00000015579	PTGS2	6.23852e-21	-0.294706	0.32	0.583	1.87155e-17
282	ENSSSCG00000036855	SLC25A36	6.80098e-23	-0.296356	0.652	0.847	2.04029e-19
283	ENSSSCG00000004142	CITED2	1.50402e-14	-0.29685	0.454	0.626	4.51206e-11
284	ENSSSCG00000012631	LONRF3	1.14926e-25	-0.298985	0.32	0.638	3.44777e-22
285	ENSSSCG00000005608	ANGPTL2	3.76773e-41	-0.301168	0.253	0.606	1.13032e-37
286	ENSSSCG00000014901	PCF11	7.66107e-20	-0.301521	0.701	0.858	2.29832e-16
287	ENSSSCG00000039862	TRIB3	7.35626e-38	-0.304128	0.405	0.745	2.20688e-34
288	ENSSSCG00000003532	LUZP1	1.32613e-39	-0.304274	0.229	0.629	3.9784e-36
289	ENSSSCG00000004207		9.79603e-43	-0.30551	0.309	0.642	2.93881e-39
290	ENSSSCG00000013361	SPTY2D1	8.87647e-15	-0.308174	0.497	0.659	2.66294e-11
291	ENSSSCG00000015235	ETS1	5.04379e-47	-0.308577	0.201	0.607	1.51314e-43
292	ENSSSCG00000006979	MSR1	4.23347e-09	-0.309555	0.696	0.754	1.27004e-05
293	ENSSSCG00000016782	OTULINL	4.89981e-10	-0.309576	0.387	0.534	1.46994e-06
294	ENSSSCG00000031321	NR4A1	3.22896e-23	-0.3122	0.742	0.914	9.68688e-20
295	ENSSSCG00000039953	PNRC1	1.99217e-29	-0.31368	0.92	0.981	5.97652e-26
296	ENSSSCG00000001379	TUBB	1.62662e-28	-0.314522	0.572	0.826	4.87985e-25
297	ENSSSCG00000024596	NOCT	8.84716e-20	-0.314995	0.552	0.793	2.65415e-16
298	ENSSSCG00000011297	ABHD5	5.23299e-29	-0.315619	0.863	0.978	1.5699e-25
299	ENSSSCG00000038423	GLA	6.46898e-19	-0.316341	0.768	0.903	1.94069e-15
300	ENSSSCG00000034973	CXCL12	8.22078e-33	-0.316846	0.387	0.639	2.46623e-29
301	ENSSSCG00000011102	NRP1	7.01411e-25	-0.319039	0.621	0.791	2.10423e-21
302	ENSSSCG00000036724	CRYAB	1.45709e-32	-0.320133	0.567	0.737	4.37128e-29
303	ENSSSCG00000008727	MSX1	2.32754e-53	-0.32053	0.412	0.695	6.98263e-50
304	ENSSSCG00000000808	SLC38A2	5.44592e-34	-0.320657	0.912	0.982	1.63378e-30
305	ENSSSCG00000024685	GRIA2	1.36428e-61	-0.321165	0.497	0.765	4.09285e-58
306	ENSSSCG00000000190	TUBA1B	8.28669e-61	-0.321174	0.979	0.997	2.48601e-57
307	ENSSSCG00000006296	ATP1B1	2.52575e-22	-0.321287	0.441	0.687	7.57724e-19
308	ENSSSCG00000012318	MAGED1	5.07152e-34	-0.323306	0.332	0.626	1.52146e-30
309	ENSSSCG00000002444	FBLN5	2.81781e-58	-0.323414	0.513	0.733	8.45342e-55
310	ENSSSCG00000011959	ABI3BP	3.44791e-57	-0.323573	0.5	0.732	1.03437e-53
311	ENSSSCG00000003155	PPP1R15A	2.229e-22	-0.323953	0.881	0.96	6.68699e-19
312	ENSSSCG00000017700		8.32776e-09	-0.324091	0.778	0.82	2.49833e-05
313	ENSSSCG00000005073	ARID4A	2.45922e-20	-0.325325	0.601	0.768	7.37766e-17
314	ENSSSCG00000029226	UBC	2.87894e-33	-0.326481	0.969	0.993	8.63683e-30
315	ENSSSCG00000039071	CLIC1	6.43647e-27	-0.326775	0.675	0.92	1.93094e-23
316	ENSSSCG00000003928	PLK3	6.46764e-24	-0.326911	0.389	0.655	1.94029e-20
317	ENSSSCG00000001773	TMED3	7.924e-42	-0.329032	0.325	0.675	2.3772e-38
318	ENSSSCG00000004121	FBXO30	1.37739e-37	-0.331591	0.381	0.679	4.13217e-34
319	ENSSSCG00000027607	IER3	3.71138e-18	-0.332245	0.696	0.904	1.11341e-14
320	ENSSSCG00000022689	GADD45B	1.396e-22	-0.332347	0.802	0.942	4.18801e-19
321	ENSSSCG00000037697	MGP	3.35666e-50	-0.335131	0.492	0.717	1.007e-46
322	ENSSSCG00000004053	TAGAP	6.43251e-14	-0.336094	0.302	0.525	1.92975e-10
323	ENSSSCG00000006496	LMNA	1.66839e-50	-0.337393	0.966	0.997	5.00516e-47
324	ENSSSCG00000016646	IFRD1	8.28215e-27	-0.337803	0.688	0.913	2.48464e-23
325	ENSSSCG00000028355	ACTG1	2.08895e-51	-0.339275	0.961	0.996	6.26684e-48
326	ENSSSCG00000005380	COL15A1	4.69569e-44	-0.339404	0.327	0.641	1.40871e-40
327	ENSSSCG00000032269	LIMA1	7.27217e-40	-0.339686	0.497	0.724	2.18165e-36
328	ENSSSCG00000014207	APC	1.1708e-24	-0.341251	0.191	0.496	3.5124e-21
329	ENSSSCG00000015310	AKAP9	8.50906e-31	-0.342264	0.446	0.772	2.55272e-27
330	ENSSSCG00000036050	CD302	3.21529e-30	-0.345027	0.546	0.834	9.64587e-27
331	ENSSSCG00000013302	CAT	2.74506e-34	-0.34653	0.379	0.72	8.23518e-31
332	ENSSSCG00000014088	IQGAP2	1.17875e-25	-0.346758	0.366	0.597	3.53624e-22
333	ENSSSCG00000033146	CD163	1.31363e-23	-0.348228	0.644	0.78	3.94089e-20
334	ENSSSCG00000028530	TMEM52	2.47553e-39	-0.351801	0.466	0.688	7.42659e-36
335	ENSSSCG00000021374	FXYD7	6.2855e-41	-0.352136	0.284	0.638	1.88565e-37
336	ENSSSCG00000035293	IGF2	7.76805e-57	-0.352564	0.557	0.789	2.33041e-53
337	ENSSSCG00000033074	ZCCHC24	7.33007e-54	-0.355425	0.211	0.627	2.19902e-50
338	ENSSSCG00000024555	ING2	1.73592e-14	-0.355817	0.49	0.638	5.20776e-11
339	ENSSSCG00000007927	PPL	1.43146e-55	-0.35674	0.188	0.64	4.29437e-52
340	ENSSSCG00000028674		1.14575e-13	-0.356879	0.345	0.466	3.43724e-10
341	ENSSSCG00000012625	PGRMC1	5.37546e-40	-0.356972	0.546	0.837	1.61264e-36
342	ENSSSCG00000017300	MRC2	2.6991e-43	-0.357853	0.402	0.702	8.0973e-40
343	ENSSSCG00000011194	ANKRD28	5.32426e-42	-0.358346	0.536	0.858	1.59728e-38
344	ENSSSCG00000036213	FGF2	7.31793e-59	-0.360435	0.227	0.651	2.19538e-55
345	ENSSSCG00000031356	HES1	9.2641e-51	-0.361513	0.284	0.666	2.77923e-47
346	ENSSSCG00000024388	BNIP3	3.87731e-34	-0.362461	0.456	0.735	1.16319e-30
347	ENSSSCG00000010959	NTRK2	2.87971e-62	-0.366339	0.518	0.759	8.63912e-59
348	ENSSSCG00000012680	GPC3	6.19569e-50	-0.367987	0.379	0.703	1.85871e-46
349	ENSSSCG00000015326	COL1A2	1.37306e-61	-0.368248	0.982	0.995	4.11919e-58
350	ENSSSCG00000017256	ABCA6	1.61464e-54	-0.369642	0.451	0.813	4.84393e-51
351	ENSSSCG00000022370	TNFSF9	4.34189e-28	-0.372045	0.613	0.874	1.30257e-24
352	ENSSSCG00000033655	TUBB2B	1.47669e-36	-0.372494	0.791	0.972	4.43008e-33
353	ENSSSCG00000011828	FAM43A	1.95066e-44	-0.373197	0.459	0.824	5.85199e-41
354	ENSSSCG00000030241	TSC22D3	7.78146e-32	-0.373744	0.629	0.818	2.33444e-28
355	ENSSSCG00000036452	LRRC17	2.8074e-68	-0.377664	0.585	0.814	8.42219e-65
356	ENSSSCG00000012026	ADAMTS1	2.71796e-43	-0.38021	0.397	0.69	8.15387e-40
357	ENSSSCG00000031456	ARL5B	1.11737e-23	-0.380685	0.776	0.878	3.3521e-20
358	ENSSSCG00000010703	HTRA1	4.93855e-43	-0.381322	0.737	0.94	1.48156e-39
359	ENSSSCG00000014840	P4HA3	4.38624e-55	-0.382421	0.338	0.698	1.31587e-51
360	ENSSSCG00000014146	RASA1	7.61323e-22	-0.383601	0.188	0.474	2.28397e-18
361	ENSSSCG00000013849	TPM4	4.99222e-47	-0.384274	0.693	0.946	1.49767e-43
362	ENSSSCG00000007085	DSTN	1.00207e-50	-0.384442	0.307	0.718	3.00622e-47
363	ENSSSCG00000010322	ZNF503	3.28946e-43	-0.384445	0.325	0.649	9.86837e-40
364	ENSSSCG00000016912	PLPP1	3.82348e-54	-0.384694	0.588	0.915	1.14704e-50
365	ENSSSCG00000036814	CLEC11A	1.07207e-72	-0.384983	0.425	0.772	3.2162e-69
366	ENSSSCG00000001471	BRD2	8.08706e-40	-0.386826	0.832	0.97	2.42612e-36
367	ENSSSCG00000005027	FRMD6	1.19794e-61	-0.387117	0.332	0.756	3.59381e-58
368	ENSSSCG00000011727	PTX3	9.27856e-68	-0.387169	0.549	0.816	2.78357e-64
369	ENSSSCG00000024669	NBL1	1.14463e-52	-0.390031	0.389	0.739	3.4339e-49
370	ENSSSCG00000014149	MEF2C	7.62998e-26	-0.3906	0.384	0.603	2.28899e-22
371	ENSSSCG00000011264	CSRNP1	1.02929e-32	-0.391156	0.678	0.891	3.08788e-29
372	ENSSSCG00000037508	GSN	5.81489e-68	-0.39226	0.985	0.998	1.74447e-64
373	ENSSSCG00000001063	MYLIP	1.49796e-25	-0.392646	0.441	0.651	4.49389e-22
374	ENSSSCG00000026113	ZBTB20	9.61131e-52	-0.393795	0.327	0.746	2.88339e-48
375	ENSSSCG00000008986	SEPTIN11	2.6385e-43	-0.393799	0.472	0.838	7.91551e-40
376	ENSSSCG00000037582	F2RL2	8.0094e-72	-0.394235	0.232	0.701	2.40282e-68
377	ENSSSCG00000012317	GSPT2	9.45593e-70	-0.39467	0.371	0.805	2.83678e-66
378	ENSSSCG00000026729	TMEM150C	7.79858e-69	-0.396732	0.255	0.704	2.33957e-65
379	ENSSSCG00000036135	COL1A1	1.56391e-70	-0.396818	0.992	0.998	4.69172e-67
380	ENSSSCG00000017607	TMEM100	2.72417e-67	-0.400511	0.312	0.737	8.1725e-64
381	ENSSSCG00000009633		5.78996e-33	-0.402168	0.595	0.835	1.73699e-29
382	ENSSSCG00000011000	DNAJA1	3.84526e-98	-0.402686	0.995	1	1.15358e-94
383	ENSSSCG00000006940	CCN1	6.45723e-60	-0.404354	0.616	0.844	1.93717e-56
384	ENSSSCG00000035066	MYOC	4.05554e-61	-0.404663	0.343	0.75	1.21666e-57
385	ENSSSCG00000028056	ZFP36	1.36153e-32	-0.404744	0.894	0.985	4.08459e-29
386	ENSSSCG00000021597	PHLDA2	2.84699e-24	-0.404959	0.613	0.834	8.54098e-21
387	ENSSSCG00000011708	TSC22D2	1.15074e-33	-0.405147	0.405	0.696	3.45223e-30
388	ENSSSCG00000006083	LAPTM4B	1.59888e-57	-0.405235	0.631	0.902	4.79663e-54
389	ENSSSCG00000014310	CXCL14	2.7186e-63	-0.408092	0.358	0.753	8.15579e-60
390	ENSSSCG00000003088	APOE	7.21795e-62	-0.408131	0.951	0.988	2.16539e-58
391	ENSSSCG00000015999	FKBP7	2.85135e-55	-0.409127	0.374	0.742	8.55405e-52
392	ENSSSCG00000017181	CYGB	1.26646e-71	-0.409527	0.26	0.725	3.79939e-68
393	ENSSSCG00000002013	DHRS4	2.27478e-54	-0.41142	0.418	0.792	6.82435e-51
394	ENSSSCG00000030165	MAFF	7.81264e-37	-0.412148	0.683	0.895	2.34379e-33
395	ENSSSCG00000009361	POSTN	1.85198e-51	-0.412996	0.534	0.848	5.55594e-48
396	ENSSSCG00000009526	ITGBL1	6.26384e-65	-0.41301	0.291	0.726	1.87915e-61
397	ENSSSCG00000024009	CAMK2N1	8.34014e-68	-0.413926	0.322	0.753	2.50204e-64
398	ENSSSCG00000008397	EFEMP1	1.80358e-73	-0.415762	0.327	0.757	5.41075e-70
399	ENSSSCG00000014232	LOX	9.64529e-59	-0.418661	0.302	0.712	2.89359e-55
400	ENSSSCG00000015322	TFPI2	1.22785e-64	-0.420326	0.704	0.946	3.68354e-61
401	ENSSSCG00000008772	RELL1	5.34913e-38	-0.420534	0.459	0.76	1.60474e-34
402	ENSSSCG00000014136	VCAN	1.544e-70	-0.42173	0.314	0.798	4.63199e-67
403	ENSSSCG00000033854	LGALS1	9.96584e-61	-0.425245	0.964	0.992	2.98975e-57
404	ENSSSCG00000040162	NUPR1	2.72286e-54	-0.426057	0.809	0.96	8.16858e-51
405	ENSSSCG00000036438	GPX3	4.40573e-73	-0.42794	0.474	0.8	1.32172e-69
406	ENSSSCG00000039962	HSPB1	3.38145e-39	-0.429124	0.91	0.98	1.01444e-35
407	ENSSSCG00000017160	CBX4	3.06616e-12	-0.429521	0.253	0.452	9.19848e-09
408	ENSSSCG00000039568	SNAI2	3.27994e-73	-0.429716	0.351	0.773	9.83981e-70
409	ENSSSCG00000020970	IL6	1.33828e-46	-0.430179	0.441	0.767	4.01484e-43
410	ENSSSCG00000015119	MFRP	4.43609e-67	-0.431008	0.178	0.675	1.33083e-63
411	ENSSSCG00000018033	UBB	1.03897e-84	-0.431567	0.997	1	3.1169e-81
412	ENSSSCG00000021557		5.65748e-67	-0.433299	0.443	0.814	1.69724e-63
413	ENSSSCG00000006340	UAP1	1.16552e-57	-0.434755	0.778	0.946	3.49656e-54
414	ENSSSCG00000038410	CPEB2	3.74911e-27	-0.437283	0.376	0.633	1.12473e-23
415	ENSSSCG00000033608	LOXL2	2.19715e-76	-0.439966	0.33	0.768	6.59145e-73
416	ENSSSCG00000030150	UGDH	2.98534e-65	-0.442014	0.335	0.789	8.95603e-62
417	ENSSSCG00000012576	CHRDL1	7.67412e-70	-0.443034	0.338	0.755	2.30224e-66
418	ENSSSCG00000025561	VASN	6.57529e-68	-0.443532	0.335	0.738	1.97259e-64
419	ENSSSCG00000040786	SPTBN1	1.81403e-71	-0.443562	0.338	0.776	5.4421e-68
420	ENSSSCG00000003379	KLHL21	8.48869e-46	-0.443787	0.405	0.766	2.54661e-42
421	ENSSSCG00000003603	COL16A1	9.66391e-72	-0.443807	0.394	0.78	2.89917e-68
422	ENSSSCG00000010816	TGFB2	3.61579e-71	-0.444209	0.387	0.772	1.08474e-67
423	ENSSSCG00000029886	LYVE1	1.99125e-29	-0.444311	0.062	0.463	5.97375e-26
424	ENSSSCG00000040607	MAF	6.77346e-24	-0.44513	0.253	0.524	2.03204e-20
425	ENSSSCG00000035774	ERRFI1	9.93358e-59	-0.447435	0.314	0.739	2.98008e-55
426	ENSSSCG00000034722	CCL14	3.10545e-24	-0.451208	0.784	0.799	9.31635e-21
427	ENSSSCG00000021161	CKS2	1.01661e-32	-0.452866	0.722	0.884	3.04982e-29
428	ENSSSCG00000003401	KIF1B	1.01098e-55	-0.453269	0.637	0.904	3.03294e-52
429	ENSSSCG00000009222	SPARCL1	1.25352e-74	-0.455084	0.33	0.767	3.76056e-71
430	ENSSSCG00000037449	CSF1	2.51655e-54	-0.455524	0.376	0.784	7.54965e-51
431	ENSSSCG00000038694	CCND2	7.34076e-59	-0.459545	0.534	0.857	2.20223e-55
432	ENSSSCG00000006911	TGFBR3	6.55552e-77	-0.462987	0.299	0.777	1.96666e-73
433	ENSSSCG00000011747	CLDN11	3.70104e-75	-0.464863	0.438	0.812	1.11031e-71
434	ENSSSCG00000000010	FBLN1	6.24871e-78	-0.465199	0.557	0.911	1.87461e-74
435	ENSSSCG00000008913	IGFBP7	7.166e-69	-0.468877	0.856	0.979	2.1498e-65
436	ENSSSCG00000006359	ADAMTS4	1.19841e-74	-0.470429	0.601	0.896	3.59523e-71
437	ENSSSCG00000013318	RCN1	2.29588e-74	-0.471976	0.649	0.926	6.88765e-71
438	ENSSSCG00000006729	TENT5C	9.8644e-45	-0.472132	0.325	0.731	2.95932e-41
439	ENSSSCG00000015555	LAMC1	1.66888e-81	-0.472369	0.332	0.802	5.00664e-78
440	ENSSSCG00000020915	P4HA2	1.42453e-75	-0.472842	0.376	0.815	4.27358e-72
441	ENSSSCG00000034607	OGN	3.34852e-78	-0.473994	0.338	0.78	1.00456e-74
442	ENSSSCG00000016034	COL3A1	2.37294e-83	-0.476938	0.954	0.992	7.11881e-80
443	ENSSSCG00000017046	EBF1	6.76783e-85	-0.476966	0.307	0.774	2.03035e-81
444	ENSSSCG00000006324	ALDH9A1	6.29158e-72	-0.477847	0.472	0.864	1.88747e-68
445	ENSSSCG00000017752	WSB1	3.91226e-59	-0.478556	0.657	0.923	1.17368e-55
446	ENSSSCG00000004241	GJA1	1.72743e-83	-0.47878	0.448	0.853	5.18229e-80
447	ENSSSCG00000010966	CCL19	6.84693e-80	-0.479466	0.379	0.794	2.05408e-76
448	ENSSSCG00000024823	RCN3	5.56159e-84	-0.479941	0.366	0.83	1.66848e-80
449	ENSSSCG00000039514	ID3	2.41911e-64	-0.480279	0.552	0.884	7.25733e-61
450	ENSSSCG00000011299	CLEC3B	1.9248e-75	-0.48035	0.32	0.761	5.77439e-72
451	ENSSSCG00000011443	STAB1	8.70168e-18	-0.480756	0.515	0.639	2.6105e-14
452	ENSSSCG00000001849	ANPEP	1.03373e-81	-0.481332	0.343	0.8	3.10118e-78
453	ENSSSCG00000023333	FCN2	5.45385e-78	-0.481963	0.588	0.895	1.63615e-74
454	ENSSSCG00000016522	PTN	8.51619e-90	-0.483616	0.412	0.841	2.55486e-86
455	ENSSSCG00000039468	SERPINH1	4.8739e-83	-0.486994	0.634	0.919	1.46217e-79
456	ENSSSCG00000003351	MMP23B	1.59036e-83	-0.487435	0.461	0.847	4.77108e-80
457	ENSSSCG00000014921	PRSS23	2.11927e-44	-0.488482	0.459	0.699	6.35782e-41
458	ENSSSCG00000010686	BAG3	1.19609e-61	-0.489224	0.784	0.959	3.58826e-58
459	ENSSSCG00000033177	CDC26	3.30687e-46	-0.492167	0.582	0.885	9.92061e-43
460	ENSSSCG00000010332	PLAC9	1.34281e-76	-0.492177	0.526	0.9	4.02842e-73
461	ENSSSCG00000011453	ITIH4	1.16892e-73	-0.492219	0.696	0.93	3.50676e-70
462	ENSSSCG00000032151	CPZ	1.53693e-73	-0.492412	0.634	0.909	4.61079e-70
463	ENSSSCG00000004570	TPM1	5.65855e-74	-0.494394	0.399	0.795	1.69756e-70
464	ENSSSCG00000016916	IL6ST	6.47665e-79	-0.495584	0.585	0.926	1.94299e-75
465	ENSSSCG00000013393	SPON1	4.52943e-91	-0.495748	0.34	0.819	1.35883e-87
466	ENSSSCG00000028814	SOD3	8.58453e-88	-0.49615	0.433	0.856	2.57536e-84
467	ENSSSCG00000010621	ADD3	3.72908e-86	-0.496643	0.384	0.828	1.11872e-82
468	ENSSSCG00000014012	GFPT2	2.34904e-87	-0.49705	0.43	0.833	7.04713e-84
469	ENSSSCG00000013667	COL5A3	5.32188e-89	-0.497311	0.41	0.844	1.59656e-85
470	ENSSSCG00000003479	MFAP2	1.25269e-84	-0.499443	0.302	0.798	3.75807e-81
471	ENSSSCG00000001427		2.88507e-79	-0.501742	0.531	0.887	8.6552e-76
472	ENSSSCG00000004651	GALK2	2.51473e-86	-0.50389	0.343	0.823	7.5442e-83
473	ENSSSCG00000009668	CLU	2.11948e-83	-0.506495	0.387	0.804	6.35845e-80
474	ENSSSCG00000034278	SLC31A1	3.58427e-39	-0.506619	0.451	0.751	1.07528e-35
475	ENSSSCG00000015324	GNG11	3.52991e-79	-0.506892	0.423	0.865	1.05897e-75
476	ENSSSCG00000002669	CRISPLD2	1.31572e-89	-0.507115	0.523	0.914	3.94715e-86
477	ENSSSCG00000016754	AEBP1	1.28142e-78	-0.509145	0.66	0.933	3.84425e-75
478	ENSSSCG00000004244	MAN1A1	2.17038e-59	-0.509154	0.513	0.884	6.51114e-56
479	ENSSSCG00000003451	PDPN	6.90961e-81	-0.509247	0.652	0.922	2.07288e-77
480	ENSSSCG00000037832	PMP22	1.39949e-76	-0.510821	0.485	0.856	4.19848e-73
481	ENSSSCG00000040631	LPL	4.12965e-90	-0.511421	0.43	0.859	1.23889e-86
482	ENSSSCG00000002868	PEPD	3.01582e-27	-0.511779	0.399	0.626	9.04746e-24
483	ENSSSCG00000024692	RRBP1	8.46719e-80	-0.513846	0.722	0.961	2.54016e-76
484	ENSSSCG00000031503	PRRX1	6.03466e-93	-0.513922	0.327	0.828	1.8104e-89
485	ENSSSCG00000028549	ECM2	1.31015e-94	-0.514427	0.521	0.911	3.93046e-91
486	ENSSSCG00000022447	F3	2.06806e-82	-0.514604	0.521	0.883	6.20417e-79
487	ENSSSCG00000006105	GEM	9.07093e-84	-0.51471	0.438	0.836	2.72128e-80
488	ENSSSCG00000006988	PDGFRL	5.7933e-91	-0.514988	0.286	0.803	1.73799e-87
489	ENSSSCG00000033760	LTBP4	5.22311e-94	-0.515177	0.366	0.829	1.56693e-90
490	ENSSSCG00000031866	TIMP3	3.97166e-79	-0.515612	0.361	0.801	1.1915e-75
491	ENSSSCG00000023498	HSPB6	2.17831e-79	-0.520327	0.317	0.769	6.53494e-76
492	ENSSSCG00000014633	CAVIN3	2.49964e-94	-0.522054	0.531	0.913	7.49891e-91
493	ENSSSCG00000029781	SELENOM	8.7893e-92	-0.522586	0.567	0.914	2.63679e-88
494	ENSSSCG00000006472	CRABP2	5.88722e-97	-0.522974	0.485	0.888	1.76617e-93
495	ENSSSCG00000038384	COX4I2	4.51144e-96	-0.523719	0.374	0.825	1.35343e-92
496	ENSSSCG00000034449	RSRP1	2.1847e-44	-0.525727	0.497	0.836	6.55411e-41
497	ENSSSCG00000032330	THY1	1.02602e-90	-0.526114	0.363	0.827	3.07805e-87
498	ENSSSCG00000004470	HMGN3	5.66673e-87	-0.529347	0.595	0.942	1.70002e-83
499	ENSSSCG00000037958	TOB2	8.8549e-79	-0.529689	0.771	0.972	2.65647e-75
500	ENSSSCG00000013448	MKNK2	4.54806e-44	-0.530219	0.464	0.739	1.36442e-40
501	ENSSSCG00000022741	PDGFRB	2.00911e-94	-0.530747	0.418	0.853	6.02733e-91
502	ENSSSCG00000016974	MAP1B	4.82212e-92	-0.532807	0.314	0.799	1.44664e-88
503	ENSSSCG00000017983	PER1	2.55234e-47	-0.533285	0.438	0.755	7.65702e-44
504	ENSSSCG00000016035	COL5A2	7.99835e-89	-0.535293	0.647	0.933	2.39951e-85
505	ENSSSCG00000006646	ARNT	2.58443e-73	-0.535643	0.657	0.929	7.75329e-70
506	ENSSSCG00000009545	COL4A2	3.89003e-85	-0.535934	0.644	0.932	1.16701e-81
507	ENSSSCG00000016535	CALD1	4.8422e-91	-0.537095	0.601	0.921	1.45266e-87
508	ENSSSCG00000029949	CD248	7.28899e-93	-0.537115	0.613	0.92	2.1867e-89
509	ENSSSCG00000008073	OMD	3.0916e-93	-0.538815	0.412	0.872	9.2748e-90
510	ENSSSCG00000039426	FSTL1	1.33782e-98	-0.539199	0.639	0.941	4.01345e-95
511	ENSSSCG00000025924	IGFBP5	6.91734e-82	-0.540755	0.76	0.944	2.0752e-78
512	ENSSSCG00000035297	ISG12	5.14222e-88	-0.540807	0.675	0.94	1.54267e-84
513	ENSSSCG00000035419	RARRES2	1.8424e-99	-0.543563	0.572	0.92	5.52719e-96
514	ENSSSCG00000038549	ZFP36L2	1.40814e-61	-0.546083	0.83	0.976	4.22442e-58
515	ENSSSCG00000005997	COL14A1	2.30186e-83	-0.548579	0.564	0.9	6.90558e-80
516	ENSSSCG00000016634	CAV1	1.273e-88	-0.549954	0.652	0.93	3.819e-85
517	ENSSSCG00000013742	NFIX	1.53976e-95	-0.55055	0.438	0.872	4.61929e-92
518	ENSSSCG00000027480	KLF10	7.15829e-59	-0.555469	0.209	0.681	2.14749e-55
519	ENSSSCG00000007170	CPXM1	1.7282e-93	-0.557021	0.737	0.956	5.18461e-90
520	ENSSSCG00000000234	TAMALIN	3.45577e-39	-0.557446	0.464	0.705	1.03673e-35
521	ENSSSCG00000013579	CD209	2.34237e-15	-0.559499	0.503	0.576	7.0271e-12
522	ENSSSCG00000002829	MMP2	2.14773e-88	-0.562688	0.796	0.965	6.44318e-85
523	ENSSSCG00000015815	FGFR1	1.83248e-94	-0.562798	0.392	0.843	5.49743e-91
524	ENSSSCG00000035511	C1QTNF1	5.71217e-92	-0.565086	0.647	0.939	1.71365e-88
525	ENSSSCG00000040773		2.16612e-65	-0.565357	0.781	0.947	6.49836e-62
526	ENSSSCG00000000916	LUM	5.94571e-95	-0.566666	0.729	0.96	1.78371e-91
527	ENSSSCG00000000915	DCN	2.43123e-91	-0.567122	0.92	0.986	7.2937e-88
528	ENSSSCG00000011831	APOD	6.40561e-95	-0.567407	0.874	0.977	1.92168e-91
529	ENSSSCG00000000261	IGFBP6	2.84628e-89	-0.567558	0.781	0.961	8.53883e-86
530	ENSSSCG00000015595	ATF3	4.46768e-52	-0.572534	0.727	0.925	1.3403e-48
531	ENSSSCG00000040513	AQP3	1.15236e-96	-0.572745	0.554	0.916	3.45709e-93
532	ENSSSCG00000033512	C1QB	4.15863e-27	-0.572882	0.477	0.694	1.24759e-23
533	ENSSSCG00000017818	SERPINF1	4.5528e-96	-0.573597	0.755	0.962	1.36584e-92
534	ENSSSCG00000031262	TXNIP	2.82409e-50	-0.579363	0.652	0.908	8.47228e-47
535	ENSSSCG00000015616	HSD11B1	6.26921e-95	-0.582404	0.459	0.881	1.88076e-91
536	ENSSSCG00000027466	PCOLCE	3.05843e-94	-0.582522	0.812	0.966	9.17528e-91
537	ENSSSCG00000040648	CCL8	5.49853e-15	-0.582925	0.559	0.657	1.64956e-11
538	ENSSSCG00000010627	PDCD4	1.2743e-62	-0.585971	0.482	0.824	3.82289e-59
539	ENSSSCG00000011928	CCDC80	1.08157e-95	-0.588693	0.652	0.95	3.24472e-92
540	ENSSSCG00000000857	IGF1	5.78055e-88	-0.588971	0.412	0.857	1.73417e-84
541	ENSSSCG00000004464	TENT5A	1.38622e-69	-0.590153	0.621	0.907	4.15867e-66
542	ENSSSCG00000003839	PLPP3	1.2983e-99	-0.590668	0.693	0.957	3.8949e-96
543	ENSSSCG00000037016	ID1	2.42875e-93	-0.592565	0.588	0.916	7.28624e-90
544	ENSSSCG00000040445	RND3	8.76219e-61	-0.59307	0.42	0.844	2.62866e-57
545	ENSSSCG00000017082	SPARC	7.33795e-97	-0.593275	0.802	0.968	2.20138e-93
546	ENSSSCG00000013599	ANGPTL4	6.00394e-96	-0.593336	0.745	0.959	1.80118e-92
547	ENSSSCG00000022506	COL6A1	7.03287e-95	-0.59807	0.778	0.968	2.10986e-91
548	ENSSSCG00000027130	TNFRSF12A	2.6008e-86	-0.603022	0.464	0.89	7.80239e-83
549	ENSSSCG00000038911	KLF2	2.75302e-62	-0.606978	0.59	0.879	8.25907e-59
550	ENSSSCG00000012766	BGN	5.02779e-102	-0.607769	0.598	0.935	1.50834e-98
551	ENSSSCG00000010312	PLAU	1.62154e-71	-0.609561	0.575	0.883	4.86462e-68
552	ENSSSCG00000027331	COL6A3	9.43275e-96	-0.611311	0.701	0.951	2.82983e-92
553	ENSSSCG00000014336	EGR1	1.57089e-69	-0.630169	0.314	0.803	4.71268e-66
554	ENSSSCG00000005673	IER5L	3.51682e-46	-0.648977	0.356	0.69	1.05505e-42
555	ENSSSCG00000015871	NR4A2	1.62389e-47	-0.652902	0.376	0.696	4.87167e-44
556	ENSSSCG00000038706	C1QC	1.09509e-36	-0.670779	0.41	0.67	3.28527e-33
557	ENSSSCG00000037066	GADD45A	2.38052e-42	-0.678598	0.441	0.715	7.14156e-39
558	ENSSSCG00000010948	CTSL	4.95527e-09	-0.699622	0.59	0.622	1.48658e-05
559	ENSSSCG00000013784	DNAJB1	4.25611e-72	-0.736168	0.57	0.888	1.27683e-68
560	ENSSSCG00000003524	C1QA	9.43414e-42	-0.744927	0.407	0.701	2.83024e-38
561	ENSSSCG00000005437	KLF4	5.37731e-105	-0.758634	0.799	0.97	1.61319e-101
562	ENSSSCG00000014812	FOLR2	7.55027e-111	-0.769386	0.268	0.836	2.26508e-107
563	ENSSSCG00000017723	CCL2	5.41479e-55	-0.832946	0.678	0.908	1.62444e-51
564	ENSSSCG00000016857	DAB2	9.66531e-88	-0.835996	0.539	0.923	2.89959e-84
565	ENSSSCG00000029160		5.77104e-97	-0.871296	0.789	0.975	1.73131e-93
566	ENSSSCG00000031640		3.4832e-58	-0.990559	0.392	0.698	1.04496e-54
567	ENSSSCG00000035736	CCL24	4.64325e-62	-1.18393	0.307	0.709	1.39298e-58
568	ENSSSCG00000015662	C4BPA	1.38591e-20	-1.20122	0.474	0.619	4.15772e-17

## Sheet: Cluster2Mye
	Gene	HGNC.symbol	p_val	avg_log2FC	pct.1	pct.2	p_val_adj
1	ENSSSCG00000008953	CXCL8	3.90371e-46	0.763595	0.892	0.68	1.17111e-42
2	ENSSSCG00000008881	RAPGEF2	2.29794e-63	0.752463	0.898	0.571	6.89382e-60
3	ENSSSCG00000039214	IL1B	1.57915e-53	0.728201	0.933	0.722	4.73744e-50
4	ENSSSCG00000017700		3.17528e-54	0.721383	0.978	0.788	9.52584e-51
5	ENSSSCG00000023796	RNF121	6.26869e-37	0.696209	0.847	0.633	1.88061e-33
6	ENSSSCG00000017705	CCL5	5.23673e-52	0.643842	0.99	0.84	1.57102e-48
7	ENSSSCG00000008090	IL1A	2.2722e-52	0.6306	0.93	0.682	6.81659e-49
8	ENSSSCG00000006378	SLAMF7	1.26875e-46	0.622614	0.955	0.67	3.80626e-43
9	ENSSSCG00000004369	PRDM1	7.23013e-56	0.617467	0.955	0.733	2.16904e-52
10	ENSSSCG00000036844	GPR171	1.19185e-54	0.580835	0.946	0.682	3.57556e-51
11	ENSSSCG00000011218	SLC4A7	1.36219e-47	0.559193	0.901	0.679	4.08657e-44
12	ENSSSCG00000034469		4.32205e-50	0.54665	0.978	0.79	1.29662e-46
13	ENSSSCG00000032416	RGS1	2.66158e-38	0.532085	0.946	0.774	7.98473e-35
14	ENSSSCG00000006379		4.15109e-35	0.526413	0.885	0.707	1.24533e-31
15	ENSSSCG00000006979	MSR1	8.15572e-36	0.516908	0.933	0.715	2.44672e-32
16	ENSSSCG00000007067	JAG1	4.58042e-40	0.498287	0.911	0.76	1.37413e-36
17	ENSSSCG00000004154	TNFAIP3	2.6803e-44	0.47432	0.99	0.824	8.04089e-41
18	ENSSSCG00000005511	TRAF1	6.94545e-39	0.460011	0.914	0.678	2.08363e-35
19	ENSSSCG00000017920	CXCL16	1.09088e-30	0.447731	0.866	0.647	3.27263e-27
20	ENSSSCG00000014277	IRF1	2.69878e-23	0.428426	0.844	0.697	8.09633e-20
21	ENSSSCG00000006862	VCAM1	1.68004e-29	0.42622	0.971	0.873	5.04013e-26
22	ENSSSCG00000013940	NLRP3	1.87668e-31	0.418739	0.936	0.773	5.63003e-28
23	ENSSSCG00000037910	DUSP6	1.28394e-32	0.413836	0.924	0.779	3.85181e-29
24	ENSSSCG00000010509	PIK3AP1	2.86346e-48	0.412991	1	0.885	8.59039e-45
25	ENSSSCG00000010452	IFIT1	8.22377e-25	0.412541	0.857	0.67	2.46713e-21
26	ENSSSCG00000021885	MDFIC	2.94383e-36	0.411162	0.952	0.803	8.83148e-33
27	ENSSSCG00000039731	GLRX	7.59222e-51	0.407176	1	0.967	2.27767e-47
28	ENSSSCG00000008348	PLEK	1.00432e-36	0.406589	0.971	0.861	3.01296e-33
29	ENSSSCG00000026454		3.78829e-27	0.381347	0.968	0.848	1.13649e-23
30	ENSSSCG00000016101	CFLAR	4.77668e-54	0.379035	1	0.97	1.433e-50
31	ENSSSCG00000017091	TNIP1	5.55664e-29	0.377805	0.933	0.769	1.66699e-25
32	ENSSSCG00000026904	NFKBIB	2.46786e-31	0.377323	0.892	0.721	7.40357e-28
33	ENSSSCG00000014362	HBEGF	9.47453e-26	0.372703	0.962	0.887	2.84236e-22
34	ENSSSCG00000031175	FNIP2	8.68774e-25	0.367666	0.825	0.575	2.60632e-21
35	ENSSSCG00000013498	EBI3	3.428e-27	0.366414	0.876	0.659	1.0284e-23
36	ENSSSCG00000017723	CCL2	7.57396e-17	0.365739	0.981	0.852	2.27219e-13
37	ENSSSCG00000000844	NFYB	1.3708e-24	0.364742	0.803	0.597	4.1124e-21
38	ENSSSCG00000004125	STX11	2.95723e-30	0.363228	0.975	0.856	8.87169e-27
39	ENSSSCG00000012076	MX2	2.28646e-23	0.358717	0.892	0.718	6.85938e-20
40	ENSSSCG00000001456		2.1252e-18	0.35812	1	0.903	6.37561e-15
41	ENSSSCG00000037532	MNDA	1.9953e-25	0.355382	0.876	0.653	5.98591e-22
42	ENSSSCG00000007465	B4GALT5	2.227e-25	0.352928	0.876	0.711	6.68099e-22
43	ENSSSCG00000037598	SNX10	4.1075e-19	0.352837	0.815	0.621	1.23225e-15
44	ENSSSCG00000017991	PIK3R5	8.61084e-26	0.35087	0.898	0.719	2.58325e-22
45	ENSSSCG00000008937	AMBN	1.04038e-24	0.350801	0.822	0.63	3.12114e-21
46	ENSSSCG00000015652	IL10	7.31796e-13	0.349757	0.726	0.606	2.19539e-09
47	ENSSSCG00000040575	ISG15	2.98544e-23	0.348943	0.984	0.947	8.95631e-20
48	ENSSSCG00000014920	FZD4	2.98713e-29	0.34667	0.933	0.831	8.96138e-26
49	ENSSSCG00000000843	TXNRD1	1.44914e-44	0.34436	1	0.984	4.34741e-41
50	ENSSSCG00000024344	CCR5	6.94159e-21	0.34426	0.844	0.679	2.08248e-17
51	ENSSSCG00000030957	NFKB1	1.1177e-42	0.344248	1	0.967	3.35309e-39
52	ENSSSCG00000001453	HLA-DRA	2.26238e-12	0.343192	1	0.895	6.78713e-09
53	ENSSSCG00000006648	CTSS	3.24524e-51	0.33968	0.997	0.954	9.73571e-48
54	ENSSSCG00000005949	HLA	1.7969e-15	0.328794	0.787	0.66	5.39071e-12
55	ENSSSCG00000040183	CDK6	9.61048e-22	0.325667	0.857	0.648	2.88314e-18
56	ENSSSCG00000010454	IFIT5	1.2414e-33	0.323392	0.828	0.605	3.72421e-30
57	ENSSSCG00000003582	SMPDL3B	1.33462e-16	0.321242	0.828	0.585	4.00387e-13
58	ENSSSCG00000011133	PFKFB3	8.41315e-23	0.314323	0.92	0.744	2.52395e-19
59	ENSSSCG00000024674	ABL2	7.40599e-11	0.313219	0.726	0.616	2.2218e-07
60	ENSSSCG00000007253	MAPRE1	3.2562e-37	0.312515	0.975	0.907	9.76861e-34
61	ENSSSCG00000011951	NFKBIZ	3.18063e-22	0.311521	0.978	0.908	9.5419e-19
62	ENSSSCG00000015435	NAMPT	5.2344e-23	0.309047	0.959	0.835	1.57032e-19
63	ENSSSCG00000025114	FMNL3	3.47354e-17	0.307781	0.761	0.572	1.04206e-13
64	ENSSSCG00000006777	RHOC	2.4713e-40	0.307712	1	0.987	7.4139e-37
65	ENSSSCG00000003558	RPS6KA1	5.81454e-22	0.302061	0.876	0.712	1.74436e-18
66	ENSSSCG00000016237	DOCK10	3.50124e-21	0.301652	0.876	0.697	1.05037e-17
67	ENSSSCG00000001457	HLA-DQB1	1.08446e-10	0.300599	1	0.907	3.25337e-07
68	ENSSSCG00000022486	CBLB	7.85392e-20	0.300309	0.917	0.857	2.35618e-16
69	ENSSSCG00000016577	ATP6V1F	2.29383e-29	0.299214	0.975	0.917	6.88148e-26
70	ENSSSCG00000008959	CXCL2	1.0262e-25	0.296837	1	0.995	3.07861e-22
71	ENSSSCG00000017167	CYTH1	3.566e-24	0.296486	0.968	0.838	1.0698e-20
72	ENSSSCG00000001573	PIM1	3.27736e-14	0.295011	0.818	0.672	9.83208e-11
73	ENSSSCG00000022031	CHST2	7.07119e-08	0.293946	0.576	0.434	0.000212136
74	ENSSSCG00000037310	ATP6AP1	4.2714e-23	0.291323	0.955	0.845	1.28142e-19
75	ENSSSCG00000028679	PLEKHB2	5.42219e-14	0.290467	0.736	0.603	1.62666e-10
76	ENSSSCG00000030108	ZNFX1	1.06951e-20	0.289568	0.844	0.657	3.20853e-17
77	ENSSSCG00000007064	MKKS	8.23213e-13	0.288253	0.771	0.638	2.46964e-09
78	ENSSSCG00000012077	MX1	4.19011e-28	0.287596	0.822	0.705	1.25703e-24
79	ENSSSCG00000005738	RALGDS	1.07505e-20	0.286647	0.882	0.671	3.22515e-17
80	ENSSSCG00000007243	PLAGL2	5.26593e-10	0.285916	0.618	0.455	1.57978e-06
81	ENSSSCG00000010580	NFKB2	7.21549e-20	0.284227	0.911	0.779	2.16465e-16
82	ENSSSCG00000012997	POLA2	1.90931e-15	0.283721	0.748	0.601	5.72794e-12
83	ENSSSCG00000017986	NDEL1	2.05021e-26	0.283454	0.99	0.926	6.15064e-23
84	ENSSSCG00000009412	LCP1	2.88309e-18	0.282104	0.927	0.83	8.64927e-15
85	ENSSSCG00000026940	CASP10	6.1346e-12	0.281205	0.783	0.658	1.84038e-08
86	ENSSSCG00000013457	DOT1L	1.6868e-14	0.27892	0.755	0.606	5.06041e-11
87	ENSSSCG00000001455		2.4642e-08	0.278705	1	0.884	7.39261e-05
88	ENSSSCG00000022784	PLEKHO1	8.70971e-27	0.273578	0.987	0.92	2.61291e-23
89	ENSSSCG00000006054	ATP6V1C1	8.49384e-12	0.269913	0.745	0.618	2.54815e-08
90	ENSSSCG00000008796	RBM47	3.14483e-13	0.268136	0.742	0.55	9.43448e-10
91	ENSSSCG00000013297	CD44	1.96715e-39	0.265795	1	0.999	5.90144e-36
92	ENSSSCG00000021933	CLEC5A	6.29241e-24	0.265549	0.72	0.433	1.88772e-20
93	ENSSSCG00000000647	OLR1	9.67814e-22	0.264581	0.71	0.48	2.90344e-18
94	ENSSSCG00000003729	RNF125	2.23257e-19	0.260059	0.71	0.47	6.69772e-16
95	ENSSSCG00000023666	CTSB	1.04497e-45	0.258778	1	0.998	3.13491e-42
96	ENSSSCG00000006153	FABP5	2.58914e-11	0.258352	0.965	0.874	7.76742e-08
97	ENSSSCG00000017962	KDM6B	1.16646e-26	0.257038	1	0.956	3.49938e-23
98	ENSSSCG00000040010	BCL2A1	7.7938e-15	0.255731	0.968	0.874	2.33814e-11
99	ENSSSCG00000001952	NFKBIA	5.4363e-34	0.254848	1	0.994	1.63089e-30
100	ENSSSCG00000004205	ARHGAP18	1.33228e-14	0.254513	0.857	0.721	3.99685e-11
101	ENSSSCG00000005211	PDL1	6.21682e-18	0.253823	0.809	0.64	1.86505e-14
102	ENSSSCG00000000907	PLXNC1	6.95184e-15	0.251494	0.809	0.662	2.08555e-11
103	ENSSSCG00000022208	TNFRSF1B	3.24611e-35	0.250125	0.997	0.991	9.73833e-32
104	ENSSSCG00000016991	DUSP1	2.34602e-17	-0.252625	0.952	0.949	7.03805e-14
105	ENSSSCG00000040607	MAF	8.93638e-06	-0.252796	0.401	0.491	0.0268091
106	ENSSSCG00000013408	ADM	8.84068e-14	-0.254025	0.338	0.503	2.6522e-10
107	ENSSSCG00000039953	PNRC1	1.6358e-19	-0.257852	0.971	0.971	4.90741e-16
108	ENSSSCG00000015735	PTPN18	2.27703e-11	-0.258335	0.611	0.745	6.83108e-08
109	ENSSSCG00000016782	OTULINL	2.05345e-18	-0.258398	0.328	0.538	6.16035e-15
110	ENSSSCG00000037673	BFAR	4.86175e-18	-0.259649	0.188	0.401	1.45852e-14
111	ENSSSCG00000036136	BHLHE40	6.98053e-17	-0.260287	0.506	0.7	2.09416e-13
112	ENSSSCG00000016095	CLK1	3.85423e-22	-0.260984	0.465	0.704	1.15627e-18
113	ENSSSCG00000016420	INSIG1	8.91301e-07	-0.262362	0.65	0.701	0.0026739
114	ENSSSCG00000002868	PEPD	6.35438e-09	-0.262676	0.481	0.605	1.90631e-05
115	ENSSSCG00000038730	ITPRID2	4.06069e-21	-0.263147	0.439	0.658	1.21821e-17
116	ENSSSCG00000000107	CSNK1E	3.7375e-18	-0.264263	0.497	0.725	1.12125e-14
117	ENSSSCG00000004464	TENT5A	2.06166e-13	-0.267018	0.917	0.85	6.18497e-10
118	ENSSSCG00000001471	BRD2	2.25904e-20	-0.268609	0.927	0.95	6.77711e-17
119	ENSSSCG00000007739	GUSB	3.55004e-15	-0.270263	0.217	0.431	1.06501e-11
120	ENSSSCG00000033074	ZCCHC24	2.46784e-14	-0.27237	0.465	0.572	7.40351e-11
121	ENSSSCG00000037958	TOB2	7.57324e-25	-0.27491	0.952	0.936	2.27197e-21
122	ENSSSCG00000004572	C2CD4B	8.81495e-15	-0.274986	0.5	0.589	2.64448e-11
123	ENSSSCG00000016758	STK17A	5.74861e-16	-0.27681	0.704	0.874	1.72458e-12
124	ENSSSCG00000039071	CLIC1	5.06491e-22	-0.277135	0.803	0.891	1.51947e-18
125	ENSSSCG00000012434	ATRX	1.43135e-16	-0.286081	0.516	0.713	4.29405e-13
126	ENSSSCG00000011102	NRP1	1.32812e-19	-0.28812	0.615	0.786	3.98435e-16
127	ENSSSCG00000008168	RNF149	4.00699e-20	-0.289089	0.382	0.618	1.2021e-16
128	ENSSSCG00000028056	ZFP36	5.41867e-17	-0.290064	0.994	0.966	1.6256e-13
129	ENSSSCG00000038187	C1GALT1	4.64291e-22	-0.290065	0.522	0.707	1.39287e-18
130	ENSSSCG00000017160	CBX4	9.32258e-20	-0.293393	0.213	0.45	2.79677e-16
131	ENSSSCG00000022230	CD9	1.93156e-15	-0.296135	0.551	0.693	5.79468e-12
132	ENSSSCG00000038549	ZFP36L2	7.4636e-18	-0.298164	0.987	0.946	2.23908e-14
133	ENSSSCG00000031487	LSP1	3.08824e-19	-0.299179	0.666	0.813	9.26472e-16
134	ENSSSCG00000005437	KLF4	1.01018e-17	-0.302025	0.987	0.935	3.03055e-14
135	ENSSSCG00000007522	CTSZ	8.06856e-29	-0.304512	0.955	0.988	2.42057e-25
136	ENSSSCG00000008334	MXD1	1.4741e-08	-0.304539	0.58	0.63	4.4223e-05
137	ENSSSCG00000028674		7.30651e-10	-0.312044	0.331	0.463	2.19195e-06
138	ENSSSCG00000015814	TACC1	2.8342e-21	-0.31282	0.373	0.654	8.50261e-18
139	ENSSSCG00000033703	FAM111A	8.91786e-20	-0.313987	0.497	0.695	2.67536e-16
140	ENSSSCG00000027480	KLF10	3.67031e-15	-0.316222	0.468	0.623	1.10109e-11
141	ENSSSCG00000029160		1.52152e-12	-0.320856	0.981	0.938	4.56456e-09
142	ENSSSCG00000018033	UBB	1.04777e-46	-0.334833	1	1	3.14331e-43
143	ENSSSCG00000034449	RSRP1	5.70149e-15	-0.335171	0.72	0.789	1.71045e-11
144	ENSSSCG00000040461	CDKN1C	1.71763e-08	-0.33583	0.516	0.595	5.1529e-05
145	ENSSSCG00000008772	RELL1	2.14083e-20	-0.340211	0.58	0.73	6.42248e-17
146	ENSSSCG00000000808	SLC38A2	2.01235e-39	-0.347323	0.968	0.971	6.03705e-36
147	ENSSSCG00000014812	FOLR2	4.37832e-15	-0.348689	0.729	0.744	1.3135e-11
148	ENSSSCG00000004142	CITED2	3.20082e-21	-0.351774	0.392	0.629	9.60246e-18
149	ENSSSCG00000002383	FOS	2.46445e-15	-0.356462	0.946	0.93	7.39335e-12
150	ENSSSCG00000029226	UBC	1.31872e-36	-0.358032	0.997	0.988	3.95617e-33
151	ENSSSCG00000000234	TAMALIN	5.93728e-10	-0.36565	0.624	0.671	1.78118e-06
152	ENSSSCG00000013784	DNAJB1	6.06156e-14	-0.370281	0.844	0.834	1.81847e-10
153	ENSSSCG00000027607	IER3	8.08131e-21	-0.370613	0.806	0.88	2.42439e-17
154	ENSSSCG00000021161	CKS2	9.27875e-18	-0.370917	0.799	0.866	2.78362e-14
155	ENSSSCG00000004244	MAN1A1	1.30216e-29	-0.372638	0.748	0.834	3.90647e-26
156	ENSSSCG00000033854	LGALS1	2.98944e-38	-0.374057	0.975	0.99	8.96831e-35
157	ENSSSCG00000001011	SERPINB1	6.06655e-08	-0.382427	0.58	0.648	0.000181997
158	ENSSSCG00000029886	LYVE1	3.58669e-18	-0.388913	0.258	0.418	1.07601e-14
159	ENSSSCG00000005073	ARID4A	2.35396e-24	-0.390882	0.615	0.76	7.06187e-21
160	ENSSSCG00000021084	S100A6	7.85989e-46	-0.398273	0.99	0.991	2.35797e-42
161	ENSSSCG00000005673	IER5L	9.26134e-12	-0.413514	0.567	0.645	2.7784e-08
162	ENSSSCG00000017983	PER1	7.87178e-20	-0.434173	0.583	0.721	2.36153e-16
163	ENSSSCG00000008988	CCNG2	1.77224e-09	-0.446872	0.599	0.622	5.31672e-06
164	ENSSSCG00000037066	GADD45A	9.85202e-15	-0.454667	0.583	0.683	2.95561e-11
165	ENSSSCG00000008239	CAPG	8.72479e-39	-0.469375	0.529	0.802	2.61744e-35
166	ENSSSCG00000015871	NR4A2	1.12733e-21	-0.483415	0.471	0.67	3.382e-18
167	ENSSSCG00000006578	S100A4	6.11451e-08	-0.543534	0.599	0.618	0.000183435
168	ENSSSCG00000013579	CD209	8.6059e-18	-0.548678	0.475	0.577	2.58177e-14
169	ENSSSCG00000010948	CTSL	4.40797e-17	-0.616957	0.478	0.638	1.32239e-13
170	ENSSSCG00000015662	C4BPA	3.95504e-08	-0.959466	0.554	0.601	0.000118651

## Sheet: Cluster3Mye
	Gene	HGNC.symbol	p_val	avg_log2FC	pct.1	pct.2	p_val_adj
1	ENSSSCG00000013784	DNAJB1	2.52448e-104	0.908883	1	0.811	7.57343e-101
2	ENSSSCG00000037066	GADD45A	1.35423e-93	0.896777	0.99	0.621	4.06268e-90
3	ENSSSCG00000005673	IER5L	1.39313e-90	0.850603	0.984	0.582	4.1794e-87
4	ENSSSCG00000029160		2.0596e-89	0.774225	1	0.935	6.17881e-86
5	ENSSSCG00000015871	NR4A2	1.38176e-69	0.754379	0.948	0.597	4.14529e-66
6	ENSSSCG00000014336	EGR1	7.52605e-82	0.739644	0.997	0.68	2.25782e-78
7	ENSSSCG00000017160	CBX4	6.3748e-55	0.72532	0.72	0.373	1.91244e-51
8	ENSSSCG00000002383	FOS	2.11319e-73	0.712741	1	0.922	6.33957e-70
9	ENSSSCG00000000234	TAMALIN	1.21664e-61	0.685439	0.919	0.626	3.64993e-58
10	ENSSSCG00000015662	C4BPA	4.8263e-15	0.685103	0.694	0.58	1.44789e-11
11	ENSSSCG00000037241	RGS2	2.84749e-45	0.674669	0.857	0.722	8.54246e-42
12	ENSSSCG00000015595	ATF3	1.90113e-76	0.673649	0.997	0.876	5.70339e-73
13	ENSSSCG00000040445	RND3	4.58838e-66	0.663798	1	0.74	1.37652e-62
14	ENSSSCG00000034449	RSRP1	1.16748e-66	0.646963	0.987	0.748	3.50243e-63
15	ENSSSCG00000006729	TENT5C	3.86139e-61	0.631764	0.961	0.619	1.15842e-57
16	ENSSSCG00000005437	KLF4	1.34597e-92	0.627254	1	0.933	4.0379e-89
17	ENSSSCG00000003155	PPP1R15A	2.75282e-81	0.618617	1	0.939	8.25846e-78
18	ENSSSCG00000040461	CDKN1C	1.23941e-43	0.609463	0.857	0.543	3.71822e-40
19	ENSSSCG00000027480	KLF10	1.13072e-67	0.597403	0.971	0.547	3.39215e-64
20	ENSSSCG00000028056	ZFP36	4.78085e-73	0.590659	1	0.965	1.43426e-69
21	ENSSSCG00000038911	KLF2	3.78584e-61	0.571246	0.997	0.806	1.13575e-57
22	ENSSSCG00000040648	CCL8	2.07976e-19	0.565818	0.775	0.621	6.23929e-16
23	ENSSSCG00000022689	GADD45B	6.50039e-72	0.565603	1	0.907	1.95012e-68
24	ENSSSCG00000017983	PER1	2.71508e-49	0.546426	0.922	0.669	8.14523e-46
25	ENSSSCG00000029226	UBC	3.3806e-88	0.537802	1	0.988	1.01418e-84
26	ENSSSCG00000021161	CKS2	6.56405e-43	0.521193	0.984	0.838	1.96922e-39
27	ENSSSCG00000031640		1.3112e-25	0.519505	0.86	0.615	3.9336e-22
28	ENSSSCG00000031262	TXNIP	1.85956e-48	0.517997	1	0.845	5.57868e-45
29	ENSSSCG00000024555	ING2	2.30194e-37	0.517004	0.818	0.582	6.90583e-34
30	ENSSSCG00000013361	SPTY2D1	9.08053e-46	0.514439	0.886	0.593	2.72416e-42
31	ENSSSCG00000004464	TENT5A	1.62134e-59	0.513183	1	0.838	4.86403e-56
32	ENSSSCG00000017752	WSB1	4.75469e-68	0.506893	1	0.861	1.42641e-64
33	ENSSSCG00000010686	BAG3	5.72978e-65	0.497702	1	0.919	1.71893e-61
34	ENSSSCG00000000808	SLC38A2	8.47368e-78	0.49225	1	0.966	2.5421e-74
35	ENSSSCG00000034278	SLC31A1	1.04982e-40	0.491384	0.915	0.668	3.14946e-37
36	ENSSSCG00000010322	ZNF503	7.77108e-58	0.484962	0.902	0.549	2.33133e-54
37	ENSSSCG00000004053	TAGAP	9.33579e-28	0.483345	0.71	0.454	2.80074e-24
38	ENSSSCG00000040773		4.60487e-62	0.48252	1	0.907	1.38146e-58
39	ENSSSCG00000038549	ZFP36L2	4.57618e-62	0.481525	1	0.944	1.37285e-58
40	ENSSSCG00000012026	ADAMTS1	2.7235e-66	0.474706	0.948	0.595	8.17049e-63
41	ENSSSCG00000016925	PLK2	1.33537e-17	0.473779	0.567	0.407	4.00611e-14
42	ENSSSCG00000011004	TOPORS	1.28429e-47	0.471802	0.997	0.845	3.85287e-44
43	ENSSSCG00000027607	IER3	2.61321e-40	0.468662	1	0.85	7.83962e-37
44	ENSSSCG00000003928	PLK3	1.97188e-26	0.460607	0.752	0.589	5.91565e-23
45	ENSSSCG00000039953	PNRC1	8.71862e-66	0.458591	1	0.966	2.61558e-62
46	ENSSSCG00000018033	UBB	4.75025e-93	0.456065	1	1	1.42507e-89
47	ENSSSCG00000013579	CD209	1.17261e-16	0.453404	0.687	0.545	3.51783e-13
48	ENSSSCG00000016857	DAB2	6.02617e-38	0.44942	1	0.838	1.80785e-34
49	ENSSSCG00000003766	DNAJB4	3.08559e-24	0.447795	0.749	0.623	9.25677e-21
50	ENSSSCG00000013448	MKNK2	2.41409e-34	0.446577	0.879	0.666	7.24228e-31
51	ENSSSCG00000016646	IFRD1	1.39825e-41	0.443497	0.997	0.857	4.19475e-38
52	ENSSSCG00000001471	BRD2	7.83328e-52	0.442867	1	0.939	2.34998e-48
53	ENSSSCG00000001063	MYLIP	2.57963e-35	0.441723	0.84	0.582	7.73889e-32
54	ENSSSCG00000013408	ADM	9.22237e-14	0.440939	0.599	0.463	2.76671e-10
55	ENSSSCG00000033177	CDC26	3.74857e-43	0.439611	0.997	0.811	1.12457e-39
56	ENSSSCG00000009633		9.58203e-40	0.438975	0.99	0.765	2.87461e-36
57	ENSSSCG00000039962	HSPB1	2.90834e-45	0.438902	1	0.963	8.72501e-42
58	ENSSSCG00000031321	NR4A1	1.4251e-44	0.43611	0.993	0.869	4.2753e-41
59	ENSSSCG00000011708	TSC22D2	1.27371e-39	0.433895	0.928	0.605	3.82114e-36
60	ENSSSCG00000030150	UGDH	2.30432e-60	0.430786	0.98	0.673	6.91295e-57
61	ENSSSCG00000017723	CCL2	2.58866e-24	0.430341	1	0.85	7.76598e-21
62	ENSSSCG00000037673	BFAR	4.30255e-20	0.426436	0.547	0.346	1.29076e-16
63	ENSSSCG00000014901	PCF11	1.04658e-38	0.424698	0.971	0.811	3.13974e-35
64	ENSSSCG00000037958	TOB2	1.54489e-58	0.420585	1	0.929	4.63468e-55
65	ENSSSCG00000011264	CSRNP1	8.60974e-41	0.419877	0.997	0.834	2.58292e-37
66	ENSSSCG00000031356	HES1	3.90231e-62	0.416014	0.932	0.553	1.17069e-58
67	ENSSSCG00000034044	RASD1	5.38963e-25	0.406314	0.577	0.373	1.61689e-21
68	ENSSSCG00000037016	ID1	7.04544e-57	0.402956	0.993	0.841	2.11363e-53
69	ENSSSCG00000040607	MAF	7.96488e-12	0.402694	0.58	0.464	2.38946e-08
70	ENSSSCG00000014812	FOLR2	8.13742e-41	0.395199	0.99	0.704	2.44123e-37
71	ENSSSCG00000035774	ERRFI1	2.74427e-49	0.390673	0.974	0.622	8.2328e-46
72	ENSSSCG00000032613	SNAI1	2.90887e-16	0.385088	0.651	0.567	8.7266e-13
73	ENSSSCG00000039514	ID3	2.42627e-57	0.384093	0.993	0.804	7.27882e-54
74	ENSSSCG00000011951	NFKBIZ	5.16339e-32	0.383577	1	0.905	1.54902e-28
75	ENSSSCG00000017181	CYGB	4.08346e-63	0.381343	0.974	0.598	1.22504e-59
76	ENSSSCG00000021374	FXYD7	1.30508e-63	0.381178	0.938	0.525	3.91525e-60
77	ENSSSCG00000016095	CLK1	8.49299e-29	0.380483	0.847	0.645	2.5479e-25
78	ENSSSCG00000009384	INTS6	5.21492e-22	0.378346	0.71	0.488	1.56448e-18
79	ENSSSCG00000022370	TNFSF9	4.91931e-25	0.377764	0.997	0.806	1.47579e-21
80	ENSSSCG00000001347	PPP1R10	1.88561e-22	0.377067	0.772	0.615	5.65683e-19
81	ENSSSCG00000002917	NFKBID	1.73373e-15	0.374634	0.638	0.508	5.2012e-12
82	ENSSSCG00000013432	MIDN	5.1511e-30	0.37358	0.837	0.553	1.54533e-26
83	ENSSSCG00000010627	PDCD4	4.65389e-34	0.371998	0.984	0.735	1.39617e-30
84	ENSSSCG00000011000	DNAJA1	2.29314e-80	0.371136	1	0.999	6.87942e-77
85	ENSSSCG00000034607	OGN	9.47676e-60	0.369423	0.984	0.664	2.84303e-56
86	ENSSSCG00000038423	GLA	5.30171e-27	0.368704	0.987	0.865	1.59051e-23
87	ENSSSCG00000029352	CCNL1	1.96766e-51	0.366602	1	0.963	5.90299e-48
88	ENSSSCG00000004989	FBXO33	8.66367e-19	0.36631	0.7	0.529	2.5991e-15
89	ENSSSCG00000034973	CXCL12	3.79359e-64	0.359784	0.951	0.544	1.13808e-60
90	ENSSSCG00000017607	TMEM100	3.20759e-65	0.359706	0.971	0.621	9.62276e-62
91	ENSSSCG00000033655	TUBB2B	2.0396e-40	0.359696	1	0.933	6.11879e-37
92	ENSSSCG00000016991	DUSP1	2.121e-29	0.359099	0.997	0.942	6.36299e-26
93	ENSSSCG00000011443	STAB1	6.05771e-12	0.358405	0.671	0.61	1.81731e-08
94	ENSSSCG00000017785	NUFIP2	3.94372e-49	0.357012	1	0.956	1.18312e-45
95	ENSSSCG00000035066	MYOC	1.36037e-67	0.356228	0.98	0.637	4.0811e-64
96	ENSSSCG00000038694	FXYD7	7.60351e-41	0.355829	0.993	0.775	2.28105e-37
97	ENSSSCG00000012680	GPC3	4.29646e-63	0.354785	0.967	0.601	1.28894e-59
98	ENSSSCG00000030225	TRA2B	3.10215e-62	0.353915	1	0.993	9.30645e-59
99	ENSSSCG00000008727	MSX1	3.01236e-58	0.352201	0.909	0.609	9.03708e-55
100	ENSSSCG00000010312	PLAU	7.68954e-31	0.350405	0.997	0.807	2.30686e-27
101	ENSSSCG00000037582	F2RL2	1.42571e-60	0.349789	0.964	0.572	4.27714e-57
102	ENSSSCG00000028488	LTC4S	8.28872e-49	0.348808	0.87	0.477	2.48661e-45
103	ENSSSCG00000015119	MFRP	6.71165e-63	0.348526	0.964	0.536	2.0135e-59
104	ENSSSCG00000024685	GRIA2	1.18845e-66	0.347739	0.941	0.687	3.56535e-63
105	ENSSSCG00000028530	TMEM52	1.78149e-63	0.347511	0.951	0.605	5.34446e-60
106	ENSSSCG00000031456	ARL5B	5.64469e-25	0.347012	0.977	0.843	1.69341e-21
107	ENSSSCG00000036814	CLEC11A	4.02219e-58	0.346457	0.967	0.676	1.20666e-54
108	ENSSSCG00000023498	HSPB6	3.2423e-54	0.34461	0.974	0.651	9.72689e-51
109	ENSSSCG00000012318	MAGED1	1.03152e-53	0.344528	0.912	0.527	3.09455e-50
110	ENSSSCG00000025448	SERTAD3	3.64858e-26	0.343933	0.844	0.652	1.09457e-22
111	ENSSSCG00000005380	COL15A1	2.40373e-58	0.343477	0.912	0.54	7.21118e-55
112	ENSSSCG00000036724	CRYAB	6.01025e-56	0.342784	0.941	0.673	1.80307e-52
113	ENSSSCG00000036213	FGF2	5.33612e-59	0.340428	0.922	0.529	1.60084e-55
114	ENSSSCG00000032269	LIMA1	8.13372e-47	0.339811	0.925	0.65	2.44012e-43
115	ENSSSCG00000010959	NTRK2	9.05691e-60	0.339615	0.954	0.683	2.71707e-56
116	ENSSSCG00000016077	HSPD1	2.0713e-36	0.338493	1	0.974	6.2139e-33
117	ENSSSCG00000024312	ID4	1.34272e-44	0.338241	0.811	0.487	4.02815e-41
118	ENSSSCG00000031616	FOSB	8.25172e-12	0.336553	0.518	0.384	2.47552e-08
119	ENSSSCG00000009222	SPARCL1	1.12714e-69	0.336107	0.987	0.65	3.38141e-66
120	ENSSSCG00000005073	ARID4A	2.16344e-17	0.335604	0.85	0.724	6.49031e-14
121	ENSSSCG00000011959	ABI3BP	1.61977e-59	0.335134	0.912	0.661	4.85932e-56
122	ENSSSCG00000017300	MRC2	2.10382e-56	0.334572	0.961	0.606	6.31146e-53
123	ENSSSCG00000007927	PPL	8.47364e-56	0.334413	0.925	0.51	2.54209e-52
124	ENSSSCG00000010948	CTSL	4.65968e-12	0.33341	0.772	0.593	1.3979e-08
125	ENSSSCG00000014840	P4HA3	9.374e-57	0.333109	0.948	0.591	2.8122e-53
126	ENSSSCG00000021597	PHLDA2	3.25427e-16	0.33257	0.967	0.772	9.7628e-13
127	ENSSSCG00000025703	REV3L	1.01732e-35	0.332307	0.967	0.675	3.05195e-32
128	ENSSSCG00000035293	IGF2	2.52008e-66	0.331251	0.967	0.717	7.56025e-63
129	ENSSSCG00000026257	STMN1	1.27657e-13	0.330954	0.684	0.551	3.8297e-10
130	ENSSSCG00000025561	VASN	7.43545e-54	0.330855	0.958	0.628	2.23064e-50
131	ENSSSCG00000033074	ZCCHC24	3.37794e-55	0.330781	0.902	0.506	1.01338e-51
132	ENSSSCG00000015616	HSD11B1	9.71864e-48	0.330761	0.997	0.783	2.91559e-44
133	ENSSSCG00000005027	FRMD6	4.17986e-57	0.330226	0.98	0.641	1.25396e-53
134	ENSSSCG00000013406	CTR9	9.10361e-15	0.328927	0.739	0.634	2.73108e-11
135	ENSSSCG00000015815	FGFR1	5.82618e-43	0.328526	0.974	0.737	1.74786e-39
136	ENSSSCG00000009791	RSRC2	8.85336e-39	0.327833	1	0.957	2.65601e-35
137	ENSSSCG00000015999	FKBP7	1.57335e-54	0.326979	0.967	0.637	4.72005e-51
138	ENSSSCG00000010816	TGFB2	7.66148e-55	0.326419	0.984	0.667	2.29844e-51
139	ENSSSCG00000026729	TMEM150C	6.683e-55	0.326045	0.948	0.581	2.0049e-51
140	ENSSSCG00000004121	FBXO30	4.01597e-34	0.325571	0.876	0.592	1.20479e-30
141	ENSSSCG00000007554	ZFAND2A	2.45924e-07	0.325207	0.586	0.541	0.000737773
142	ENSSSCG00000008397	EFEMP1	4.99459e-58	0.324792	0.977	0.641	1.49838e-54
143	ENSSSCG00000024009	CAMK2N1	5.83452e-56	0.324734	0.971	0.637	1.75035e-52
144	ENSSSCG00000005997	COL14A1	1.79739e-49	0.324604	0.997	0.821	5.39216e-46
145	ENSSSCG00000039862	TRIB3	1.26274e-49	0.324352	0.961	0.647	3.78823e-46
146	ENSSSCG00000014156	ARRDC3	7.10223e-13	0.324337	0.629	0.497	2.13067e-09
147	ENSSSCG00000012576	CHRDL1	2.54531e-50	0.323383	0.967	0.643	7.63592e-47
148	ENSSSCG00000036452	LRRC17	9.49521e-61	0.323156	0.98	0.745	2.84856e-57
149	ENSSSCG00000016986	CREBRF	6.10504e-13	0.322948	0.694	0.58	1.83151e-09
150	ENSSSCG00000013599	ANGPTL4	7.51819e-51	0.322126	1	0.912	2.25546e-47
151	ENSSSCG00000012766	BGN	5.29303e-49	0.322005	1	0.86	1.58791e-45
152	ENSSSCG00000009545	COL4A2	1.00238e-60	0.321637	1	0.867	3.00713e-57
153	ENSSSCG00000001773	TMED3	5.239e-48	0.321217	0.935	0.569	1.5717e-44
154	ENSSSCG00000004142	CITED2	1.30736e-12	0.320889	0.697	0.582	3.92208e-09
155	ENSSSCG00000033608	LOXL2	8.80548e-60	0.320087	0.974	0.653	2.64164e-56
156	ENSSSCG00000017337	ACBD4	1.59659e-14	0.319708	0.577	0.418	4.78978e-11
157	ENSSSCG00000006887	CNN3	1.25381e-50	0.319372	0.86	0.588	3.76144e-47
158	ENSSSCG00000030165	MAFF	4.66138e-25	0.318153	0.997	0.839	1.39841e-21
159	ENSSSCG00000027124		5.4677e-49	0.317585	0.85	0.543	1.64031e-45
160	ENSSSCG00000039568	SNAI2	7.75459e-52	0.317426	0.971	0.663	2.32638e-48
161	ENSSSCG00000010966	CCL19	2.95596e-51	0.315762	0.984	0.686	8.86787e-48
162	ENSSSCG00000014310	CXCL14	5.49936e-60	0.315664	0.967	0.645	1.64981e-56
163	ENSSSCG00000008664	LRATD1	2.76436e-18	0.314954	0.557	0.388	8.29309e-15
164	ENSSSCG00000038500	TRIB1	2.28024e-19	0.314619	0.922	0.712	6.84071e-16
165	ENSSSCG00000026931	SERTAD1	2.00005e-44	0.313893	1	0.987	6.00014e-41
166	ENSSSCG00000017046	EBF1	1.52429e-59	0.313714	0.974	0.654	4.57286e-56
167	ENSSSCG00000015541	IER5	6.40566e-23	0.312472	0.984	0.849	1.9217e-19
168	ENSSSCG00000000261	IGFBP6	2.12171e-55	0.312175	1	0.921	6.36514e-52
169	ENSSSCG00000035297	ISG12	1.21808e-59	0.311678	0.993	0.882	3.65424e-56
170	ENSSSCG00000009526	ITGBL1	4.4818e-54	0.310408	0.958	0.607	1.34454e-50
171	ENSSSCG00000022506	COL6A1	9.40392e-52	0.310405	1	0.926	2.82118e-48
172	ENSSSCG00000000857	IGF1	2.32006e-36	0.310099	0.997	0.751	6.96018e-33
173	ENSSSCG00000040786	SPTBN1	1.45801e-55	0.309876	0.98	0.662	4.37402e-52
174	ENSSSCG00000016061	MYO1B	1.02265e-45	0.309445	0.84	0.537	3.06795e-42
175	ENSSSCG00000016233	SERPINE2	1.52754e-48	0.30917	0.876	0.555	4.58261e-45
176	ENSSSCG00000004658	FBN1	4.11046e-47	0.309042	0.853	0.556	1.23314e-43
177	ENSSSCG00000011102	NRP1	2.14232e-26	0.308274	0.971	0.732	6.42697e-23
178	ENSSSCG00000003603	COL16A1	5.2736e-53	0.308046	0.98	0.676	1.58208e-49
179	ENSSSCG00000036136	BHLHE40	6.41518e-37	0.307302	0.935	0.635	1.92455e-33
180	ENSSSCG00000016420	INSIG1	4.52668e-10	0.307039	0.739	0.688	1.358e-06
181	ENSSSCG00000035511	C1QTNF1	1.13136e-54	0.306966	0.997	0.874	3.39407e-51
182	ENSSSCG00000013393	SPON1	3.65677e-62	0.30668	0.987	0.702	1.09703e-58
183	ENSSSCG00000004572	C2CD4B	1.86529e-58	0.306134	0.893	0.529	5.59587e-55
184	ENSSSCG00000020970	IL6	3.95724e-46	0.306051	0.974	0.673	1.18717e-42
185	ENSSSCG00000024669	NBL1	1.65493e-48	0.305945	0.964	0.638	4.9648e-45
186	ENSSSCG00000006911	TGFBR3	1.48711e-51	0.305869	0.98	0.655	4.46134e-48
187	ENSSSCG00000035058	PID1	5.58858e-29	0.305784	0.831	0.53	1.67657e-25
188	ENSSSCG00000040843	MRAP	2.5247e-46	0.305726	0.866	0.61	7.57411e-43
189	ENSSSCG00000015579	PTGS2	5.75203e-16	0.305531	0.707	0.514	1.72561e-12
190	ENSSSCG00000024823	RCN3	3.66628e-57	0.304927	0.99	0.717	1.09989e-53
191	ENSSSCG00000003839	PLPP3	7.14887e-55	0.304148	0.997	0.9	2.14466e-51
192	ENSSSCG00000000681	P3H3	1.4111e-47	0.303783	0.84	0.57	4.2333e-44
193	ENSSSCG00000001849	ANPEP	8.77543e-52	0.303413	0.977	0.686	2.63263e-48
194	ENSSSCG00000016634	CAV1	3.26911e-57	0.303141	0.993	0.867	9.80734e-54
195	ENSSSCG00000025206	RNF19B	2.06981e-22	0.302079	0.971	0.758	6.20944e-19
196	ENSSSCG00000004207		1.87759e-48	0.302052	0.896	0.54	5.63277e-45
197	ENSSSCG00000031866	TIMP3	2.23764e-39	0.302047	0.98	0.689	6.71293e-36
198	ENSSSCG00000035971	DUSP2	7.63639e-13	0.301976	0.583	0.427	2.29092e-09
199	ENSSSCG00000014274	PDLIM4	6.2476e-51	0.301968	0.847	0.588	1.87428e-47
200	ENSSSCG00000040793	CTSD	9.52242e-22	0.301897	0.99	0.734	2.85673e-18
201	ENSSSCG00000039468	SERPINH1	3.85239e-57	0.301419	0.997	0.853	1.15572e-53
202	ENSSSCG00000006296	ATP1B1	7.22193e-11	0.301335	0.713	0.636	2.16658e-07
203	ENSSSCG00000002795	CDH11	1.69613e-49	0.300718	0.893	0.641	5.08839e-46
204	ENSSSCG00000027466	PCOLCE	3.93872e-54	0.300112	1	0.931	1.18161e-50
205	ENSSSCG00000006940	CCN1	2.87471e-48	0.29998	0.99	0.778	8.62412e-45
206	ENSSSCG00000027652	KLHL15	3.18274e-13	0.299877	0.668	0.515	9.54823e-10
207	ENSSSCG00000004789	THBS1	4.09183e-45	0.299485	0.967	0.64	1.22755e-41
208	ENSSSCG00000011831	APOD	1.39675e-56	0.298597	1	0.954	4.19026e-53
209	ENSSSCG00000030680	TCF7	8.112e-19	0.298535	0.492	0.279	2.4336e-15
210	ENSSSCG00000003379	KLHL21	1.00343e-26	0.298277	0.967	0.666	3.0103e-23
211	ENSSSCG00000007085	DSTN	1.11561e-41	0.298097	0.954	0.603	3.34682e-38
212	ENSSSCG00000015545	GLUL	2.80836e-25	0.298024	1	0.892	8.42508e-22
213	ENSSSCG00000031503	PRRX1	4.07451e-50	0.297508	0.974	0.71	1.22235e-46
214	ENSSSCG00000004570	TPM1	1.17073e-47	0.297051	0.971	0.693	3.51219e-44
215	ENSSSCG00000006290	SLC19A2	5.80986e-17	0.296578	0.847	0.602	1.74296e-13
216	ENSSSCG00000011727	PTX3	3.87644e-61	0.296513	0.98	0.74	1.16293e-57
217	ENSSSCG00000017498	PPP1R1B	8.96531e-45	0.296485	0.801	0.486	2.68959e-41
218	ENSSSCG00000027331	COL6A3	1.90784e-49	0.29621	1	0.895	5.72351e-46
219	ENSSSCG00000030241	TSC22D3	2.40796e-28	0.29619	0.99	0.755	7.22388e-25
220	ENSSSCG00000011299	CLEC3B	7.76205e-47	0.296138	0.954	0.647	2.32861e-43
221	ENSSSCG00000016035	COL5A2	8.98752e-52	0.294898	0.997	0.868	2.69626e-48
222	ENSSSCG00000037832	PMP22	1.2571e-38	0.294856	0.99	0.765	3.77131e-35
223	ENSSSCG00000005608	ANGPTL2	8.65177e-41	0.294368	0.844	0.503	2.59553e-37
224	ENSSSCG00000006970	DLC1	6.16406e-47	0.294345	0.853	0.593	1.84922e-43
225	ENSSSCG00000009865	TBX3	2.34322e-44	0.294078	0.837	0.566	7.02965e-41
226	ENSSSCG00000016535	CALD1	4.84396e-51	0.293546	0.997	0.849	1.45319e-47
227	ENSSSCG00000015444	LAMB1	1.82879e-45	0.292538	0.863	0.531	5.48638e-42
228	ENSSSCG00000015555	LAMC1	9.16708e-48	0.292093	0.977	0.686	2.75012e-44
229	ENSSSCG00000000916	LUM	3.86784e-48	0.29192	1	0.91	1.16035e-44
230	ENSSSCG00000014232	LOX	6.38488e-54	0.291005	0.961	0.595	1.91546e-50
231	ENSSSCG00000007170	CPXM1	1.36927e-51	0.290266	1	0.908	4.1078e-48
232	ENSSSCG00000011747	CLDN11	3.30732e-53	0.290203	0.987	0.714	9.92195e-50
233	ENSSSCG00000002444	FBLN5	2.30581e-50	0.289926	0.899	0.666	6.91744e-47
234	ENSSSCG00000038384	COX4I2	6.93481e-51	0.289493	0.987	0.714	2.08044e-47
235	ENSSSCG00000035037	SIK1	6.31862e-17	0.289427	0.798	0.581	1.89559e-13
236	ENSSSCG00000010332	PLAC9	5.22542e-41	0.289235	0.997	0.814	1.56762e-37
237	ENSSSCG00000024917		5.01234e-46	0.289117	0.853	0.531	1.5037e-42
238	ENSSSCG00000022317	SLC38A10	1.15189e-32	0.288784	0.879	0.51	3.45568e-29
239	ENSSSCG00000009668	CLU	1.03712e-57	0.288544	0.99	0.696	3.11136e-54
240	ENSSSCG00000004403	CDC40	3.78614e-28	0.287541	0.883	0.606	1.13584e-24
241	ENSSSCG00000016974	MAP1B	2.95545e-48	0.287369	0.98	0.679	8.86634e-45
242	ENSSSCG00000014871	TSKU	3.18894e-45	0.28705	0.814	0.572	9.56682e-42
243	ENSSSCG00000006340	UAP1	1.5067e-28	0.286916	0.997	0.906	4.52011e-25
244	ENSSSCG00000001095	GMNN	1.0271e-10	0.286367	0.629	0.508	3.08131e-07
245	ENSSSCG00000001427		3.92184e-59	0.286357	0.99	0.803	1.17655e-55
246	ENSSSCG00000015310	AKAP9	7.91524e-24	0.285341	0.964	0.681	2.37457e-20
247	ENSSSCG00000017256	ABCA6	1.0348e-43	0.285078	0.974	0.72	3.10439e-40
248	ENSSSCG00000025194	ZSWIM6	4.32447e-17	0.284282	0.834	0.607	1.29734e-13
249	ENSSSCG00000038948	ETS2	6.77279e-18	0.28395	0.993	0.879	2.03184e-14
250	ENSSSCG00000003479	MFAP2	1.99826e-49	0.28353	0.977	0.675	5.99479e-46
251	ENSSSCG00000029886	LYVE1	3.14549e-17	0.282837	0.625	0.362	9.43648e-14
252	ENSSSCG00000036855	SLC25A36	2.95733e-22	0.282538	0.987	0.789	8.87198e-19
253	ENSSSCG00000017082	SPARC	3.3614e-51	0.281859	1	0.931	1.00842e-47
254	ENSSSCG00000009334	HSPH1	2.16762e-37	0.281761	1	0.996	6.50285e-34
255	ENSSSCG00000037697	MGP	3.59206e-56	0.281481	0.909	0.645	1.07762e-52
256	ENSSSCG00000016754	AEBP1	2.51767e-47	0.281313	0.997	0.871	7.55301e-44
257	ENSSSCG00000036438	GPX3	3.92532e-46	0.281166	0.971	0.712	1.1776e-42
258	ENSSSCG00000022429	KAZALD1	3.86432e-43	0.280016	0.808	0.487	1.1593e-39
259	ENSSSCG00000010621	ADD3	1.9183e-42	0.279925	0.987	0.719	5.75491e-39
260	ENSSSCG00000008073	OMD	1.03091e-55	0.279729	0.99	0.766	3.09273e-52
261	ENSSSCG00000035419	RARRES2	3.63704e-54	0.279366	1	0.842	1.09111e-50
262	ENSSSCG00000009422		1.68746e-16	0.278669	0.58	0.438	5.06238e-13
263	ENSSSCG00000014136	VCAN	3.50047e-41	0.27825	0.984	0.677	1.05014e-37
264	ENSSSCG00000025924	IGFBP5	8.35691e-45	0.27823	1	0.9	2.50707e-41
265	ENSSSCG00000017818	SERPINF1	1.65702e-47	0.278228	1	0.917	4.97106e-44
266	ENSSSCG00000000190	TUBA1B	3.20165e-49	0.277247	1	0.993	9.60494e-46
267	ENSSSCG00000008162	IL1R1	1.43012e-41	0.27724	0.86	0.543	4.29035e-38
268	ENSSSCG00000002669	CRISPLD2	2.10714e-45	0.277226	0.997	0.827	6.32142e-42
269	ENSSSCG00000012902	CDK2AP2	6.86901e-11	0.276548	0.684	0.59	2.0607e-07
270	ENSSSCG00000017202		1.04178e-74	0.276345	1	1	3.12533e-71
271	ENSSSCG00000002829	MMP2	1.57312e-42	0.276254	1	0.927	4.71935e-39
272	ENSSSCG00000015235	ETS1	5.14082e-41	0.276	0.84	0.494	1.54225e-37
273	ENSSSCG00000033760	LTBP4	2.19269e-45	0.275638	0.98	0.717	6.57806e-42
274	ENSSSCG00000026113	ZBTB20	2.79037e-36	0.275488	0.964	0.632	8.37111e-33
275	ENSSSCG00000012317	GSPT2	6.63628e-51	0.275326	0.974	0.697	1.99088e-47
276	ENSSSCG00000036488	KLF3	2.16773e-19	0.275258	0.811	0.63	6.50318e-16
277	ENSSSCG00000029949	CD248	1.37912e-49	0.275248	0.997	0.85	4.13736e-46
278	ENSSSCG00000014633	CAVIN3	5.37971e-53	0.274792	0.997	0.827	1.61391e-49
279	ENSSSCG00000006472	CRABP2	2.60914e-52	0.274645	0.993	0.795	7.82741e-49
280	ENSSSCG00000022741	PDGFRB	1.18477e-47	0.274244	0.99	0.749	3.55432e-44
281	ENSSSCG00000040162	NUPR1	1.05145e-37	0.274033	1	0.925	3.15435e-34
282	ENSSSCG00000017472	IGFBP4	1.61133e-35	0.273822	0.779	0.496	4.83399e-32
283	ENSSSCG00000037102	FSTL3	1.43917e-40	0.273749	0.831	0.579	4.31752e-37
284	ENSSSCG00000033512	C1QB	1.45997e-08	0.273555	0.798	0.636	4.37991e-05
285	ENSSSCG00000024388	BNIP3	4.64044e-23	0.271528	0.951	0.649	1.39213e-19
286	ENSSSCG00000027114	PODN	3.74557e-36	0.27142	0.821	0.542	1.12367e-32
287	ENSSSCG00000030921	APOA1	3.43941e-27	0.270497	0.919	0.757	1.03182e-23
288	ENSSSCG00000038706	C1QC	1.49003e-08	0.269103	0.765	0.606	4.47009e-05
289	ENSSSCG00000000368	MMP19	9.89868e-35	0.26897	0.824	0.488	2.9696e-31
290	ENSSSCG00000020915	P4HA2	2.32141e-42	0.268792	0.977	0.706	6.96422e-39
291	ENSSSCG00000016076	COQ10B	4.19039e-07	0.268756	0.619	0.582	0.00125712
292	ENSSSCG00000013302	CAT	8.13289e-26	0.268434	0.938	0.622	2.43987e-22
293	ENSSSCG00000005190	NFIB	3.18306e-32	0.268363	0.743	0.501	9.54918e-29
294	ENSSSCG00000006988	PDGFRL	5.40661e-47	0.267733	0.974	0.678	1.62198e-43
295	ENSSSCG00000002868	PEPD	4.2386e-08	0.267381	0.642	0.581	0.000127158
296	ENSSSCG00000017245	CDC42EP4	1.05784e-35	0.266992	0.834	0.487	3.17351e-32
297	ENSSSCG00000013742	NFIX	2.20925e-53	0.266173	0.987	0.772	6.62774e-50
298	ENSSSCG00000017422	FKBP10	7.68281e-42	0.266121	0.811	0.55	2.30484e-38
299	ENSSSCG00000028549	ECM2	2.03282e-58	0.265877	0.993	0.823	6.09845e-55
300	ENSSSCG00000029781	SELENOM	2.08996e-44	0.265172	0.993	0.835	6.26989e-41
301	ENSSSCG00000032151	CPZ	3.93993e-46	0.264609	0.98	0.846	1.18198e-42
302	ENSSSCG00000006105	GEM	1.24806e-40	0.263637	0.99	0.736	3.74419e-37
303	ENSSSCG00000008334	MXD1	1.46915e-09	0.263495	0.671	0.616	4.40744e-06
304	ENSSSCG00000024692	RRBP1	3.59281e-26	0.263021	0.997	0.91	1.07784e-22
305	ENSSSCG00000021557		1.69622e-45	0.26285	0.98	0.718	5.08867e-42
306	ENSSSCG00000016782	OTULINL	5.46733e-12	0.262548	0.638	0.49	1.6402e-08
307	ENSSSCG00000012631	LONRF3	1.06156e-23	0.2621	0.883	0.54	3.18468e-20
308	ENSSSCG00000011928	CCDC80	6.90393e-45	0.26121	0.997	0.886	2.07118e-41
309	ENSSSCG00000008913	IGFBP7	1.17753e-39	0.259859	1	0.953	3.5326e-36
310	ENSSSCG00000016522	PTN	2.30176e-48	0.25984	0.977	0.738	6.90529e-45
311	ENSSSCG00000006324	ALDH9A1	1.31486e-30	0.259635	0.99	0.77	3.94459e-27
312	ENSSSCG00000033894	LAMA2	3.25898e-41	0.258654	0.795	0.558	9.77695e-38
313	ENSSSCG00000004651	GALK2	9.30849e-38	0.258621	0.974	0.708	2.79255e-34
314	ENSSSCG00000038410	CPEB2	8.03017e-12	0.258235	0.72	0.57	2.40905e-08
315	ENSSSCG00000013667	COL5A3	3.05462e-44	0.258054	0.987	0.739	9.16385e-41
316	ENSSSCG00000003532	LUZP1	1.80123e-20	0.257856	0.798	0.527	5.4037e-17
317	ENSSSCG00000011453	ITIH4	1.40938e-44	0.257841	0.997	0.875	4.22814e-41
318	ENSSSCG00000012699	FHL1	8.47159e-32	0.256478	0.84	0.51	2.54148e-28
319	ENSSSCG00000021363	CHD3	3.10226e-15	0.256239	0.964	0.765	9.30677e-12
320	ENSSSCG00000014088	IQGAP2	3.57124e-08	0.256057	0.619	0.549	0.000107137
321	ENSSSCG00000011022	SVIL	1.03097e-38	0.253101	0.831	0.594	3.0929e-35
322	ENSSSCG00000016635	CAV2	1.54944e-29	0.252797	0.733	0.468	4.64832e-26
323	ENSSSCG00000022447	F3	4.09179e-43	0.25189	0.997	0.796	1.22754e-39
324	ENSSSCG00000032330	THY1	5.67214e-48	0.251496	0.984	0.715	1.70164e-44
325	ENSSSCG00000008986	SEPTIN11	1.77143e-20	0.251036	0.984	0.745	5.31428e-17
326	ENSSSCG00000003805	PDE4B	4.08901e-10	0.250854	0.801	0.78	1.2267e-06
327	ENSSSCG00000007504	RBM38	8.96769e-07	0.250773	0.554	0.484	0.00269031
328	ENSSSCG00000006646	ARNT	4.07116e-34	0.250325	0.997	0.867	1.22135e-30
329	ENSSSCG00000027646	TIPARP	6.47548e-18	0.250072	0.997	0.907	1.94264e-14
330	ENSSSCG00000012077	MX1	7.93625e-07	-0.25017	0.671	0.729	0.00238087
331	ENSSSCG00000010198	BMS1	7.79515e-22	-0.250565	0.342	0.591	2.33854e-18
332	ENSSSCG00000009002	TLR2	1.04873e-12	-0.252229	0.681	0.846	3.14618e-09
333	ENSSSCG00000022784	PLEKHO1	4.17179e-18	-0.253126	0.857	0.94	1.25154e-14
334	ENSSSCG00000022915	DDX27	7.2494e-11	-0.25349	0.508	0.617	2.17482e-07
335	ENSSSCG00000036556	IFNAR2	1.78528e-10	-0.253669	0.502	0.644	5.35584e-07
336	ENSSSCG00000011672	RASA2	4.47949e-16	-0.254611	0.469	0.665	1.34385e-12
337	ENSSSCG00000013119	STX3	5.20156e-11	-0.256791	0.482	0.594	1.56047e-07
338	ENSSSCG00000001396	HLA-8	1.73652e-14	-0.257558	0.404	0.637	5.20955e-11
339	ENSSSCG00000005959	CYRIB	5.84447e-12	-0.257763	0.521	0.675	1.75334e-08
340	ENSSSCG00000004145	ABRACL	1.83663e-12	-0.258103	0.375	0.567	5.5099e-09
341	ENSSSCG00000009880	SLC8B1	2.5888e-12	-0.259223	0.358	0.569	7.76639e-09
342	ENSSSCG00000016266	CAB39	8.07656e-20	-0.259669	0.456	0.723	2.42297e-16
343	ENSSSCG00000027348	WIPF1	1.20305e-21	-0.260662	0.274	0.56	3.60915e-18
344	ENSSSCG00000027628	IL6R	7.78087e-14	-0.261429	0.45	0.683	2.33426e-10
345	ENSSSCG00000023377	EMP3	1.21554e-34	-0.261465	0.997	1	3.64662e-31
346	ENSSSCG00000001398	HLA-7	6.51744e-15	-0.261587	0.453	0.654	1.95523e-11
347	ENSSSCG00000003694	EMILIN2	1.22004e-13	-0.26176	0.788	0.889	3.66011e-10
348	ENSSSCG00000017033	SLU7	1.74895e-24	-0.261969	0.342	0.694	5.24684e-21
349	ENSSSCG00000039656	RHOG	5.14123e-13	-0.262074	0.58	0.791	1.54237e-09
350	ENSSSCG00000017795	NSRP1	8.16918e-13	-0.262244	0.469	0.633	2.45075e-09
351	ENSSSCG00000007253	MAPRE1	1.58078e-19	-0.263364	0.896	0.919	4.74234e-16
352	ENSSSCG00000025820	SLC15A4	1.24187e-23	-0.26355	0.29	0.578	3.7256e-20
353	ENSSSCG00000008164	MAP4K4	1.93081e-13	-0.263929	0.889	0.86	5.79243e-10
354	ENSSSCG00000012397	IL2RG	1.4948e-05	-0.264448	0.521	0.596	0.0448441
355	ENSSSCG00000010772	ADAM8	8.40726e-17	-0.265311	0.384	0.553	2.52218e-13
356	ENSSSCG00000022534	ZNF644	4.88166e-19	-0.265752	0.326	0.588	1.4645e-15
357	ENSSSCG00000009412	LCP1	7.2568e-13	-0.266512	0.756	0.856	2.17704e-09
358	ENSSSCG00000039416	CXCR4	1.70473e-08	-0.266804	0.642	0.763	5.11419e-05
359	ENSSSCG00000012642	STAG2	5.2746e-16	-0.267095	0.56	0.786	1.58238e-12
360	ENSSSCG00000021259	CDA	3.71606e-24	-0.268081	0.029	0.381	1.11482e-20
361	ENSSSCG00000015987	NFE2L2	1.11886e-16	-0.269175	0.919	0.906	3.35658e-13
362	ENSSSCG00000010908	PTPRC	2.07728e-16	-0.271124	0.596	0.836	6.23185e-13
363	ENSSSCG00000022208	TNFRSF1B	2.07674e-30	-0.272647	0.997	0.991	6.23022e-27
364	ENSSSCG00000032341	AIF1	3.58031e-16	-0.273198	0.749	0.901	1.07409e-12
365	ENSSSCG00000031631	GNL2	1.11297e-20	-0.273621	0.368	0.647	3.33892e-17
366	ENSSSCG00000015710	ACTR3	5.61782e-32	-0.273631	0.993	0.984	1.68535e-28
367	ENSSSCG00000021738	PTPN2	9.22552e-15	-0.274032	0.479	0.673	2.76766e-11
368	ENSSSCG00000010454	IFIT5	4.13639e-18	-0.274244	0.459	0.662	1.24092e-14
369	ENSSSCG00000024563	CEP83	1.54423e-34	-0.274799	0.319	0.659	4.6327e-31
370	ENSSSCG00000009944	CORO1C	1.68588e-19	-0.275395	0.332	0.579	5.05765e-16
371	ENSSSCG00000013457	DOT1L	1.0009e-08	-0.276033	0.544	0.638	3.00271e-05
372	ENSSSCG00000027487	LAT2	2.60323e-12	-0.277408	0.479	0.676	7.80969e-09
373	ENSSSCG00000006781	CTTNBP2NL	2.33898e-12	-0.278638	0.743	0.822	7.01694e-09
374	ENSSSCG00000000907	PLXNC1	1.34297e-08	-0.27893	0.651	0.686	4.02892e-05
375	ENSSSCG00000014920	FZD4	3.75878e-15	-0.279621	0.814	0.85	1.12763e-11
376	ENSSSCG00000030108	ZNFX1	1.43019e-15	-0.279685	0.521	0.707	4.29058e-12
377	ENSSSCG00000026454		4.57409e-11	-0.280191	0.821	0.871	1.37223e-07
378	ENSSSCG00000012202		1.04318e-15	-0.28061	0.397	0.566	3.12953e-12
379	ENSSSCG00000008963	AREG	2.48939e-13	-0.280978	0.339	0.492	7.46816e-10
380	ENSSSCG00000004847	MPHOSPH10	8.96144e-07	-0.281022	0.492	0.574	0.00268843
381	ENSSSCG00000024674	ABL2	4.04289e-10	-0.282065	0.537	0.645	1.21287e-06
382	ENSSSCG00000030957	NFKB1	1.04328e-22	-0.282412	0.967	0.972	3.12984e-19
383	ENSSSCG00000033337	ARHGDIB	4.07656e-17	-0.282953	0.296	0.56	1.22297e-13
384	ENSSSCG00000008773	PGM2	6.80446e-21	-0.2831	0.352	0.6	2.04134e-17
385	ENSSSCG00000031493	CYBA	3.96852e-34	-0.283645	0.99	0.989	1.19056e-30
386	ENSSSCG00000037572	EPSTI1	4.05592e-09	-0.284028	0.609	0.704	1.21678e-05
387	ENSSSCG00000026981	MRPS6	1.78076e-16	-0.284767	0.938	0.907	5.34227e-13
388	ENSSSCG00000010054	ADORA2A	1.98436e-21	-0.285095	0.29	0.528	5.95309e-18
389	ENSSSCG00000006250	LYN	5.74886e-16	-0.286509	0.664	0.816	1.72466e-12
390	ENSSSCG00000005286	CEP78	6.15049e-19	-0.287413	0.407	0.653	1.84515e-15
391	ENSSSCG00000040060	APEX1	4.77243e-06	-0.287427	0.606	0.647	0.0143173
392	ENSSSCG00000013313	PRRG4	1.10735e-10	-0.288322	0.691	0.798	3.32206e-07
393	ENSSSCG00000034510	ORAI1	1.79581e-28	-0.289094	0.277	0.614	5.38742e-25
394	ENSSSCG00000015014	ZC3H12C	2.17492e-24	-0.28919	0.339	0.597	6.52477e-21
395	ENSSSCG00000016817	TARS1	1.28654e-20	-0.293479	0.342	0.582	3.85961e-17
396	ENSSSCG00000008348	PLEK	2.50317e-14	-0.294464	0.811	0.886	7.50952e-11
397	ENSSSCG00000028420	EIF4E	2.22602e-31	-0.295207	0.99	0.967	6.67805e-28
398	ENSSSCG00000038506	CD46	4.26085e-20	-0.295332	0.831	0.889	1.27826e-16
399	ENSSSCG00000028602	GTPBP4	8.8099e-13	-0.296122	0.524	0.657	2.64297e-09
400	ENSSSCG00000010448	FAS	1.27658e-23	-0.296484	0.254	0.527	3.82974e-20
401	ENSSSCG00000016577	ATP6V1F	9.86878e-25	-0.296982	0.915	0.926	2.96063e-21
402	ENSSSCG00000032242	HMGA1	7.42041e-16	-0.297312	0.557	0.781	2.22612e-12
403	ENSSSCG00000036224		1.04769e-05	-0.298258	0.378	0.458	0.0314307
404	ENSSSCG00000032622	SLC39A14	6.85483e-07	-0.298768	0.58	0.602	0.00205645
405	ENSSSCG00000012583	ACSL4	1.97876e-29	-0.299081	0.99	0.977	5.93628e-26
406	ENSSSCG00000001817	FURIN	4.40061e-12	-0.29975	0.655	0.722	1.32018e-08
407	ENSSSCG00000021933	CLEC5A	2.59484e-21	-0.303652	0.235	0.508	7.78451e-18
408	ENSSSCG00000032135		1.90115e-35	-0.305075	0.3	0.636	5.70346e-32
409	ENSSSCG00000002040	MRPL52	2.86576e-12	-0.305162	0.469	0.659	8.59728e-09
410	ENSSSCG00000003707	NPC1	8.30292e-18	-0.305665	0.573	0.749	2.49088e-14
411	ENSSSCG00000028092	GNG2	5.17082e-12	-0.305962	0.567	0.699	1.55124e-08
412	ENSSSCG00000026169	MFSD12	5.08103e-14	-0.307131	0.446	0.606	1.52431e-10
413	ENSSSCG00000022478	STK10	6.49161e-25	-0.307989	0.306	0.618	1.94748e-21
414	ENSSSCG00000007007	IDO1	9.35991e-30	-0.308387	0.127	0.485	2.80797e-26
415	ENSSSCG00000011712	P2RY14	6.6631e-14	-0.30943	0.44	0.639	1.99893e-10
416	ENSSSCG00000005518	GGTA1	1.66088e-15	-0.312126	0.697	0.865	4.98265e-12
417	ENSSSCG00000009157	TET2	5.56547e-16	-0.312751	0.58	0.787	1.66964e-12
418	ENSSSCG00000040977	SNX8	5.18934e-20	-0.312794	0.453	0.725	1.5568e-16
419	ENSSSCG00000037532	MNDA	1.86207e-13	-0.312926	0.557	0.703	5.58621e-10
420	ENSSSCG00000034197	EDEM1	2.03955e-17	-0.314574	0.381	0.654	6.11865e-14
421	ENSSSCG00000034167	SLC5A3	1.55744e-14	-0.315112	0.508	0.699	4.67233e-11
422	ENSSSCG00000009517	GPR183	1.25942e-08	-0.315251	0.697	0.778	3.77825e-05
423	ENSSSCG00000014267	RAPGEF6	1.86424e-24	-0.31838	0.336	0.659	5.59272e-21
424	ENSSSCG00000012277	TIMP1	1.04528e-19	-0.321636	1	0.996	3.13583e-16
425	ENSSSCG00000033763	GNA1	1.02448e-15	-0.322043	0.339	0.596	3.07345e-12
426	ENSSSCG00000012076	MX2	7.48725e-11	-0.322208	0.629	0.759	2.24618e-07
427	ENSSSCG00000017667	PTRH2	6.9448e-13	-0.323368	0.45	0.601	2.08344e-09
428	ENSSSCG00000038853	GPR137B	4.32525e-11	-0.323604	0.42	0.597	1.29758e-07
429	ENSSSCG00000028679	PLEKHB2	1.32335e-13	-0.324546	0.472	0.644	3.97004e-10
430	ENSSSCG00000013297	CD44	3.77729e-39	-0.324718	1	0.999	1.13319e-35
431	ENSSSCG00000005311	CD72	2.82038e-26	-0.326814	0.316	0.564	8.46114e-23
432	ENSSSCG00000009330	ALOX5AP	5.84591e-18	-0.332343	0.492	0.739	1.75377e-14
433	ENSSSCG00000002919	TYROBP	1.86138e-40	-0.333889	0.902	0.982	5.58413e-37
434	ENSSSCG00000026224	ARHGAP31	1.05171e-14	-0.334189	0.404	0.571	3.15512e-11
435	ENSSSCG00000006800	CD53	1.29331e-32	-0.335159	0.876	0.952	3.87994e-29
436	ENSSSCG00000012365	MSN	5.08369e-36	-0.336659	0.945	0.942	1.52511e-32
437	ENSSSCG00000017206	GRB2	5.04705e-36	-0.337101	0.967	0.987	1.51411e-32
438	ENSSSCG00000026904	NFKBIB	6.18131e-19	-0.337387	0.55	0.773	1.85439e-15
439	ENSSSCG00000020885	NUS1	3.01717e-19	-0.338387	0.508	0.761	9.0515e-16
440	ENSSSCG00000004369	PRDM1	1.12663e-11	-0.338499	0.674	0.776	3.3799e-08
441	ENSSSCG00000009396	PHF11	1.44081e-23	-0.342698	0.45	0.746	4.32242e-20
442	ENSSSCG00000007243	PLAGL2	8.87186e-12	-0.345246	0.267	0.509	2.66156e-08
443	ENSSSCG00000016501	KDM7A	1.46158e-35	-0.34734	0.313	0.683	4.38473e-32
444	ENSSSCG00000001469	HLA-DMB	4.47279e-20	-0.348781	0.537	0.805	1.34184e-16
445	ENSSSCG00000028466	UTP3	8.40322e-27	-0.348886	0.303	0.631	2.52097e-23
446	ENSSSCG00000008966	PARM1	1.29334e-34	-0.349389	0.375	0.626	3.88001e-31
447	ENSSSCG00000025326	TMEM243	1.45736e-16	-0.351202	0.616	0.76	4.37208e-13
448	ENSSSCG00000022486	CBLB	1.03709e-19	-0.351543	0.792	0.876	3.11128e-16
449	ENSSSCG00000032381	LITAF	1.2102e-28	-0.355444	0.834	0.886	3.63061e-25
450	ENSSSCG00000011713	P2RY12	9.10434e-24	-0.356394	0.355	0.652	2.7313e-20
451	ENSSSCG00000010176	C1orf131	1.45804e-27	-0.356995	0.319	0.622	4.37411e-24
452	ENSSSCG00000036317	VASP	1.49741e-18	-0.357166	0.45	0.683	4.49222e-15
453	ENSSSCG00000006357	FCER1G	3.70426e-35	-0.357587	0.834	0.982	1.11128e-31
454	ENSSSCG00000036083	PCGF5	3.34112e-29	-0.358496	0.358	0.637	1.00234e-25
455	ENSSSCG00000040010	BCL2A1	9.66796e-21	-0.35885	0.782	0.902	2.90039e-17
456	ENSSSCG00000025114	FMNL3	6.36215e-27	-0.362686	0.332	0.637	1.90865e-23
457	ENSSSCG00000022246		6.11186e-18	-0.36322	0.638	0.766	1.83356e-14
458	ENSSSCG00000016175	MREG	1.82583e-39	-0.363841	0.16	0.552	5.47749e-36
459	ENSSSCG00000006776	MOV10	1.30604e-34	-0.364159	0.407	0.688	3.91811e-31
460	ENSSSCG00000005511	TRAF1	2.19709e-19	-0.365872	0.518	0.739	6.59126e-16
461	ENSSSCG00000034758	PDXK	4.05165e-23	-0.365922	0.726	0.874	1.2155e-19
462	ENSSSCG00000034555		4.76713e-24	-0.367258	0.427	0.7	1.43014e-20
463	ENSSSCG00000022649	SLC7A11	1.41862e-16	-0.367324	0.378	0.566	4.25586e-13
464	ENSSSCG00000017273	PSMD12	2.31808e-25	-0.368709	0.564	0.805	6.95423e-22
465	ENSSSCG00000016237	DOCK10	5.76906e-21	-0.369723	0.58	0.742	1.73072e-17
466	ENSSSCG00000005949	SLA	1.44172e-20	-0.369901	0.469	0.709	4.32516e-17
467	ENSSSCG00000031175	FNIP2	9.88398e-15	-0.373662	0.459	0.631	2.96519e-11
468	ENSSSCG00000007064	MKKS	6.05315e-12	-0.374235	0.567	0.669	1.81595e-08
469	ENSSSCG00000017773	SUPT6H	8.61546e-26	-0.375333	0.586	0.839	2.58464e-22
470	ENSSSCG00000013498	EBI3	2.93562e-22	-0.378666	0.482	0.72	8.80685e-19
471	ENSSSCG00000034506	MS4A2	4.24801e-22	-0.379701	0.534	0.813	1.2744e-18
472	ENSSSCG00000011946	ALCAM	3.33589e-24	-0.380726	0.73	0.881	1.00077e-20
473	ENSSSCG00000021236	PMM2	4.77956e-18	-0.381598	0.479	0.645	1.43387e-14
474	ENSSSCG00000010755	PTPRE	2.3576e-27	-0.382482	0.446	0.68	7.0728e-24
475	ENSSSCG00000003458	EFHD2	1.57896e-24	-0.383097	0.642	0.859	4.73689e-21
476	ENSSSCG00000026653	PILRA	8.9087e-27	-0.383152	0.489	0.707	2.67261e-23
477	ENSSSCG00000031083	SZRD1	4.73628e-26	-0.383153	0.612	0.815	1.42088e-22
478	ENSSSCG00000011322	CCR1	3.32219e-29	-0.38558	0.355	0.614	9.96656e-26
479	ENSSSCG00000000657	CLEC2D	4.46192e-31	-0.388943	0.342	0.684	1.33858e-27
480	ENSSSCG00000017213	JPT1	8.90414e-27	-0.39028	0.632	0.862	2.67124e-23
481	ENSSSCG00000031600	SYNGR2	1.51351e-26	-0.394344	0.375	0.67	4.54052e-23
482	ENSSSCG00000021885	MDFIC	8.93831e-24	-0.394848	0.674	0.846	2.68149e-20
483	ENSSSCG00000038767	MBP	2.89454e-45	-0.394968	0.358	0.687	8.68362e-42
484	ENSSSCG00000015089	JAML	1.8865e-33	-0.407718	0.208	0.554	5.6595e-30
485	ENSSSCG00000001573	PIM1	9.68883e-22	-0.412764	0.528	0.717	2.90665e-18
486	ENSSSCG00000037310	ATP6AP1	1.72555e-30	-0.415856	0.645	0.892	5.17666e-27
487	ENSSSCG00000000136	CSF2RB	9.40069e-27	-0.417973	0.495	0.757	2.82021e-23
488	ENSSSCG00000022492	AMPD3	7.55041e-16	-0.420252	0.378	0.584	2.26512e-12
489	ENSSSCG00000003558	RPS6KA1	2.50906e-34	-0.42132	0.55	0.762	7.52717e-31
490	ENSSSCG00000015567	NIBAN1	9.7677e-21	-0.426045	0.459	0.687	2.93031e-17
491	ENSSSCG00000005211	PDL1	1.81046e-14	-0.431948	0.642	0.666	5.43139e-11
492	ENSSSCG00000009622	POLR3D	1.69369e-44	-0.433564	0.215	0.655	5.08106e-41
493	ENSSSCG00000011198	RFTN1	4.06253e-45	-0.435176	0.309	0.688	1.21876e-41
494	ENSSSCG00000008937	AMBN	7.14549e-34	-0.436498	0.407	0.694	2.14365e-30
495	ENSSSCG00000001470	HLA-DMA	1.03508e-25	-0.437389	0.534	0.763	3.10524e-22
496	ENSSSCG00000017920	CXCL16	7.5179e-19	-0.43855	0.518	0.7	2.25537e-15
497	ENSSSCG00000014361	CYSTM1	2.83555e-30	-0.438622	0.544	0.854	8.50664e-27
498	ENSSSCG00000005975	MTSS1	4.73475e-35	-0.44757	0.56	0.857	1.42043e-31
499	ENSSSCG00000004236	PKIB	1.13062e-13	-0.448576	0.456	0.576	3.39186e-10
500	ENSSSCG00000009256	ANTXR2	1.65261e-34	-0.449923	0.55	0.775	4.95784e-31
501	ENSSSCG00000000492	LYZ	1.93921e-14	-0.451712	0.283	0.495	5.81764e-11
502	ENSSSCG00000025499	FXYD5	2.8223e-26	-0.455158	0.42	0.688	8.4669e-23
503	ENSSSCG00000013237	SPI1	5.57262e-36	-0.457272	0.697	0.919	1.67179e-32
504	ENSSSCG00000004371	CRYBG1	9.50693e-12	-0.463575	0.547	0.627	2.85208e-08
505	ENSSSCG00000007465	B4GALT5	1.65436e-37	-0.464612	0.505	0.768	4.96307e-34
506	ENSSSCG00000006777	RHOC	1.32725e-61	-0.465123	0.997	0.988	3.98175e-58
507	ENSSSCG00000033262	CD74	1.58533e-58	-0.469856	0.967	0.992	4.75599e-55
508	ENSSSCG00000007067	JAG1	3.5238e-23	-0.469886	0.681	0.795	1.05714e-19
509	ENSSSCG00000025644		4.06056e-14	-0.485682	0.619	0.702	1.21817e-10
510	ENSSSCG00000011899	CD80	6.90467e-40	-0.487447	0.446	0.772	2.0714e-36
511	ENSSSCG00000008429	EPCAM	1.53236e-26	-0.489667	0.492	0.657	4.59709e-23
512	ENSSSCG00000011218	SLC4A7	1.47325e-28	-0.493732	0.482	0.743	4.41976e-25
513	ENSSSCG00000040183	CDK6	4.34459e-32	-0.495943	0.427	0.714	1.30338e-28
514	ENSSSCG00000039731	GLRX	1.6626e-45	-0.497054	0.958	0.974	4.98781e-42
515	ENSSSCG00000017091	TNIP1	7.20089e-37	-0.510203	0.544	0.828	2.16027e-33
516	ENSSSCG00000014565		8.93767e-36	-0.523737	0.554	0.853	2.6813e-32
517	ENSSSCG00000010509	PIK3AP1	1.71077e-45	-0.526188	0.743	0.924	5.13232e-42
518	ENSSSCG00000010580	NFKB2	7.23452e-42	-0.527019	0.521	0.838	2.17035e-38
519	ENSSSCG00000017991	PIK3R5	1.64517e-38	-0.528056	0.521	0.777	4.9355e-35
520	ENSSSCG00000016488	SSBP1	2.35531e-39	-0.530845	0.459	0.751	7.06594e-36
521	ENSSSCG00000004195	ARG1	5.3849e-12	-0.538059	0.391	0.535	1.61547e-08
522	ENSSSCG00000001011	SERPINB1	5.67094e-30	-0.562844	0.362	0.681	1.70128e-26
523	ENSSSCG00000016832	IL7R	1.53012e-35	-0.568014	0.433	0.693	4.59035e-32
524	ENSSSCG00000017705	CCL5	5.79268e-23	-0.579768	0.805	0.869	1.7378e-19
525	ENSSSCG00000006578	S100A4	2.88458e-32	-0.582615	0.336	0.658	8.65374e-29
526	ENSSSCG00000037598	SNX10	2.72688e-36	-0.586803	0.368	0.69	8.18064e-33
527	ENSSSCG00000011877	CD86	1.08734e-42	-0.59377	0.726	0.889	3.26202e-39
528	ENSSSCG00000017167	CYTH1	5.37525e-51	-0.596741	0.56	0.9	1.61257e-47
529	ENSSSCG00000006379	CD48	4.35385e-29	-0.597951	0.56	0.757	1.30615e-25
530	ENSSSCG00000039214	IL1B	2.51888e-21	-0.610667	0.625	0.769	7.55664e-18
531	ENSSSCG00000034469		1.51126e-35	-0.616178	0.619	0.845	4.53379e-32
532	ENSSSCG00000036844	GPR171	2.41885e-41	-0.626139	0.495	0.751	7.25656e-38
533	ENSSSCG00000008881	RAPGEF2	6.26812e-33	-0.626678	0.329	0.658	1.88044e-29
534	ENSSSCG00000030820	STK4	4.689e-59	-0.6516	0.375	0.8	1.4067e-55
535	ENSSSCG00000008090	IL1A	4.60723e-37	-0.663701	0.469	0.752	1.38217e-33
536	ENSSSCG00000002135	PNP	1.88571e-28	-0.681764	0.511	0.712	5.65713e-25
537	ENSSSCG00000006378	SLAMF7	7.68569e-33	-0.698249	0.485	0.742	2.30571e-29
538	ENSSSCG00000003582	SMPDL3B	2.09596e-41	-0.71471	0.303	0.665	6.28788e-38
539	ENSSSCG00000001456		4.74382e-56	-0.730923	0.762	0.939	1.42315e-52
540	ENSSSCG00000001457	HLA-DQB1	4.9793e-59	-0.750613	0.788	0.94	1.49379e-55
541	ENSSSCG00000023796	RNF121	1.4612e-33	-0.777835	0.44	0.695	4.3836e-30
542	ENSSSCG00000001455		1.41293e-63	-0.805666	0.694	0.931	4.2388e-60
543	ENSSSCG00000001453	HLA-DRA	1.74733e-60	-0.836797	0.775	0.929	5.24198e-57
544	ENSSSCG00000004670	C15orf48	1.55035e-65	-0.945564	0.394	0.794	4.65104e-62
545	ENSSSCG00000008953	CXCL8	6.74762e-39	-1.06369	0.492	0.741	2.02429e-35

## Sheet: Cluster4Mye
	Gene	HGNC.symbol	p_val	avg_log2FC	pct.1	pct.2	p_val_adj
1	ENSSSCG00000021161	CKS2	1.42875e-40	0.585447	0.946	0.846	4.28625e-37
2	ENSSSCG00000006578	S100A4	4.71444e-30	0.573357	0.864	0.585	1.41433e-26
3	ENSSSCG00000021597	PHLDA2	2.08997e-40	0.565842	0.946	0.779	6.26992e-37
4	ENSSSCG00000025644		9.66653e-34	0.55476	0.88	0.667	2.89996e-30
5	ENSSSCG00000008988	CCNG2	8.77299e-34	0.538989	0.845	0.591	2.6319e-30
6	ENSSSCG00000026653	PILRA	7.12709e-41	0.511854	0.884	0.653	2.13813e-37
7	ENSSSCG00000009517	GPR183	3.23036e-24	0.472701	0.93	0.747	9.69108e-21
8	ENSSSCG00000016420	INSIG1	6.06689e-23	0.444413	0.864	0.673	1.82007e-19
9	ENSSSCG00000004053	TAGAP	2.48045e-21	0.423403	0.729	0.458	7.44136e-18
10	ENSSSCG00000016986	CREBRF	2.48297e-19	0.401458	0.752	0.575	7.44892e-16
11	ENSSSCG00000034841	RGS19	2.7286e-24	0.401375	0.779	0.558	8.18579e-21
12	ENSSSCG00000025499	FXYD5	3.95782e-24	0.394819	0.849	0.629	1.18734e-20
13	ENSSSCG00000000492	LYZ	9.2022e-14	0.393273	0.659	0.443	2.76066e-10
14	ENSSSCG00000001011	SERPINB1	1.13401e-23	0.391721	0.837	0.614	3.40204e-20
15	ENSSSCG00000001453	HLA-DRA	5.04622e-16	0.391173	0.996	0.898	1.51387e-12
16	ENSSSCG00000009704	HMGB2	9.61996e-18	0.384492	0.647	0.412	2.88599e-14
17	ENSSSCG00000002383	FOS	6.59117e-22	0.376084	0.984	0.925	1.97735e-18
18	ENSSSCG00000001457	HLA-DQB1	4.04063e-20	0.374957	0.996	0.91	1.21219e-16
19	ENSSSCG00000037645	COTL1	7.23449e-19	0.374469	0.736	0.579	2.17035e-15
20	ENSSSCG00000001456	SLA	1.72907e-19	0.37441	0.996	0.906	5.1872e-16
21	ENSSSCG00000034506	MS4A2	4.39506e-23	0.374204	0.911	0.76	1.31852e-19
22	ENSSSCG00000039953	PNRC1	3.45748e-43	0.373474	0.992	0.968	1.03724e-39
23	ENSSSCG00000007522	CTSZ	2.5722e-45	0.370571	1	0.982	7.71659e-42
24	ENSSSCG00000001455	SLA	1.46827e-17	0.369863	0.996	0.888	4.40482e-14
25	ENSSSCG00000038055	CORO1A	2.75484e-22	0.363687	0.682	0.427	8.26452e-19
26	ENSSSCG00000003820	USP1	1.67781e-18	0.350235	0.76	0.536	5.03342e-15
27	ENSSSCG00000005073	ARID4A	1.52219e-18	0.348352	0.857	0.726	4.56657e-15
28	ENSSSCG00000007554	ZFAND2A	1.1701e-20	0.344303	0.752	0.521	3.51029e-17
29	ENSSSCG00000028711	CASP1	4.31013e-30	0.343543	0.698	0.432	1.29304e-26
30	ENSSSCG00000001052	PHACTR1	8.02156e-19	0.343073	0.903	0.824	2.40647e-15
31	ENSSSCG00000037735	HCAR2	1.18732e-34	0.34241	0.659	0.367	3.56195e-31
32	ENSSSCG00000028056	ZFP36	3.00394e-24	0.336505	0.988	0.967	9.01181e-21
33	ENSSSCG00000029226	UBC	1.01314e-33	0.330341	1	0.988	3.03941e-30
34	ENSSSCG00000034449	RSRP1	4.06694e-20	0.327942	0.903	0.764	1.22008e-16
35	ENSSSCG00000037066	GADD45A	3.50497e-14	0.327799	0.818	0.651	1.05149e-10
36	ENSSSCG00000027480	KLF10	6.1421e-11	0.326476	0.694	0.591	1.84263e-07
37	ENSSSCG00000038549	ZFP36L2	1.24641e-20	0.322003	1	0.946	3.73923e-17
38	ENSSSCG00000012294	PLP2	1.50669e-22	0.309485	0.919	0.835	4.52006e-19
39	ENSSSCG00000003155	PPP1R15A	6.27678e-25	0.30829	0.981	0.943	1.88303e-21
40	ENSSSCG00000025034	LAPTM5	7.10593e-34	0.305184	0.965	0.899	2.13178e-30
41	ENSSSCG00000030241		2.5515e-16	0.302984	0.868	0.776	7.65449e-13
42	ENSSSCG00000011264	CSRNP1	8.56978e-20	0.300522	0.922	0.847	2.57093e-16
43	ENSSSCG00000006729	TENT5C	7.59595e-14	0.295313	0.791	0.648	2.27878e-10
44	ENSSSCG00000014565		8.14135e-16	0.294549	0.926	0.8	2.44241e-12
45	ENSSSCG00000004963		4.15558e-19	0.292549	0.643	0.384	1.24667e-15
46	ENSSSCG00000015871	NR4A2	9.45156e-07	0.289245	0.686	0.638	0.00283547
47	ENSSSCG00000023423	UBALD2	7.011e-14	0.289122	0.725	0.548	2.1033e-10
48	ENSSSCG00000037241	RGS2	1.13015e-08	0.286884	0.806	0.732	3.39045e-05
49	ENSSSCG00000039071	CLIC1	3.17021e-22	0.285618	0.957	0.869	9.51063e-19
50	ENSSSCG00000005437	KLF4	1.65248e-18	0.28555	0.988	0.936	4.95744e-15
51	ENSSSCG00000012902	CDK2AP2	9.19177e-12	0.284141	0.729	0.586	2.75753e-08
52	ENSSSCG00000022230	CD9	1.03614e-10	0.282978	0.76	0.663	3.10842e-07
53	ENSSSCG00000026006	KLF13	2.06996e-08	0.282711	0.628	0.547	6.20989e-05
54	ENSSSCG00000001469	HLA-DMB	8.33911e-15	0.281735	0.833	0.762	2.50173e-11
55	ENSSSCG00000033262	CD74	1.30882e-27	0.281049	0.996	0.987	3.92645e-24
56	ENSSSCG00000035037	SIK1	3.85121e-12	0.279192	0.744	0.593	1.15536e-08
57	ENSSSCG00000016758	STK17A	6.95941e-15	0.277929	0.899	0.845	2.08782e-11
58	ENSSSCG00000037116	ZNRF2	1.93838e-23	0.274891	0.787	0.569	5.81513e-20
59	ENSSSCG00000029753	CYTIP	1.54448e-19	0.274693	0.717	0.491	4.63345e-16
60	ENSSSCG00000001471	BRD2	2.80847e-24	0.272851	0.984	0.943	8.4254e-21
61	ENSSSCG00000010151	LYST	5.87641e-25	0.270999	0.655	0.444	1.76292e-21
62	ENSSSCG00000032284	CCND3	2.86999e-13	0.270752	0.566	0.384	8.60996e-10
63	ENSSSCG00000017983	PER1	2.99359e-13	0.268275	0.849	0.684	8.98076e-10
64	ENSSSCG00000039416	CXCR4	5.66799e-08	0.26776	0.833	0.736	0.00017004
65	ENSSSCG00000032416	RGS1	1.82472e-07	0.266852	0.833	0.792	0.000547415
66	ENSSSCG00000038730	ITPRID2	1.22586e-11	0.265387	0.748	0.614	3.67757e-08
67	ENSSSCG00000017918	ARRB2	2.43204e-10	0.259993	0.628	0.463	7.29611e-07
68	ENSSSCG00000007754	ITGAM	7.56438e-11	0.25944	0.698	0.532	2.26931e-07
69	ENSSSCG00000015595	ATF3	2.83581e-13	0.258854	0.957	0.884	8.50744e-10
70	ENSSSCG00000022387	TBPL1	2.20943e-11	0.25837	0.616	0.449	6.62829e-08
71	ENSSSCG00000004145	ABRACL	9.2409e-06	0.25561	0.609	0.534	0.0277227
72	ENSSSCG00000038132	IRF2BP2	1.89709e-10	0.255474	0.806	0.793	5.69128e-07
73	ENSSSCG00000005673	IER5L	2.13332e-07	0.255464	0.709	0.625	0.000639996
74	ENSSSCG00000029160		4.19104e-13	0.254456	0.984	0.939	1.25731e-09
75	ENSSSCG00000024555	ING2	3.16747e-08	0.254149	0.678	0.605	9.5024e-05
76	ENSSSCG00000027826	GIMAP4	7.52998e-10	0.252377	0.636	0.516	2.25899e-06
77	ENSSSCG00000030246	FCRLA	6.9024e-20	0.250374	0.678	0.399	2.07072e-16
78	ENSSSCG00000005423	ABCA1	2.77744e-08	-0.251307	0.492	0.601	8.33232e-05
79	ENSSSCG00000040397	COLEC12	1.49921e-14	-0.252008	0.291	0.486	4.49763e-11
80	ENSSSCG00000016101	CFLAR	7.33315e-14	-0.252878	0.942	0.978	2.19994e-10
81	ENSSSCG00000024635	SPART	2.99604e-15	-0.254247	0.326	0.572	8.98811e-12
82	ENSSSCG00000033175	SASH1	1.421e-14	-0.254832	0.632	0.832	4.26301e-11
83	ENSSSCG00000005738	RALGDS	1.37609e-09	-0.255398	0.589	0.713	4.12828e-06
84	ENSSSCG00000033146	CD163	1.73015e-09	-0.255786	0.69	0.765	5.19044e-06
85	ENSSSCG00000028694	ATP6V1B2	1.28613e-08	-0.257657	0.589	0.715	3.85838e-05
86	ENSSSCG00000028602	GTPBP4	6.0394e-15	-0.257702	0.434	0.665	1.81182e-11
87	ENSSSCG00000030108	ZNFX1	1.03119e-09	-0.258494	0.566	0.697	3.09357e-06
88	ENSSSCG00000011218	SLC4A7	6.59186e-08	-0.259803	0.609	0.722	0.000197756
89	ENSSSCG00000013940	NLRP3	4.92485e-09	-0.260989	0.705	0.806	1.47746e-05
90	ENSSSCG00000014369	CD14	9.3191e-10	-0.261795	0.45	0.658	2.79573e-06
91	ENSSSCG00000028679	PLEKHB2	8.41413e-06	-0.263236	0.554	0.63	0.0252424
92	ENSSSCG00000040575	ISG15	3.70858e-08	-0.265787	0.938	0.953	0.000111257
93	ENSSSCG00000026383	NRP2	2.57809e-12	-0.271733	0.465	0.622	7.73426e-09
94	ENSSSCG00000007431	CTSA	4.66494e-12	-0.271773	0.562	0.745	1.39948e-08
95	ENSSSCG00000015712	DDX18	2.34045e-20	-0.272991	0.857	0.952	7.02135e-17
96	ENSSSCG00000031175	FNIP2	1.06284e-08	-0.274945	0.481	0.624	3.18852e-05
97	ENSSSCG00000024771	TICAM1	1.51974e-10	-0.276491	0.543	0.697	4.55922e-07
98	ENSSSCG00000005518	GGTA1	1.41819e-11	-0.277569	0.779	0.851	4.25456e-08
99	ENSSSCG00000010454	IFIT5	3.99216e-15	-0.277868	0.461	0.657	1.19765e-11
100	ENSSSCG00000024596	NOCT	4.74749e-11	-0.278047	0.605	0.772	1.42425e-07
101	ENSSSCG00000027722	BMP2K	1.15736e-08	-0.278299	0.663	0.735	3.47207e-05
102	ENSSSCG00000008937	AMBN	6.51721e-06	-0.27932	0.616	0.661	0.0195516
103	ENSSSCG00000002039	MMP14	5.15551e-18	-0.279833	0.558	0.743	1.54665e-14
104	ENSSSCG00000006777	RHOC	2.9002e-20	-0.284123	0.926	0.997	8.70059e-17
105	ENSSSCG00000022236	FOLR3	6.39242e-26	-0.284414	0.988	0.998	1.91773e-22
106	ENSSSCG00000026904	NFKBIB	1.66311e-11	-0.284529	0.628	0.758	4.98932e-08
107	ENSSSCG00000007435	PLTP	1.56648e-12	-0.284715	0.271	0.486	4.69943e-09
108	ENSSSCG00000009396	PHF11	3.67045e-11	-0.287802	0.57	0.724	1.10114e-07
109	ENSSSCG00000023298	SRXN1	7.1603e-16	-0.290293	0.601	0.757	2.14809e-12
110	ENSSSCG00000031083	SZRD1	4.17542e-14	-0.290458	0.632	0.808	1.25263e-10
111	ENSSSCG00000011444	NT5DC2	3.94567e-20	-0.292462	0.713	0.873	1.1837e-16
112	ENSSSCG00000021464	SOAT1	5.64456e-10	-0.294029	0.291	0.516	1.69337e-06
113	ENSSSCG00000014146	RASA1	1.97658e-06	-0.295226	0.275	0.445	0.00592975
114	ENSSSCG00000030535	SNX9	4.61397e-21	-0.297258	0.888	0.975	1.38419e-17
115	ENSSSCG00000003582	SMPDL3B	1.48984e-05	-0.297963	0.554	0.625	0.0446952
116	ENSSSCG00000005511	TRAF1	2.09541e-12	-0.298407	0.55	0.729	6.28624e-09
117	ENSSSCG00000002366	NPC2	1.01925e-27	-0.300387	0.934	0.955	3.05775e-24
118	ENSSSCG00000005211	CD274	5.5335e-09	-0.301574	0.558	0.676	1.66005e-05
119	ENSSSCG00000034469		4.7898e-10	-0.301659	0.76	0.822	1.43694e-06
120	ENSSSCG00000006088	SDC2	6.49411e-20	-0.302405	0.818	0.92	1.94823e-16
121	ENSSSCG00000012007	HSPA13	1.54704e-14	-0.311487	0.395	0.622	4.64111e-11
122	ENSSSCG00000008164	MAP4K4	2.99338e-16	-0.31305	0.709	0.883	8.98014e-13
123	ENSSSCG00000034570	IFI6	4.33064e-20	-0.315051	0.973	0.976	1.29919e-16
124	ENSSSCG00000004847	MPHOSPH10	8.45139e-19	-0.315663	0.326	0.593	2.53542e-15
125	ENSSSCG00000036639	STOM	9.17327e-14	-0.316434	0.574	0.752	2.75198e-10
126	ENSSSCG00000022780	UGCG	1.06588e-16	-0.323375	0.829	0.955	3.19765e-13
127	ENSSSCG00000014277	IRF1	2.08647e-13	-0.323384	0.492	0.744	6.25941e-10
128	ENSSSCG00000007465	B4GALT5	9.52808e-16	-0.323855	0.581	0.752	2.85842e-12
129	ENSSSCG00000006378	SLAMF7	3.91521e-07	-0.323858	0.64	0.717	0.00117456
130	ENSSSCG00000037572	EPSTI1	1.05103e-13	-0.326677	0.531	0.711	3.15309e-10
131	ENSSSCG00000040445	RND3	1.29544e-14	-0.335358	0.682	0.785	3.88633e-11
132	ENSSSCG00000028674		1.11006e-13	-0.336523	0.236	0.472	3.33019e-10
133	ENSSSCG00000010509	PIK3AP1	8.74336e-21	-0.346113	0.806	0.912	2.62301e-17
134	ENSSSCG00000033453		1.11775e-09	-0.350401	0.585	0.658	3.35324e-06
135	ENSSSCG00000014812	FOLR2	3.05265e-13	-0.35056	0.713	0.745	9.15796e-10
136	ENSSSCG00000000456	SLC16A7	9.72123e-15	-0.359744	0.349	0.592	2.91637e-11
137	ENSSSCG00000037910	DUSP6	3.06174e-17	-0.373829	0.597	0.823	9.18523e-14
138	ENSSSCG00000012077	MX1	8.33904e-18	-0.379494	0.616	0.734	2.50171e-14
139	ENSSSCG00000032474	CXCL10	4.85286e-22	-0.382909	0.333	0.579	1.45586e-18
140	ENSSSCG00000024674	ABL2	9.29675e-15	-0.384536	0.496	0.647	2.78903e-11
141	ENSSSCG00000038948	ETS2	3.34053e-23	-0.38692	0.756	0.911	1.00216e-19
142	ENSSSCG00000000843	TXNRD1	7.51698e-33	-0.387951	0.969	0.988	2.25509e-29
143	ENSSSCG00000014921	PRSS23	9.72346e-12	-0.389836	0.558	0.671	2.91704e-08
144	ENSSSCG00000017700		9.85273e-10	-0.392442	0.709	0.826	2.95582e-06
145	ENSSSCG00000008881	RAPGEF2	6.68434e-08	-0.392493	0.535	0.625	0.00020053
146	ENSSSCG00000030957	NFKB1	1.23027e-28	-0.39492	0.876	0.983	3.6908e-25
147	ENSSSCG00000012076	MX2	6.4891e-16	-0.396018	0.566	0.763	1.94673e-12
148	ENSSSCG00000040317	SOD2	1.09477e-26	-0.399688	0.977	0.973	3.2843e-23
149	ENSSSCG00000022486	CBLB	5.23606e-22	-0.400057	0.729	0.882	1.57082e-18
150	ENSSSCG00000008959	CXCL2	5.72179e-27	-0.403205	0.996	0.995	1.71654e-23
151	ENSSSCG00000016832	IL7R	1.31372e-07	-0.41677	0.554	0.672	0.000394117
152	ENSSSCG00000029886	LYVE1	2.26037e-19	-0.424209	0.19	0.422	6.7811e-16
153	ENSSSCG00000013498	EBI3	1.19452e-20	-0.425509	0.492	0.713	3.58356e-17
154	ENSSSCG00000008980	SCARB2	1.0559e-24	-0.427145	0.535	0.812	3.16769e-21
155	ENSSSCG00000017956		3.90372e-24	-0.429943	0.698	0.855	1.17112e-20
156	ENSSSCG00000039731	GLRX	2.42759e-29	-0.434087	0.891	0.982	7.28277e-26
157	ENSSSCG00000023716	TNFAIP6	2.919e-18	-0.439373	0.512	0.679	8.75699e-15
158	ENSSSCG00000034087		2.03438e-18	-0.4511	0.376	0.602	6.10313e-15
159	ENSSSCG00000026940	CASP10	2.2183e-21	-0.459526	0.492	0.698	6.6549e-18
160	ENSSSCG00000008090	IL1A	1.58987e-16	-0.460849	0.57	0.733	4.76962e-13
161	ENSSSCG00000017920	CXCL16	7.14681e-21	-0.466605	0.457	0.703	2.14404e-17
162	ENSSSCG00000007064	MKKS	7.71794e-31	-0.490171	0.368	0.691	2.31538e-27
163	ENSSSCG00000011712	P2RY14	3.23325e-23	-0.496095	0.388	0.641	9.69976e-20
164	ENSSSCG00000007067	JAG1	6.0161e-23	-0.502516	0.593	0.803	1.80483e-19
165	ENSSSCG00000016857	DAB2	4.3507e-25	-0.506889	0.826	0.863	1.30521e-21
166	ENSSSCG00000037803	MARCKS	2.88295e-47	-0.521641	0.88	0.986	8.64885e-44
167	ENSSSCG00000011038	MRC1	3.04148e-33	-0.528331	0.581	0.858	9.12444e-30
168	ENSSSCG00000002452	LGMN	1.603e-41	-0.53149	0.764	0.921	4.809e-38
169	ENSSSCG00000013579	CD209	1.08075e-17	-0.535439	0.376	0.587	3.24224e-14
170	ENSSSCG00000010452	IFIT1	2.45821e-18	-0.538875	0.516	0.718	7.37464e-15
171	ENSSSCG00000011443	STAB1	8.50556e-39	-0.546618	0.298	0.658	2.55167e-35
172	ENSSSCG00000017705	CCL5	1.13431e-19	-0.561771	0.744	0.875	3.40292e-16
173	ENSSSCG00000002868	PEPD	4.20186e-15	-0.566494	0.469	0.604	1.26056e-11
174	ENSSSCG00000039214	IL1B	9.73265e-19	-0.577594	0.574	0.772	2.9198e-15
175	ENSSSCG00000006862	VCAM1	3.39541e-31	-0.583078	0.814	0.895	1.01862e-27
176	ENSSSCG00000040648	CCL8	3.52841e-16	-0.59592	0.481	0.661	1.05852e-12
177	ENSSSCG00000038706	C1QC	1.72677e-20	-0.604964	0.403	0.655	5.1803e-17
178	ENSSSCG00000017723	CCL2	1.08641e-17	-0.608552	0.868	0.87	3.25923e-14
179	ENSSSCG00000004597	AQP9	4.1338e-28	-0.643599	0.508	0.712	1.24014e-24
180	ENSSSCG00000023796	RNF121	6.85806e-14	-0.653818	0.539	0.677	2.05742e-10
181	ENSSSCG00000034722	CCL14	3.64083e-35	-0.67861	0.585	0.823	1.09225e-31
182	ENSSSCG00000033512	C1QB	7.22118e-24	-0.681763	0.411	0.688	2.16635e-20
183	ENSSSCG00000008953	CXCL8	5.00462e-20	-0.743795	0.543	0.729	1.50139e-16
184	ENSSSCG00000006979	MSR1	1.31608e-37	-0.76652	0.45	0.781	3.94824e-34
185	ENSSSCG00000003524	C1QA	1.75519e-28	-0.824205	0.415	0.682	5.26557e-25
186	ENSSSCG00000010948	CTSL	2.36143e-41	-1.07074	0.302	0.656	7.0843e-38
187	ENSSSCG00000031640		3.8509e-49	-1.18146	0.302	0.69	1.15527e-45
188	ENSSSCG00000035736	CCL24	2.64353e-40	-1.19527	0.345	0.679	7.93058e-37
189	ENSSSCG00000015662	C4BPA	2.66735e-47	-1.20719	0.24	0.639	8.00205e-44

## Sheet: Cluster5Mye
	Gene	HGNC.symbol	p_val	avg_log2FC	pct.1	pct.2	p_val_adj
1	ENSSSCG00000031262	TXNIP	7.23997e-64	0.742199	1	0.853	2.17199e-60
2	ENSSSCG00000016782	OTULINL	5.93543e-39	0.655509	0.797	0.482	1.78063e-35
3	ENSSSCG00000014812	FOLR2	2.61482e-41	0.619556	0.995	0.718	7.84447e-38
4	ENSSSCG00000010627	PDCD4	4.66628e-55	0.615347	1	0.745	1.39988e-51
5	ENSSSCG00000015735	PTPN18	3.9592e-35	0.534274	0.916	0.709	1.18776e-31
6	ENSSSCG00000033512	C1QB	2.74017e-17	0.491547	0.772	0.647	8.22051e-14
7	ENSSSCG00000005673	IER5L	8.32004e-31	0.491278	0.985	0.601	2.49601e-27
8	ENSSSCG00000034722	CCL14	2.37405e-23	0.48817	0.881	0.788	7.12216e-20
9	ENSSSCG00000016857	DAB2	1.52109e-29	0.485094	1	0.846	4.56327e-26
10	ENSSSCG00000017983	PER1	5.83085e-23	0.483512	0.936	0.681	1.74926e-19
11	ENSSSCG00000004024	RNASET2	1.69009e-36	0.473709	0.99	0.817	5.07027e-33
12	ENSSSCG00000035058	PID1	1.45319e-41	0.457848	0.926	0.536	4.35957e-38
13	ENSSSCG00000003524	C1QA	5.79332e-14	0.454782	0.757	0.642	1.73799e-10
14	ENSSSCG00000004207		9.22743e-60	0.453357	0.965	0.551	2.76823e-56
15	ENSSSCG00000033074	ZCCHC24	2.41993e-53	0.452484	0.95	0.521	7.25979e-50
16	ENSSSCG00000035195	HNMT	3.52534e-33	0.450151	0.708	0.359	1.0576e-29
17	ENSSSCG00000004572	C2CD4B	4.10879e-66	0.44629	0.965	0.54	1.23264e-62
18	ENSSSCG00000028488	LTC4S	1.59234e-49	0.445941	0.931	0.491	4.77702e-46
19	ENSSSCG00000004658	FBN1	1.59001e-58	0.44001	0.95	0.561	4.77004e-55
20	ENSSSCG00000015444	LAMB1	3.94918e-63	0.438697	0.96	0.538	1.18475e-59
21	ENSSSCG00000007435	PLTP	8.14502e-30	0.433301	0.837	0.427	2.4435e-26
22	ENSSSCG00000013260	MDK	3.97968e-48	0.430988	0.98	0.601	1.19391e-44
23	ENSSSCG00000008162	IL1R1	3.56324e-55	0.428484	0.941	0.551	1.06897e-51
24	ENSSSCG00000037102	FSTL3	7.92223e-53	0.42812	0.931	0.582	2.37667e-49
25	ENSSSCG00000016061	MYO1B	8.38489e-58	0.426023	0.946	0.542	2.51547e-54
26	ENSSSCG00000024917		1.47586e-60	0.425571	0.95	0.538	4.42758e-57
27	ENSSSCG00000015235	ETS1	1.38729e-56	0.422892	0.946	0.501	4.16187e-53
28	ENSSSCG00000021374	FXYD7	8.56146e-54	0.422377	0.98	0.541	2.56844e-50
29	ENSSSCG00000007927	PPL	2.69393e-53	0.420678	0.95	0.528	8.08178e-50
30	ENSSSCG00000040461	CDKN1C	9.59849e-33	0.418274	0.95	0.549	2.87955e-29
31	ENSSSCG00000031356	HES1	2.2117e-45	0.416178	0.955	0.569	6.63511e-42
32	ENSSSCG00000010332	PLAC9	3.49025e-47	0.416076	0.995	0.823	1.04707e-43
33	ENSSSCG00000021229	MAT2B	3.57725e-20	0.415469	0.718	0.474	1.07318e-16
34	ENSSSCG00000016233	SERPINE2	4.27758e-57	0.414626	0.941	0.564	1.28327e-53
35	ENSSSCG00000006887	CNN3	1.58497e-50	0.413296	0.936	0.594	4.75492e-47
36	ENSSSCG00000022317	SLC38A10	2.88606e-46	0.413061	0.97	0.519	8.65817e-43
37	ENSSSCG00000034973	CXCL12	7.62356e-58	0.410907	0.965	0.562	2.28707e-54
38	ENSSSCG00000017472	IGFBP4	1.54647e-33	0.410808	0.827	0.505	4.63942e-30
39	ENSSSCG00000005190	NFIB	3.14155e-52	0.40911	0.886	0.5	9.42466e-49
40	ENSSSCG00000011959	ABI3BP	9.1087e-52	0.407519	0.975	0.667	2.73261e-48
41	ENSSSCG00000032019	DNASE1L3	2.78235e-22	0.406116	0.762	0.438	8.34704e-19
42	ENSSSCG00000038549	ZFP36L2	2.60725e-33	0.405878	1	0.947	7.82174e-30
43	ENSSSCG00000039514	ID3	1.27018e-43	0.40519	1	0.812	3.81055e-40
44	ENSSSCG00000002795	CDH11	3.17012e-53	0.402366	0.96	0.647	9.51036e-50
45	ENSSSCG00000040843	MRAP	3.68379e-56	0.401731	0.95	0.614	1.10514e-52
46	ENSSSCG00000004464	TENT5A	6.76699e-32	0.401104	1	0.846	2.0301e-28
47	ENSSSCG00000036213	FGF2	1.0283e-53	0.400821	0.955	0.545	3.08491e-50
48	ENSSSCG00000002868	PEPD	2.0309e-14	0.400053	0.772	0.571	6.09271e-11
49	ENSSSCG00000036488	KLF3	1.14704e-27	0.399123	0.931	0.628	3.44113e-24
50	ENSSSCG00000033894	LAMA2	5.77901e-44	0.398851	0.856	0.564	1.7337e-40
51	ENSSSCG00000005608	ANGPTL2	9.59728e-54	0.398846	0.946	0.51	2.87919e-50
52	ENSSSCG00000002444	FBLN5	6.73688e-54	0.397355	0.975	0.67	2.02106e-50
53	ENSSSCG00000030921	APOA1	1.29522e-39	0.397164	0.955	0.761	3.88566e-36
54	ENSSSCG00000025924	IGFBP5	3.99407e-54	0.396969	1	0.905	1.19822e-50
55	ENSSSCG00000003839	PLPP3	8.94975e-55	0.395165	1	0.905	2.68493e-51
56	ENSSSCG00000024685	GRIA2	3.73428e-52	0.39486	0.98	0.696	1.12028e-48
57	ENSSSCG00000037015	SESN3	1.48916e-31	0.39375	0.881	0.57	4.46748e-28
58	ENSSSCG00000017181	CYGB	6.37053e-59	0.393569	0.99	0.615	1.91116e-55
59	ENSSSCG00000005380	COL15A1	9.41456e-57	0.393529	0.96	0.554	2.82437e-53
60	ENSSSCG00000016634	CAV1	2.38668e-55	0.39203	1	0.872	7.16003e-52
61	ENSSSCG00000027466	PCOLCE	2.37159e-53	0.391714	1	0.934	7.11478e-50
62	ENSSSCG00000027480	KLF10	1.59792e-32	0.391648	0.985	0.566	4.79375e-29
63	ENSSSCG00000013302	CAT	1.77217e-32	0.391406	0.97	0.634	5.31651e-29
64	ENSSSCG00000006970	DLC1	6.34357e-48	0.390274	0.916	0.6	1.90307e-44
65	ENSSSCG00000000261	IGFBP6	2.05611e-55	0.389719	1	0.925	6.16833e-52
66	ENSSSCG00000032269	LIMA1	1.50415e-50	0.389497	0.975	0.659	4.51246e-47
67	ENSSSCG00000010959	NTRK2	6.93769e-49	0.388008	0.985	0.694	2.08131e-45
68	ENSSSCG00000009331	MEDAG	2.84755e-49	0.384513	0.876	0.448	8.54265e-46
69	ENSSSCG00000037582	F2RL2	1.15719e-55	0.383659	0.985	0.589	3.47158e-52
70	ENSSSCG00000028530	TMEM52	3.61102e-50	0.382882	0.975	0.62	1.08331e-46
71	ENSSSCG00000037697	MGP	1.50474e-57	0.382064	0.98	0.651	4.51422e-54
72	ENSSSCG00000036050	CD302	5.57108e-30	0.381491	0.99	0.766	1.67132e-26
73	ENSSSCG00000015324	GNG11	1.20259e-38	0.380944	0.995	0.773	3.60778e-35
74	ENSSSCG00000017818	SERPINF1	1.01426e-52	0.380349	1	0.921	3.04278e-49
75	ENSSSCG00000022506	COL6A1	8.65062e-50	0.379569	1	0.93	2.59518e-46
76	ENSSSCG00000000916	LUM	9.88219e-53	0.378898	1	0.914	2.96466e-49
77	ENSSSCG00000008727	MSX1	8.44309e-50	0.378319	0.97	0.618	2.53293e-46
78	ENSSSCG00000014871	TSKU	6.63824e-45	0.37716	0.896	0.576	1.99147e-41
79	ENSSSCG00000012680	GPC3	9.64297e-50	0.37697	0.97	0.619	2.89289e-46
80	ENSSSCG00000009865	TBX3	4.45442e-47	0.376841	0.916	0.572	1.33633e-43
81	ENSSSCG00000011453	ITIH4	5.47648e-49	0.376293	1	0.88	1.64294e-45
82	ENSSSCG00000038706	C1QC	5.22483e-10	0.376069	0.728	0.617	1.56745e-06
83	ENSSSCG00000024791	CD59	4.27724e-44	0.375853	0.847	0.485	1.28317e-40
84	ENSSSCG00000016035	COL5A2	2.38342e-52	0.375677	1	0.874	7.15026e-49
85	ENSSSCG00000017389	RAMP2	5.14798e-46	0.37558	1	0.766	1.54439e-42
86	ENSSSCG00000022429	KAZALD1	2.83998e-47	0.374098	0.891	0.495	8.51995e-44
87	ENSSSCG00000017607	TMEM100	6.58286e-56	0.373844	0.98	0.637	1.97486e-52
88	ENSSSCG00000040607	MAF	2.58535e-08	0.373352	0.609	0.467	7.75606e-05
89	ENSSSCG00000001773	TMED3	2.66855e-46	0.373115	0.975	0.583	8.00566e-43
90	ENSSSCG00000012318	MAGED1	5.6155e-46	0.37298	0.946	0.543	1.68465e-42
91	ENSSSCG00000009545	COL4A2	3.99757e-53	0.372175	1	0.873	1.19927e-49
92	ENSSSCG00000007170	CPXM1	1.90373e-52	0.372038	1	0.912	5.7112e-49
93	ENSSSCG00000015119	MFRP	6.6406e-48	0.371309	0.975	0.556	1.99218e-44
94	ENSSSCG00000039468	SERPINH1	3.51208e-55	0.370837	1	0.86	1.05362e-51
95	ENSSSCG00000035511	C1QTNF1	4.00805e-51	0.370794	1	0.88	1.20241e-47
96	ENSSSCG00000022301	EIF4EBP1	3.15881e-25	0.370644	0.861	0.511	9.47642e-22
97	ENSSSCG00000017422	FKBP10	1.5081e-43	0.370538	0.876	0.557	4.52431e-40
98	ENSSSCG00000012766	BGN	2.59603e-46	0.370137	1	0.867	7.7881e-43
99	ENSSSCG00000024312	ID4	2.9776e-47	0.370023	0.901	0.494	8.93281e-44
100	ENSSSCG00000035419	RARRES2	5.35481e-56	0.369837	1	0.849	1.60644e-52
101	ENSSSCG00000011299	CLEC3B	1.07985e-47	0.369405	0.985	0.659	3.23954e-44
102	ENSSSCG00000033591	CHD9	3.20136e-25	0.369282	0.881	0.566	9.60408e-22
103	ENSSSCG00000039568	SNAI2	6.5474e-56	0.369111	0.995	0.675	1.96422e-52
104	ENSSSCG00000017046	EBF1	2.32942e-51	0.367384	0.995	0.668	6.98826e-48
105	ENSSSCG00000005997	COL14A1	2.38258e-38	0.366735	1	0.83	7.14774e-35
106	ENSSSCG00000017306	ITGB3	1.8007e-45	0.366221	0.926	0.587	5.40209e-42
107	ENSSSCG00000000681	P3H3	3.31963e-42	0.36595	0.886	0.579	9.95888e-39
108	ENSSSCG00000006324	ALDH9A1	6.16285e-36	0.365625	0.995	0.78	1.84886e-32
109	ENSSSCG00000010322	ZNF503	6.19636e-40	0.364792	0.965	0.56	1.85891e-36
110	ENSSSCG00000011928	CCDC80	9.80034e-50	0.364126	1	0.891	2.9401e-46
111	ENSSSCG00000004470	HMGN3	3.24829e-42	0.364008	1	0.873	9.74487e-39
112	ENSSSCG00000015616	HSD11B1	1.4783e-35	0.363084	1	0.793	4.43491e-32
113	ENSSSCG00000012576	CHRDL1	9.26588e-51	0.36299	0.99	0.657	2.77977e-47
114	ENSSSCG00000010621	ADD3	7.21058e-55	0.362913	0.995	0.731	2.16318e-51
115	ENSSSCG00000016535	CALD1	1.25959e-52	0.362841	1	0.856	3.77876e-49
116	ENSSSCG00000016635	CAV2	4.45284e-47	0.362728	0.876	0.467	1.33585e-43
117	ENSSSCG00000017082	SPARC	1.72988e-50	0.362576	1	0.934	5.18963e-47
118	ENSSSCG00000003451	PDPN	4.0114e-52	0.362567	1	0.866	1.20342e-48
119	ENSSSCG00000014136	VCAN	1.55897e-44	0.362199	0.985	0.692	4.6769e-41
120	ENSSSCG00000026729	TMEM150C	1.40138e-50	0.362042	0.975	0.597	4.20414e-47
121	ENSSSCG00000011747	CLDN11	4.67857e-59	0.360539	0.99	0.727	1.40357e-55
122	ENSSSCG00000009668	CLU	1.46491e-52	0.360259	0.99	0.711	4.39472e-49
123	ENSSSCG00000024823	RCN3	6.04842e-51	0.35981	0.995	0.73	1.81453e-47
124	ENSSSCG00000037066	GADD45A	1.68712e-19	0.359595	0.99	0.639	5.06136e-16
125	ENSSSCG00000004651	GALK2	1.97817e-49	0.359163	0.99	0.72	5.9345e-46
126	ENSSSCG00000008397	EFEMP1	1.01893e-50	0.358911	0.97	0.659	3.0568e-47
127	ENSSSCG00000027124		3.03892e-37	0.358302	0.886	0.555	9.11676e-34
128	ENSSSCG00000012699	FHL1	1.79475e-37	0.358132	0.931	0.518	5.38425e-34
129	ENSSSCG00000040786	SPTBN1	4.90481e-48	0.358127	0.99	0.676	1.47144e-44
130	ENSSSCG00000035297	ISG12	9.33464e-50	0.358093	1	0.886	2.80039e-46
131	ENSSSCG00000015999	FKBP7	1.246e-48	0.356751	0.985	0.652	3.73801e-45
132	ENSSSCG00000007739	GUSB	1.4144e-11	0.356301	0.589	0.384	4.24321e-08
133	ENSSSCG00000032151	CPZ	2.01572e-50	0.355744	0.995	0.851	6.04716e-47
134	ENSSSCG00000011683	PCOLCE2	2.17697e-41	0.354851	0.856	0.552	6.53092e-38
135	ENSSSCG00000017300	MRC2	2.78455e-46	0.35482	0.975	0.622	8.35364e-43
136	ENSSSCG00000013742	NFIX	3.184e-44	0.354694	1	0.781	9.552e-41
137	ENSSSCG00000017498	PPP1R1B	6.54325e-45	0.354485	0.886	0.494	1.96298e-41
138	ENSSSCG00000015268	FMO1	8.90669e-47	0.354265	0.861	0.494	2.67201e-43
139	ENSSSCG00000002829	MMP2	1.65419e-45	0.35358	1	0.931	4.96257e-42
140	ENSSSCG00000029949	CD248	1.01868e-52	0.352745	1	0.857	3.05604e-49
141	ENSSSCG00000013318	RCN1	7.66287e-53	0.35237	1	0.869	2.29886e-49
142	ENSSSCG00000036724	CRYAB	3.84087e-43	0.352288	0.975	0.683	1.15226e-39
143	ENSSSCG00000009526	ITGBL1	8.84042e-52	0.350037	0.975	0.623	2.65213e-48
144	ENSSSCG00000005027	FRMD6	2.45232e-50	0.349878	0.99	0.657	7.35697e-47
145	ENSSSCG00000037016	ID1	4.46382e-45	0.349532	1	0.848	1.33915e-41
146	ENSSSCG00000032213	DBI	3.61803e-26	0.349341	1	0.829	1.08541e-22
147	ENSSSCG00000039548	PTGFR	1.25481e-40	0.349256	0.842	0.511	3.76444e-37
148	ENSSSCG00000014274	PDLIM4	2.0343e-43	0.349215	0.896	0.596	6.10289e-40
149	ENSSSCG00000038187	C1GALT1	6.17307e-32	0.348856	0.965	0.656	1.85192e-28
150	ENSSSCG00000027331	COL6A3	2.47192e-44	0.348677	1	0.901	7.41577e-41
151	ENSSSCG00000015205	HEPACAM	1.45005e-26	0.347152	0.856	0.517	4.35015e-23
152	ENSSSCG00000014336	EGR1	1.25849e-21	0.347075	0.995	0.696	3.77547e-18
153	ENSSSCG00000003603	COL16A1	6.78618e-49	0.346498	0.995	0.689	2.03585e-45
154	ENSSSCG00000024009	CAMK2N1	8.49182e-44	0.345886	0.985	0.652	2.54755e-40
155	ENSSSCG00000008372	EHBP1	6.05012e-37	0.345796	0.777	0.429	1.81504e-33
156	ENSSSCG00000014840	P4HA3	2.16901e-40	0.3456	0.97	0.606	6.50702e-37
157	ENSSSCG00000011022	SVIL	5.43787e-38	0.345423	0.886	0.601	1.63136e-34
158	ENSSSCG00000040162	NUPR1	3.82752e-40	0.345274	1	0.929	1.14826e-36
159	ENSSSCG00000006911	TGFBR3	4.93611e-41	0.344997	0.99	0.67	1.48083e-37
160	ENSSSCG00000027114	PODN	1.97064e-41	0.344187	0.906	0.548	5.91192e-38
161	ENSSSCG00000034607	OGN	1.47623e-45	0.343382	0.99	0.679	4.4287e-42
162	ENSSSCG00000009222	SPARCL1	1.42245e-54	0.343373	0.99	0.666	4.26736e-51
163	ENSSSCG00000009631	PEBP4	4.78617e-40	0.343211	0.832	0.508	1.43585e-36
164	ENSSSCG00000030241	TSC22D3	3.98356e-23	0.343007	1	0.766	1.19507e-19
165	ENSSSCG00000013393	SPON1	1.60417e-44	0.342336	0.99	0.716	4.81252e-41
166	ENSSSCG00000010816	TGFB2	2.85334e-51	0.342137	0.985	0.682	8.56001e-48
167	ENSSSCG00000011831	APOD	2.49221e-46	0.341904	1	0.956	7.47662e-43
168	ENSSSCG00000035293	IGF2	1.09305e-43	0.341712	0.975	0.729	3.27914e-40
169	ENSSSCG00000024669	NBL1	6.79648e-46	0.34151	0.985	0.652	2.03894e-42
170	ENSSSCG00000007085	DSTN	1.56629e-42	0.341175	0.985	0.618	4.69887e-39
171	ENSSSCG00000017256	ABCA6	6.7963e-37	0.33979	0.995	0.73	2.03889e-33
172	ENSSSCG00000010756	MGMT	8.76024e-27	0.339234	0.916	0.587	2.62807e-23
173	ENSSSCG00000031538	RNASE4	2.83167e-28	0.338631	0.965	0.615	8.49502e-25
174	ENSSSCG00000016522	PTN	1.09622e-56	0.338336	0.995	0.748	3.28865e-53
175	ENSSSCG00000010703	HTRA1	1.01743e-39	0.337727	1	0.898	3.0523e-36
176	ENSSSCG00000029886	LYVE1	1.46619e-19	0.337289	0.708	0.367	4.39856e-16
177	ENSSSCG00000036452	LRRC17	1.66599e-42	0.337219	0.99	0.756	4.99796e-39
178	ENSSSCG00000008073	OMD	4.5964e-50	0.33705	1	0.776	1.37892e-46
179	ENSSSCG00000000368	MMP19	2.57312e-36	0.336646	0.876	0.5	7.71937e-33
180	ENSSSCG00000034449	RSRP1	5.78635e-15	0.336527	0.995	0.759	1.73591e-11
181	ENSSSCG00000038384	COX4I2	2.45095e-50	0.336237	0.99	0.727	7.35285e-47
182	ENSSSCG00000016754	AEBP1	1.98489e-41	0.335951	1	0.877	5.95468e-38
183	ENSSSCG00000014232	LOX	3.71784e-40	0.335846	0.98	0.612	1.11535e-36
184	ENSSSCG00000000010	FBLN1	7.49736e-51	0.335833	1	0.838	2.24921e-47
185	ENSSSCG00000033608	LOXL2	6.29261e-48	0.335555	0.985	0.667	1.88778e-44
186	ENSSSCG00000004570	TPM1	1.77828e-45	0.335102	0.99	0.705	5.33484e-42
187	ENSSSCG00000036438	GPX3	9.51315e-44	0.335044	0.985	0.723	2.85395e-40
188	ENSSSCG00000026517	CALML4	4.27633e-10	0.335018	0.53	0.348	1.2829e-06
189	ENSSSCG00000023498	HSPB6	1.73598e-34	0.334943	0.99	0.666	5.20794e-31
190	ENSSSCG00000007463	PTGIS	9.3958e-38	0.333375	0.807	0.501	2.81874e-34
191	ENSSSCG00000036814	CLEC11A	1.21515e-41	0.33277	0.98	0.689	3.64545e-38
192	ENSSSCG00000002254	NR2F2	2.63027e-36	0.332744	0.777	0.443	7.89081e-33
193	ENSSSCG00000033760	LTBP4	1.21096e-51	0.332649	0.985	0.73	3.63289e-48
194	ENSSSCG00000004012	THBS2	1.12972e-28	0.332463	0.847	0.515	3.38916e-25
195	ENSSSCG00000013030	PRDX5	4.75631e-26	0.331446	0.995	0.773	1.42689e-22
196	ENSSSCG00000006988	PDGFRL	4.03686e-46	0.331362	0.99	0.691	1.21106e-42
197	ENSSSCG00000025561	VASN	1.66735e-44	0.330792	0.98	0.642	5.00205e-41
198	ENSSSCG00000013579	CD209	4.54312e-08	0.329758	0.693	0.551	0.000136294
199	ENSSSCG00000000660	A2M	8.5716e-42	0.329272	0.851	0.481	2.57148e-38
200	ENSSSCG00000022236	FOLR3	1.5563e-34	0.329232	1	0.996	4.66891e-31
201	ENSSSCG00000013181	SERPING1	4.82758e-43	0.328754	1	0.976	1.44827e-39
202	ENSSSCG00000039426	FSTL1	3.28996e-47	0.327943	1	0.88	9.86989e-44
203	ENSSSCG00000029781	SELENOM	4.35864e-47	0.327536	0.995	0.843	1.30759e-43
204	ENSSSCG00000034937	SH3BGRL3	1.48241e-29	0.327418	1	0.96	4.44722e-26
205	ENSSSCG00000003351	MMP23B	2.75034e-47	0.327377	1	0.763	8.25102e-44
206	ENSSSCG00000025531	SSPN	1.82629e-36	0.327303	0.782	0.439	5.47888e-33
207	ENSSSCG00000006083	LAPTM4B	2.15912e-43	0.327192	0.995	0.844	6.47736e-40
208	ENSSSCG00000035066	MYOC	2.38509e-51	0.326989	0.98	0.654	7.15526e-48
209	ENSSSCG00000003479	MFAP2	8.83805e-46	0.32688	0.99	0.689	2.65141e-42
210	ENSSSCG00000028814	SOD3	1.2494e-47	0.325597	1	0.765	3.7482e-44
211	ENSSSCG00000021557		4.04902e-46	0.325094	0.995	0.729	1.21471e-42
212	ENSSSCG00000014633	CAVIN3	3.7056e-45	0.325077	1	0.835	1.11168e-41
213	ENSSSCG00000040631	LPL	5.26592e-45	0.325066	0.995	0.768	1.57978e-41
214	ENSSSCG00000006646	ARNT	5.09954e-36	0.323232	1	0.873	1.52986e-32
215	ENSSSCG00000011695	AGTR1	4.27279e-33	0.322109	0.782	0.456	1.28184e-29
216	ENSSSCG00000028355	ACTG1	4.8277e-41	0.321995	1	0.989	1.44831e-37
217	ENSSSCG00000015814	TACC1	1.02073e-18	0.321787	0.936	0.586	3.06219e-15
218	ENSSSCG00000016974	MAP1B	1.19971e-48	0.320899	0.995	0.692	3.59912e-45
219	ENSSSCG00000004425	LAMA4	2.08778e-37	0.320802	0.797	0.47	6.26333e-34
220	ENSSSCG00000013599	ANGPTL4	6.27173e-40	0.320029	1	0.916	1.88152e-36
221	ENSSSCG00000004390	SESN1	6.41677e-27	0.319437	0.683	0.449	1.92503e-23
222	ENSSSCG00000024388	BNIP3	1.02673e-25	0.318918	0.97	0.662	3.0802e-22
223	ENSSSCG00000026113	ZBTB20	2.94017e-32	0.31852	0.99	0.646	8.8205e-29
224	ENSSSCG00000031640		6.63339e-08	0.318157	0.772	0.635	0.000199002
225	ENSSSCG00000030150	UGDH	5.8393e-34	0.317807	0.985	0.688	1.75179e-30
226	ENSSSCG00000010219	ARID5B	8.62884e-39	0.317709	0.99	0.697	2.58865e-35
227	ENSSSCG00000015815	FGFR1	1.86241e-30	0.31672	0.99	0.747	5.58723e-27
228	ENSSSCG00000010966	CCL19	9.38543e-46	0.316253	0.985	0.701	2.81563e-42
229	ENSSSCG00000002013	DHRS4	1.82013e-36	0.315794	0.98	0.706	5.4604e-33
230	ENSSSCG00000026006	KLF13	5.79125e-31	0.315566	0.817	0.531	1.73737e-27
231	ENSSSCG00000022741	PDGFRB	2.88321e-43	0.315244	1	0.76	8.64963e-40
232	ENSSSCG00000002669	CRISPLD2	3.07981e-46	0.315023	1	0.835	9.23944e-43
233	ENSSSCG00000012026	ADAMTS1	2.06569e-39	0.314812	0.965	0.611	6.19708e-36
234	ENSSSCG00000001849	ANPEP	4.77673e-38	0.314084	0.985	0.699	1.43302e-34
235	ENSSSCG00000014310	CXCL14	4.93684e-45	0.313932	0.98	0.659	1.48105e-41
236	ENSSSCG00000006940	CCN1	1.51838e-39	0.313121	0.995	0.788	4.55513e-36
237	ENSSSCG00000000857	IGF1	3.74141e-27	0.31228	1	0.763	1.12242e-23
238	ENSSSCG00000013849	TPM4	1.36879e-28	0.312211	1	0.894	4.10638e-25
239	ENSSSCG00000003816	ATG4C	9.7541e-19	0.311114	0.609	0.344	2.92623e-15
240	ENSSSCG00000031503	PRRX1	6.55763e-43	0.310857	0.985	0.722	1.96729e-39
241	ENSSSCG00000013667	COL5A3	1.87889e-47	0.310291	1	0.75	5.63667e-44
242	ENSSSCG00000004121	FBXO30	4.46298e-29	0.309583	0.955	0.598	1.33889e-25
243	ENSSSCG00000008913	IGFBP7	2.18336e-39	0.309309	1	0.955	6.55007e-36
244	ENSSSCG00000011147	AKR1C1	1.1197e-31	0.30897	0.802	0.545	3.3591e-28
245	ENSSSCG00000032330	THY1	8.1769e-41	0.308904	0.995	0.727	2.45307e-37
246	ENSSSCG00000014012	GFPT2	1.941e-48	0.308823	0.99	0.745	5.823e-45
247	ENSSSCG00000023333	FCN2	1.83478e-51	0.307458	1	0.829	5.50434e-48
248	ENSSSCG00000014149	MEF2C	5.08662e-10	0.306725	0.698	0.554	1.52598e-06
249	ENSSSCG00000020915	P4HA2	4.39629e-36	0.305148	0.99	0.719	1.31889e-32
250	ENSSSCG00000015555	LAMC1	2.46986e-39	0.303892	0.985	0.699	7.40959e-36
251	ENSSSCG00000039862	TRIB3	2.02782e-40	0.303855	0.985	0.66	6.08345e-37
252	ENSSSCG00000028549	ECM2	4.16474e-45	0.303841	1	0.831	1.24942e-41
253	ENSSSCG00000014921	PRSS23	1.896e-25	0.30363	0.916	0.635	5.68799e-22
254	ENSSSCG00000006325	MGST3	2.8094e-25	0.302771	0.985	0.686	8.4282e-22
255	ENSSSCG00000004241	GJA1	7.63224e-49	0.302758	1	0.765	2.28967e-45
256	ENSSSCG00000024692	RRBP1	1.02083e-27	0.301777	1	0.914	3.06248e-24
257	ENSSSCG00000009361	POSTN	9.63932e-40	0.30095	0.995	0.777	2.8918e-36
258	ENSSSCG00000012317	GSPT2	2.28153e-38	0.300298	0.99	0.709	6.84459e-35
259	ENSSSCG00000006105	GEM	1.30789e-42	0.300194	1	0.748	3.92367e-39
260	ENSSSCG00000037832	PMP22	1.23193e-25	0.298342	1	0.775	3.69578e-22
261	ENSSSCG00000008772	RELL1	5.26559e-18	0.298306	0.975	0.684	1.57968e-14
262	ENSSSCG00000011859	HEG1	4.22045e-33	0.297418	0.822	0.482	1.26614e-29
263	ENSSSCG00000001499	DST	4.71168e-27	0.296397	0.782	0.506	1.41351e-23
264	ENSSSCG00000022804	RHOJ	2.14971e-35	0.296134	0.762	0.407	6.44914e-32
265	ENSSSCG00000016916	IL6ST	2.71752e-29	0.295974	1	0.857	8.15255e-26
266	ENSSSCG00000016322	ACKR3	2.20553e-38	0.294622	0.757	0.34	6.61658e-35
267	ENSSSCG00000016034	COL3A1	1.41819e-44	0.293397	1	0.984	4.25458e-41
268	ENSSSCG00000011234	CMTM7	1.93915e-16	0.293039	0.658	0.417	5.81745e-13
269	ENSSSCG00000031866	TIMP3	1.1548e-36	0.292919	0.99	0.703	3.46439e-33
270	ENSSSCG00000001427		5.11141e-40	0.292688	1	0.811	1.53342e-36
271	ENSSSCG00000006995	ASAH1	8.17239e-08	0.291288	0.663	0.526	0.000245172
272	ENSSSCG00000000915	DCN	9.42929e-39	0.291018	1	0.972	2.82879e-35
273	ENSSSCG00000031292		1.22083e-32	0.289602	0.757	0.538	3.6625e-29
274	ENSSSCG00000006472	CRABP2	4.59968e-43	0.287625	1	0.804	1.3799e-39
275	ENSSSCG00000011727	PTX3	1.81938e-35	0.284769	0.99	0.751	5.45814e-32
276	ENSSSCG00000034570	IFI6	3.72439e-15	0.282347	1	0.973	1.11732e-11
277	ENSSSCG00000015083	FXYD6	2.82707e-10	0.280744	0.698	0.525	8.48121e-07
278	ENSSSCG00000003088	APOE	1.76396e-40	0.278668	1	0.98	5.29189e-37
279	ENSSSCG00000026084	SLC49A3	3.26529e-10	0.278594	0.817	0.647	9.79587e-07
280	ENSSSCG00000033703	FAM111A	1.39508e-23	0.278267	0.946	0.642	4.18523e-20
281	ENSSSCG00000005078	DAAM1	2.64118e-23	0.278098	0.728	0.482	7.92354e-20
282	ENSSSCG00000037900	CCND1	2.06927e-20	0.277914	0.748	0.437	6.2078e-17
283	ENSSSCG00000034841	RGS19	3.68729e-10	0.277766	0.743	0.567	1.10619e-06
284	ENSSSCG00000017245	CDC42EP4	1.40565e-26	0.275981	0.881	0.5	4.21694e-23
285	ENSSSCG00000007586	FSCN1	1.94046e-32	0.275112	0.891	0.583	5.82137e-29
286	ENSSSCG00000016878	FGF10	2.13221e-34	0.274215	0.757	0.423	6.39664e-31
287	ENSSSCG00000000107	CSNK1E	2.50178e-18	0.274119	0.985	0.667	7.50535e-15
288	ENSSSCG00000040793	CTSD	1.18911e-11	0.27244	0.99	0.746	3.56734e-08
289	ENSSSCG00000012434	ATRX	2.92985e-15	0.271411	0.975	0.659	8.78955e-12
290	ENSSSCG00000024555	ING2	8.93823e-19	0.269914	0.861	0.59	2.68147e-15
291	ENSSSCG00000015322	TFPI2	3.89609e-39	0.26773	1	0.897	1.16883e-35
292	ENSSSCG00000033844	CYP1B1	9.78579e-38	0.265338	0.787	0.419	2.93574e-34
293	ENSSSCG00000022309	GPR34	5.44582e-27	0.265263	0.752	0.405	1.63374e-23
294	ENSSSCG00000012371	AR	7.4522e-27	0.264857	0.708	0.424	2.23566e-23
295	ENSSSCG00000012126	GPM6B	3.69433e-20	0.26485	0.738	0.475	1.1083e-16
296	ENSSSCG00000004403	CDC40	4.97291e-18	0.264355	0.926	0.615	1.49187e-14
297	ENSSSCG00000013418	CFD	4.84366e-42	0.264266	1	1	1.4531e-38
298	ENSSSCG00000024043	ADAMTS2	6.46374e-28	0.263858	0.723	0.406	1.93912e-24
299	ENSSSCG00000006359	ADAMTS4	6.22919e-35	0.26253	0.995	0.833	1.86876e-31
300	ENSSSCG00000034284		8.81341e-15	0.261406	0.787	0.574	2.64402e-11
301	ENSSSCG00000011102	NRP1	1.38382e-14	0.259835	0.98	0.742	4.15147e-11
302	ENSSSCG00000005437	KLF4	1.34565e-14	0.259458	1	0.936	4.03696e-11
303	ENSSSCG00000025344	PHC2	1.70576e-24	0.259371	0.926	0.641	5.11729e-21
304	ENSSSCG00000004123	UTRN	8.78664e-23	0.2593	0.777	0.492	2.63599e-19
305	ENSSSCG00000022447	F3	4.27366e-37	0.25849	1	0.806	1.2821e-33
306	ENSSSCG00000004789	THBS1	1.60142e-30	0.257173	0.98	0.655	4.80425e-27
307	ENSSSCG00000025049	CYBRD1	1.85058e-14	0.255696	0.931	0.64	5.55175e-11
308	ENSSSCG00000013100		5.58301e-18	0.2544	0.752	0.462	1.6749e-14
309	ENSSSCG00000012649	SMARCA1	2.32839e-22	0.253723	0.743	0.488	6.98516e-19
310	ENSSSCG00000027157	SLC40A1	2.10296e-15	0.253524	0.569	0.322	6.30887e-12
311	ENSSSCG00000008555	CGREF1	5.07053e-42	0.251083	0.757	0.444	1.52116e-38
312	ENSSSCG00000026585	PROCR	3.30559e-32	0.251062	0.713	0.348	9.91676e-29
313	ENSSSCG00000030326	TCP11L1	1.24181e-07	-0.250494	0.53	0.592	0.000372544
314	ENSSSCG00000039267	ATP6V0B	2.65525e-23	-0.250903	1	0.993	7.96575e-20
315	ENSSSCG00000010952		2.28996e-16	-0.251571	0.351	0.705	6.86988e-13
316	ENSSSCG00000005122	TEK	1.01835e-08	-0.25158	0.436	0.531	3.05504e-05
317	ENSSSCG00000014217	FEM1C	7.1774e-20	-0.251825	0.248	0.542	2.15322e-16
318	ENSSSCG00000005385	NR4A3	1.15989e-06	-0.253411	0.97	0.819	0.00347966
319	ENSSSCG00000028092	GNG2	1.25295e-09	-0.254367	0.51	0.697	3.75886e-06
320	ENSSSCG00000006481	GPATCH4	1.81527e-11	-0.254871	0.297	0.482	5.44582e-08
321	ENSSSCG00000000036	PACSIN2	1.27168e-09	-0.256008	0.515	0.636	3.81505e-06
322	ENSSSCG00000037591	AMMECR1	1.48674e-09	-0.256928	0.307	0.497	4.46023e-06
323	ENSSSCG00000016056	GLS	2.61671e-21	-0.259616	1	0.962	7.85012e-18
324	ENSSSCG00000003670	RLF	2.92709e-10	-0.260043	0.426	0.567	8.78127e-07
325	ENSSSCG00000012029	BACH1	1.2996e-16	-0.260135	0.995	0.931	3.89881e-13
326	ENSSSCG00000016291	GIGYF2	1.50124e-08	-0.261886	0.421	0.547	4.50372e-05
327	ENSSSCG00000021259	CDA	3.7193e-09	-0.263629	0.129	0.354	1.11579e-05
328	ENSSSCG00000016998	NPM1	4.55416e-45	-0.264431	1	1	1.36625e-41
329	ENSSSCG00000030253	NOL9	5.27066e-07	-0.266265	0.421	0.542	0.0015812
330	ENSSSCG00000032583	SRSF5	2.53291e-17	-0.266842	0.955	0.931	7.59872e-14
331	ENSSSCG00000016817	TARS1	1.07675e-06	-0.269696	0.47	0.558	0.00323026
332	ENSSSCG00000020705	MAP3K8	1.55205e-14	-0.270087	0.985	0.875	4.65615e-11
333	ENSSSCG00000030502	CEP170	6.37976e-06	-0.271423	0.569	0.661	0.0191393
334	ENSSSCG00000009793	CLIP1	5.00138e-06	-0.27143	0.535	0.602	0.0150041
335	ENSSSCG00000035366	MFHAS1	9.34814e-14	-0.271608	0.218	0.465	2.80444e-10
336	ENSSSCG00000037910	DUSP6	7.17068e-07	-0.272256	0.901	0.788	0.0021512
337	ENSSSCG00000012853	IRF7	1.65474e-15	-0.272754	0.233	0.519	4.96423e-12
338	ENSSSCG00000021038	NRIP1	9.09988e-07	-0.273707	0.54	0.611	0.00272996
339	ENSSSCG00000001695	VEGFA	6.24167e-13	-0.274621	0.995	0.914	1.8725e-09
340	ENSSSCG00000009395	SETDB2	5.05114e-20	-0.274692	0.243	0.531	1.51534e-16
341	ENSSSCG00000040185	TFAM	1.48209e-11	-0.275771	0.426	0.592	4.44626e-08
342	ENSSSCG00000004971	TLE3	9.93309e-14	-0.275811	0.332	0.558	2.97993e-10
343	ENSSSCG00000022404	SLC3A2	1.25754e-21	-0.275892	1	0.964	3.77263e-18
344	ENSSSCG00000006736	CD2	2.63544e-24	-0.277035	0.386	0.63	7.90632e-21
345	ENSSSCG00000002041	SLC7A7	5.80693e-07	-0.277272	0.366	0.516	0.00174208
346	ENSSSCG00000030300	MT-2B	3.97635e-08	-0.277342	0.297	0.479	0.00011929
347	ENSSSCG00000010772	ADAM8	3.68079e-08	-0.279176	0.371	0.546	0.000110424
348	ENSSSCG00000007874	ABCC1	1.49218e-10	-0.2801	0.337	0.54	4.47655e-07
349	ENSSSCG00000015480	PRRC2C	9.56633e-28	-0.280133	1	0.991	2.8699e-24
350	ENSSSCG00000021738	PTPN2	1.33785e-07	-0.28109	0.53	0.659	0.000401354
351	ENSSSCG00000008467	EML4	2.23008e-09	-0.284277	0.431	0.596	6.69025e-06
352	ENSSSCG00000000647	OLR1	1.37251e-13	-0.285015	0.248	0.536	4.11752e-10
353	ENSSSCG00000015071	SIK3	3.02191e-14	-0.285031	0.371	0.575	9.06574e-11
354	ENSSSCG00000011579	PPARG	3.62626e-07	-0.286565	0.579	0.611	0.00108788
355	ENSSSCG00000005518	GGTA1	4.10082e-09	-0.28662	0.698	0.856	1.23024e-05
356	ENSSSCG00000014578	DENND5A	4.56127e-08	-0.287539	0.495	0.63	0.000136838
357	ENSSSCG00000012201	TASL	5.86403e-10	-0.289372	0.342	0.511	1.75921e-06
358	ENSSSCG00000008164	MAP4K4	3.02316e-10	-0.289575	0.96	0.855	9.06949e-07
359	ENSSSCG00000016266	CAB39	5.98472e-11	-0.291545	0.545	0.702	1.79542e-07
360	ENSSSCG00000000068	EP300	6.11407e-06	-0.291933	0.515	0.575	0.0183422
361	ENSSSCG00000010176	C1orf131	1.18752e-06	-0.293058	0.505	0.59	0.00356257
362	ENSSSCG00000012996	CDC42EP2	8.78117e-08	-0.293339	0.45	0.532	0.000263435
363	ENSSSCG00000015504	CACYBP	3.887e-19	-0.29342	0.99	0.948	1.1661e-15
364	ENSSSCG00000008773	PGM2	1.73917e-06	-0.294128	0.51	0.573	0.0052175
365	ENSSSCG00000022940	G3BP2	1.83953e-10	-0.295774	0.619	0.747	5.51858e-07
366	ENSSSCG00000023362	RHBDF2	1.93927e-15	-0.29592	0.272	0.557	5.81781e-12
367	ENSSSCG00000011570	IRAK2	2.17687e-12	-0.298645	0.238	0.489	6.5306e-09
368	ENSSSCG00000024916	DHX36	4.55244e-13	-0.299221	0.416	0.618	1.36573e-09
369	ENSSSCG00000032381	LITAF	5.65575e-16	-0.300113	0.911	0.876	1.69673e-12
370	ENSSSCG00000031456	ARL5B	6.16285e-10	-0.301024	0.965	0.851	1.84886e-06
371	ENSSSCG00000017795	NSRP1	4.63832e-20	-0.301852	0.312	0.64	1.3915e-16
372	ENSSSCG00000030484	AHR	2.90849e-21	-0.30193	0.361	0.687	8.72546e-18
373	ENSSSCG00000031888	DDIT4	3.00279e-12	-0.302225	0.97	0.918	9.00838e-09
374	ENSSSCG00000010054	ADORA2A	7.15317e-11	-0.302693	0.267	0.518	2.14595e-07
375	ENSSSCG00000021343	ZEB2	1.57433e-16	-0.303001	0.975	0.93	4.723e-13
376	ENSSSCG00000022300	MAT2A	6.59611e-35	-0.306888	1	0.996	1.97883e-31
377	ENSSSCG00000033524	KRR1	1.63241e-16	-0.307321	0.347	0.575	4.89724e-13
378	ENSSSCG00000028947	PELI1	6.21861e-15	-0.308357	0.97	0.878	1.86558e-11
379	ENSSSCG00000005466	PTBP3	3.48624e-11	-0.308437	0.5	0.698	1.04587e-07
380	ENSSSCG00000028840	EZH2	1.97754e-06	-0.309491	0.47	0.532	0.00593261
381	ENSSSCG00000021478	CWC25	3.46947e-23	-0.309547	0.347	0.636	1.04084e-19
382	ENSSSCG00000012642	STAG2	1.24647e-10	-0.310072	0.649	0.766	3.73941e-07
383	ENSSSCG00000008966	PARM1	4.99078e-11	-0.31076	0.455	0.606	1.49724e-07
384	ENSSSCG00000027426	BCL3	6.08013e-23	-0.310955	0.347	0.621	1.82404e-19
385	ENSSSCG00000036224		8.69263e-13	-0.31102	0.228	0.468	2.60779e-09
386	ENSSSCG00000032135		1.16089e-18	-0.311129	0.376	0.613	3.48267e-15
387	ENSSSCG00000000502	CNOT2	1.00042e-05	-0.312869	0.653	0.663	0.0300126
388	ENSSSCG00000036524		2.63334e-18	-0.313157	0.238	0.519	7.90003e-15
389	ENSSSCG00000011592	PLXND1	4.11051e-17	-0.313181	0.317	0.606	1.23315e-13
390	ENSSSCG00000015710	ACTR3	5.02219e-29	-0.314954	0.995	0.985	1.50666e-25
391	ENSSSCG00000039909	ERN1	8.55681e-19	-0.315098	0.188	0.504	2.56704e-15
392	ENSSSCG00000017466	CCR7	2.6778e-10	-0.315715	0.446	0.541	8.03341e-07
393	ENSSSCG00000021933	CLEC5A	3.99824e-24	-0.316138	0.099	0.507	1.19947e-20
394	ENSSSCG00000014016	SQSTM1	1.34201e-37	-0.316513	1	0.992	4.02604e-34
395	ENSSSCG00000010755	PTPRE	2.02716e-09	-0.316591	0.589	0.655	6.08147e-06
396	ENSSSCG00000006206	SGK3	8.55871e-42	-0.31682	0.203	0.663	2.56761e-38
397	ENSSSCG00000035690	SFPQ	4.96581e-57	-0.316869	1	1	1.48974e-53
398	ENSSSCG00000025820	SLC15A4	6.06183e-21	-0.317133	0.243	0.568	1.81855e-17
399	ENSSSCG00000033577	MED30	5.42582e-36	-0.319188	0.129	0.541	1.62775e-32
400	ENSSSCG00000000633	YBX3	2.64033e-46	-0.319346	1	1	7.92099e-43
401	ENSSSCG00000005950	PHF20L1	7.07665e-23	-0.319478	0.287	0.617	2.12299e-19
402	ENSSSCG00000028466	UTP3	5.05475e-07	-0.320759	0.51	0.595	0.00151642
403	ENSSSCG00000004050	WTAP	1.03553e-29	-0.321381	1	0.971	3.10659e-26
404	ENSSSCG00000039580	FOXJ2	2.53795e-30	-0.321432	0.233	0.595	7.61384e-27
405	ENSSSCG00000010226	JMJD1C	1.6477e-30	-0.322543	1	0.987	4.9431e-27
406	ENSSSCG00000026430	DDX3X	2.41035e-37	-0.322684	1	0.993	7.23105e-34
407	ENSSSCG00000027357	CSTB	8.31326e-41	-0.324256	1	1	2.49398e-37
408	ENSSSCG00000009414	ZC3H13	1.07393e-09	-0.32451	0.51	0.659	3.22179e-06
409	ENSSSCG00000007007	IDO1	2.14655e-09	-0.324684	0.178	0.462	6.43964e-06
410	ENSSSCG00000029082	KMT2E	2.75895e-28	-0.326198	0.99	0.964	8.27685e-25
411	ENSSSCG00000008648	RSAD2	3.84068e-35	-0.327634	0.302	0.626	1.15221e-31
412	ENSSSCG00000038423	GLA	8.98878e-17	-0.329019	0.946	0.875	2.69663e-13
413	ENSSSCG00000008963	AREG	3.30955e-08	-0.331823	0.342	0.484	9.92865e-05
414	ENSSSCG00000029203	TOX4	6.66741e-26	-0.331847	0.921	0.91	2.00022e-22
415	ENSSSCG00000007469	PTPN1	8.27274e-21	-0.331949	0.995	0.938	2.48182e-17
416	ENSSSCG00000016494	BRAF	8.95927e-14	-0.332723	0.332	0.527	2.68778e-10
417	ENSSSCG00000016577	ATP6V1F	8.48471e-21	-0.334459	0.96	0.922	2.54541e-17
418	ENSSSCG00000005247	TJP2	2.33882e-08	-0.335777	0.342	0.498	7.01646e-05
419	ENSSSCG00000012997	POLA2	2.97563e-06	-0.336501	0.599	0.623	0.0089269
420	ENSSSCG00000012639	THOC2	5.59044e-15	-0.337426	0.361	0.614	1.67713e-11
421	ENSSSCG00000031103	TBK1	1.8004e-19	-0.339753	0.337	0.583	5.40121e-16
422	ENSSSCG00000009881	OAS2	2.14704e-15	-0.343544	0.584	0.665	6.44113e-12
423	ENSSSCG00000004058	EZR	5.14098e-14	-0.343739	0.782	0.804	1.54229e-10
424	ENSSSCG00000038767	MBP	2.39931e-07	-0.344773	0.644	0.644	0.000719793
425	ENSSSCG00000034395	CREB1	3.23824e-15	-0.345108	0.223	0.497	9.71471e-12
426	ENSSSCG00000006296	ATP1B1	1.17323e-08	-0.347057	0.53	0.657	3.51968e-05
427	ENSSSCG00000014277	IRF1	5.18146e-06	-0.347916	0.782	0.71	0.0155444
428	ENSSSCG00000013233	CELF1	1.19804e-17	-0.349094	0.223	0.534	3.59412e-14
429	ENSSSCG00000014168	ELL2	6.42572e-31	-0.35195	1	0.976	1.92772e-27
430	ENSSSCG00000012202	GK	3.44531e-22	-0.352211	0.307	0.566	1.03359e-18
431	ENSSSCG00000024439	PTGER4	1.62093e-14	-0.352971	0.391	0.659	4.86278e-11
432	ENSSSCG00000006250	LYN	5.73859e-17	-0.353155	0.624	0.813	1.72158e-13
433	ENSSSCG00000016175	MREG	1.11246e-05	-0.353224	0.455	0.505	0.0333738
434	ENSSSCG00000001564	SRSF3	2.04381e-12	-0.353439	0.426	0.658	6.13144e-09
435	ENSSSCG00000034980	IRF8	6.00506e-14	-0.354423	0.594	0.834	1.80152e-10
436	ENSSSCG00000015617	G0S2	8.52327e-12	-0.354941	0.317	0.518	2.55698e-08
437	ENSSSCG00000008748	LCORL	8.08315e-15	-0.355729	0.495	0.689	2.42494e-11
438	ENSSSCG00000030548	HERC5	2.39379e-30	-0.356138	0.342	0.64	7.18137e-27
439	ENSSSCG00000008645	ID2	1.06402e-30	-0.356612	1	0.991	3.19206e-27
440	ENSSSCG00000011672	RASA2	1.13587e-18	-0.357988	0.416	0.66	3.4076e-15
441	ENSSSCG00000017667	PTRH2	2.55906e-07	-0.358147	0.525	0.587	0.000767718
442	ENSSSCG00000038189	SMCR8	2.48179e-06	-0.359691	0.515	0.576	0.00744537
443	ENSSSCG00000022534	ZNF644	2.55202e-20	-0.360419	0.257	0.581	7.65607e-17
444	ENSSSCG00000005208	RIC1	4.92215e-09	-0.360532	0.401	0.538	1.47665e-05
445	ENSSSCG00000037598	SNX10	2.13738e-06	-0.360795	0.569	0.655	0.00641215
446	ENSSSCG00000008496	EIF2AK2	7.7251e-17	-0.363721	0.342	0.609	2.31753e-13
447	ENSSSCG00000015014	ZC3H12C	1.67145e-09	-0.364009	0.5	0.569	5.01436e-06
448	ENSSSCG00000012583	ACSL4	4.0437e-28	-0.364102	0.995	0.977	1.21311e-24
449	ENSSSCG00000024563	CEP83	4.18338e-13	-0.364701	0.55	0.62	1.25501e-09
450	ENSSSCG00000021464	SOAT1	1.20184e-07	-0.364912	0.361	0.504	0.000360553
451	ENSSSCG00000023377	EMP3	2.18806e-43	-0.36637	1	0.999	6.56419e-40
452	ENSSSCG00000008796	RBM47	1.23669e-10	-0.367085	0.411	0.591	3.71006e-07
453	ENSSSCG00000012890	TCIRG1	1.90443e-17	-0.370208	0.505	0.67	5.7133e-14
454	ENSSSCG00000007077	ESF1	6.63716e-16	-0.371947	0.446	0.68	1.99115e-12
455	ENSSSCG00000026383	NRP2	3.68136e-13	-0.373254	0.495	0.615	1.10441e-09
456	ENSSSCG00000005503	TLR4	2.0852e-17	-0.373497	0.426	0.697	6.25561e-14
457	ENSSSCG00000028602	GTPBP4	1.83947e-12	-0.374161	0.51	0.652	5.51842e-09
458	ENSSSCG00000003771	FUBP1	1.48237e-12	-0.37425	0.574	0.7	4.44712e-09
459	ENSSSCG00000015567	NIBAN1	3.41288e-08	-0.375904	0.535	0.668	0.000102386
460	ENSSSCG00000035410	IWS1	1.58873e-14	-0.378053	0.376	0.599	4.76619e-11
461	ENSSSCG00000036352	RAB7B	6.64503e-08	-0.37807	0.465	0.546	0.000199351
462	ENSSSCG00000036083	PCGF5	7.02794e-17	-0.379797	0.406	0.619	2.10838e-13
463	ENSSSCG00000006054	ATP6V1C1	8.60723e-13	-0.381758	0.46	0.652	2.58217e-09
464	ENSSSCG00000025644		1.81674e-15	-0.382669	0.46	0.712	5.45022e-12
465	ENSSSCG00000040743	M6PR	2.21732e-27	-0.382812	0.861	0.912	6.65197e-24
466	ENSSSCG00000003558	RPS6KA1	4.82371e-13	-0.384261	0.668	0.74	1.44711e-09
467	ENSSSCG00000024696	CCNYL1	2.11182e-13	-0.384567	0.332	0.568	6.33546e-10
468	ENSSSCG00000017206	GRB2	9.84075e-34	-0.384917	1	0.983	2.95223e-30
469	ENSSSCG00000033879	ZNF280B	9.11116e-06	-0.385335	0.609	0.616	0.0273335
470	ENSSSCG00000011951	NFKBIZ	5.7493e-19	-0.385712	0.995	0.91	1.72479e-15
471	ENSSSCG00000035078	CD40	1.71543e-09	-0.385968	0.614	0.645	5.1463e-06
472	ENSSSCG00000011198	RFTN1	3.17699e-19	-0.386508	0.446	0.656	9.53098e-16
473	ENSSSCG00000016076	COQ10B	1.07284e-24	-0.386872	0.267	0.617	3.21852e-21
474	ENSSSCG00000012173	SAT1	4.60278e-44	-0.389103	1	0.999	1.38083e-40
475	ENSSSCG00000014267	RAPGEF6	2.71077e-21	-0.38958	0.292	0.647	8.13232e-18
476	ENSSSCG00000038362		7.81036e-37	-0.390314	0.277	0.682	2.34311e-33
477	ENSSSCG00000009216	SPP1	2.67995e-09	-0.391729	0.347	0.49	8.03984e-06
478	ENSSSCG00000009434	RGCC	5.51768e-36	-0.391994	1	0.997	1.6553e-32
479	ENSSSCG00000030408	DDX58	1.26262e-19	-0.392981	0.386	0.622	3.78785e-16
480	ENSSSCG00000036723	EMP1	5.42107e-38	-0.393795	1	0.997	1.62632e-34
481	ENSSSCG00000001398	HLA-7	9.66116e-28	-0.393866	0.267	0.661	2.89835e-24
482	ENSSSCG00000014177	CHD1	3.00653e-43	-0.394566	0.99	0.98	9.01959e-40
483	ENSSSCG00000030535	SNX9	3.71069e-36	-0.397045	0.99	0.963	1.11321e-32
484	ENSSSCG00000026257	STMN1	1.8597e-06	-0.397858	0.5	0.575	0.00557909
485	ENSSSCG00000016922	GPBP1	3.80819e-43	-0.398552	0.995	0.982	1.14246e-39
486	ENSSSCG00000015435	NAMPT	1.94394e-18	-0.399839	0.847	0.852	5.83183e-15
487	ENSSSCG00000012277	TIMP1	1.51473e-19	-0.400542	1	0.996	4.54418e-16
488	ENSSSCG00000007436	MMP9	7.20672e-07	-0.400737	0.188	0.407	0.00216202
489	ENSSSCG00000022492	AMPD3	8.58751e-17	-0.400807	0.337	0.577	2.57625e-13
490	ENSSSCG00000007243	PLAGL2	4.04001e-22	-0.400899	0.168	0.506	1.212e-18
491	ENSSSCG00000032644	HLX	3.25725e-12	-0.403058	0.337	0.541	9.77175e-09
492	ENSSSCG00000012397	IL2RG	7.80123e-12	-0.405309	0.465	0.598	2.34037e-08
493	ENSSSCG00000006502	ARHGEF2	1.41548e-15	-0.407926	0.48	0.669	4.24644e-12
494	ENSSSCG00000040286	CYLD	2.27745e-10	-0.408018	0.574	0.666	6.83235e-07
495	ENSSSCG00000024096	RIPK2	1.01571e-26	-0.409	0.376	0.659	3.04714e-23
496	ENSSSCG00000035790	BTG1	8.16591e-59	-0.409156	1	1	2.44977e-55
497	ENSSSCG00000027628	IL6R	9.81954e-14	-0.409505	0.485	0.668	2.94586e-10
498	ENSSSCG00000011106	CREM	3.74469e-24	-0.410789	0.381	0.731	1.12341e-20
499	ENSSSCG00000015652	IL10	1.23987e-09	-0.412579	0.604	0.624	3.71962e-06
500	ENSSSCG00000032416	RGS1	1.21697e-12	-0.413969	0.693	0.807	3.6509e-09
501	ENSSSCG00000006740	ATP1A1	1.84432e-43	-0.415364	1	0.977	5.53297e-40
502	ENSSSCG00000000657	CLEC2D	1.8022e-10	-0.415393	0.574	0.645	5.40659e-07
503	ENSSSCG00000034510	ORAI1	1.2645e-27	-0.415602	0.243	0.601	3.79351e-24
504	ENSSSCG00000031631	GNL2	1.47448e-30	-0.415613	0.252	0.644	4.42344e-27
505	ENSSSCG00000013119	STX3	4.95528e-24	-0.416492	0.292	0.607	1.48658e-20
506	ENSSSCG00000032097	DUSP16	4.74282e-18	-0.417455	0.436	0.618	1.42285e-14
507	ENSSSCG00000022478	STK10	5.90736e-17	-0.418758	0.371	0.596	1.77221e-13
508	ENSSSCG00000032622	SLC39A14	9.60446e-27	-0.42081	0.327	0.625	2.88134e-23
509	ENSSSCG00000026169	MFSD12	4.31501e-09	-0.421167	0.525	0.591	1.2945e-05
510	ENSSSCG00000004236	PKIB	1.06658e-15	-0.422172	0.327	0.582	3.19973e-12
511	ENSSSCG00000009178		2.39382e-60	-0.427473	1	1	7.18145e-57
512	ENSSSCG00000006776	MOV10	6.87503e-22	-0.429067	0.505	0.665	2.06251e-18
513	ENSSSCG00000032527	FOSL2	1.48711e-38	-0.430917	0.985	0.949	4.46134e-35
514	ENSSSCG00000032474	CXCL10	1.87758e-10	-0.433168	0.406	0.566	5.63275e-07
515	ENSSSCG00000027529	BIRC3	1.59366e-49	-0.433244	1	0.996	4.78098e-46
516	ENSSSCG00000008988	CCNG2	9.53291e-31	-0.433421	0.243	0.655	2.85987e-27
517	ENSSSCG00000028420	EIF4E	4.92816e-43	-0.433544	0.99	0.969	1.47845e-39
518	ENSSSCG00000012007	HSPA13	5.51049e-17	-0.433786	0.371	0.618	1.65315e-13
519	ENSSSCG00000000844	NFYB	1.35059e-16	-0.433842	0.455	0.641	4.05178e-13
520	ENSSSCG00000038506	CD46	3.32998e-27	-0.434241	0.856	0.883	9.98993e-24
521	ENSSSCG00000026224	ARHGAP31	9.33516e-22	-0.435116	0.228	0.579	2.80055e-18
522	ENSSSCG00000011322	CCR1	3.6078e-12	-0.435321	0.495	0.588	1.08234e-08
523	ENSSSCG00000036556	IFNAR2	7.25745e-26	-0.436642	0.312	0.655	2.17723e-22
524	ENSSSCG00000004938	DENND4A	8.77963e-23	-0.439873	0.307	0.622	2.63389e-19
525	ENSSSCG00000040060	APEX1	2.35652e-21	-0.439981	0.421	0.662	7.06957e-18
526	ENSSSCG00000010454	IFIT5	9.0259e-24	-0.440758	0.441	0.653	2.70777e-20
527	ENSSSCG00000004205	ARHGAP18	3.41758e-18	-0.442667	0.574	0.755	1.02527e-14
528	ENSSSCG00000014934	CHORDC1	2.16813e-21	-0.443025	0.733	0.815	6.5044e-18
529	ENSSSCG00000006862	VCAM1	1.14612e-12	-0.443769	0.985	0.877	3.43836e-09
530	ENSSSCG00000037572	EPSTI1	2.62896e-26	-0.446206	0.465	0.712	7.88687e-23
531	ENSSSCG00000027898	ATP2B1	4.58704e-27	-0.448078	0.876	0.92	1.37611e-23
532	ENSSSCG00000016420	INSIG1	3.47515e-15	-0.449727	0.554	0.708	1.04254e-11
533	ENSSSCG00000014361	CYSTM1	3.58152e-20	-0.455335	0.619	0.832	1.07446e-16
534	ENSSSCG00000023666	CTSB	1.10103e-51	-0.455926	1	0.998	3.3031e-48
535	ENSSSCG00000009176	LAMTOR3	1.86103e-23	-0.456667	0.366	0.696	5.58309e-20
536	ENSSSCG00000040317	SOD2	3.25514e-29	-0.456747	1	0.971	9.76542e-26
537	ENSSSCG00000014920	FZD4	1.1721e-24	-0.45896	0.851	0.844	3.51631e-21
538	ENSSSCG00000009128	AP1AR	3.8859e-32	-0.46129	0.287	0.676	1.16577e-28
539	ENSSSCG00000016488	SSBP1	6.54266e-20	-0.464329	0.505	0.733	1.9628e-16
540	ENSSSCG00000017273	PSMD12	1.0277e-20	-0.466844	0.663	0.783	3.08309e-17
541	ENSSSCG00000034197	EDEM1	2.15787e-21	-0.471318	0.327	0.646	6.47361e-18
542	ENSSSCG00000012077	MX1	1.07579e-27	-0.471646	0.624	0.73	3.22737e-24
543	ENSSSCG00000015897	IFIH1	7.97867e-20	-0.472829	0.609	0.722	2.3936e-16
544	ENSSSCG00000009256	ANTXR2	1.68538e-25	-0.47349	0.495	0.769	5.05613e-22
545	ENSSSCG00000033763	GNAQ	4.40824e-25	-0.474281	0.213	0.596	1.32247e-21
546	ENSSSCG00000017668	VMP1	4.11163e-51	-0.47453	1	0.993	1.23349e-47
547	ENSSSCG00000022649	SLC7A11	1.47084e-08	-0.475287	0.401	0.554	4.41252e-05
548	ENSSSCG00000025326	TMEM243	4.13048e-22	-0.47641	0.505	0.763	1.23914e-18
549	ENSSSCG00000026981	MRPS6	2.95543e-27	-0.476585	0.95	0.908	8.86628e-24
550	ENSSSCG00000006870	MFSD14A	2.39838e-18	-0.476932	0.604	0.703	7.19515e-15
551	ENSSSCG00000032164	PEA15	7.0054e-44	-0.477232	0.97	0.957	2.10162e-40
552	ENSSSCG00000017213	JPT1	6.69606e-25	-0.478405	0.713	0.843	2.00882e-21
553	ENSSSCG00000008188	MGAT4A	1.72668e-24	-0.478733	0.723	0.852	5.18003e-21
554	ENSSSCG00000013775	ADGRE5	6.84698e-25	-0.479074	0.54	0.837	2.05409e-21
555	ENSSSCG00000009412	LCP1	9.40206e-23	-0.479351	0.688	0.858	2.82062e-19
556	ENSSSCG00000029547	NAB1	1.32014e-31	-0.479994	0.262	0.632	3.96042e-28
557	ENSSSCG00000011133	PFKFB3	1.3493e-25	-0.480174	0.584	0.785	4.04789e-22
558	ENSSSCG00000025114	FMNL3	5.10538e-19	-0.482432	0.396	0.616	1.53161e-15
559	ENSSSCG00000021828	TAPT1	1.43818e-43	-0.485379	0.262	0.74	4.31455e-40
560	ENSSSCG00000025028	XIAP	2.45197e-19	-0.488105	0.332	0.625	7.35592e-16
561	ENSSSCG00000031083	SZRD1	3.48336e-26	-0.488613	0.683	0.798	1.04501e-22
562	ENSSSCG00000031881	CDC42SE1	8.31674e-27	-0.490358	0.342	0.671	2.49502e-23
563	ENSSSCG00000039337	ITPRIPL2	1.08937e-17	-0.493657	0.411	0.615	3.26812e-14
564	ENSSSCG00000009622	POLR3D	1.3674e-14	-0.494734	0.47	0.609	4.1022e-11
565	ENSSSCG00000030108	ZNFX1	5.42321e-35	-0.498003	0.366	0.712	1.62696e-31
566	ENSSSCG00000013457	DOT1L	8.39017e-18	-0.498804	0.441	0.644	2.51705e-14
567	ENSSSCG00000026940	CASP10	1.86231e-16	-0.501954	0.51	0.691	5.58693e-13
568	ENSSSCG00000013498	EBI3	2.86425e-14	-0.511251	0.629	0.694	8.59275e-11
569	ENSSSCG00000021236	PMM2	2.68096e-26	-0.51375	0.361	0.648	8.04287e-23
570	ENSSSCG00000032434	PLAUR	3.4627e-41	-0.51456	0.98	0.956	1.03881e-37
571	ENSSSCG00000009880	SLC8B1	2.36408e-28	-0.515874	0.203	0.573	7.09225e-25
572	ENSSSCG00000010035	YWHAH	7.71695e-42	-0.516036	0.955	0.955	2.31509e-38
573	ENSSSCG00000001453	HLA-DRA	2.55091e-25	-0.519714	0.782	0.921	7.65272e-22
574	ENSSSCG00000003694	EMILIN2	4.33571e-31	-0.520304	0.708	0.892	1.30071e-27
575	ENSSSCG00000005286	CEP78	1.29613e-11	-0.522351	0.569	0.625	3.88838e-08
576	ENSSSCG00000001958	BAZ1A	1.11781e-63	-0.522527	0.985	0.989	3.35342e-60
577	ENSSSCG00000017920	CXCL16	6.93708e-19	-0.522619	0.45	0.697	2.08112e-15
578	ENSSSCG00000005738	RALGDS	3.44163e-26	-0.523734	0.47	0.721	1.03249e-22
579	ENSSSCG00000017723	CCL2	9.77333e-06	-0.524052	0.99	0.858	0.02932
580	ENSSSCG00000005472	SLC46A2	2.34644e-24	-0.524371	0.337	0.642	7.03932e-21
581	ENSSSCG00000034758	PDXK	1.48405e-28	-0.526187	0.777	0.862	4.45214e-25
582	ENSSSCG00000024344	CCR5	1.82563e-15	-0.526298	0.614	0.709	5.4769e-12
583	ENSSSCG00000016237	DOCK10	2.11822e-28	-0.526788	0.48	0.743	6.35467e-25
584	ENSSSCG00000034379	MAP2K3	4.95598e-65	-0.527008	0.995	0.992	1.48679e-61
585	ENSSSCG00000005975	MTSS1	1.07274e-25	-0.528319	0.668	0.833	3.21823e-22
586	ENSSSCG00000016067	STK17B	3.59987e-17	-0.533433	0.639	0.75	1.07996e-13
587	ENSSSCG00000004371	CRYBG1	6.75349e-24	-0.538369	0.317	0.645	2.02605e-20
588	ENSSSCG00000038853	GPR137B	3.45034e-18	-0.539733	0.342	0.596	1.0351e-14
589	ENSSSCG00000009396	PHF11	2.3401e-19	-0.539897	0.584	0.719	7.02031e-16
590	ENSSSCG00000013940	NLRP3	9.44752e-21	-0.541115	0.658	0.808	2.83426e-17
591	ENSSSCG00000001952	NFKBIA	6.7002e-54	-0.542204	1	0.994	2.01006e-50
592	ENSSSCG00000034087		1.61404e-09	-0.542648	0.495	0.584	4.84211e-06
593	ENSSSCG00000010200	CSGALNACT2	4.84958e-22	-0.545033	0.639	0.755	1.45487e-18
594	ENSSSCG00000008937	AMBN	2.85029e-33	-0.545264	0.391	0.681	8.55087e-30
595	ENSSSCG00000008429	EPCAM	1.48633e-31	-0.549751	0.327	0.664	4.45898e-28
596	ENSSSCG00000027722	BMP2K	2.08763e-27	-0.55015	0.465	0.752	6.26289e-24
597	ENSSSCG00000007253	MAPRE1	2.85059e-47	-0.550398	0.847	0.923	8.55178e-44
598	ENSSSCG00000017962	KDM6B	1.09834e-54	-0.550571	0.99	0.959	3.29501e-51
599	ENSSSCG00000010513	LCOR	4.51174e-44	-0.550745	0.257	0.697	1.35352e-40
600	ENSSSCG00000001703	NFKBIE	1.32486e-31	-0.552512	0.406	0.707	3.97459e-28
601	ENSSSCG00000025514	RUFY3	4.05608e-37	-0.552947	0.272	0.691	1.21683e-33
602	ENSSSCG00000040648	CCL8	2.07497e-06	-0.553215	0.579	0.647	0.00622492
603	ENSSSCG00000021885	MDFIC	3.78694e-26	-0.55485	0.718	0.833	1.13608e-22
604	ENSSSCG00000000457	USP15	9.87319e-35	-0.554893	0.609	0.859	2.96196e-31
605	ENSSSCG00000003201	ATF5	1.97142e-41	-0.555374	0.376	0.735	5.91427e-38
606	ENSSSCG00000006777	RHOC	4.31534e-55	-0.555756	1	0.988	1.2946e-51
607	ENSSSCG00000011712	P2RY14	1.04855e-28	-0.561333	0.312	0.641	3.14565e-25
608	ENSSSCG00000001457	HLA-DQB1	1.44357e-28	-0.565981	0.856	0.926	4.33072e-25
609	ENSSSCG00000013297	CD44	1.09707e-67	-0.568649	1	0.999	3.2912e-64
610	ENSSSCG00000028679	PLEKHB2	1.07091e-20	-0.569387	0.441	0.638	3.21274e-17
611	ENSSSCG00000017773	SUPT6H	2.11409e-30	-0.571393	0.653	0.82	6.34228e-27
612	ENSSSCG00000024674	ABL2	1.54756e-38	-0.573542	0.193	0.672	4.64267e-35
613	ENSSSCG00000038366	RAP2B	1.59033e-65	-0.573745	1	0.992	4.771e-62
614	ENSSSCG00000010525	PI4K2A	6.26544e-32	-0.575643	0.441	0.771	1.87963e-28
615	ENSSSCG00000022208	TNFRSF1B	3.0902e-65	-0.578419	0.995	0.992	9.2706e-62
616	ENSSSCG00000000843	TXNRD1	1.56118e-55	-0.579204	1	0.985	4.68354e-52
617	ENSSSCG00000023630	CPM	2.49848e-23	-0.580812	0.347	0.665	7.49544e-20
618	ENSSSCG00000004597	AQP9	3.68464e-12	-0.591035	0.658	0.692	1.10539e-08
619	ENSSSCG00000024970	ETV3	7.99809e-33	-0.596113	0.698	0.843	2.39943e-29
620	ENSSSCG00000030820	STK4	9.3361e-26	-0.596459	0.559	0.762	2.80083e-22
621	ENSSSCG00000003458	EFHD2	4.95719e-33	-0.597286	0.614	0.851	1.48716e-29
622	ENSSSCG00000022486	CBLB	1.37245e-32	-0.597538	0.822	0.869	4.11736e-29
623	ENSSSCG00000009157	TET2	1.07609e-30	-0.597684	0.446	0.789	3.22826e-27
624	ENSSSCG00000000136	CSF2RB	1.52154e-21	-0.598618	0.599	0.734	4.56461e-18
625	ENSSSCG00000007064	MKKS	4.20165e-21	-0.602894	0.485	0.672	1.2605e-17
626	ENSSSCG00000040977	SNX8	7.76847e-29	-0.604911	0.46	0.711	2.33054e-25
627	ENSSSCG00000036956	SOCS3	1.31838e-55	-0.608444	0.97	0.973	3.95514e-52
628	ENSSSCG00000001052	PHACTR1	3.33332e-35	-0.609305	0.589	0.856	9.99995e-32
629	ENSSSCG00000030623	XKR8	2.56931e-17	-0.612263	0.307	0.596	7.70794e-14
630	ENSSSCG00000001573	PIM1	9.38904e-25	-0.614358	0.545	0.706	2.81671e-21
631	ENSSSCG00000009778	RILPL2	4.66785e-26	-0.616723	0.431	0.705	1.40036e-22
632	ENSSSCG00000017986	NDEL1	5.14738e-54	-0.619718	0.97	0.931	1.54421e-50
633	ENSSSCG00000003017	TGFB1	4.03344e-69	-0.624643	0.98	0.99	1.21003e-65
634	ENSSSCG00000022925	SLC2A3	4.46735e-34	-0.625223	0.5	0.762	1.3402e-30
635	ENSSSCG00000028694	ATP6V1B2	1.74719e-37	-0.626557	0.297	0.74	5.24157e-34
636	ENSSSCG00000040183	CDK6	6.02197e-35	-0.632076	0.322	0.71	1.80659e-31
637	ENSSSCG00000037532	MNDA	3.54991e-34	-0.633347	0.386	0.712	1.06497e-30
638	ENSSSCG00000016832	IL7R	9.6358e-22	-0.635418	0.559	0.668	2.89074e-18
639	ENSSSCG00000032242	HMGA1	5.85776e-33	-0.637324	0.515	0.774	1.75733e-29
640	ENSSSCG00000003707	NPC1	5.82833e-38	-0.638788	0.5	0.747	1.7485e-34
641	ENSSSCG00000024771	TICAM1	3.22904e-29	-0.640319	0.49	0.698	9.68712e-26
642	ENSSSCG00000009002	TLR2	1.13922e-35	-0.645655	0.653	0.841	3.41766e-32
643	ENSSSCG00000005211	PD-L1	1.50479e-43	-0.646972	0.307	0.697	4.51438e-40
644	ENSSSCG00000004195	ARG1	6.15912e-18	-0.648443	0.248	0.541	1.84773e-14
645	ENSSSCG00000007465	B4GALT5	1.11858e-38	-0.648447	0.505	0.755	3.35574e-35
646	ENSSSCG00000034167	SLC5A3	2.77767e-44	-0.648586	0.233	0.715	8.333e-41
647	ENSSSCG00000037310	ATP6AP1	1.0213e-40	-0.650571	0.639	0.881	3.0639e-37
648	ENSSSCG00000007067	JAG1	1.24188e-24	-0.652417	0.767	0.781	3.72565e-21
649	ENSSSCG00000005949	SLA	1.08896e-31	-0.653865	0.421	0.702	3.26687e-28
650	ENSSSCG00000011899	CD80	1.05138e-30	-0.654135	0.554	0.746	3.15415e-27
651	ENSSSCG00000029507	RASGEF1B	1.54936e-32	-0.6542	0.53	0.767	4.64808e-29
652	ENSSSCG00000040575	ISG15	5.75857e-35	-0.668276	0.995	0.947	1.72757e-31
653	ENSSSCG00000022780	UGCG	4.32507e-48	-0.674018	0.96	0.939	1.29752e-44
654	ENSSSCG00000016101	CFLAR	3.21088e-59	-0.674464	0.995	0.972	9.63263e-56
655	ENSSSCG00000031175	FNIP2	2.98057e-49	-0.675333	0.139	0.653	8.94172e-46
656	ENSSSCG00000001456		1.03481e-38	-0.67596	0.708	0.936	3.10443e-35
657	ENSSSCG00000006781	CTTNBP2NL	5.15779e-45	-0.682981	0.48	0.843	1.54734e-41
658	ENSSSCG00000022246		5.99236e-47	-0.690801	0.416	0.78	1.79771e-43
659	ENSSSCG00000026904	NFKBIB	2.58821e-37	-0.70015	0.5	0.767	7.76462e-34
660	ENSSSCG00000017991	PIK3R5	2.01996e-47	-0.703681	0.401	0.775	6.05988e-44
661	ENSSSCG00000036824	AVPI1	4.83766e-37	-0.712007	0.381	0.74	1.4513e-33
662	ENSSSCG00000023374	SRGN	2.92916e-98	-0.713098	0.995	0.999	8.78749e-95
663	ENSSSCG00000040815	DUSP5	4.71458e-35	-0.716977	0.579	0.804	1.41438e-31
664	ENSSSCG00000012076	MX2	1.41623e-32	-0.72008	0.525	0.762	4.24868e-29
665	ENSSSCG00000003805	PDE4B	1.09282e-47	-0.729706	0.371	0.822	3.27846e-44
666	ENSSSCG00000008959	CXCL2	1.85256e-57	-0.732539	1	0.995	5.55769e-54
667	ENSSSCG00000021576	CD83	2.97708e-48	-0.736285	0.698	0.919	8.93125e-45
668	ENSSSCG00000002135	PNP	4.27046e-15	-0.744198	0.614	0.692	1.28114e-11
669	ENSSSCG00000020885	NUS1	4.59079e-38	-0.747211	0.475	0.752	1.37724e-34
670	ENSSSCG00000005511	TRAF1	1.69278e-48	-0.747954	0.307	0.748	5.07833e-45
671	ENSSSCG00000017091	TNIP1	5.80099e-46	-0.75485	0.46	0.822	1.7403e-42
672	ENSSSCG00000011877	CD86	8.81344e-41	-0.758721	0.688	0.885	2.64403e-37
673	ENSSSCG00000010452	IFIT1	1.2419e-18	-0.76403	0.564	0.708	3.72571e-15
674	ENSSSCG00000033909	GIMAP1	1.06821e-82	-0.7663	0.847	0.996	3.20462e-79
675	ENSSSCG00000030957	NFKB1	3.3498e-77	-0.766418	0.975	0.971	1.00494e-73
676	ENSSSCG00000011218	SLC4A7	5.66294e-30	-0.766488	0.55	0.724	1.69888e-26
677	ENSSSCG00000026454		7.81762e-43	-0.7832	0.728	0.877	2.34529e-39
678	ENSSSCG00000013313	PRRG4	6.08974e-42	-0.786125	0.515	0.81	1.82692e-38
679	ENSSSCG00000006153	FABP5	7.58632e-38	-0.797355	0.886	0.886	2.2759e-34
680	ENSSSCG00000006979	MSR1	2.53637e-21	-0.812624	0.663	0.752	7.60911e-18
681	ENSSSCG00000010580	NFKB2	6.96267e-52	-0.830055	0.515	0.823	2.0888e-48
682	ENSSSCG00000036844	GPR171	8.50785e-52	-0.830399	0.317	0.756	2.55235e-48
683	ENSSSCG00000008881	RAPGEF2	2.2019e-34	-0.834024	0.218	0.652	6.60571e-31
684	ENSSSCG00000014362	HBEGF	4.42847e-44	-0.839543	0.733	0.913	1.32854e-40
685	ENSSSCG00000039416	CXCR4	6.87101e-26	-0.849565	0.614	0.759	2.0613e-22
686	ENSSSCG00000004369	PRDM1	5.25516e-45	-0.858588	0.5	0.788	1.57655e-41
687	ENSSSCG00000006800	CD53	3.36779e-73	-0.868372	0.688	0.966	1.01034e-69
688	ENSSSCG00000011946	ALCAM	1.13393e-62	-0.870002	0.46	0.899	3.40179e-59
689	ENSSSCG00000006379	CD48	2.18209e-53	-0.917071	0.302	0.772	6.54627e-50
690	ENSSSCG00000022784	PLEKHO1	3.33306e-72	-0.922651	0.653	0.955	9.99918e-69
691	ENSSSCG00000003582	SMPDL3B	7.56929e-37	-0.934764	0.158	0.661	2.27079e-33
692	ENSSSCG00000009517	GPR183	8.59432e-44	-0.971355	0.411	0.801	2.5783e-40
693	ENSSSCG00000004670	C15orf48	2.28482e-27	-0.998724	0.649	0.75	6.85447e-24
694	ENSSSCG00000023796	RNF121	4.11852e-36	-1.01222	0.356	0.69	1.23556e-32
695	ENSSSCG00000039731	GLRX	1.8044e-84	-1.03044	0.97	0.972	5.41319e-81
696	ENSSSCG00000040010	BCL2A1	4.0684e-63	-1.03231	0.663	0.908	1.22052e-59
697	ENSSSCG00000004125	STX11	9.8152e-71	-1.04764	0.554	0.902	2.94456e-67
698	ENSSSCG00000010509	PIK3AP1	4.85662e-72	-1.06211	0.668	0.922	1.45698e-68
699	ENSSSCG00000017167	CYTH1	6.4859e-73	-1.07878	0.505	0.888	1.94577e-69
700	ENSSSCG00000004154	TNFAIP3	3.12364e-69	-1.11349	0.465	0.882	9.37092e-66
701	ENSSSCG00000008090	IL1A	1.26353e-46	-1.14247	0.307	0.754	3.7906e-43
702	ENSSSCG00000008348	PLEK	2.56756e-82	-1.24445	0.436	0.917	7.70269e-79
703	ENSSSCG00000006378	SLAMF7	2.1987e-55	-1.25351	0.203	0.757	6.5961e-52
704	ENSSSCG00000039214	IL1B	1.15185e-44	-1.30857	0.51	0.773	3.45554e-41
705	ENSSSCG00000008388	REL	6.11205e-101	-1.32141	0.649	0.988	1.83362e-97
706	ENSSSCG00000017700		7.32611e-43	-1.35082	0.609	0.833	2.19783e-39
707	ENSSSCG00000034469		1.15575e-74	-1.40154	0.347	0.859	3.46725e-71
708	ENSSSCG00000008953	CXCL8	7.9216e-43	-1.51259	0.366	0.741	2.37648e-39
709	ENSSSCG00000017705	CCL5	8.30168e-62	-1.5921	0.678	0.878	2.4905e-58

## Sheet: Cluster6Mye
	Gene	HGNC.symbol	p_val	avg_log2FC	pct.1	pct.2	p_val_adj
1	ENSSSCG00000001011	SERPINB1	1.16238e-97	1.29888	0.985	0.607	3.48713e-94
2	ENSSSCG00000029753	CYTIP	5.23397e-88	1.18851	0.935	0.477	1.57019e-84
3	ENSSSCG00000006578	S100A4	1.95656e-81	1.14509	0.975	0.582	5.86967e-78
4	ENSSSCG00000004371	CRYBG1	1.84792e-97	1.09756	0.995	0.581	5.54376e-94
5	ENSSSCG00000021259	CDA	1.50276e-98	1.05123	0.889	0.283	4.50828e-95
6	ENSSSCG00000016832	IL7R	2.50235e-60	0.972122	0.92	0.635	7.50704e-57
7	ENSSSCG00000010772	ADAM8	2.29546e-90	0.942905	0.94	0.493	6.88639e-87
8	ENSSSCG00000004670	C15orf48	9.43008e-61	0.896533	0.99	0.719	2.82902e-57
9	ENSSSCG00000008988	CCNG2	7.90719e-62	0.892304	0.935	0.59	2.37216e-58
10	ENSSSCG00000031600	SYNGR2	3.66402e-77	0.850321	0.985	0.599	1.09921e-73
11	ENSSSCG00000008966	PARM1	5.60949e-87	0.840528	0.965	0.558	1.68285e-83
12	ENSSSCG00000002135	PNP	9.66275e-60	0.838709	0.99	0.657	2.89883e-56
13	ENSSSCG00000008963	AREG	2.55927e-49	0.780772	0.804	0.441	7.67781e-46
14	ENSSSCG00000033945	RGS18	3.49509e-58	0.746394	0.854	0.48	1.04853e-54
15	ENSSSCG00000010755	PTPRE	9.01806e-58	0.739043	0.94	0.622	2.70542e-54
16	ENSSSCG00000027701	RP2	6.34774e-43	0.721534	0.814	0.505	1.90432e-39
17	ENSSSCG00000012397	IL2RG	2.26531e-61	0.719042	0.955	0.552	6.79592e-58
18	ENSSSCG00000012277	TIMP1	6.09267e-77	0.718299	1	0.996	1.8278e-73
19	ENSSSCG00000008820	TEC	4.05473e-67	0.695261	0.874	0.448	1.21642e-63
20	ENSSSCG00000001453	HLA-DRA	1.34922e-98	0.694901	1	0.9	4.04767e-95
21	ENSSSCG00000038853	GPR137B	1.84561e-52	0.6945	0.935	0.541	5.53684e-49
22	ENSSSCG00000009517	GPR183	8.55066e-43	0.692833	0.985	0.747	2.5652e-39
23	ENSSSCG00000015567	NIBAN1	1.58966e-44	0.683125	0.925	0.632	4.76897e-41
24	ENSSSCG00000025644		8.05664e-42	0.679692	0.935	0.668	2.41699e-38
25	ENSSSCG00000022649	SLC7A11	2.24711e-41	0.676155	0.859	0.511	6.74132e-38
26	ENSSSCG00000009216	SPP1	1.39056e-35	0.675056	0.799	0.448	4.17168e-32
27	ENSSSCG00000001455	SLA	8.94684e-95	0.672629	1	0.89	2.68405e-91
28	ENSSSCG00000004236	PKIB	2.67075e-36	0.666884	0.839	0.534	8.01226e-33
29	ENSSSCG00000030246	FCRLA	4.76827e-62	0.659891	0.864	0.389	1.43048e-58
30	ENSSSCG00000017330	MAP3K14	4.11522e-41	0.656624	0.764	0.431	1.23457e-37
31	ENSSSCG00000011899	CD80	1.72881e-36	0.645892	0.93	0.711	5.18643e-33
32	ENSSSCG00000011198	RFTN1	6.09728e-50	0.638479	0.925	0.611	1.82918e-46
33	ENSSSCG00000014565		8.72146e-43	0.636408	0.98	0.798	2.61644e-39
34	ENSSSCG00000031615	SERPINB9	2.72221e-58	0.633256	0.809	0.474	8.16662e-55
35	ENSSSCG00000001457	SLA-DQB1	4.02139e-95	0.63227	1	0.912	1.20642e-91
36	ENSSSCG00000004244	MAN1A1	1.60773e-55	0.630756	0.925	0.813	4.82319e-52
37	ENSSSCG00000022797	PPP1R3B	1.58567e-53	0.626523	0.739	0.283	4.75702e-50
38	ENSSSCG00000008164	MAP4K4	2.15001e-56	0.622907	0.98	0.853	6.45003e-53
39	ENSSSCG00000008429	EPCAM	9.957e-38	0.622122	0.864	0.614	2.9871e-34
40	ENSSSCG00000016958	PIK3R1	2.87341e-41	0.605911	0.935	0.891	8.62024e-38
41	ENSSSCG00000030820	STK4	5.00193e-42	0.599417	0.965	0.724	1.50058e-38
42	ENSSSCG00000040060	APEX1	8.23588e-41	0.592746	0.899	0.617	2.47076e-37
43	ENSSSCG00000016570	TSPAN33	1.84537e-33	0.586736	0.784	0.533	5.53611e-30
44	ENSSSCG00000028092	GNG2	2.23007e-38	0.575324	0.935	0.658	6.69021e-35
45	ENSSSCG00000001456		5.35584e-80	0.575199	1	0.908	1.60675e-76
46	ENSSSCG00000002918	HCST	1.17856e-40	0.557023	0.834	0.462	3.53568e-37
47	ENSSSCG00000014387	DIAPH1	1.2114e-50	0.550505	0.879	0.49	3.63421e-47
48	ENSSSCG00000032135		1.00639e-39	0.545247	0.864	0.567	3.01917e-36
49	ENSSSCG00000016882	PARP8	5.65226e-49	0.54502	0.789	0.438	1.69568e-45
50	ENSSSCG00000022246		3.79262e-34	0.542687	0.91	0.734	1.13779e-30
51	ENSSSCG00000016573	IRF5	1.79518e-38	0.539173	0.879	0.597	5.38555e-35
52	ENSSSCG00000007874	ABCC1	2.75402e-47	0.538783	0.849	0.492	8.26205e-44
53	ENSSSCG00000006206	SGK3	2.88555e-42	0.534166	0.889	0.599	8.65666e-39
54	ENSSSCG00000002259		1.30574e-31	0.531694	0.829	0.542	3.91721e-28
55	ENSSSCG00000011877	CD86	2.38697e-40	0.524834	0.99	0.857	7.16091e-37
56	ENSSSCG00000008239	CAPG	2.7605e-41	0.52429	0.915	0.751	8.2815e-38
57	ENSSSCG00000031487	LSP1	6.70919e-49	0.522315	0.95	0.778	2.01276e-45
58	ENSSSCG00000001439	GPSM3	1.4737e-46	0.518308	0.814	0.451	4.42109e-43
59	ENSSSCG00000009944	CORO1C	8.98454e-36	0.516006	0.869	0.517	2.69536e-32
60	ENSSSCG00000001470	SLA-DMA	4.39786e-39	0.515313	0.97	0.711	1.31936e-35
61	ENSSSCG00000008168	RNF149	2.71598e-34	0.510757	0.889	0.558	8.14795e-31
62	ENSSSCG00000015446	PNPLA8	3.75989e-36	0.508821	0.844	0.578	1.12797e-32
63	ENSSSCG00000022534	ZNF644	2.42987e-34	0.50877	0.879	0.523	7.28962e-31
64	ENSSSCG00000039658	FAM107B	5.16424e-37	0.505419	0.854	0.493	1.54927e-33
65	ENSSSCG00000009256	ANTXR2	9.8887e-37	0.504927	0.96	0.726	2.96661e-33
66	ENSSSCG00000025499	FXYD5	1.61318e-32	0.496166	0.92	0.628	4.83954e-29
67	ENSSSCG00000014361	CYSTM1	2.36807e-36	0.495204	0.99	0.797	7.1042e-33
68	ENSSSCG00000038730	ITPRID2	9.74459e-29	0.486817	0.854	0.607	2.92338e-25
69	ENSSSCG00000025820	SLC15A4	3.03839e-30	0.476614	0.819	0.514	9.11518e-27
70	ENSSSCG00000021236	PMM2	3.84071e-28	0.473486	0.864	0.601	1.15221e-24
71	ENSSSCG00000012202	GK	5.62877e-38	0.472311	0.834	0.517	1.68863e-34
72	ENSSSCG00000013313	PRRG4	5.43623e-29	0.471116	0.965	0.767	1.63087e-25
73	ENSSSCG00000017277	PECAM1	3.00226e-48	0.465096	0.799	0.421	9.00678e-45
74	ENSSSCG00000033262	CD74	2.97639e-102	0.463551	1	0.987	8.92916e-99
75	ENSSSCG00000040581	CISH	1.85952e-30	0.457695	0.709	0.449	5.57856e-27
76	ENSSSCG00000015089	JAML	3.66552e-28	0.457583	0.829	0.479	1.09966e-24
77	ENSSSCG00000036317	VASP	5.10178e-30	0.451921	0.935	0.626	1.53054e-26
78	ENSSSCG00000035224		1.29475e-17	0.449039	0.628	0.353	3.88424e-14
79	ENSSSCG00000027272	PIK3CG	1.44092e-29	0.446509	0.769	0.517	4.32276e-26
80	ENSSSCG00000000502	CNOT2	1.37933e-20	0.444718	0.824	0.647	4.13799e-17
81	ENSSSCG00000026653	PILRA	4.99142e-29	0.441642	0.899	0.658	1.49743e-25
82	ENSSSCG00000013388	PDE3B	3.81142e-40	0.439264	0.693	0.333	1.14343e-36
83	ENSSSCG00000021084	S100A6	3.14275e-45	0.434703	0.995	0.99	9.42826e-42
84	ENSSSCG00000003582	SMPDL3B	7.46081e-19	0.431002	0.874	0.593	2.23824e-15
85	ENSSSCG00000007924	UBN1	1.63123e-35	0.430283	0.975	0.817	4.8937e-32
86	ENSSSCG00000008467	EML4	1.27185e-24	0.429754	0.834	0.558	3.81556e-21
87	ENSSSCG00000029230	ECM1	3.14357e-28	0.428075	0.955	0.872	9.43072e-25
88	ENSSSCG00000027348	WIPF1	2.64151e-31	0.420466	0.839	0.493	7.92454e-28
89	ENSSSCG00000027628	IL6R	1.01392e-25	0.419218	0.925	0.627	3.04175e-22
90	ENSSSCG00000009169	SLC39A8	9.73134e-19	0.419011	0.769	0.569	2.9194e-15
91	ENSSSCG00000006800	CD53	2.57619e-59	0.418993	1	0.937	7.72858e-56
92	ENSSSCG00000039416	CXCR4	8.90688e-15	0.415461	0.884	0.734	2.67206e-11
93	ENSSSCG00000032932	MSRB1	9.08202e-38	0.414969	0.804	0.464	2.72461e-34
94	ENSSSCG00000030502	CEP170	2.2093e-19	0.413483	0.864	0.633	6.62791e-16
95	ENSSSCG00000000563	IRAG2	7.61109e-38	0.413479	0.769	0.474	2.28333e-34
96	ENSSSCG00000017333	FMNL1	2.03356e-25	0.411116	0.719	0.397	6.10068e-22
97	ENSSSCG00000037572	EPSTI1	2.90683e-20	0.398523	0.884	0.673	8.72048e-17
98	ENSSSCG00000017614	TRIM25	1.20137e-31	0.395591	0.854	0.632	3.60411e-28
99	ENSSSCG00000003613	HDAC1	4.89127e-28	0.394121	0.869	0.543	1.46738e-24
100	ENSSSCG00000011713	P2RY12	1.3344e-13	0.393615	0.754	0.6	4.00319e-10
101	ENSSSCG00000011079	PIP4K2A	1.75293e-20	0.393567	0.719	0.456	5.25878e-17
102	ENSSSCG00000016488	SSBP1	2.18921e-18	0.389451	0.915	0.694	6.56763e-15
103	ENSSSCG00000006413	FCER1A	2.33411e-16	0.389448	0.633	0.381	7.00234e-13
104	ENSSSCG00000010054	ADORA2A	1.86779e-37	0.38883	0.799	0.468	5.60338e-34
105	ENSSSCG00000005247	TJP2	2.46533e-27	0.388472	0.809	0.454	7.39599e-24
106	ENSSSCG00000038767	MBP	2.7018e-27	0.387456	0.864	0.623	8.1054e-24
107	ENSSSCG00000031236	GLIPR2	4.81757e-22	0.38718	0.884	0.708	1.44527e-18
108	ENSSSCG00000033577	MED30	5.80619e-31	0.382516	0.794	0.479	1.74186e-27
109	ENSSSCG00000015588	ANGEL2	7.47136e-44	0.380666	0.789	0.489	2.24141e-40
110	ENSSSCG00000032355	LY86	1.5109e-23	0.379568	0.899	0.679	4.53269e-20
111	ENSSSCG00000003458	EFHD2	1.02632e-24	0.376442	0.98	0.816	3.07896e-21
112	ENSSSCG00000010200	CSGALNACT2	7.65423e-19	0.374876	0.92	0.728	2.29627e-15
113	ENSSSCG00000002451	RIN3	1.02981e-19	0.374005	0.719	0.488	3.08943e-16
114	ENSSSCG00000031170	TMEM123	3.82308e-15	0.371865	0.583	0.342	1.14692e-11
115	ENSSSCG00000013300	EHF	1.28749e-35	0.367134	0.774	0.534	3.86247e-32
116	ENSSSCG00000037594	PNISR	9.73991e-23	0.366836	0.91	0.737	2.92197e-19
117	ENSSSCG00000040183	CDK6	6.85845e-21	0.366401	0.925	0.653	2.05753e-17
118	ENSSSCG00000012278	CFP	2.04175e-25	0.365314	0.899	0.657	6.12525e-22
119	ENSSSCG00000004142	CITED2	8.03302e-16	0.36481	0.814	0.577	2.40991e-12
120	ENSSSCG00000015362	TSPAN13	9.72637e-29	0.363311	0.709	0.388	2.91791e-25
121	ENSSSCG00000040286	CYLD	4.5833e-18	0.350183	0.879	0.637	1.37499e-14
122	ENSSSCG00000021576	CD83	2.00829e-24	0.346789	0.995	0.891	6.02488e-21
123	ENSSSCG00000009664	PTK2B	4.19239e-14	0.346667	0.698	0.545	1.25772e-10
124	ENSSSCG00000035410	IWS1	2.106e-26	0.342723	0.879	0.552	6.31799e-23
125	ENSSSCG00000032377	RALGAPA1	2.54049e-24	0.341477	0.704	0.427	7.62146e-21
126	ENSSSCG00000002919	TYROBP	2.51216e-62	0.341367	1	0.969	7.53649e-59
127	ENSSSCG00000017743	CRLF3	8.13138e-30	0.340334	0.724	0.425	2.43941e-26
128	ENSSSCG00000033009		9.59268e-25	0.337137	0.638	0.394	2.8778e-21
129	ENSSSCG00000004166	AHI1	2.31651e-15	0.336784	0.744	0.522	6.94954e-12
130	ENSSSCG00000001539	PPARD	1.73913e-27	0.335418	0.794	0.467	5.2174e-24
131	ENSSSCG00000035790	BTG1	3.39932e-62	0.332197	1	1	1.0198e-58
132	ENSSSCG00000016817	TARS1	2.06386e-12	0.331965	0.719	0.534	6.19157e-09
133	ENSSSCG00000036865	SDS	8.06305e-13	0.330635	0.593	0.389	2.41891e-09
134	ENSSSCG00000016164	IKZF2	6.09247e-10	0.329564	0.482	0.213	1.82774e-06
135	ENSSSCG00000008773	PGM2	4.02176e-21	0.328861	0.834	0.542	1.20653e-17
136	ENSSSCG00000004058	EZR	5.42582e-15	0.328789	0.93	0.791	1.62775e-11
137	ENSSSCG00000007572	LFNG	2.56567e-18	0.325642	0.854	0.571	7.69702e-15
138	ENSSSCG00000011946	ALCAM	2.07324e-18	0.31982	0.985	0.849	6.21971e-15
139	ENSSSCG00000000273	PRR13	8.27641e-33	0.318352	0.99	0.947	2.48292e-29
140	ENSSSCG00000000136	CSF2RB	6.76625e-14	0.318176	0.879	0.708	2.02987e-10
141	ENSSSCG00000004145	ABRACL	3.87399e-17	0.315784	0.799	0.518	1.1622e-13
142	ENSSSCG00000003017	TGFB1	4.91229e-40	0.309764	1	0.988	1.47369e-36
143	ENSSSCG00000031083	SZRD1	1.81523e-17	0.309653	0.945	0.774	5.44568e-14
144	ENSSSCG00000011746	SKIL	2.66923e-20	0.308478	0.965	0.911	8.0077e-17
145	ENSSSCG00000006893	BCAR3	5.25801e-27	0.305694	0.698	0.435	1.5774e-23
146	ENSSSCG00000039998	CLIC2	8.23814e-19	0.303641	0.774	0.503	2.47144e-15
147	ENSSSCG00000032583	SRSF5	9.84908e-24	0.302991	0.99	0.927	2.95472e-20
148	ENSSSCG00000036844	GPR171	3.56944e-15	0.302906	0.915	0.699	1.07083e-11
149	ENSSSCG00000005204	RANBP6	6.21181e-32	0.302832	0.784	0.416	1.86354e-28
150	ENSSSCG00000003820	USP1	1.66926e-17	0.301776	0.829	0.535	5.00777e-14
151	ENSSSCG00000012294	PLP2	2.22892e-19	0.301645	0.905	0.838	6.68676e-16
152	ENSSSCG00000026571	RAB8B	4.26597e-15	0.301168	0.91	0.744	1.27979e-11
153	ENSSSCG00000005983	ATAD2	2.71854e-07	0.300732	0.583	0.436	0.000815561
154	ENSSSCG00000000932	NTS	1.73339e-20	0.300338	0.528	0.185	5.20016e-17
155	ENSSSCG00000023873	AZIN1	1.77165e-24	0.297683	0.874	0.571	5.31495e-21
156	ENSSSCG00000011395	RBM5	2.2427e-18	0.297467	0.899	0.673	6.72809e-15
157	ENSSSCG00000006917	LRRC8C	2.68464e-10	0.296329	0.598	0.397	8.05392e-07
158	ENSSSCG00000027898	ATP2B1	8.92001e-18	0.296329	0.97	0.911	2.676e-14
159	ENSSSCG00000021893	ROCK1	1.54711e-14	0.295081	0.91	0.769	4.64134e-11
160	ENSSSCG00000026981	MRPS6	2.96193e-16	0.294831	0.96	0.907	8.88579e-13
161	ENSSSCG00000011570	IRAK2	9.61743e-14	0.29268	0.688	0.446	2.88523e-10
162	ENSSSCG00000009956	GRK3	4.25803e-21	0.290491	0.869	0.551	1.27741e-17
163	ENSSSCG00000006372	ARHGAP30	3.32882e-20	0.289339	0.734	0.518	9.98646e-17
164	ENSSSCG00000017749	EVI2A	2.91723e-18	0.289315	0.698	0.526	8.75168e-15
165	ENSSSCG00000023276	ZNF24	4.12278e-33	0.289292	0.804	0.423	1.23683e-29
166	ENSSSCG00000016009	ITGA4	6.84111e-20	0.288956	0.608	0.403	2.05233e-16
167	ENSSSCG00000017033	SLU7	6.51879e-18	0.286493	0.91	0.623	1.95564e-14
168	ENSSSCG00000017213	JPT1	2.5532e-15	0.28516	0.96	0.82	7.65961e-12
169	ENSSSCG00000030326	TCP11L1	5.79986e-21	0.28497	0.784	0.568	1.73996e-17
170	ENSSSCG00000006781	CTTNBP2NL	4.6095e-13	0.284957	0.945	0.8	1.38285e-09
171	ENSSSCG00000001398	SLA-7	2.17749e-10	0.284404	0.779	0.613	6.53248e-07
172	ENSSSCG00000010897	ZBTB41	1.08699e-37	0.283568	0.784	0.399	3.26098e-34
173	ENSSSCG00000034937	SH3BGRL3	6.83646e-26	0.283562	0.985	0.962	2.05094e-22
174	ENSSSCG00000015407	GNAI1	1.48472e-30	0.282489	0.704	0.494	4.45416e-27
175	ENSSSCG00000009622	POLR3D	3.1886e-14	0.280622	0.824	0.576	9.56581e-11
176	ENSSSCG00000014882	RSF1	2.5132e-10	0.280235	0.724	0.569	7.53959e-07
177	ENSSSCG00000004522	ME2	1.49494e-12	0.278624	0.729	0.562	4.48482e-09
178	ENSSSCG00000013775	ADGRE5	1.08001e-12	0.27835	0.945	0.799	3.24003e-09
179	ENSSSCG00000039609	ANKRD33B	1.75766e-39	0.27822	0.754	0.465	5.27298e-36
180	ENSSSCG00000013366	LDHA	4.35545e-18	0.278118	0.935	0.907	1.30664e-14
181	ENSSSCG00000036686	CDC42SE2	5.72516e-32	0.277862	0.784	0.459	1.71755e-28
182	ENSSSCG00000000509	ZFC3H1	2.13291e-15	0.277133	0.874	0.644	6.39874e-12
183	ENSSSCG00000015085	IL10RA	2.71442e-10	0.275695	0.709	0.482	8.14326e-07
184	ENSSSCG00000040383	MFAP1	1.9968e-10	0.275446	0.693	0.514	5.9904e-07
185	ENSSSCG00000015814	TACC1	3.02518e-14	0.275123	0.839	0.595	9.07555e-11
186	ENSSSCG00000028004	RIN2	6.90311e-12	0.274033	0.784	0.602	2.07093e-08
187	ENSSSCG00000011121	CELF2	8.71466e-14	0.273755	0.774	0.508	2.6144e-10
188	ENSSSCG00000012034	TIAM1	1.48056e-28	0.273282	0.729	0.455	4.44168e-25
189	ENSSSCG00000025133	ITGB2	5.53568e-15	0.271477	0.789	0.552	1.6607e-11
190	ENSSSCG00000015710	ACTR3	5.847e-28	0.271459	1	0.984	1.7541e-24
191	ENSSSCG00000009408	LRCH1	5.90907e-12	0.270502	0.643	0.411	1.77272e-08
192	ENSSSCG00000015735	PTPN18	7.1316e-13	0.27024	0.889	0.712	2.13948e-09
193	ENSSSCG00000005689	FNBP1	3.25122e-20	0.268923	0.819	0.562	9.75367e-17
194	ENSSSCG00000016237	DOCK10	5.6064e-12	0.268803	0.874	0.706	1.68192e-08
195	ENSSSCG00000016175	MREG	7.69988e-23	0.268004	0.789	0.474	2.30996e-19
196	ENSSSCG00000004901	PIGN	1.08079e-26	0.266308	0.764	0.544	3.24237e-23
197	ENSSSCG00000022230	CD9	1.21639e-07	0.265891	0.719	0.669	0.000364916
198	ENSSSCG00000016501	KDM7A	1.2583e-11	0.265167	0.819	0.617	3.77489e-08
199	ENSSSCG00000012365	MSN	2.24051e-20	0.264066	0.98	0.939	6.72153e-17
200	ENSSSCG00000010313	VCL	9.73532e-30	0.264015	0.784	0.431	2.9206e-26
201	ENSSSCG00000008475	MAP4K3	2.48728e-18	0.263958	0.744	0.575	7.46185e-15
202	ENSSSCG00000005503	TLR4	4.78803e-13	0.262854	0.889	0.653	1.43641e-09
203	ENSSSCG00000006898	MTF2	5.93485e-14	0.262387	0.719	0.448	1.78046e-10
204	ENSSSCG00000009330	ALOX5AP	2.39681e-11	0.26172	0.889	0.689	7.19042e-08
205	ENSSSCG00000005122	TEK	3.85219e-13	0.26106	0.704	0.506	1.15566e-09
206	ENSSSCG00000013233	CELF1	1.69174e-19	0.260822	0.839	0.476	5.07521e-16
207	ENSSSCG00000021738	PTPN2	2.21561e-10	0.259678	0.809	0.633	6.64684e-07
208	ENSSSCG00000017750	EVI2B	1.21668e-06	0.259571	0.693	0.596	0.00365003
209	ENSSSCG00000004535	TCF4	8.58976e-09	0.258764	0.794	0.724	2.57693e-05
210	ENSSSCG00000032601	RASSF2	5.24635e-32	0.257047	0.719	0.391	1.57391e-28
211	ENSSSCG00000023324	KMT2A	3.34978e-23	0.25593	0.774	0.512	1.00493e-19
212	ENSSSCG00000016266	CAB39	2.48781e-13	0.255748	0.884	0.67	7.46342e-10
213	ENSSSCG00000003700	ESCO1	4.81789e-20	0.25497	0.744	0.452	1.44537e-16
214	ENSSSCG00000020885	NUS1	5.12392e-10	0.25444	0.91	0.711	1.53717e-06
215	ENSSSCG00000015541	IER5	7.54115e-13	0.254311	0.889	0.864	2.26234e-09
216	ENSSSCG00000000145	MYH9	6.59179e-07	0.253897	0.623	0.483	0.00197754
217	ENSSSCG00000012201	TASL	5.45725e-08	0.252243	0.648	0.482	0.000163718
218	ENSSSCG00000030484	AHR	4.60533e-06	0.251243	0.749	0.65	0.013816
219	ENSSSCG00000016233	SERPINE2	1.62856e-08	-0.252597	0.573	0.599	4.88568e-05
220	ENSSSCG00000026383	NRP2	1.15622e-10	-0.253585	0.457	0.619	3.46867e-07
221	ENSSSCG00000007554	ZFAND2A	8.31066e-08	-0.253754	0.422	0.558	0.00024932
222	ENSSSCG00000002841	N4BP1	2.39305e-08	-0.254998	0.774	0.816	7.17914e-05
223	ENSSSCG00000011444	NT5DC2	1.16474e-13	-0.255067	0.764	0.864	3.49423e-10
224	ENSSSCG00000030108	ZNFX1	2.28579e-09	-0.255812	0.578	0.692	6.85738e-06
225	ENSSSCG00000037900	CCND1	2.54054e-18	-0.256688	0.171	0.491	7.62161e-15
226	ENSSSCG00000009865	TBX3	4.15782e-21	-0.257342	0.427	0.618	1.24735e-17
227	ENSSSCG00000000681	P3H3	1.03105e-14	-0.258279	0.497	0.616	3.09315e-11
228	ENSSSCG00000021229	MAT2B	1.12311e-12	-0.258944	0.286	0.515	3.36933e-09
229	ENSSSCG00000008959	CXCL2	2.47233e-10	-0.259328	0.975	0.997	7.41698e-07
230	ENSSSCG00000016916	IL6ST	4.43407e-14	-0.259634	0.704	0.885	1.33022e-10
231	ENSSSCG00000015897	IFIH1	8.72901e-08	-0.259797	0.683	0.715	0.00026187
232	ENSSSCG00000028461	SIRPA	6.86421e-08	-0.25995	0.779	0.789	0.000205926
233	ENSSSCG00000010451	IFIT2	5.92026e-27	-0.26	0.266	0.596	1.77608e-23
234	ENSSSCG00000026454		8.47798e-08	-0.261761	0.744	0.875	0.000254339
235	ENSSSCG00000037310	ATP6AP1	1.89599e-10	-0.262285	0.874	0.859	5.68798e-07
236	ENSSSCG00000010894	TP53BP2	9.94468e-10	-0.262369	0.608	0.747	2.9834e-06
237	ENSSSCG00000006970	DLC1	5.9564e-13	-0.26301	0.573	0.632	1.78692e-09
238	ENSSSCG00000027894	FAM76A	3.49984e-27	-0.26326	0.266	0.6	1.04995e-23
239	ENSSSCG00000004470	HMGN3	1.01046e-12	-0.263491	0.734	0.898	3.03137e-09
240	ENSSSCG00000014901	PCF11	1.76595e-09	-0.266057	0.693	0.845	5.29785e-06
241	ENSSSCG00000034980	IRF8	1.5628e-07	-0.266534	0.814	0.814	0.00046884
242	ENSSSCG00000024917		3.71952e-11	-0.267792	0.497	0.58	1.11586e-07
243	ENSSSCG00000033074	ZCCHC24	5.75166e-23	-0.268804	0.251	0.586	1.7255e-19
244	ENSSSCG00000032723	ACER3	4.72935e-15	-0.268845	0.673	0.805	1.41881e-11
245	ENSSSCG00000035037	SIK1	4.72173e-08	-0.269916	0.452	0.624	0.000141652
246	ENSSSCG00000040843	MRAP	2.72514e-10	-0.271599	0.633	0.644	8.17542e-07
247	ENSSSCG00000013242	ACP2	1.18979e-24	-0.273087	0.156	0.521	3.56936e-21
248	ENSSSCG00000013498	EBI3	3.05578e-09	-0.273255	0.543	0.702	9.16735e-06
249	ENSSSCG00000030548	HERC5	1.20289e-26	-0.277935	0.382	0.636	3.60866e-23
250	ENSSSCG00000004658	FBN1	3.48264e-11	-0.279638	0.528	0.601	1.04479e-07
251	ENSSSCG00000037697	MGP	3.2898e-25	-0.282181	0.503	0.696	9.8694e-22
252	ENSSSCG00000026931	SERTAD1	5.41187e-20	-0.282525	0.96	0.992	1.62356e-16
253	ENSSSCG00000008986	SEPTIN11	6.87268e-14	-0.282738	0.623	0.791	2.0618e-10
254	ENSSSCG00000010450	LIPA	8.54331e-11	-0.283444	0.518	0.686	2.56299e-07
255	ENSSSCG00000032613	SNAI1	1.15194e-07	-0.283721	0.578	0.578	0.000345583
256	ENSSSCG00000001773	TMED3	4.47225e-09	-0.284924	0.568	0.622	1.34168e-05
257	ENSSSCG00000036488	KLF3	2.50812e-07	-0.285129	0.588	0.66	0.000752436
258	ENSSSCG00000022317	SLC38A10	1.86807e-23	-0.285153	0.176	0.594	5.6042e-20
259	ENSSSCG00000011102	NRP1	2.40217e-11	-0.286075	0.623	0.776	7.20651e-08
260	ENSSSCG00000009334	HSPH1	3.5666e-21	-0.286507	0.975	0.998	1.06998e-17
261	ENSSSCG00000004207		2.06292e-10	-0.288876	0.553	0.59	6.18877e-07
262	ENSSSCG00000015444	LAMB1	3.15841e-09	-0.289794	0.548	0.577	9.47524e-06
263	ENSSSCG00000012997	POLA2	8.52779e-10	-0.291055	0.538	0.629	2.55834e-06
264	ENSSSCG00000030241		2.18664e-16	-0.291795	0.482	0.815	6.55991e-13
265	ENSSSCG00000008727	MSX1	2.90614e-23	-0.292472	0.457	0.666	8.71843e-20
266	ENSSSCG00000004012	THBS2	6.55725e-37	-0.293008	0.116	0.584	1.96717e-33
267	ENSSSCG00000025703	REV3L	4.33785e-18	-0.293169	0.432	0.74	1.30136e-14
268	ENSSSCG00000036855	SLC25A36	1.70638e-12	-0.295044	0.698	0.826	5.11914e-09
269	ENSSSCG00000008648	RSAD2	1.12755e-29	-0.295087	0.302	0.625	3.38265e-26
270	ENSSSCG00000015322	TFPI2	7.67459e-24	-0.296173	0.769	0.919	2.30238e-20
271	ENSSSCG00000011959	ABI3BP	4.78727e-24	-0.297073	0.583	0.704	1.43618e-20
272	ENSSSCG00000002444	FBLN5	3.65208e-21	-0.297316	0.618	0.704	1.09562e-17
273	ENSSSCG00000014310	CXCL14	1.24326e-22	-0.297703	0.447	0.71	3.72978e-19
274	ENSSSCG00000010146	LGALS8	2.2737e-15	-0.297904	0.497	0.639	6.8211e-12
275	ENSSSCG00000033703	FAM111A	2.85132e-09	-0.29806	0.608	0.674	8.55395e-06
276	ENSSSCG00000036213	FGF2	1.19442e-13	-0.299163	0.457	0.592	3.58327e-10
277	ENSSSCG00000002383	FOS	2.39371e-06	-0.299263	0.844	0.94	0.00718114
278	ENSSSCG00000040397	COLEC12	3.83241e-14	-0.30016	0.141	0.494	1.14972e-10
279	ENSSSCG00000012318	MAGED1	1.05148e-11	-0.300203	0.447	0.59	3.15444e-08
280	ENSSSCG00000039472	SLC30A1	2.60627e-14	-0.301432	0.372	0.611	7.8188e-11
281	ENSSSCG00000005587	NEK6	1.63998e-26	-0.302923	0.191	0.537	4.91994e-23
282	ENSSSCG00000005380	COL15A1	2.08996e-20	-0.305627	0.372	0.609	6.26988e-17
283	ENSSSCG00000024096	RIPK2	1.64545e-07	-0.305919	0.613	0.637	0.000493635
284	ENSSSCG00000013849	TPM4	3.70224e-16	-0.306221	0.719	0.921	1.11067e-12
285	ENSSSCG00000002795	CDH11	6.04706e-22	-0.306685	0.608	0.681	1.81412e-18
286	ENSSSCG00000008188	MGAT4A	6.51971e-12	-0.306768	0.839	0.841	1.95591e-08
287	ENSSSCG00000015820	NSD3	3.24264e-16	-0.307197	0.724	0.926	9.72792e-13
288	ENSSSCG00000015413	FGL2	5.06129e-15	-0.307437	0.568	0.902	1.51839e-11
289	ENSSSCG00000036723	EMP1	1.60765e-20	-0.30758	0.98	0.999	4.82294e-17
290	ENSSSCG00000022031	CHST2	5.8495e-07	-0.309873	0.307	0.467	0.00175485
291	ENSSSCG00000013100		9.8183e-27	-0.310283	0.196	0.515	2.94549e-23
292	ENSSSCG00000015324	GNG11	3.04028e-17	-0.311028	0.608	0.809	9.12085e-14
293	ENSSSCG00000004572	C2CD4B	2.16643e-30	-0.312041	0.226	0.61	6.49928e-27
294	ENSSSCG00000030623	XKR8	2.3208e-11	-0.314011	0.357	0.591	6.9624e-08
295	ENSSSCG00000014920	FZD4	1.03108e-12	-0.314639	0.693	0.859	3.09324e-09
296	ENSSSCG00000024685	GRIA2	5.63701e-27	-0.316231	0.638	0.728	1.6911e-23
297	ENSSSCG00000009881	OAS2	1.00334e-08	-0.317051	0.648	0.659	3.01001e-05
298	ENSSSCG00000004125	STX11	2.46865e-12	-0.317621	0.894	0.87	7.40596e-09
299	ENSSSCG00000012625	PGRMC1	8.70096e-21	-0.3178	0.472	0.818	2.61029e-17
300	ENSSSCG00000003766	DNAJB4	8.92256e-16	-0.318047	0.477	0.654	2.67677e-12
301	ENSSSCG00000016912	PLPP1	2.25328e-19	-0.320654	0.714	0.874	6.75985e-16
302	ENSSSCG00000030921	APOA1	1.79187e-18	-0.32375	0.709	0.785	5.37562e-15
303	ENSSSCG00000013124	PATL1	2.32889e-12	-0.325244	0.497	0.676	6.98668e-09
304	ENSSSCG00000022784	PLEKHO1	4.95317e-22	-0.326432	0.94	0.928	1.48595e-18
305	ENSSSCG00000007927	PPL	1.96556e-11	-0.327506	0.477	0.573	5.89668e-08
306	ENSSSCG00000016646	IFRD1	5.50657e-13	-0.327512	0.754	0.887	1.65197e-09
307	ENSSSCG00000030268	ZFAND5	1.03198e-21	-0.329246	0.915	0.985	3.09595e-18
308	ENSSSCG00000029352	CCNL1	2.77122e-20	-0.329643	0.869	0.977	8.31367e-17
309	ENSSSCG00000008433	CALM2	2.33988e-50	-0.329907	1	1	7.01964e-47
310	ENSSSCG00000030150	UGDH	3.52169e-16	-0.32994	0.628	0.722	1.05651e-12
311	ENSSSCG00000000234	TAMALIN	2.11171e-21	-0.330572	0.342	0.695	6.33514e-18
312	ENSSSCG00000039862	TRIB3	4.88362e-26	-0.330983	0.417	0.713	1.46509e-22
313	ENSSSCG00000008796	RBM47	2.10886e-10	-0.332001	0.392	0.593	6.32657e-07
314	ENSSSCG00000004205	ARHGAP18	5.70505e-08	-0.332362	0.734	0.74	0.000171151
315	ENSSSCG00000010330	PPIF	2.36989e-08	-0.333367	0.648	0.62	7.10966e-05
316	ENSSSCG00000026729	TMEM150C	2.59943e-17	-0.334101	0.487	0.643	7.79829e-14
317	ENSSSCG00000007085	DSTN	7.60757e-17	-0.33437	0.477	0.666	2.28227e-13
318	ENSSSCG00000016317	AGAP1	5.04831e-09	-0.335031	0.558	0.616	1.51449e-05
319	ENSSSCG00000011925		1.45171e-07	-0.335589	0.518	0.598	0.000435512
320	ENSSSCG00000024674	ABL2	1.10724e-06	-0.335831	0.583	0.635	0.00332171
321	ENSSSCG00000021464	SOAT1	2.3779e-14	-0.336062	0.266	0.512	7.13369e-11
322	ENSSSCG00000006911	TGFBR3	2.3879e-19	-0.336214	0.543	0.712	7.16369e-16
323	ENSSSCG00000009403	ITM2B	1.56894e-68	-0.341785	1	1	4.70681e-65
324	ENSSSCG00000028674		3.46274e-24	-0.342216	0.04	0.483	1.03882e-20
325	ENSSSCG00000017181	CYGB	1.20991e-18	-0.34301	0.533	0.659	3.62974e-15
326	ENSSSCG00000035066	MYOC	2.37164e-19	-0.344373	0.523	0.697	7.11492e-16
327	ENSSSCG00000000190	TUBA1B	2.33037e-36	-0.345197	0.97	0.996	6.99112e-33
328	ENSSSCG00000034284		1.13251e-12	-0.345681	0.472	0.604	3.39753e-09
329	ENSSSCG00000014207	APC	1.02171e-05	-0.34843	0.332	0.456	0.0306513
330	ENSSSCG00000018033	UBB	3.34474e-33	-0.349118	1	1	1.00342e-29
331	ENSSSCG00000010959	NTRK2	2.90206e-29	-0.350572	0.603	0.73	8.70618e-26
332	ENSSSCG00000011825	ATP13A3	1.04792e-15	-0.352751	0.714	0.871	3.14375e-12
333	ENSSSCG00000036814	CLEC11A	1.28879e-26	-0.354817	0.548	0.73	3.86636e-23
334	ENSSSCG00000036724	CRYAB	1.11488e-31	-0.355574	0.538	0.725	3.34464e-28
335	ENSSSCG00000017607	TMEM100	5.96853e-33	-0.357302	0.382	0.693	1.79056e-29
336	ENSSSCG00000014840	P4HA3	1.37547e-23	-0.35835	0.427	0.658	4.1264e-20
337	ENSSSCG00000017164	TIMP2	1.81286e-45	-0.358639	0.965	1	5.43857e-42
338	ENSSSCG00000020705	MAP3K8	9.59031e-17	-0.359253	0.663	0.905	2.87709e-13
339	ENSSSCG00000034973	CXCL12	8.69168e-37	-0.359804	0.221	0.632	2.6075e-33
340	ENSSSCG00000033608	LOXL2	7.96255e-29	-0.361122	0.422	0.72	2.38876e-25
341	ENSSSCG00000008937	AMBN	3.58246e-15	-0.361214	0.492	0.671	1.07474e-11
342	ENSSSCG00000031356	HES1	3.58894e-11	-0.362598	0.548	0.608	1.07668e-07
343	ENSSSCG00000005518	GGTA1	1.28377e-12	-0.362764	0.844	0.843	3.85132e-09
344	ENSSSCG00000001695	VEGFA	1.04288e-15	-0.36309	0.734	0.938	3.12864e-12
345	ENSSSCG00000001095	GMNN	9.01035e-15	-0.3648	0.312	0.544	2.70311e-11
346	ENSSSCG00000017300	MRC2	6.18885e-19	-0.36556	0.523	0.665	1.85666e-15
347	ENSSSCG00000026113	ZBTB20	8.78845e-24	-0.36672	0.342	0.707	2.63653e-20
348	ENSSSCG00000035170	VSIG4	1.34116e-15	-0.367167	0.482	0.674	4.02348e-12
349	ENSSSCG00000011828	FAM43A	1.96219e-24	-0.367181	0.447	0.793	5.88658e-21
350	ENSSSCG00000039568	SNAI2	6.20769e-22	-0.368248	0.593	0.713	1.86231e-18
351	ENSSSCG00000016782	OTULINL	1.60214e-05	-0.369263	0.467	0.513	0.0480643
352	ENSSSCG00000040617	TNFAIP8	1.33389e-21	-0.369866	0.307	0.624	4.00168e-18
353	ENSSSCG00000037582	F2RL2	1.18441e-24	-0.370224	0.407	0.644	3.55323e-21
354	ENSSSCG00000032269	LIMA1	3.40109e-26	-0.370881	0.558	0.698	1.02033e-22
355	ENSSSCG00000025514	RUFY3	1.82676e-06	-0.372918	0.663	0.654	0.00548029
356	ENSSSCG00000011194	ANKRD28	1.33208e-23	-0.373301	0.588	0.825	3.99623e-20
357	ENSSSCG00000004890	SERPINB2	4.60863e-06	-0.375389	0.256	0.435	0.0138259
358	ENSSSCG00000010322	ZNF503	1.39324e-20	-0.375623	0.392	0.614	4.17972e-17
359	ENSSSCG00000025049	CYBRD1	7.16586e-22	-0.375638	0.392	0.691	2.14976e-18
360	ENSSSCG00000024692	RRBP1	7.7365e-24	-0.375707	0.759	0.937	2.32095e-20
361	ENSSSCG00000017752	WSB1	3.39107e-19	-0.378303	0.673	0.898	1.01732e-15
362	ENSSSCG00000017160	CBX4	9.25194e-20	-0.379394	0.161	0.443	2.77558e-16
363	ENSSSCG00000028530	TMEM52	7.93908e-44	-0.382228	0.266	0.687	2.38172e-40
364	ENSSSCG00000031888	DDIT4	1.32678e-16	-0.383143	0.834	0.931	3.98033e-13
365	ENSSSCG00000038694	CCND2	3.57666e-21	-0.383553	0.653	0.817	1.073e-17
366	ENSSSCG00000017256	ABCA6	1.15589e-23	-0.384303	0.613	0.766	3.46766e-20
367	ENSSSCG00000004570	TPM1	5.18537e-39	-0.384491	0.342	0.766	1.55561e-35
368	ENSSSCG00000012317	GSPT2	2.61015e-30	-0.385491	0.533	0.752	7.83044e-27
369	ENSSSCG00000023666	CTSB	1.4233e-36	-0.386452	0.985	0.999	4.2699e-33
370	ENSSSCG00000021374	FXYD7	2.7862e-35	-0.389183	0.136	0.621	8.35859e-32
371	ENSSSCG00000012022	APP	6.95762e-21	-0.391396	0.698	0.889	2.08729e-17
372	ENSSSCG00000024669	NBL1	2.18358e-18	-0.391701	0.568	0.691	6.55074e-15
373	ENSSSCG00000012680	GPC3	2.42944e-30	-0.392444	0.397	0.673	7.28833e-27
374	ENSSSCG00000031503	PRRX1	5.22941e-26	-0.394295	0.583	0.76	1.56882e-22
375	ENSSSCG00000008397	EFEMP1	2.85857e-22	-0.395238	0.573	0.696	8.5757e-19
376	ENSSSCG00000009222	SPARCL1	1.25242e-29	-0.396575	0.487	0.713	3.75726e-26
377	ENSSSCG00000037508	GSN	5.80283e-41	-0.396604	0.99	0.997	1.74085e-37
378	ENSSSCG00000033120		3.192e-34	-0.398405	0.538	0.859	9.57601e-31
379	ENSSSCG00000012076	MX2	7.92933e-09	-0.399963	0.734	0.742	2.3788e-05
380	ENSSSCG00000035058	PID1	3.40072e-33	-0.399964	0.201	0.604	1.02021e-29
381	ENSSSCG00000024635	SPART	4.63183e-08	-0.401012	0.482	0.551	0.000138955
382	ENSSSCG00000010219	ARID5B	3.10705e-29	-0.40248	0.372	0.756	9.32116e-26
383	ENSSSCG00000025561	VASN	6.72853e-21	-0.404459	0.523	0.685	2.01856e-17
384	ENSSSCG00000015652	IL10	1.29535e-21	-0.40454	0.402	0.643	3.88605e-18
385	ENSSSCG00000011708	TSC22D2	7.44966e-23	-0.407836	0.372	0.674	2.2349e-19
386	ENSSSCG00000036438	GPX3	4.41652e-33	-0.407932	0.553	0.764	1.32496e-29
387	ENSSSCG00000036452	LRRC17	4.08671e-47	-0.408034	0.603	0.792	1.22601e-43
388	ENSSSCG00000009778	RILPL2	4.99388e-13	-0.408203	0.538	0.695	1.49816e-09
389	ENSSSCG00000034259	PMEPA1	2.95356e-24	-0.408918	0.432	0.777	8.86068e-21
390	ENSSSCG00000003928	PLK3	1.95577e-09	-0.409499	0.548	0.616	5.86732e-06
391	ENSSSCG00000033760	LTBP4	6.20041e-34	-0.409537	0.472	0.778	1.86012e-30
392	ENSSSCG00000015119	MFRP	1.64298e-36	-0.409652	0.121	0.636	4.92895e-33
393	ENSSSCG00000013302	CAT	1.58776e-25	-0.413462	0.362	0.691	4.76329e-22
394	ENSSSCG00000001063	MYLIP	2.34349e-24	-0.413697	0.317	0.644	7.03046e-21
395	ENSSSCG00000035293	IGF2	5.15167e-38	-0.414433	0.623	0.762	1.5455e-34
396	ENSSSCG00000011727	PTX3	4.19063e-42	-0.415027	0.598	0.788	1.25719e-38
397	ENSSSCG00000015999	FKBP7	2.27504e-26	-0.418287	0.457	0.701	6.82512e-23
398	ENSSSCG00000039838	RGS10	7.21424e-20	-0.418585	0.457	0.703	2.16427e-16
399	ENSSSCG00000008913	IGFBP7	2.86209e-33	-0.418651	0.859	0.968	8.58626e-30
400	ENSSSCG00000009526	ITGBL1	6.03362e-20	-0.418907	0.543	0.664	1.81009e-16
401	ENSSSCG00000007435	PLTP	1.18534e-21	-0.419676	0.09	0.497	3.55602e-18
402	ENSSSCG00000024009	CAMK2N1	3.80089e-30	-0.420104	0.457	0.702	1.14027e-26
403	ENSSSCG00000029886	LYVE1	6.37265e-13	-0.422014	0.015	0.432	1.9118e-09
404	ENSSSCG00000005688	PTGES	5.04528e-24	-0.422269	0.477	0.699	1.51358e-20
405	ENSSSCG00000014146	RASA1	1.52564e-21	-0.422277	0.146	0.452	4.57692e-18
406	ENSSSCG00000034607	OGN	9.27926e-20	-0.422354	0.593	0.717	2.78378e-16
407	ENSSSCG00000017046	EBF1	6.73223e-32	-0.422677	0.457	0.719	2.01967e-28
408	ENSSSCG00000011297	ABHD5	6.85841e-28	-0.424126	0.854	0.969	2.05752e-24
409	ENSSSCG00000022236	FOLR3	1.02227e-43	-0.427793	0.98	0.998	3.06681e-40
410	ENSSSCG00000014012	GFPT2	1.9547e-38	-0.427805	0.477	0.793	5.8641e-35
411	ENSSSCG00000014232	LOX	2.66925e-28	-0.428004	0.382	0.668	8.00774e-25
412	ENSSSCG00000006153		6.80288e-14	-0.428371	0.704	0.903	2.04086e-10
413	ENSSSCG00000002013	DHRS4	9.77556e-34	-0.428622	0.347	0.765	2.93267e-30
414	ENSSSCG00000003603	COL16A1	4.10649e-34	-0.428697	0.452	0.741	1.23195e-30
415	ENSSSCG00000010686	BAG3	1.07386e-24	-0.42989	0.774	0.944	3.22159e-21
416	ENSSSCG00000009633		4.65049e-22	-0.4302	0.523	0.82	1.39515e-18
417	ENSSSCG00000010966	CCL19	7.58362e-39	-0.431505	0.337	0.762	2.27509e-35
418	ENSSSCG00000014016	SQSTM1	3.53997e-40	-0.432286	0.94	0.997	1.06199e-36
419	ENSSSCG00000014136	VCAN	2.86972e-30	-0.433154	0.467	0.741	8.60917e-27
420	ENSSSCG00000038384	COX4I2	7.63186e-42	-0.43344	0.397	0.783	2.28956e-38
421	ENSSSCG00000023298	SRXN1	3.49698e-22	-0.438169	0.623	0.751	1.04909e-18
422	ENSSSCG00000004789	THBS1	2.31847e-32	-0.439479	0.276	0.721	6.95541e-29
423	ENSSSCG00000034087		5.67726e-10	-0.440906	0.467	0.587	1.70318e-06
424	ENSSSCG00000001952	NFKBIA	9.2883e-38	-0.441198	0.975	0.997	2.78649e-34
425	ENSSSCG00000012576	CHRDL1	2.36246e-34	-0.441198	0.417	0.711	7.08737e-31
426	ENSSSCG00000025053	RYBP	1.02768e-26	-0.441603	0.568	0.928	3.08305e-23
427	ENSSSCG00000007431	CTSA	1.14193e-24	-0.442073	0.432	0.752	3.42579e-21
428	ENSSSCG00000040786	SPTBN1	2.9437e-33	-0.442219	0.407	0.731	8.8311e-30
429	ENSSSCG00000004651	GALK2	4.05581e-36	-0.443371	0.417	0.774	1.21674e-32
430	ENSSSCG00000002669	CRISPLD2	2.7665e-35	-0.445988	0.623	0.87	8.29949e-32
431	ENSSSCG00000031175	FNIP2	2.47509e-15	-0.44643	0.447	0.623	7.42526e-12
432	ENSSSCG00000005423	ABCA1	4.50414e-22	-0.446521	0.291	0.617	1.35124e-18
433	ENSSSCG00000010621	ADD3	4.73131e-41	-0.448095	0.367	0.79	1.41939e-37
434	ENSSSCG00000027480	KLF10	6.60775e-20	-0.448311	0.317	0.629	1.98233e-16
435	ENSSSCG00000021443	SGK1	3.465e-24	-0.449365	0.819	0.956	1.0395e-20
436	ENSSSCG00000005027	FRMD6	8.42688e-36	-0.44953	0.397	0.713	2.52807e-32
437	ENSSSCG00000006379	CD48	3.99432e-07	-0.449876	0.749	0.73	0.0011983
438	ENSSSCG00000007067	JAG1	2.06281e-16	-0.454035	0.573	0.8	6.18843e-13
439	ENSSSCG00000028694	ATP6V1B2	3.16079e-13	-0.454827	0.673	0.704	9.48236e-10
440	ENSSSCG00000003555	HMGN2	1.12461e-31	-0.454886	0.809	0.941	3.37384e-28
441	ENSSSCG00000035774	ERRFI1	6.37371e-32	-0.454989	0.332	0.7	1.91211e-28
442	ENSSSCG00000004241	GJA1	3.93603e-41	-0.460826	0.467	0.815	1.18081e-37
443	ENSSSCG00000006995	ASAH1	2.41766e-21	-0.460993	0.241	0.565	7.25298e-18
444	ENSSSCG00000024823	RCN3	4.47966e-28	-0.461852	0.603	0.767	1.3439e-24
445	ENSSSCG00000031321	NR4A1	3.21133e-25	-0.465083	0.688	0.904	9.63398e-22
446	ENSSSCG00000005472	SLC46A2	5.46695e-09	-0.466045	0.603	0.616	1.64009e-05
447	ENSSSCG00000016974	MAP1B	1.59205e-43	-0.466282	0.291	0.758	4.77614e-40
448	ENSSSCG00000003479	MFAP2	4.56151e-32	-0.46643	0.467	0.738	1.36845e-28
449	ENSSSCG00000003153	FTL	4.97848e-89	-0.467524	1	1	1.49355e-85
450	ENSSSCG00000006940	CCN1	6.69807e-44	-0.468512	0.583	0.827	2.00942e-40
451	ENSSSCG00000013393	SPON1	1.01023e-35	-0.469568	0.508	0.761	3.03069e-32
452	ENSSSCG00000010454	IFIT5	5.92565e-30	-0.470492	0.367	0.66	1.7777e-26
453	ENSSSCG00000040461	CDKN1C	5.45754e-33	-0.470673	0.211	0.619	1.63726e-29
454	ENSSSCG00000010816	TGFB2	1.18622e-34	-0.47077	0.482	0.729	3.55866e-31
455	ENSSSCG00000006359	ADAMTS4	1.04548e-41	-0.471057	0.558	0.874	3.13645e-38
456	ENSSSCG00000013181	SERPING1	3.71822e-45	-0.471921	0.879	0.987	1.11547e-41
457	ENSSSCG00000001849	ANPEP	5.13156e-38	-0.472271	0.432	0.751	1.53947e-34
458	ENSSSCG00000003379	KLHL21	2.00578e-35	-0.472557	0.266	0.747	6.01733e-32
459	ENSSSCG00000020915	P4HA2	1.14638e-32	-0.473222	0.528	0.762	3.43915e-29
460	ENSSSCG00000038410	CPEB2	4.28491e-22	-0.473255	0.307	0.616	1.28547e-18
461	ENSSSCG00000032416	RGS1	4.77262e-15	-0.47329	0.638	0.812	1.43179e-11
462	ENSSSCG00000022741	PDGFRB	1.20113e-44	-0.475857	0.367	0.819	3.60339e-41
463	ENSSSCG00000011747	CLDN11	2.59207e-36	-0.476761	0.548	0.769	7.7762e-33
464	ENSSSCG00000009361	POSTN	7.92484e-32	-0.479494	0.568	0.817	2.37745e-28
465	ENSSSCG00000024596	NOCT	2.60838e-20	-0.479708	0.578	0.77	7.82513e-17
466	ENSSSCG00000011299	CLEC3B	1.14827e-37	-0.481488	0.372	0.717	3.44482e-34
467	ENSSSCG00000015326	COL1A2	1.21529e-52	-0.481693	0.96	0.996	3.64588e-49
468	ENSSSCG00000016522	PTN	6.97202e-34	-0.481777	0.633	0.782	2.09161e-30
469	ENSSSCG00000014997		1.11886e-27	-0.481831	0.392	0.711	3.35657e-24
470	ENSSSCG00000017389	RAMP2	8.90742e-38	-0.482631	0.372	0.825	2.67223e-34
471	ENSSSCG00000013448	MKNK2	5.54987e-27	-0.483142	0.382	0.723	1.66496e-23
472	ENSSSCG00000040631	LPL	1.73023e-46	-0.48428	0.427	0.822	5.19068e-43
473	ENSSSCG00000012967	FOSL1	1.36286e-33	-0.485106	0.623	0.878	4.08859e-30
474	ENSSSCG00000031866	TIMP3	3.89096e-41	-0.486092	0.342	0.763	1.16729e-37
475	ENSSSCG00000000843	TXNRD1	1.76052e-35	-0.486741	0.925	0.992	5.28155e-32
476	ENSSSCG00000011712	P2RY14	1.09741e-17	-0.486773	0.412	0.631	3.29222e-14
477	ENSSSCG00000013667	COL5A3	4.92902e-46	-0.486876	0.397	0.807	1.47871e-42
478	ENSSSCG00000016101	CFLAR	4.4768e-32	-0.487193	0.834	0.987	1.34304e-28
479	ENSSSCG00000023498	HSPB6	1.32491e-42	-0.488172	0.266	0.733	3.97473e-39
480	ENSSSCG00000005055	LGALS3	4.01354e-43	-0.488791	0.739	0.95	1.20406e-39
481	ENSSSCG00000013731	DNASE2	7.19039e-24	-0.489104	0.503	0.731	2.15712e-20
482	ENSSSCG00000006988	PDGFRL	4.23285e-36	-0.490028	0.442	0.742	1.26985e-32
483	ENSSSCG00000012631	LONRF3	9.60611e-33	-0.490315	0.186	0.622	2.88183e-29
484	ENSSSCG00000022790	SNX2	2.79284e-27	-0.490739	0.759	0.877	8.37853e-24
485	ENSSSCG00000021557		9.68438e-39	-0.491614	0.538	0.772	2.90532e-35
486	ENSSSCG00000026940	CASP10	8.09896e-09	-0.493517	0.673	0.675	2.42969e-05
487	ENSSSCG00000004024	RNASET2	7.48054e-31	-0.493647	0.553	0.858	2.24416e-27
488	ENSSSCG00000003155	PPP1R15A	1.4193e-27	-0.494197	0.869	0.955	4.25789e-24
489	ENSSSCG00000038423	GLA	2.78934e-24	-0.495357	0.638	0.904	8.36803e-21
490	ENSSSCG00000006729	TENT5C	1.27575e-14	-0.495626	0.543	0.675	3.82725e-11
491	ENSSSCG00000015815	FGFR1	1.64248e-41	-0.496604	0.457	0.797	4.92744e-38
492	ENSSSCG00000036135	COL1A1	1.44341e-57	-0.498074	0.98	0.999	4.33022e-54
493	ENSSSCG00000006340	UAP1	2.72793e-35	-0.498189	0.648	0.943	8.1838e-32
494	ENSSSCG00000006105	GEM	2.56229e-45	-0.499667	0.327	0.811	7.68688e-42
495	ENSSSCG00000006324	ALDH9A1	1.77147e-41	-0.501427	0.427	0.834	5.31442e-38
496	ENSSSCG00000024938	SH3BP5	2.02538e-29	-0.501897	0.508	0.882	6.07613e-26
497	ENSSSCG00000032330	THY1	7.47664e-38	-0.502577	0.457	0.778	2.24299e-34
498	ENSSSCG00000014921	PRSS23	1.50359e-23	-0.503005	0.533	0.671	4.51078e-20
499	ENSSSCG00000015555	LAMC1	1.55792e-47	-0.50368	0.317	0.762	4.67375e-44
500	ENSSSCG00000006290	SLC19A2	2.37371e-17	-0.503839	0.503	0.647	7.12114e-14
501	ENSSSCG00000013655	ICAM1	2.08014e-31	-0.507295	0.593	0.926	6.24042e-28
502	ENSSSCG00000009668	CLU	1.21556e-43	-0.508565	0.417	0.764	3.64669e-40
503	ENSSSCG00000024174	TGIF1	3.5611e-40	-0.510137	0.271	0.79	1.06833e-36
504	ENSSSCG00000037066	GADD45A	1.91206e-24	-0.512206	0.342	0.7	5.73619e-21
505	ENSSSCG00000006083	LAPTM4B	8.89075e-50	-0.512904	0.513	0.889	2.66722e-46
506	ENSSSCG00000024344	CCR5	5.96365e-16	-0.514114	0.633	0.707	1.78909e-12
507	ENSSSCG00000017355	GRN	4.78739e-33	-0.515109	0.613	0.922	1.43622e-29
508	ENSSSCG00000028549	ECM2	1.11091e-44	-0.515603	0.608	0.868	3.33273e-41
509	ENSSSCG00000036050	CD302	3.7794e-36	-0.519861	0.352	0.826	1.13382e-32
510	ENSSSCG00000025206	RNF19B	2.33301e-30	-0.524507	0.437	0.818	6.99904e-27
511	ENSSSCG00000020970	IL6	1.15713e-36	-0.525253	0.352	0.746	3.4714e-33
512	ENSSSCG00000011038	MRC1	1.15581e-21	-0.525453	0.764	0.833	3.46744e-18
513	ENSSSCG00000004369	PRDM1	1.11126e-17	-0.526529	0.643	0.774	3.33377e-14
514	ENSSSCG00000011453	ITIH4	1.19907e-53	-0.527304	0.638	0.914	3.59722e-50
515	ENSSSCG00000032474	CXCL10	6.18584e-08	-0.527682	0.558	0.552	0.000185575
516	ENSSSCG00000014633	CAVIN3	5.65818e-53	-0.528936	0.472	0.885	1.69745e-49
517	ENSSSCG00000013742	NFIX	5.90094e-49	-0.530214	0.457	0.832	1.77028e-45
518	ENSSSCG00000000456	SLC16A7	1.17826e-19	-0.531299	0.307	0.59	3.53478e-16
519	ENSSSCG00000023333	FCN2	1.09564e-50	-0.531973	0.543	0.872	3.28693e-47
520	ENSSSCG00000008073	OMD	2.5703e-40	-0.532774	0.578	0.816	7.71091e-37
521	ENSSSCG00000003401	KIF1B	1.75233e-42	-0.534319	0.528	0.89	5.25699e-39
522	ENSSSCG00000039514	ID3	1.34969e-48	-0.535291	0.462	0.863	4.04908e-45
523	ENSSSCG00000039426	FSTL1	6.60874e-54	-0.53837	0.633	0.915	1.98262e-50
524	ENSSSCG00000028814	SOD3	1.2608e-52	-0.538617	0.392	0.822	3.78239e-49
525	ENSSSCG00000006472	CRABP2	9.35025e-55	-0.547504	0.467	0.854	2.80508e-51
526	ENSSSCG00000003351	MMP23B	4.16582e-56	-0.547631	0.367	0.822	1.24975e-52
527	ENSSSCG00000008881	RAPGEF2	3.38258e-09	-0.549864	0.548	0.621	1.01477e-05
528	ENSSSCG00000036639	STOM	1.70253e-32	-0.555338	0.387	0.764	5.1076e-29
529	ENSSSCG00000016034	COL3A1	2.11776e-59	-0.557467	0.935	0.99	6.35329e-56
530	ENSSSCG00000001427		1.25959e-53	-0.567838	0.447	0.863	3.77878e-50
531	ENSSSCG00000037832	PMP22	2.9535e-46	-0.575399	0.487	0.823	8.8605e-43
532	ENSSSCG00000012766	BGN	1.36408e-53	-0.578808	0.588	0.906	4.09223e-50
533	ENSSSCG00000002039	MMP14	4.1567e-38	-0.57956	0.472	0.746	1.24701e-34
534	ENSSSCG00000038549	ZFP36L2	8.47037e-38	-0.580711	0.824	0.963	2.54111e-34
535	ENSSSCG00000013579	CD209	8.3145e-30	-0.582018	0.186	0.599	2.49435e-26
536	ENSSSCG00000013318	RCN1	6.98642e-57	-0.584669	0.538	0.912	2.09593e-53
537	ENSSSCG00000016535	CALD1	3.97279e-62	-0.58517	0.497	0.903	1.19184e-58
538	ENSSSCG00000017920	CXCL16	1.09636e-26	-0.588132	0.382	0.704	3.28907e-23
539	ENSSSCG00000006378	SLAMF7	1.40754e-10	-0.588438	0.673	0.712	4.22263e-07
540	ENSSSCG00000007170	CPXM1	2.0288e-60	-0.590422	0.714	0.939	6.08639e-57
541	ENSSSCG00000037449	CSF1	4.75812e-48	-0.59173	0.286	0.756	1.42743e-44
542	ENSSSCG00000039468	SERPINH1	2.82542e-60	-0.59189	0.487	0.908	8.47626e-57
543	ENSSSCG00000013599	ANGPTL4	6.43233e-52	-0.594688	0.709	0.943	1.9297e-48
544	ENSSSCG00000000010	FBLN1	3.61242e-55	-0.595569	0.578	0.878	1.08373e-51
545	ENSSSCG00000003088	APOE	1.67345e-62	-0.596295	0.894	0.99	5.02034e-59
546	ENSSSCG00000022447	F3	4.7449e-53	-0.596345	0.482	0.854	1.42347e-49
547	ENSSSCG00000014336	EGR1	9.80669e-24	-0.598007	0.573	0.736	2.94201e-20
548	ENSSSCG00000016634	CAV1	1.9706e-55	-0.598811	0.568	0.913	5.91181e-52
549	ENSSSCG00000023716	TNFAIP6	3.05825e-40	-0.5995	0.206	0.703	9.17476e-37
550	ENSSSCG00000000915	DCN	1.95139e-55	-0.599557	0.905	0.981	5.85417e-52
551	ENSSSCG00000010332	PLAC9	1.0399e-51	-0.599887	0.553	0.864	3.11969e-48
552	ENSSSCG00000004597	AQP9	6.31721e-13	-0.601296	0.648	0.693	1.89516e-09
553	ENSSSCG00000016035	COL5A2	2.34513e-59	-0.602727	0.573	0.914	7.03538e-56
554	ENSSSCG00000011443	STAB1	1.48477e-10	-0.603807	0.603	0.62	4.45431e-07
555	ENSSSCG00000039962	HSPB1	6.00722e-40	-0.605964	0.879	0.977	1.80217e-36
556	ENSSSCG00000003839	PLPP3	1.32157e-57	-0.607625	0.709	0.932	3.9647e-54
557	ENSSSCG00000005997	COL14A1	4.03672e-51	-0.607779	0.467	0.88	1.21102e-47
558	ENSSSCG00000023630	CPM	3.06624e-32	-0.609755	0.266	0.672	9.19871e-29
559	ENSSSCG00000011928	CCDC80	7.39561e-55	-0.609932	0.673	0.922	2.21868e-51
560	ENSSSCG00000037016	ID1	3.64078e-56	-0.611593	0.538	0.891	1.09224e-52
561	ENSSSCG00000035297	ISG12	7.31858e-62	-0.6119	0.653	0.919	2.19557e-58
562	ENSSSCG00000029949	CD248	9.57118e-61	-0.612765	0.538	0.9	2.87135e-57
563	ENSSSCG00000005437	KLF4	7.12585e-40	-0.612854	0.779	0.957	2.13776e-36
564	ENSSSCG00000035419	RARRES2	1.00873e-64	-0.615714	0.518	0.895	3.02619e-61
565	ENSSSCG00000002868	PEPD	2.63431e-31	-0.615843	0.241	0.621	7.90294e-28
566	ENSSSCG00000029781	SELENOM	6.96561e-61	-0.616454	0.452	0.894	2.08968e-57
567	ENSSSCG00000009545	COL4A2	2.2421e-60	-0.616781	0.578	0.913	6.72629e-57
568	ENSSSCG00000010627	PDCD4	5.58767e-38	-0.617346	0.437	0.798	1.6763e-34
569	ENSSSCG00000011831	APOD	2.56653e-58	-0.617433	0.839	0.971	7.6996e-55
570	ENSSSCG00000005738	RALGDS	6.2882e-41	-0.620129	0.352	0.732	1.88646e-37
571	ENSSSCG00000016754	AEBP1	2.62827e-56	-0.620947	0.573	0.917	7.8848e-53
572	ENSSSCG00000006066	RNF19A	2.08437e-44	-0.627145	0.533	0.929	6.2531e-41
573	ENSSSCG00000005673	IER5L	7.16958e-29	-0.628811	0.312	0.665	2.15087e-25
574	ENSSSCG00000027331	COL6A3	1.95741e-58	-0.632325	0.663	0.932	5.87224e-55
575	ENSSSCG00000006646	ARNT	1.71247e-54	-0.633102	0.568	0.913	5.13742e-51
576	ENSSSCG00000035511	C1QTNF1	8.02554e-61	-0.634872	0.608	0.917	2.40766e-57
577	ENSSSCG00000017818	SERPINF1	9.9391e-62	-0.638351	0.749	0.945	2.98173e-58
578	ENSSSCG00000033146	CD163	1.27627e-37	-0.640094	0.437	0.787	3.82881e-34
579	ENSSSCG00000038948	ETS2	1.20588e-38	-0.643746	0.693	0.912	3.61763e-35
580	ENSSSCG00000015616	HSD11B1	1.95407e-59	-0.64655	0.407	0.849	5.86221e-56
581	ENSSSCG00000000916	LUM	1.88347e-62	-0.64853	0.729	0.94	5.65041e-59
582	ENSSSCG00000002366	NPC2	1.66939e-58	-0.648545	0.744	0.972	5.00818e-55
583	ENSSSCG00000017082	SPARC	6.75199e-62	-0.649282	0.769	0.956	2.0256e-58
584	ENSSSCG00000034207	CEBPB	6.56035e-57	-0.651752	0.834	0.991	1.96811e-53
585	ENSSSCG00000002829	MMP2	2.79052e-60	-0.652397	0.739	0.955	8.37155e-57
586	ENSSSCG00000034278	SLC31A1	3.10455e-38	-0.656938	0.276	0.741	9.31364e-35
587	ENSSSCG00000025924	IGFBP5	2.26877e-64	-0.660348	0.673	0.936	6.8063e-61
588	ENSSSCG00000040773		2.96136e-44	-0.661684	0.653	0.944	8.88407e-41
589	ENSSSCG00000029160		1.36458e-32	-0.661882	0.884	0.949	4.09373e-29
590	ENSSSCG00000003451	PDPN	2.31449e-65	-0.663269	0.553	0.908	6.94346e-62
591	ENSSSCG00000037241	RGS2	3.16878e-35	-0.664262	0.372	0.774	9.50635e-32
592	ENSSSCG00000032151	CPZ	1.36978e-63	-0.667917	0.482	0.899	4.10934e-60
593	ENSSSCG00000010703	HTRA1	8.13454e-66	-0.668702	0.593	0.936	2.44036e-62
594	ENSSSCG00000015545	GLUL	1.60156e-43	-0.684703	0.583	0.937	4.80469e-40
595	ENSSSCG00000033177	CDC26	8.48515e-45	-0.685014	0.472	0.869	2.54555e-41
596	ENSSSCG00000027466	PCOLCE	3.9922e-65	-0.685193	0.724	0.96	1.19766e-61
597	ENSSSCG00000014369	CD14	2.65706e-36	-0.686346	0.236	0.672	7.97119e-33
598	ENSSSCG00000033453		4.53256e-38	-0.68782	0.261	0.687	1.35977e-34
599	ENSSSCG00000000857	IGF1	9.01435e-59	-0.690705	0.377	0.821	2.70431e-55
600	ENSSSCG00000004464	TENT5A	8.54091e-50	-0.690947	0.442	0.898	2.56227e-46
601	ENSSSCG00000031262	TXNIP	4.3684e-37	-0.694781	0.704	0.881	1.31052e-33
602	ENSSSCG00000022506	COL6A1	5.86376e-67	-0.694833	0.739	0.955	1.75913e-63
603	ENSSSCG00000014277	IRF1	5.51964e-24	-0.695669	0.613	0.726	1.65589e-20
604	ENSSSCG00000031456	ARL5B	2.07859e-40	-0.695973	0.638	0.881	6.23577e-37
605	ENSSSCG00000014441	CSF1R	2.02732e-59	-0.69863	0.698	0.939	6.08195e-56
606	ENSSSCG00000013940	NLRP3	1.75916e-32	-0.702678	0.658	0.808	5.27748e-29
607	ENSSSCG00000034570	IFI6	3.14111e-51	-0.703015	0.819	0.99	9.42333e-48
608	ENSSSCG00000000261	IGFBP6	6.87929e-67	-0.703609	0.744	0.949	2.06379e-63
609	ENSSSCG00000037910	DUSP6	7.96447e-41	-0.707785	0.442	0.831	2.38934e-37
610	ENSSSCG00000017986	NDEL1	1.57026e-50	-0.7114	0.613	0.964	4.71079e-47
611	ENSSSCG00000006648	CTSS	2.60987e-65	-0.721089	0.824	0.972	7.82962e-62
612	ENSSSCG00000010312	PLAU	1.18461e-53	-0.728673	0.422	0.87	3.55384e-50
613	ENSSSCG00000015595	ATF3	8.29976e-45	-0.737912	0.583	0.921	2.48993e-41
614	ENSSSCG00000014812	FOLR2	6.40479e-46	-0.743273	0.442	0.77	1.92144e-42
615	ENSSSCG00000030165	MAFF	1.27787e-49	-0.744333	0.387	0.904	3.8336e-46
616	ENSSSCG00000004154	TNFAIP3	1.70472e-40	-0.746909	0.593	0.87	5.11417e-37
617	ENSSSCG00000038911	KLF2	1.2885e-50	-0.764436	0.477	0.864	3.86549e-47
618	ENSSSCG00000040162	NUPR1	4.4637e-71	-0.766259	0.709	0.956	1.33911e-67
619	ENSSSCG00000023796	RNF121	6.05227e-12	-0.766467	0.588	0.668	1.81568e-08
620	ENSSSCG00000017956		6.3957e-45	-0.771215	0.683	0.852	1.91871e-41
621	ENSSSCG00000040793	CTSD	3.27726e-57	-0.778756	0.271	0.814	9.83177e-54
622	ENSSSCG00000032367	CEBPD	5.98055e-65	-0.785163	0.442	0.916	1.79417e-61
623	ENSSSCG00000002452	LGMN	2.22159e-51	-0.788456	0.568	0.935	6.66476e-48
624	ENSSSCG00000013784	DNAJB1	2.34264e-45	-0.820714	0.447	0.872	7.02791e-42
625	ENSSSCG00000006979	MSR1	2.51739e-26	-0.845768	0.603	0.758	7.55218e-23
626	ENSSSCG00000040445	RND3	2.59915e-51	-0.858207	0.487	0.8	7.79744e-48
627	ENSSSCG00000022689	GADD45B	1.14096e-63	-0.864275	0.583	0.95	3.42287e-60
628	ENSSSCG00000017705	CCL5	5.00694e-32	-0.866428	0.628	0.882	1.50208e-28
629	ENSSSCG00000022370	TNFSF9	1.16973e-56	-0.876808	0.548	0.857	3.5092e-53
630	ENSSSCG00000040317	SOD2	2.94714e-70	-0.881273	0.809	0.989	8.84141e-67
631	ENSSSCG00000011951	NFKBIZ	2.54736e-58	-0.893113	0.538	0.953	7.64209e-55
632	ENSSSCG00000010452	IFIT1	1.06419e-30	-0.894196	0.553	0.709	3.19257e-27
633	ENSSSCG00000040575	ISG15	9.87342e-51	-0.894428	0.769	0.969	2.96203e-47
634	ENSSSCG00000008980	SCARB2	1.37753e-49	-0.93556	0.578	0.8	4.1326e-46
635	ENSSSCG00000006862	VCAM1	4.56101e-68	-1.09869	0.427	0.929	1.3683e-64
636	ENSSSCG00000040648	CCL8	3.59837e-41	-1.14025	0.181	0.684	1.07951e-37
637	ENSSSCG00000016857	DAB2	7.90024e-67	-1.15002	0.618	0.881	2.37007e-63
638	ENSSSCG00000010948	CTSL	1.76438e-38	-1.16384	0.216	0.654	5.29315e-35
639	ENSSSCG00000038706	C1QC	1.26575e-44	-1.21619	0.02	0.683	3.79725e-41
640	ENSSSCG00000015662	C4BPA	1.03627e-15	-1.2473	0.477	0.606	3.1088e-12
641	ENSSSCG00000034722	CCL14	1.00457e-67	-1.30813	0.332	0.84	3.0137e-64
642	ENSSSCG00000035736	CCL24	2.2774e-20	-1.35334	0.508	0.654	6.83221e-17
643	ENSSSCG00000033512	C1QB	3.46817e-50	-1.3925	0.035	0.716	1.04045e-46
644	ENSSSCG00000003524	C1QA	1.65447e-42	-1.40447	0.136	0.7	4.9634e-39
645	ENSSSCG00000031640		5.37831e-43	-1.4908	0.05	0.703	1.61349e-39
646	ENSSSCG00000017723	CCL2	2.01395e-71	-1.49633	0.518	0.903	6.04186e-68
647	ENSSSCG00000017700		1.78568e-53	-1.63083	0.588	0.834	5.35705e-50

## Sheet: Cluster7Mye
	Gene	HGNC.symbol	p_val	avg_log2FC	pct.1	pct.2	p_val_adj
1	ENSSSCG00000000915	DCN	7.83548e-107	1.05589	1	0.973	2.35065e-103
2	ENSSSCG00000036135	COL1A1	2.28355e-101	0.944124	1	0.997	6.85064e-98
3	ENSSSCG00000037508	GSN	2.5138e-102	0.933545	1	0.996	7.54139e-99
4	ENSSSCG00000027466	PCOLCE	4.6126e-102	0.920752	1	0.935	1.38378e-98
5	ENSSSCG00000017082	SPARC	6.85461e-92	0.913157	1	0.935	2.05638e-88
6	ENSSSCG00000016034	COL3A1	3.00441e-97	0.906309	1	0.984	9.01322e-94
7	ENSSSCG00000011831	APOD	1.09864e-86	0.902834	0.983	0.958	3.29591e-83
8	ENSSSCG00000022506	COL6A1	7.85656e-103	0.894632	1	0.931	2.35697e-99
9	ENSSSCG00000015326	COL1A2	3.87955e-102	0.893505	1	0.993	1.16387e-98
10	ENSSSCG00000003088	APOE	7.60825e-102	0.889315	1	0.98	2.28248e-98
11	ENSSSCG00000017818	SERPINF1	1.39145e-100	0.888085	1	0.922	4.17435e-97
12	ENSSSCG00000000261	IGFBP6	6.78513e-80	0.886896	0.983	0.927	2.03554e-76
13	ENSSSCG00000002829	MMP2	7.59364e-102	0.88634	1	0.931	2.27809e-98
14	ENSSSCG00000027331	COL6A3	4.73514e-100	0.866806	1	0.902	1.42054e-96
15	ENSSSCG00000011928	CCDC80	8.35827e-91	0.857956	0.994	0.893	2.50748e-87
16	ENSSSCG00000003839	PLPP3	2.17307e-92	0.845795	1	0.906	6.5192e-89
17	ENSSSCG00000013599	ANGPTL4	1.95207e-95	0.843129	1	0.917	5.85622e-92
18	ENSSSCG00000000916	LUM	3.14527e-89	0.831906	1	0.915	9.43582e-86
19	ENSSSCG00000035511	C1QTNF1	1.16229e-86	0.822471	0.983	0.883	3.48687e-83
20	ENSSSCG00000007170	CPXM1	9.38367e-93	0.821058	1	0.913	2.8151e-89
21	ENSSSCG00000003451	PDPN	1.33219e-71	0.811362	0.966	0.87	3.99658e-68
22	ENSSSCG00000025924	IGFBP5	4.86558e-60	0.804826	0.932	0.912	1.45967e-56
23	ENSSSCG00000040162	NUPR1	1.03391e-88	0.79799	0.989	0.93	3.10172e-85
24	ENSSSCG00000016634	CAV1	1.38025e-76	0.794685	0.983	0.875	4.14075e-73
25	ENSSSCG00000009545	COL4A2	3.27772e-74	0.781938	0.977	0.877	9.83315e-71
26	ENSSSCG00000035297	ISG12	3.51299e-65	0.774279	0.96	0.891	1.0539e-61
27	ENSSSCG00000016754	AEBP1	7.98698e-76	0.766167	0.977	0.88	2.39609e-72
28	ENSSSCG00000032151	CPZ	6.16258e-59	0.765142	0.955	0.856	1.84877e-55
29	ENSSSCG00000029949	CD248	3.20127e-72	0.751407	0.96	0.862	9.6038e-69
30	ENSSSCG00000016035	COL5A2	4.94345e-84	0.748288	0.994	0.876	1.48303e-80
31	ENSSSCG00000039426	FSTL1	2.05214e-87	0.741433	0.994	0.882	6.15641e-84
32	ENSSSCG00000006646	ARNT	3.80891e-83	0.730303	1	0.874	1.14267e-79
33	ENSSSCG00000035419	RARRES2	1.63916e-57	0.697384	0.938	0.856	4.91749e-54
34	ENSSSCG00000028549	ECM2	6.12472e-69	0.681927	0.96	0.836	1.83742e-65
35	ENSSSCG00000001427		3.58088e-49	0.680156	0.893	0.822	1.07426e-45
36	ENSSSCG00000023333	FCN2	7.74876e-18	0.675619	0.751	0.852	2.32463e-14
37	ENSSSCG00000000010	FBLN1	4.056e-63	0.672215	0.949	0.844	1.2168e-59
38	ENSSSCG00000013318	RCN1	7.34732e-73	0.67053	0.972	0.873	2.2042e-69
39	ENSSSCG00000011453	ITIH4	6.6241e-40	0.669431	0.887	0.891	1.98723e-36
40	ENSSSCG00000029781	SELENOM	9.902e-68	0.668201	0.966	0.847	2.9706e-64
41	ENSSSCG00000016535	CALD1	8.75685e-75	0.667522	0.994	0.858	2.62706e-71
42	ENSSSCG00000008913	IGFBP7	3.43595e-57	0.659129	0.989	0.956	1.03078e-53
43	ENSSSCG00000003479	MFAP2	7.4252e-34	0.658452	0.791	0.709	2.22756e-30
44	ENSSSCG00000005055	LGALS3	5.78311e-70	0.658038	1	0.927	1.73493e-66
45	ENSSSCG00000006472	CRABP2	1.82188e-53	0.657175	0.91	0.814	5.46564e-50
46	ENSSSCG00000008073	OMD	7.67971e-38	0.647933	0.842	0.792	2.30391e-34
47	ENSSSCG00000012766	BGN	5.78052e-62	0.642575	0.977	0.871	1.73416e-58
48	ENSSSCG00000006359	ADAMTS4	1.65048e-39	0.640431	0.893	0.843	4.95144e-36
49	ENSSSCG00000039468	SERPINH1	7.50594e-68	0.638877	0.966	0.864	2.25178e-64
50	ENSSSCG00000009668	CLU	7.97576e-24	0.637317	0.768	0.732	2.39273e-20
51	ENSSSCG00000006105	GEM	8.37369e-49	0.6311	0.876	0.761	2.51211e-45
52	ENSSSCG00000014633	CAVIN3	3.30395e-67	0.629521	0.972	0.84	9.91185e-64
53	ENSSSCG00000032330	THY1	1.94763e-47	0.628073	0.921	0.736	5.84288e-44
54	ENSSSCG00000037016	ID1	3.52501e-40	0.627959	0.927	0.856	1.0575e-36
55	ENSSSCG00000014310	CXCL14	8.7431e-16	0.625963	0.695	0.687	2.62293e-12
56	ENSSSCG00000006988	PDGFRL	2.69701e-39	0.609856	0.847	0.706	8.09102e-36
57	ENSSSCG00000002669	CRISPLD2	1.06672e-66	0.609548	0.977	0.839	3.20016e-63
58	ENSSSCG00000038384	COX4I2	1.57746e-42	0.60345	0.864	0.74	4.73237e-39
59	ENSSSCG00000013742	NFIX	1.5595e-63	0.603018	0.949	0.788	4.6785e-60
60	ENSSSCG00000015322	TFPI2	1.02615e-41	0.602755	0.927	0.904	3.07845e-38
61	ENSSSCG00000028814	SOD3	1.90271e-46	0.601073	0.898	0.776	5.70812e-43
62	ENSSSCG00000003351	MMP23B	6.4685e-61	0.600588	0.915	0.772	1.94055e-57
63	ENSSSCG00000013181	SERPING1	1.51689e-85	0.600339	1	0.976	4.55067e-82
64	ENSSSCG00000040513	AQP3	1.47699e-29	0.595203	0.859	0.856	4.43096e-26
65	ENSSSCG00000001849	ANPEP	2.20527e-61	0.59061	0.938	0.707	6.61582e-58
66	ENSSSCG00000010703	HTRA1	2.56877e-53	0.587158	0.972	0.901	7.7063e-50
67	ENSSSCG00000013667	COL5A3	3.22661e-43	0.58679	0.853	0.765	9.67982e-40
68	ENSSSCG00000022447	F3	2.31976e-33	0.578048	0.876	0.818	6.95929e-30
69	ENSSSCG00000016522	PTN	4.16731e-19	0.57543	0.763	0.77	1.25019e-15
70	ENSSSCG00000014012	GFPT2	1.61666e-39	0.572639	0.847	0.759	4.84999e-36
71	ENSSSCG00000033760	LTBP4	3.40035e-41	0.570559	0.881	0.741	1.0201e-37
72	ENSSSCG00000015616	HSD11B1	1.42685e-44	0.570495	0.944	0.8	4.28055e-41
73	ENSSSCG00000009361	POSTN	4.01758e-10	0.564706	0.706	0.803	1.20527e-06
74	ENSSSCG00000040631	LPL	4.40497e-47	0.56028	0.898	0.779	1.32149e-43
75	ENSSSCG00000033854	LGALS1	9.43429e-69	0.559454	1	0.987	2.83029e-65
76	ENSSSCG00000004241	GJA1	2.3453e-36	0.556451	0.859	0.78	7.03589e-33
77	ENSSSCG00000022741	PDGFRB	6.31487e-54	0.555728	0.944	0.767	1.89446e-50
78	ENSSSCG00000014232	LOX	2.20745e-18	0.551534	0.706	0.638	6.62236e-15
79	ENSSSCG00000031503	PRRX1	4.53601e-43	0.550551	0.887	0.733	1.3608e-39
80	ENSSSCG00000006083	LAPTM4B	6.47861e-56	0.550111	0.938	0.85	1.94358e-52
81	ENSSSCG00000005997	COL14A1	5.5795e-31	0.549788	0.876	0.842	1.67385e-27
82	ENSSSCG00000020915	P4HA2	2.0747e-42	0.540666	0.881	0.731	6.2241e-39
83	ENSSSCG00000013393	SPON1	1.43684e-44	0.53428	0.893	0.727	4.31052e-41
84	ENSSSCG00000016974	MAP1B	3.83597e-26	0.532234	0.785	0.713	1.15079e-22
85	ENSSSCG00000025822	SFRP1	2.28728e-19	0.52914	0.616	0.43	6.86185e-16
86	ENSSSCG00000004651	GALK2	9.6418e-34	0.526293	0.836	0.736	2.89254e-30
87	ENSSSCG00000031866	TIMP3	3.25222e-26	0.523575	0.814	0.72	9.75667e-23
88	ENSSSCG00000021084	S100A6	1.31506e-55	0.519833	1	0.99	3.94517e-52
89	ENSSSCG00000014840	P4HA3	8.07438e-35	0.518321	0.797	0.625	2.42231e-31
90	ENSSSCG00000037697	MGP	7.46118e-06	0.514271	0.655	0.682	0.0223835
91	ENSSSCG00000039862	TRIB3	1.32318e-32	0.513579	0.825	0.677	3.96953e-29
92	ENSSSCG00000017607	TMEM100	1.97091e-21	0.507549	0.734	0.661	5.91274e-18
93	ENSSSCG00000015815	FGFR1	1.28923e-37	0.507364	0.893	0.758	3.86768e-34
94	ENSSSCG00000010332	PLAC9	1.77667e-48	0.504157	0.949	0.828	5.33001e-45
95	ENSSSCG00000017046	EBF1	3.40477e-33	0.501968	0.819	0.686	1.02143e-29
96	ENSSSCG00000026729	TMEM150C	3.74609e-32	0.500814	0.808	0.615	1.12383e-28
97	ENSSSCG00000015555	LAMC1	4.70701e-45	0.499096	0.893	0.71	1.4121e-41
98	ENSSSCG00000025561	VASN	2.90251e-31	0.499094	0.814	0.659	8.70752e-28
99	ENSSSCG00000015999	FKBP7	2.40723e-34	0.498241	0.842	0.667	7.2217e-31
100	ENSSSCG00000004789	THBS1	8.83312e-12	0.498198	0.695	0.682	2.64994e-08
101	ENSSSCG00000011683	PCOLCE2	1.03908e-14	0.496211	0.633	0.573	3.11724e-11
102	ENSSSCG00000033894		7.98773e-21	0.495198	0.695	0.581	2.39632e-17
103	ENSSSCG00000007927	PPL	6.02883e-26	0.490348	0.734	0.551	1.80865e-22
104	ENSSSCG00000026585	PROCR	4.87952e-15	0.488958	0.571	0.363	1.46386e-11
105	ENSSSCG00000033608	LOXL2	7.23451e-20	0.488645	0.734	0.692	2.17035e-16
106	ENSSSCG00000009526	ITGBL1	1.16836e-11	0.488477	0.661	0.653	3.50507e-08
107	ENSSSCG00000009004	SFRP2	8.85504e-26	0.488387	0.661	0.494	2.65651e-22
108	ENSSSCG00000035293	IGF2	6.76421e-07	0.486171	0.706	0.754	0.00202926
109	ENSSSCG00000010816	TGFB2	3.21592e-29	0.484047	0.808	0.7	9.64775e-26
110	ENSSSCG00000016322	ACKR3	9.82766e-12	0.48228	0.542	0.363	2.9483e-08
111	ENSSSCG00000021557		1.12006e-24	0.482126	0.797	0.749	3.36018e-21
112	ENSSSCG00000006940	CCN1	7.38072e-17	0.481803	0.847	0.803	2.21421e-13
113	ENSSSCG00000028530	TMEM52	2.88833e-26	0.480726	0.785	0.64	8.665e-23
114	ENSSSCG00000010621	ADD3	9.32232e-39	0.480549	0.864	0.745	2.7967e-35
115	ENSSSCG00000008555	CGREF1	1.77553e-27	0.47873	0.706	0.452	5.3266e-24
116	ENSSSCG00000037582	F2RL2	2.65302e-37	0.478424	0.814	0.608	7.95906e-34
117	ENSSSCG00000014136	VCAN	7.76926e-25	0.478421	0.814	0.709	2.33078e-21
118	ENSSSCG00000011609	FBLN2	9.19589e-16	0.477862	0.576	0.393	2.75877e-12
119	ENSSSCG00000008397	EFEMP1	2.96338e-24	0.47598	0.797	0.676	8.89013e-21
120	ENSSSCG00000005992	HAS2	1.40624e-20	0.474354	0.638	0.444	4.21872e-17
121	ENSSSCG00000011747	CLDN11	3.99984e-15	0.468356	0.746	0.751	1.19995e-11
122	ENSSSCG00000004470	HMGN3	1.19203e-44	0.466595	0.966	0.878	3.57609e-41
123	ENSSSCG00000033844	CYP1B1	4.18431e-10	0.465736	0.542	0.443	1.25529e-06
124	ENSSSCG00000006496	LMNA	2.65099e-77	0.464538	1	0.991	7.95297e-74
125	ENSSSCG00000009865	TBX3	6.89823e-18	0.463521	0.701	0.594	2.06947e-14
126	ENSSSCG00000040786	SPTBN1	4.85904e-33	0.462639	0.831	0.693	1.45771e-29
127	ENSSSCG00000027124		3.54382e-17	0.461926	0.695	0.574	1.06315e-13
128	ENSSSCG00000036452	LRRC17	4.52462e-25	0.460856	0.831	0.771	1.35738e-21
129	ENSSSCG00000012576	CHRDL1	8.97383e-27	0.460096	0.774	0.678	2.69215e-23
130	ENSSSCG00000008038	SLC9A3R2	1.28568e-23	0.458956	0.627	0.35	3.85704e-20
131	ENSSSCG00000005608	ANGPTL2	6.20138e-25	0.458346	0.723	0.533	1.86042e-21
132	ENSSSCG00000004974	LARP6	9.02014e-27	0.458105	0.605	0.313	2.70604e-23
133	ENSSSCG00000006911	TGFBR3	7.32968e-31	0.457019	0.814	0.688	2.1989e-27
134	ENSSSCG00000014117	THBS4	1.13306e-10	0.457015	0.554	0.503	3.39917e-07
135	ENSSSCG00000011859	HEG1	3.30466e-23	0.456457	0.689	0.497	9.91398e-20
136	ENSSSCG00000012318	MAGED1	3.83481e-22	0.456	0.706	0.567	1.15044e-18
137	ENSSSCG00000005380	COL15A1	4.06504e-20	0.45438	0.706	0.58	1.21951e-16
138	ENSSSCG00000016859	C7	8.00751e-37	0.453884	0.655	0.333	2.40225e-33
139	ENSSSCG00000004425	LAMA4	4.52156e-19	0.453219	0.65	0.486	1.35647e-15
140	ENSSSCG00000012317	GSPT2	7.27164e-25	0.452973	0.785	0.729	2.18149e-21
141	ENSSSCG00000004484	COL12A1	9.00108e-28	0.452625	0.582	0.215	2.70032e-24
142	ENSSSCG00000033074	ZCCHC24	6.85338e-25	0.452411	0.74	0.543	2.05601e-21
143	ENSSSCG00000024823	RCN3	1.59088e-25	0.45169	0.847	0.745	4.77264e-22
144	ENSSSCG00000016878	FGF10	1.27434e-14	0.451597	0.588	0.441	3.82302e-11
145	ENSSSCG00000010219	ARID5B	1.18512e-24	0.450064	0.819	0.715	3.55535e-21
146	ENSSSCG00000025578	ALDH1A2	9.29654e-27	0.449829	0.593	0.324	2.78896e-23
147	ENSSSCG00000010974	CNTFR	8.24069e-14	0.448944	0.548	0.353	2.47221e-10
148	ENSSSCG00000004013	SMOC2	3.01318e-12	0.447812	0.576	0.46	9.03953e-09
149	ENSSSCG00000012371	AR	1.21418e-13	0.447617	0.582	0.438	3.64255e-10
150	ENSSSCG00000005688	PTGES	1.0923e-20	0.447417	0.774	0.672	3.27691e-17
151	ENSSSCG00000005243	PGM5	3.96585e-27	0.447176	0.633	0.409	1.18976e-23
152	ENSSSCG00000017300	MRC2	2.84291e-26	0.445858	0.785	0.642	8.52874e-23
153	ENSSSCG00000034607	OGN	2.76704e-16	0.445843	0.729	0.704	8.30113e-13
154	ENSSSCG00000004705	MAP1A	1.15364e-11	0.445741	0.559	0.398	3.46091e-08
155	ENSSSCG00000010698	FGFR2	8.49514e-16	0.445223	0.61	0.468	2.54854e-12
156	ENSSSCG00000009331	MEDAG	3.64364e-21	0.444958	0.678	0.47	1.09309e-17
157	ENSSSCG00000035392	IGFBP2	1.27437e-17	0.444401	0.559	0.366	3.82312e-14
158	ENSSSCG00000002013	DHRS4	3.16874e-22	0.444004	0.819	0.722	9.50623e-19
159	ENSSSCG00000011147	AKR1C1	1.56622e-13	0.44355	0.633	0.562	4.69867e-10
160	ENSSSCG00000027114	PODN	5.76097e-21	0.443186	0.718	0.567	1.72829e-17
161	ENSSSCG00000024669	NBL1	5.90975e-20	0.442933	0.757	0.675	1.77292e-16
162	ENSSSCG00000001773	TMED3	4.47053e-26	0.442265	0.768	0.605	1.34116e-22
163	ENSSSCG00000011727	PTX3	2.49093e-08	0.441976	0.763	0.772	7.4728e-05
164	ENSSSCG00000016635	CAV2	2.16104e-19	0.440435	0.672	0.489	6.48312e-16
165	ENSSSCG00000017498	PPP1R1B	5.51829e-15	0.440275	0.65	0.518	1.65549e-11
166	ENSSSCG00000000681	P3H3	2.13881e-22	0.440136	0.723	0.596	6.41642e-19
167	ENSSSCG00000034973	CXCL12	7.32434e-15	0.440133	0.667	0.592	2.1973e-11
168	ENSSSCG00000005455	SVEP1	1.05843e-18	0.438975	0.605	0.416	3.1753e-15
169	ENSSSCG00000017181	CYGB	2.84368e-25	0.438878	0.774	0.637	8.53104e-22
170	ENSSSCG00000008727	MSX1	4.0487e-15	0.438339	0.712	0.643	1.21461e-11
171	ENSSSCG00000039548	PTGFR	2.35772e-17	0.43752	0.655	0.53	7.07316e-14
172	ENSSSCG00000022429	KAZALD1	4.3584e-18	0.437306	0.667	0.518	1.30752e-14
173	ENSSSCG00000006238	CYP7A1	6.19066e-13	0.437075	0.497	0.255	1.8572e-09
174	ENSSSCG00000002795	CDH11	2.24464e-16	0.436897	0.701	0.672	6.73393e-13
175	ENSSSCG00000025085	NEGR1	1.29731e-09	0.435571	0.537	0.442	3.89194e-06
176	ENSSSCG00000003603	COL16A1	1.24438e-29	0.435542	0.814	0.708	3.73314e-26
177	ENSSSCG00000036438	GPX3	4.36798e-08	0.435461	0.689	0.751	0.000131039
178	ENSSSCG00000014984	MMP27	8.88657e-28	0.435238	0.655	0.38	2.66597e-24
179	ENSSSCG00000024043	ADAMTS2	9.10702e-16	0.43394	0.61	0.419	2.73211e-12
180	ENSSSCG00000004658	FBN1	3.16631e-14	0.433781	0.655	0.59	9.49893e-11
181	ENSSSCG00000004207		1.78045e-21	0.43334	0.712	0.577	5.34134e-18
182	ENSSSCG00000010959	NTRK2	2.08956e-20	0.433299	0.746	0.717	6.26867e-17
183	ENSSSCG00000007463	PTGIS	8.64122e-09	0.432752	0.576	0.523	2.59237e-05
184	ENSSSCG00000037832	PMP22	6.33867e-25	0.432579	0.876	0.788	1.9016e-21
185	ENSSSCG00000002254	NR2F2	8.73618e-14	0.431127	0.605	0.461	2.62085e-10
186	ENSSSCG00000015444	LAMB1	7.59882e-19	0.431103	0.684	0.566	2.27965e-15
187	ENSSSCG00000012680	GPC3	4.98861e-15	0.430502	0.718	0.643	1.49658e-11
188	ENSSSCG00000009631	PEBP4	4.0248e-08	0.430004	0.576	0.533	0.000120744
189	ENSSSCG00000024009	CAMK2N1	5.72974e-26	0.42979	0.78	0.673	1.71892e-22
190	ENSSSCG00000016912	PLPP1	1.09449e-38	0.429059	0.955	0.853	3.28348e-35
191	ENSSSCG00000011495	PRICKLE2	2.21445e-18	0.428857	0.565	0.296	6.64335e-15
192	ENSSSCG00000006324	ALDH9A1	3.34585e-34	0.428781	0.898	0.791	1.00376e-30
193	ENSSSCG00000014871	TSKU	2.13277e-10	0.42851	0.633	0.602	6.39831e-07
194	ENSSSCG00000039442	BMP2	3.51519e-12	0.428503	0.576	0.418	1.05456e-08
195	ENSSSCG00000007085	DSTN	2.01961e-30	0.427007	0.853	0.633	6.05882e-27
196	ENSSSCG00000024917		3.20028e-16	0.426095	0.667	0.566	9.60084e-13
197	ENSSSCG00000016018	FRZB	1.41543e-22	0.425806	0.582	0.358	4.2463e-19
198	ENSSSCG00000009446	PCDH17	2.79252e-16	0.425567	0.559	0.364	8.37756e-13
199	ENSSSCG00000037065	EMP2	6.24956e-15	0.425255	0.565	0.364	1.87487e-11
200	ENSSSCG00000035355	F2R	3.92686e-15	0.424999	0.565	0.359	1.17806e-11
201	ENSSSCG00000033018	TM4SF1	3.24098e-08	0.424878	0.452	0.277	9.72295e-05
202	ENSSSCG00000016916	IL6ST	9.24813e-38	0.423899	0.938	0.864	2.77444e-34
203	ENSSSCG00000032320	TCIM	7.41569e-09	0.423732	0.508	0.372	2.22471e-05
204	ENSSSCG00000011828	FAM43A	5.62241e-19	0.423646	0.802	0.76	1.68672e-15
205	ENSSSCG00000020846	SCARA3	1.47729e-16	0.423192	0.582	0.392	4.43186e-13
206	ENSSSCG00000027130	TNFRSF12A	1.95254e-27	0.422909	0.898	0.813	5.85763e-24
207	ENSSSCG00000022804	RHOJ	4.34461e-15	0.422229	0.576	0.427	1.30338e-11
208	ENSSSCG00000039488	SPON2	4.957e-08	0.421765	0.475	0.327	0.00014871
209	ENSSSCG00000008799	LIMCH1	9.9888e-17	0.420843	0.559	0.302	2.99664e-13
210	ENSSSCG00000038694	CCND2	8.73975e-31	0.420349	0.915	0.794	2.62192e-27
211	ENSSSCG00000040706	DBN1	2.06047e-14	0.420277	0.576	0.431	6.18141e-11
212	ENSSSCG00000036436	FZD1	1.58593e-13	0.420067	0.576	0.435	4.75779e-10
213	ENSSSCG00000032269	LIMA1	3.97012e-20	0.418913	0.757	0.68	1.19104e-16
214	ENSSSCG00000017422	FKBP10	1.64573e-18	0.418547	0.706	0.574	4.93718e-15
215	ENSSSCG00000002444	FBLN5	1.16158e-13	0.418521	0.706	0.695	3.48475e-10
216	ENSSSCG00000000857	IGF1	1.39176e-23	0.417008	0.881	0.775	4.17527e-20
217	ENSSSCG00000005437	KLF4	2.80941e-33	0.416866	0.994	0.937	8.42822e-30
218	ENSSSCG00000005943	ST3GAL1	2.49153e-20	0.416795	0.621	0.369	7.4746e-17
219	ENSSSCG00000026113	ZBTB20	1.18789e-29	0.416423	0.825	0.664	3.56366e-26
220	ENSSSCG00000009565	GAS6	5.82378e-20	0.416161	0.638	0.435	1.74713e-16
221	ENSSSCG00000036213	FGF2	3.93024e-20	0.415325	0.712	0.57	1.17907e-16
222	ENSSSCG00000011033	VIM	1.81167e-72	0.414996	1	1	5.435e-69
223	ENSSSCG00000016851	OSMR	1.33422e-18	0.414927	0.576	0.313	4.00265e-15
224	ENSSSCG00000033120		7.42875e-19	0.414119	0.808	0.834	2.22863e-15
225	ENSSSCG00000015119	MFRP	7.09698e-19	0.413381	0.712	0.582	2.1291e-15
226	ENSSSCG00000035958	EVA1A	2.69395e-08	0.411791	0.469	0.345	8.08185e-05
227	ENSSSCG00000006340	UAP1	5.5547e-39	0.410937	0.989	0.912	1.66641e-35
228	ENSSSCG00000008162	IL1R1	5.32039e-14	0.410756	0.644	0.58	1.59612e-10
229	ENSSSCG00000023498	HSPB6	4.32927e-20	0.410325	0.785	0.686	1.29878e-16
230	ENSSSCG00000000368	MMP19	2.26533e-15	0.409586	0.667	0.522	6.79598e-12
231	ENSSSCG00000004570	TPM1	2.28683e-11	0.406298	0.729	0.73	6.8605e-08
232	ENSSSCG00000010746	ADAM12	5.9808e-12	0.405847	0.559	0.435	1.79424e-08
233	ENSSSCG00000012027	ADAMTS5	5.84105e-17	0.405596	0.548	0.363	1.75231e-13
234	ENSSSCG00000013270	CRY2	6.8464e-14	0.405566	0.638	0.512	2.05392e-10
235	ENSSSCG00000034723	PYCR1	5.3536e-18	0.403663	0.627	0.458	1.60608e-14
236	ENSSSCG00000006051	CTHRC1	2.92578e-34	0.403139	0.582	0.2	8.77734e-31
237	ENSSSCG00000008372	EHBP1	2.21361e-14	0.402778	0.599	0.448	6.64084e-11
238	ENSSSCG00000005941	KHDRBS3	8.39088e-19	0.402669	0.61	0.412	2.51727e-15
239	ENSSSCG00000006889	ARHGAP29	4.15863e-22	0.400978	0.616	0.397	1.24759e-18
240	ENSSSCG00000002831	IRX3	1.4235e-10	0.40025	0.605	0.536	4.27049e-07
241	ENSSSCG00000010437	PAPSS2	7.07528e-14	0.399988	0.559	0.363	2.12259e-10
242	ENSSSCG00000040013	MTUS1	4.94256e-13	0.39987	0.537	0.391	1.48277e-09
243	ENSSSCG00000015268	FMO1	1.3343e-13	0.399672	0.621	0.518	4.00289e-10
244	ENSSSCG00000024685	GRIA2	7.86977e-14	0.397787	0.734	0.72	2.36093e-10
245	ENSSSCG00000017164	TIMP2	6.959e-71	0.397781	1	0.996	2.0877e-67
246	ENSSSCG00000038374	CIART	4.55301e-11	0.397245	0.599	0.496	1.3659e-07
247	ENSSSCG00000039568	SNAI2	5.97359e-19	0.396753	0.746	0.7	1.79208e-15
248	ENSSSCG00000012001	ROBO1	2.25643e-17	0.396093	0.514	0.271	6.7693e-14
249	ENSSSCG00000005190	NFIB	3.00761e-11	0.394908	0.616	0.526	9.02282e-08
250	ENSSSCG00000014274	PDLIM4	8.64732e-11	0.393092	0.644	0.62	2.5942e-07
251	ENSSSCG00000011022	SVIL	1.67482e-11	0.392954	0.65	0.624	5.02447e-08
252	ENSSSCG00000004464	TENT5A	9.46747e-23	0.391404	0.949	0.852	2.84024e-19
253	ENSSSCG00000012234	SRPX	4.22534e-37	0.390473	0.588	0.186	1.2676e-33
254	ENSSSCG00000016123	PARD3B	2.61832e-14	0.390401	0.531	0.319	7.85497e-11
255	ENSSSCG00000037449	CSF1	1.70977e-14	0.389869	0.768	0.712	5.1293e-11
256	ENSSSCG00000004822	ALDH1A3	8.28147e-15	0.389453	0.61	0.511	2.48444e-11
257	ENSSSCG00000017389	RAMP2	2.45332e-20	0.388847	0.859	0.78	7.35995e-17
258	ENSSSCG00000003401	KIF1B	1.68859e-29	0.388168	0.955	0.852	5.06577e-26
259	ENSSSCG00000011959	ABI3BP	2.77346e-11	0.388039	0.701	0.693	8.32038e-08
260	ENSSSCG00000008176	LONRF2	6.08962e-08	0.38663	0.492	0.333	0.000182689
261	ENSSSCG00000006581	S100A16	7.5744e-16	0.385017	0.588	0.376	2.27232e-12
262	ENSSSCG00000008072	ASPN	4.37272e-12	0.384557	0.571	0.434	1.31182e-08
263	ENSSSCG00000000951	CSRP2	4.67723e-09	0.383998	0.52	0.353	1.40317e-05
264	ENSSSCG00000013030	PRDX5	5.90427e-28	0.383993	0.91	0.783	1.77128e-24
265	ENSSSCG00000034259	PMEPA1	3.63967e-20	0.383327	0.864	0.738	1.0919e-16
266	ENSSSCG00000011014	BAMBI	8.04703e-18	0.383279	0.559	0.33	2.41411e-14
267	ENSSSCG00000011103	PARD3	5.39134e-09	0.383172	0.525	0.423	1.6174e-05
268	ENSSSCG00000015267	FMO2	1.03126e-11	0.382487	0.554	0.434	3.09377e-08
269	ENSSSCG00000010330	PPIF	1.81684e-09	0.38062	0.655	0.62	5.45053e-06
270	ENSSSCG00000015407	GNAI1	3.35996e-15	0.378664	0.621	0.503	1.00799e-11
271	ENSSSCG00000038992	TUBB6	2.61514e-14	0.378496	0.706	0.588	7.84543e-11
272	ENSSSCG00000035774	ERRFI1	1.26737e-22	0.378443	0.825	0.656	3.8021e-19
273	ENSSSCG00000010966	CCL19	5.56759e-11	0.37842	0.718	0.726	1.67028e-07
274	ENSSSCG00000004576	RORA	2.24947e-21	0.378355	0.582	0.354	6.74841e-18
275	ENSSSCG00000032094	DKK2	3.57806e-06	0.37683	0.407	0.198	0.0107342
276	ENSSSCG00000010055	GGT5	1.55363e-09	0.376282	0.531	0.382	4.66088e-06
277	ENSSSCG00000036814	CLEC11A	2.05717e-16	0.375959	0.774	0.709	6.1715e-13
278	ENSSSCG00000017306	ITGB3	7.06549e-18	0.374647	0.729	0.607	2.11965e-14
279	ENSSSCG00000005593	OLFML2A	6.56685e-08	0.374415	0.475	0.336	0.000197006
280	ENSSSCG00000005027	FRMD6	3.97867e-21	0.373892	0.785	0.678	1.1936e-17
281	ENSSSCG00000024591	ETV1	1.26151e-14	0.373589	0.565	0.366	3.78454e-11
282	ENSSSCG00000016061	MYO1B	2.91371e-13	0.373076	0.655	0.57	8.74113e-10
283	ENSSSCG00000009152	SGMS2	8.97668e-12	0.372609	0.644	0.54	2.693e-08
284	ENSSSCG00000037102	FSTL3	2.12991e-11	0.372303	0.655	0.608	6.38972e-08
285	ENSSSCG00000017256	ABCA6	3.7045e-18	0.370856	0.797	0.75	1.11135e-14
286	ENSSSCG00000012479	PCDH19	1.65638e-15	0.370664	0.565	0.385	4.96914e-12
287	ENSSSCG00000005627	AK1	6.44744e-14	0.370274	0.514	0.229	1.93423e-10
288	ENSSSCG00000006887	CNN3	2.78527e-15	0.368399	0.706	0.617	8.35581e-12
289	ENSSSCG00000013849	TPM4	3.41634e-34	0.367654	0.983	0.897	1.0249e-30
290	ENSSSCG00000025238	SHOX2	9.21266e-11	0.366843	0.525	0.371	2.7638e-07
291	ENSSSCG00000012699	FHL1	3.11776e-10	0.366602	0.638	0.547	9.35327e-07
292	ENSSSCG00000011695	AGTR1	2.31737e-07	0.366447	0.542	0.48	0.000695212
293	ENSSSCG00000031733	AKAP12	1.27218e-08	0.365653	0.559	0.478	3.81654e-05
294	ENSSSCG00000034357	DAG1	2.27577e-15	0.364637	0.565	0.35	6.82732e-12
295	ENSSSCG00000039514	ID3	3.01515e-14	0.364609	0.802	0.831	9.04546e-11
296	ENSSSCG00000006970	DLC1	1.00869e-08	0.364312	0.627	0.627	3.02607e-05
297	ENSSSCG00000026516	EPHB3	2.35443e-23	0.36416	0.565	0.248	7.0633e-20
298	ENSSSCG00000016364	GPC1	3.21554e-11	0.363614	0.525	0.362	9.64662e-08
299	ENSSSCG00000015270	FMOD	1.34679e-11	0.363503	0.588	0.444	4.04037e-08
300	ENSSSCG00000035299	SFRP4	2.2945e-07	0.362486	0.401	0.237	0.00068835
301	ENSSSCG00000005030	NID2	4.31934e-09	0.362477	0.503	0.391	1.2958e-05
302	ENSSSCG00000002852	PLEKHF1	8.50677e-12	0.362229	0.492	0.235	2.55203e-08
303	ENSSSCG00000015324	GNG11	7.16813e-21	0.362189	0.819	0.79	2.15044e-17
304	ENSSSCG00000034491	PRICKLE1	2.9072e-10	0.361198	0.514	0.358	8.72161e-07
305	ENSSSCG00000006612	S100A10	1.74288e-61	0.360321	1	1	5.22865e-58
306	ENSSSCG00000028536	LHFPL2	1.66093e-12	0.360203	0.65	0.517	4.98278e-09
307	ENSSSCG00000024692	RRBP1	2.97945e-30	0.359074	0.977	0.917	8.93835e-27
308	ENSSSCG00000014139	ARSK	3.90742e-13	0.358046	0.548	0.382	1.17223e-09
309	ENSSSCG00000014994	PDGFD	2.57733e-19	0.35731	0.667	0.476	7.732e-16
310	ENSSSCG00000038549	ZFP36L2	2.85701e-23	0.357081	0.972	0.95	8.57104e-20
311	ENSSSCG00000012649	SMARCA1	6.13462e-12	0.354658	0.627	0.501	1.84039e-08
312	ENSSSCG00000028512	LDLR	3.21996e-16	0.353995	0.667	0.581	9.65988e-13
313	ENSSSCG00000016233	SERPINE2	1.7435e-09	0.353068	0.621	0.595	5.2305e-06
314	ENSSSCG00000022317	SLC38A10	1.59499e-16	0.352559	0.718	0.545	4.78498e-13
315	ENSSSCG00000010312	PLAU	5.14407e-10	0.35228	0.814	0.834	1.54322e-06
316	ENSSSCG00000031356	HES1	8.3206e-07	0.352214	0.616	0.602	0.00249618
317	ENSSSCG00000001499	DST	2.19477e-08	0.351024	0.588	0.525	6.58432e-05
318	ENSSSCG00000022895	CRYBG3	2.96626e-11	0.350759	0.565	0.413	8.89878e-08
319	ENSSSCG00000031109	HILPDA	5.37586e-12	0.35003	0.559	0.359	1.61276e-08
320	ENSSSCG00000004192	CCN2	7.46345e-08	0.349926	0.548	0.459	0.000223904
321	ENSSSCG00000015649	DYRK3	9.7072e-16	0.349838	0.621	0.425	2.91216e-12
322	ENSSSCG00000010968	IL11RA	1.21077e-11	0.347815	0.559	0.422	3.6323e-08
323	ENSSSCG00000032074	IRX2	5.48695e-21	0.346809	0.441	0.115	1.64609e-17
324	ENSSSCG00000017245	CDC42EP4	1.81872e-14	0.345588	0.684	0.52	5.45616e-11
325	ENSSSCG00000031648	CCN5	3.88758e-07	0.345499	0.401	0.197	0.00116627
326	ENSSSCG00000024578	PHLDB1	2.7597e-14	0.345295	0.588	0.396	8.27911e-11
327	ENSSSCG00000003616	FAM167B	1.3784e-13	0.345095	0.48	0.231	4.13521e-10
328	ENSSSCG00000006463	PEAR1	1.55757e-08	0.343972	0.463	0.281	4.67271e-05
329	ENSSSCG00000006624	SELENBP1	6.91573e-14	0.343911	0.548	0.35	2.07472e-10
330	ENSSSCG00000011194	ANKRD28	1.39645e-18	0.343288	0.842	0.802	4.18935e-15
331	ENSSSCG00000015235	ETS1	5.60357e-10	0.343253	0.61	0.534	1.68107e-06
332	ENSSSCG00000017199	TRIM47	3.82208e-09	0.342977	0.548	0.435	1.14662e-05
333	ENSSSCG00000017251	SOX9	9.64306e-23	0.342365	0.559	0.287	2.89292e-19
334	ENSSSCG00000016290	EFHD1	2.1377e-10	0.341767	0.531	0.377	6.41309e-07
335	ENSSSCG00000009655	EBF2	4.31052e-10	0.341061	0.503	0.366	1.29316e-06
336	ENSSSCG00000031538	RNASE4	1.47619e-17	0.341018	0.757	0.637	4.42858e-14
337	ENSSSCG00000021610	CHPF	1.06133e-10	0.340381	0.497	0.305	3.184e-07
338	ENSSSCG00000009605	GFRA2	1.59022e-07	0.340378	0.525	0.467	0.000477067
339	ENSSSCG00000010351	CCSER2	2.81662e-16	0.339725	0.627	0.436	8.44986e-13
340	ENSSSCG00000000588	PLEKHA5	4.56921e-09	0.338312	0.599	0.526	1.37076e-05
341	ENSSSCG00000015862	LIMS2	2.92155e-12	0.337862	0.486	0.247	8.76466e-09
342	ENSSSCG00000016665	BMPER	2.22246e-13	0.337768	0.492	0.264	6.66739e-10
343	ENSSSCG00000001620	MDFI	1.05179e-28	0.337481	0.65	0.425	3.15537e-25
344	ENSSSCG00000005078	DAAM1	7.85205e-11	0.33665	0.61	0.494	2.35562e-07
345	ENSSSCG00000025531	SSPN	2.36589e-06	0.335474	0.52	0.465	0.00709768
346	ENSSSCG00000016578	FLNC	8.70497e-17	0.335161	0.548	0.327	2.61149e-13
347	ENSSSCG00000022073	ZBTB38	2.79555e-13	0.334426	0.599	0.392	8.38666e-10
348	ENSSSCG00000004012	THBS2	1.10917e-08	0.334167	0.627	0.537	3.32751e-05
349	ENSSSCG00000011677	GK5	2.84842e-09	0.333353	0.599	0.487	8.54526e-06
350	ENSSSCG00000016437	WDR86	1.57394e-20	0.332547	0.633	0.502	4.72182e-17
351	ENSSSCG00000004387	FOXO3	2.01366e-13	0.332279	0.655	0.468	6.04097e-10
352	ENSSSCG00000036381	RBMS3	3.43276e-17	0.332034	0.446	0.142	1.02983e-13
353	ENSSSCG00000040863	IPMK	9.10249e-16	0.331917	0.61	0.411	2.73075e-12
354	ENSSSCG00000007477	NFATC2	1.01658e-14	0.328166	0.525	0.32	3.04973e-11
355	ENSSSCG00000008986	SEPTIN11	1.04109e-19	0.32761	0.853	0.771	3.12327e-16
356	ENSSSCG00000012053	CBR3	7.93205e-12	0.326618	0.559	0.411	2.37962e-08
357	ENSSSCG00000004973	UACA	8.97293e-09	0.326345	0.497	0.366	2.69188e-05
358	ENSSSCG00000022168	APBB2	8.66261e-11	0.325281	0.508	0.319	2.59878e-07
359	ENSSSCG00000026473	ABCA8	4.52499e-06	0.324773	0.458	0.379	0.013575
360	ENSSSCG00000031337	SNX18	1.78099e-15	0.324496	0.588	0.348	5.34296e-12
361	ENSSSCG00000035983	TPPP3	9.34377e-21	0.324173	0.599	0.367	2.80313e-17
362	ENSSSCG00000039867	UCK2	1.88998e-09	0.323628	0.599	0.506	5.66993e-06
363	ENSSSCG00000032369	HSD3B7	2.18865e-15	0.323281	0.52	0.28	6.56595e-12
364	ENSSSCG00000024312	ID4	4.58221e-07	0.323028	0.576	0.526	0.00137466
365	ENSSSCG00000028623	RARRES1	1.43165e-13	0.322544	0.52	0.292	4.29496e-10
366	ENSSSCG00000039194	KANK2	9.35014e-15	0.322167	0.531	0.29	2.80504e-11
367	ENSSSCG00000010011	TCN2	6.438e-20	0.321898	0.638	0.387	1.9314e-16
368	ENSSSCG00000009018	SH3D19	5.40666e-12	0.321194	0.548	0.367	1.622e-08
369	ENSSSCG00000040166	FLRT2	6.37972e-11	0.320994	0.48	0.278	1.91392e-07
370	ENSSSCG00000027806	SAMHD1	5.54562e-16	0.320561	0.525	0.298	1.66369e-12
371	ENSSSCG00000026655	PTPN13	1.87655e-18	0.320326	0.508	0.257	5.62964e-15
372	ENSSSCG00000014976	ARHGAP42	1.61368e-06	0.319587	0.475	0.319	0.00484105
373	ENSSSCG00000008898	HOPX	4.50274e-20	0.316882	0.514	0.244	1.35082e-16
374	ENSSSCG00000005015	SOS2	2.1406e-14	0.31636	0.599	0.418	6.42181e-11
375	ENSSSCG00000023611	TNXB	2.03899e-15	0.312831	0.497	0.296	6.11697e-12
376	ENSSSCG00000010756	MGMT	3.51883e-13	0.312514	0.729	0.606	1.05565e-09
377	ENSSSCG00000013418	CFD	7.41394e-52	0.311958	1	1	2.22418e-48
378	ENSSSCG00000002666	KIAA0513	4.13807e-06	0.310429	0.463	0.392	0.0124142
379	ENSSSCG00000016751	GCK	2.76337e-14	0.308756	0.492	0.25	8.2901e-11
380	ENSSSCG00000010604	SH3PXD2A	1.14716e-14	0.307276	0.542	0.298	3.44148e-11
381	ENSSSCG00000038643	KLF11	3.04039e-21	0.306518	0.593	0.32	9.12118e-18
382	ENSSSCG00000037900	CCND1	7.99342e-11	0.306466	0.582	0.454	2.39803e-07
383	ENSSSCG00000010322	ZNF503	5.01096e-11	0.305788	0.689	0.587	1.50329e-07
384	ENSSSCG00000007000		2.10537e-14	0.304703	0.503	0.28	6.31611e-11
385	ENSSSCG00000009745	ADGRD1	1.99068e-18	0.303441	0.52	0.268	5.97203e-15
386	ENSSSCG00000013408	ADM	2.09174e-14	0.302346	0.65	0.467	6.27522e-11
387	ENSSSCG00000011226	TGFBR2	1.85578e-13	0.301661	0.61	0.408	5.56734e-10
388	ENSSSCG00000037534	OPCML	8.1818e-12	0.300019	0.497	0.245	2.45454e-08
389	ENSSSCG00000014812	FOLR2	6.6759e-18	0.299827	0.898	0.729	2.00277e-14
390	ENSSSCG00000015850	DUSP4	7.41722e-10	0.299054	0.565	0.438	2.22516e-06
391	ENSSSCG00000035012	ELOVL7	7.31606e-09	0.298511	0.412	0.157	2.19482e-05
392	ENSSSCG00000030150	UGDH	1.73239e-11	0.298396	0.774	0.709	5.19716e-08
393	ENSSSCG00000038965	ARC	3.79443e-10	0.297797	0.514	0.352	1.13833e-06
394	ENSSSCG00000008841	PDGFRA	4.66102e-19	0.296277	0.531	0.299	1.39831e-15
395	ENSSSCG00000016755	POLM	4.55981e-08	0.295973	0.497	0.38	0.000136794
396	ENSSSCG00000015846	RBPMS	6.19252e-06	0.294659	0.429	0.338	0.0185776
397	ENSSSCG00000022128	MXI1	2.58731e-09	0.293813	0.542	0.412	7.76193e-06
398	ENSSSCG00000034373	TNRC6C	8.50667e-06	0.293391	0.458	0.353	0.02552
399	ENSSSCG00000006564	RAB13	1.2693e-11	0.292955	0.571	0.407	3.80789e-08
400	ENSSSCG00000013260	MDK	1.4391e-07	0.292329	0.672	0.631	0.000431729
401	ENSSSCG00000026994	ADAMTS10	3.66687e-08	0.291321	0.52	0.443	0.000110006
402	ENSSSCG00000014211	YTHDC2	1.01737e-09	0.291061	0.503	0.377	3.0521e-06
403	ENSSSCG00000017614	TRIM25	7.73527e-11	0.291	0.718	0.646	2.32058e-07
404	ENSSSCG00000006233	CA8	4.41901e-14	0.290569	0.458	0.175	1.3257e-10
405	ENSSSCG00000026710	CARHSP1	3.43526e-12	0.290209	0.61	0.468	1.03058e-08
406	ENSSSCG00000032436		1.05317e-09	0.290155	0.492	0.35	3.1595e-06
407	ENSSSCG00000011294	GASK1A	4.51165e-14	0.289621	0.452	0.215	1.35349e-10
408	ENSSSCG00000021646	KLF9	6.91454e-11	0.28869	0.514	0.325	2.07436e-07
409	ENSSSCG00000035937	DPT	1.19137e-08	0.287996	0.475	0.312	3.57412e-05
410	ENSSSCG00000012265	CHST7	9.06151e-07	0.287995	0.492	0.393	0.00271845
411	ENSSSCG00000015402	CACNA2D1	4.27098e-07	0.287443	0.458	0.344	0.0012813
412	ENSSSCG00000006187	MSC	7.82722e-08	0.287239	0.339	0.091	0.000234816
413	ENSSSCG00000035058	PID1	3.52875e-08	0.285644	0.644	0.564	0.000105862
414	ENSSSCG00000036488	KLF3	1.80594e-09	0.284861	0.757	0.645	5.41782e-06
415	ENSSSCG00000029606	AOX1	3.87096e-09	0.284681	0.514	0.386	1.16129e-05
416	ENSSSCG00000003269	LENG9	6.2345e-12	0.284152	0.514	0.282	1.87035e-08
417	ENSSSCG00000005040	GNPNAT1	1.35505e-08	0.283878	0.514	0.377	4.06515e-05
418	ENSSSCG00000023784	SEMA3C	3.3742e-09	0.283068	0.565	0.436	1.01226e-05
419	ENSSSCG00000003379	KLHL21	9.73763e-13	0.282547	0.808	0.697	2.92129e-09
420	ENSSSCG00000010686	BAG3	5.00315e-21	0.281667	0.983	0.925	1.50095e-17
421	ENSSSCG00000011075	KIAA1217	1.08638e-09	0.280627	0.469	0.255	3.25913e-06
422	ENSSSCG00000036206	DIPK2A	2.31296e-13	0.280563	0.571	0.343	6.93887e-10
423	ENSSSCG00000013302	CAT	3.49286e-14	0.280316	0.797	0.652	1.04786e-10
424	ENSSSCG00000023760	CLEC14A	4.61451e-15	0.279765	0.542	0.374	1.38435e-11
425	ENSSSCG00000009422		7.45571e-09	0.279546	0.571	0.447	2.23671e-05
426	ENSSSCG00000009747	STX2	2.13075e-12	0.278452	0.588	0.461	6.39226e-09
427	ENSSSCG00000017258	FAM20A	1.61406e-06	0.278103	0.599	0.537	0.00484219
428	ENSSSCG00000033526	BAG2	2.55409e-07	0.27734	0.514	0.417	0.000766227
429	ENSSSCG00000040887	HEATR3	5.97797e-10	0.27721	0.638	0.457	1.79339e-06
430	ENSSSCG00000030095	ZBTB16	1.28007e-08	0.276205	0.452	0.272	3.84022e-05
431	ENSSSCG00000026006	KLF13	5.83362e-10	0.276062	0.678	0.546	1.75009e-06
432	ENSSSCG00000039045	SLC26A2	5.35628e-08	0.275636	0.548	0.413	0.000160688
433	ENSSSCG00000015247	ZBTB44	5.26403e-07	0.274857	0.565	0.488	0.00157921
434	ENSSSCG00000012474	DIAPH2	6.33841e-10	0.274671	0.638	0.49	1.90152e-06
435	ENSSSCG00000032444	PLXDC2	1.75468e-09	0.274116	0.565	0.395	5.26405e-06
436	ENSSSCG00000009151	CYP2U1	5.95329e-07	0.274115	0.441	0.301	0.00178599
437	ENSSSCG00000000958	DYRK2	5.51218e-08	0.272549	0.576	0.498	0.000165365
438	ENSSSCG00000012126	GPM6B	1.39458e-08	0.272472	0.593	0.49	4.18375e-05
439	ENSSSCG00000008617	CYRIA	5.86031e-13	0.271901	0.571	0.394	1.75809e-09
440	ENSSSCG00000007672	POP7	9.93427e-12	0.271313	0.559	0.362	2.98028e-08
441	ENSSSCG00000006155	ZBTB10	6.69973e-15	0.270279	0.678	0.484	2.00992e-11
442	ENSSSCG00000026665	PPM1D	1.99103e-10	0.269904	0.559	0.425	5.97309e-07
443	ENSSSCG00000003532	LUZP1	4.60359e-10	0.269742	0.695	0.552	1.38108e-06
444	ENSSSCG00000003738	MAPRE2	1.5332e-09	0.269639	0.605	0.409	4.59959e-06
445	ENSSSCG00000032723	ACER3	2.42443e-14	0.269531	0.853	0.789	7.27328e-11
446	ENSSSCG00000028355	ACTG1	3.23527e-27	0.268397	0.994	0.99	9.7058e-24
447	ENSSSCG00000009676	ZNF395	1.57795e-05	0.268395	0.52	0.452	0.0473384
448	ENSSSCG00000023298	SRXN1	7.68858e-09	0.267914	0.774	0.737	2.30657e-05
449	ENSSSCG00000004244	MAN1A1	7.39641e-13	0.267539	0.881	0.818	2.21892e-09
450	ENSSSCG00000035488	WDR44	5.0582e-12	0.267163	0.565	0.417	1.51746e-08
451	ENSSSCG00000036560	PAWR	4.95122e-08	0.266621	0.588	0.527	0.000148537
452	ENSSSCG00000004123	UTRN	9.96123e-07	0.266403	0.576	0.511	0.00298837
453	ENSSSCG00000012631	LONRF3	3.05434e-12	0.266168	0.746	0.572	9.16302e-09
454	ENSSSCG00000013642	PDE4A	7.70282e-12	0.26602	0.531	0.393	2.31085e-08
455	ENSSSCG00000028488	LTC4S	4.44521e-07	0.265918	0.605	0.522	0.00133356
456	ENSSSCG00000011074	ARHGAP21	3.99104e-13	0.265509	0.729	0.51	1.19731e-09
457	ENSSSCG00000013551	C3	8.51952e-09	0.264899	0.548	0.376	2.55586e-05
458	ENSSSCG00000004507	SMAD7	4.17688e-09	0.264307	0.61	0.456	1.25306e-05
459	ENSSSCG00000012050	RCAN1	2.11484e-08	0.262733	0.638	0.573	6.34451e-05
460	ENSSSCG00000012625	PGRMC1	2.4303e-13	0.262557	0.836	0.784	7.2909e-10
461	ENSSSCG00000009169	SLC39A8	1.32191e-08	0.2623	0.672	0.579	3.96574e-05
462	ENSSSCG00000005970	SQLE	3.69059e-06	0.261933	0.672	0.676	0.0110718
463	ENSSSCG00000011943	BBX	5.92411e-10	0.261761	0.644	0.516	1.77723e-06
464	ENSSSCG00000035051	ADORA2B	1.38083e-07	0.260502	0.712	0.64	0.00041425
465	ENSSSCG00000014965	ENDOD1	4.04228e-07	0.259892	0.418	0.237	0.00121268
466	ENSSSCG00000037002	SERTAD2	1.16701e-14	0.259506	0.593	0.401	3.50103e-11
467	ENSSSCG00000036804	TCEA2	8.84622e-09	0.259159	0.616	0.481	2.65387e-05
468	ENSSSCG00000011493	ATXN7	1.32355e-11	0.258983	0.667	0.52	3.97064e-08
469	ENSSSCG00000005631	FAM102A	2.60695e-07	0.25755	0.644	0.592	0.000782085
470	ENSSSCG00000015411	PTPN12	1.33626e-07	0.257392	0.644	0.597	0.000400877
471	ENSSSCG00000036702	ACTN1	1.74357e-08	0.256999	0.52	0.389	5.23072e-05
472	ENSSSCG00000027571	ARL13B	2.71262e-08	0.256574	0.475	0.342	8.13785e-05
473	ENSSSCG00000008601	SDC1	2.35666e-08	0.255698	0.441	0.307	7.06998e-05
474	ENSSSCG00000031011	CCDC160	1.5905e-06	0.254706	0.458	0.319	0.00477149
475	ENSSSCG00000029815	SRGAP1	6.97584e-06	0.25457	0.429	0.325	0.0209275
476	ENSSSCG00000035101	KLF5	3.84272e-06	0.254467	0.486	0.376	0.0115282
477	ENSSSCG00000009138	CFI	2.00506e-11	0.254056	0.514	0.357	6.01518e-08
478	ENSSSCG00000011731	SMC4	3.85748e-07	0.253586	0.537	0.421	0.00115725
479	ENSSSCG00000003654	MACF1	3.95315e-12	0.253498	0.644	0.463	1.18595e-08
480	ENSSSCG00000007248	ASXL1	1.96049e-08	0.253181	0.559	0.431	5.88146e-05
481	ENSSSCG00000037646	DNAJA4	3.07568e-11	0.252949	0.486	0.31	9.22703e-08
482	ENSSSCG00000032613	SNAI1	4.48419e-11	0.252874	0.672	0.57	1.34526e-07
483	ENSSSCG00000033591	CHD9	4.29299e-08	0.252381	0.701	0.585	0.00012879
484	ENSSSCG00000033189	FAM107A	1.21332e-05	0.251698	0.446	0.333	0.0363997
485	ENSSSCG00000004121	FBXO30	1.90986e-08	0.250937	0.695	0.624	5.72959e-05
486	ENSSSCG00000036007	MFAP4	2.12764e-17	0.250467	0.412	0.154	6.38292e-14
487	ENSSSCG00000014921	PRSS23	4.66003e-09	0.250433	0.746	0.652	1.39801e-05
488	ENSSSCG00000012173	SAT1	1.51443e-25	-0.252638	1	0.999	4.54328e-22
489	ENSSSCG00000006350	FCGR2B	3.55356e-12	-0.256035	0.898	0.903	1.06607e-08
490	ENSSSCG00000006648	CTSS	7.76952e-16	-0.264733	0.949	0.961	2.33086e-12
491	ENSSSCG00000014362	HBEGF	3.06589e-07	-0.267855	0.859	0.9	0.000919767
492	ENSSSCG00000006153	FABP5	1.0659e-06	-0.270449	0.797	0.893	0.00319771
493	ENSSSCG00000033146	CD163	3.234e-07	-0.278883	0.701	0.762	0.000970201
494	ENSSSCG00000037803	MARCKS	8.60783e-18	-0.28448	0.96	0.975	2.58235e-14
495	ENSSSCG00000025034	LAPTM5	1.10752e-19	-0.285352	0.887	0.908	3.32255e-16
496	ENSSSCG00000024344	CCR5	2.07286e-07	-0.286247	0.582	0.711	0.000621858
497	ENSSSCG00000017956		7.08155e-13	-0.319881	0.763	0.843	2.12447e-09
498	ENSSSCG00000014924	CTSC	6.55582e-16	-0.323055	0.825	0.915	1.96675e-12
499	ENSSSCG00000040648	CCL8	8.01042e-06	-0.339523	0.508	0.652	0.0240313
500	ENSSSCG00000011038	MRC1	1.12616e-11	-0.344129	0.74	0.834	3.37848e-08
501	ENSSSCG00000014441	CSF1R	2.00674e-28	-0.36908	0.893	0.92	6.02021e-25
502	ENSSSCG00000031640		1.10883e-05	-0.389683	0.621	0.649	0.033265
503	ENSSSCG00000035736	CCL24	1.28238e-05	-0.421962	0.525	0.651	0.0384715
504	ENSSSCG00000034722	CCL14	3.39867e-11	-0.437796	0.701	0.804	1.0196e-07
505	ENSSSCG00000038706	C1QC	1.30283e-08	-0.442963	0.531	0.635	3.90849e-05
506	ENSSSCG00000003524	C1QA	1.85061e-07	-0.445172	0.559	0.66	0.000555184
507	ENSSSCG00000033512	C1QB	2.93434e-09	-0.461732	0.542	0.667	8.80302e-06

## Sheet: MarkerCounts
Cluster	CD163	HLA-DRA	MRC1	CD86	MSR1	MX1	MX2	IDO1	PDL1	SIRPA
0	4.96	7.7	7.62	3.06	22.37	1.12	3.12	0.1	0.97	2.17		M2
1	1.27	140.3	2.36	9.22	3.3	4.28	7.99	3.54	5.14	2.58		DC
2	2.57	80.75	4.02	5.95	12.08	1.89	4.56	0.82	2.54	2.43		M1
3	3.36	15.42	4.21	1.82	4.3	0.54	1.27	0.05	0.36	1.47		M2		ITGAM
4	1.46	92.79	1.41	4.18	1.71	0.26	1.08	0	0.58	2		DC
5	2.81	17.57	4.18	0.92	0.76	0.19	0.32	0	0	1.21		M2
6	0.56	236.31	1.12	11.04	0.8	0.88	1.4	0.27	1.43	1.09		DC
7	1.33	57.48	1.69	3.74	3.42	1.08	2.1	0.73	1.44	1.73		Fibrotic Macrophage
	Macrophage	DC	M2 Mac	M1 Mac	Macrophage	DC	DC			Myeloid
Cluster	Mass 1	Mass 2	Normal		Cluster	Mass 1	Mass 2	Normal		Cluster	Normal	Tumor		Cluster	Normal	Tumor	Total	%Tumor
0	230	168	91	489	0	0.222222	0.183206	0.23822		0	0.23822	0.202714		0	91	398	489	0.813906
1	177	171	40	388	1	0.171014	0.186478	0.104712		1	0.104712	0.178746		1	40	348	388	0.896907
2	159	108	47	314	2	0.153623	0.117775	0.123037		2	0.123037	0.135699		2	47	267	314	0.850318
3	125	124	58	307	3	0.120773	0.135224	0.151832		3	0.151832	0.127998		3	58	249	307	0.811075
4	107	103	48	258	4	0.103382	0.112323	0.125654		4	0.125654	0.107852		4	48	210	258	0.813953
5	80	75	47	202	5	0.0772947	0.0817884	0.123037		5	0.123037	0.0795416		5	47	155	202	0.767327
6	88	75	36	199	6	0.0850242	0.0817884	0.0942408		6	0.0942408	0.0834063		6	36	163	199	0.819095
7	69	93	15	177	7	0.0666667	0.101418	0.039267		7	0.039267	0.0840422		7	15	162	177	0.915254
	1035	917	382	2334							1	1				2334
