# Supplementary material for: Single-cell RNA sequencing of neurofibromas reveals a tumor microenvironment favorable for neural regeneration and immune suppression in a neurofibromatosis type 1 porcine model
Source: Front Oncol. 2023 Sep 25;13:1253659. doi: 10.3389/fonc.2023.1253659 (PMC10561395; doi:10.3389/fonc.2023.1253659)
Supplement: Supplementary file 6 [file Table_5.xlsx]

## Sheet: Fib1
pathway pval padj log2err ES NES size leadingEdge
GOBP_ACTIN_FILAMENT_BASED_PROCESS 0.182119205298013 0.435835597826087 0.102821842840815 -0.335358163188852 -1.27188492937005 51 APOA1 CCN2 ACTA2 MARCKS PLEK PIK3R1 TPM2 TYROBP PDE4B MYOC CSRP1 TMSB4X RND3 CSF1R EZR ACTB AQP1 LCP1 FLNA
GOBP_ACTIN_FILAMENT_BUNDLE_ORGANIZATION 0.0597402597402597 0.258874458874459 0.208955027549354 -0.515468521409993 -1.56210381003148 18 APOA1 CCN2 MARCKS PLEK PIK3R1 MYOC EZR LCP1 FLNA PHACTR1
GOBP_ACTIN_FILAMENT_ORGANIZATION 0.101219512195122 0.337951486072238 0.152144922367565 -0.444536084862092 -1.47900882491435 27 APOA1 CCN2 MARCKS PLEK PIK3R1 TPM2 MYOC TMSB4X RND3 EZR
GOBP_ACTIVATION_OF_IMMUNE_RESPONSE 0.0155286309240369 0.102021435425662 0.380730400722792 -0.501852358784969 -1.71684175475216 29 HLA-DQB1 HLA-DRB1 C4BPA IL1B C1QA LAPTM5 C1QB MFAP4 FCER1G TYROBP PDE4B NFKBIZ EZR CD59 FCGR2B
GOBP_ACTOMYOSIN_STRUCTURE_ORGANIZATION 0.11156462585034 0.349569160997732 0.153158808683073 -0.493188209040314 -1.41144695456321 15 APOA1 CCN2 PIK3R1 MYOC CSRP1
GOBP_ADAPTIVE_IMMUNE_RESPONSE 9.68796368030985e-05 0.00591934580866932 0.538434096309916 -0.569504738438862 -2.08619017377492 43 CD74 HLA-DRA HLA-DQB1 HLA-DQA1 FCGR3A HLA-DRB1 C4BPA GPR183 IL1B CTSL C1QA C1QB SLAMF7
GOBP_ADAPTIVE_IMMUNE_RESPONSE_BASED_ON_SOMATIC_RECOMBINATION_OF_IMMUNE_RECEPTORS_BUILT_FROM_IMMUNOGLOBULIN_SUPERFAMILY_DOMAINS 0.000111484822340289 0.00619247513181061 0.538434096309916 -0.605627730121268 -2.12363485552434 32 CD74 HLA-DRA HLA-DQB1 HLA-DQA1 FCGR3A HLA-DRB1 C4BPA IL1B C1QA C1QB
GOBP_AGING 0.239024390243902 0.483229022384104 0.0925528864684773 -0.36929453402368 -1.22867387690945 27 FOS CCN2 CDKN1C C1QA ADM CRYAB
GOBP_ALCOHOL_METABOLIC_PROCESS 0.302597402597403 0.550357264919045 0.0828962134571565 -0.379466958731921 -1.14995728622722 18 APOA1
GOBP_ALPHA_BETA_T_CELL_ACTIVATION 0.0805194805194805 0.296369895165076 0.178219874951973 -0.49433412279056 -1.4980569803321 18 HLA-DRA HLA-DRB1 GPR183 CTSL
GOBP_ALPHA_BETA_T_CELL_DIFFERENTIATION 0.0608465608465609 0.26181161040316 0.208955027549354 -0.526498743833863 -1.53267628473056 16 HLA-DRA HLA-DRB1 GPR183 CTSL
GOBP_AMEBOIDAL_TYPE_CELL_MIGRATION 0.418842224744608 0.639781498297389 0.0597317976364411 -0.286733675358277 -1.05389246852036 44 APOA1 ACTA2 HBEGF GADD45A HSPB1
GOBP_AMIDE_BIOSYNTHETIC_PROCESS 0.549559471365639 0.742877957974348 0.04577044581081 -0.250672092410088 -0.952897088512316 52 CCL5 PPP1R15A ZFP36 ZFP36L1 HSPB1 CCN1 ZFP36L2 TOB1 NIBAN1 RGS2
GOBP_AMIDE_TRANSPORT 0.0515873015873016 0.2406094753423 0.227987202850442 -0.538520803177911 -1.56767337725176 16 CD74 CCL5 HLA-DRB1 IL1B
GOBP_ANATOMICAL_STRUCTURE_FORMATION_INVOLVED_IN_MORPHOGENESIS 0.652083333333333 0.798614332427683 0.0353157046479879 -0.218096858586853 -0.901472519578216 93 CXCL8 CCN2 SAT1 CXCR4 CD9 IL1B CD53 GADD45A HSPB1 ADM ADAMTS1 CCN1 THBS4 BRD2 TYROBP CTHRC1 CSRP1 CXCL10
GOBP_ANATOMICAL_STRUCTURE_HOMEOSTASIS 0.622047244094488 0.783651270395324 0.0481183992657975 -0.291214039100868 -0.864120891635572 17 CCN2 HSPB1 LOX CSF1R ACTB TNFAIP3 PDK4
GOBP_ANIMAL_ORGAN_MORPHOGENESIS 0.902702702702703 0.942064749567084 0.0203426159572209 -0.161296672206174 -0.632342426055656 64 CCN2 PHLDA2 ACTA2 ADM ADAMTS1 MGP SFRP4 CCN1 CTHRC1 ASPN CSF1R EZR ID4 AQP1 FLNA TNFAIP3 ABLIM1 JAG1 CSRNP1 COL18A1 CITED2
GOBP_ANION_TRANSPORT 0.25974025974026 0.508658008658009 0.0913924325943768 -0.393905001649181 -1.19371111582822 18 IL1B SLC38A2 SFRP4 FXYD1 SLC2A3 RGS2 FXYD3
GOBP_ANTIGEN_PROCESSING_AND_PRESENTATION 5.09059275384003e-05 0.00345594685844029 0.557332238758646 -0.728794647712231 -2.12157443121948 16 CD74 HLA-DRA HLA-DQB1 HLA-DQA1 HLA-DRB1 CTSL
GOBP_ANTIGEN_RECEPTOR_MEDIATED_SIGNALING_PATHWAY 0.0666666666666667 0.275225225225225 0.20207170902116 -0.523679376602427 -1.49870910886403 15 HLA-DQB1 HLA-DRB1 LAPTM5 PDE4B NFKBIZ EZR FCGR2B
GOBP_APOPTOTIC_SIGNALING_PATHWAY 0.729943502824859 0.842133779454959 0.0338245444462164 -0.21626528184276 -0.800037915173666 46 CD74 PPP1R15A IL1B HSPB1 BCL2A1 PIK3R1 TYROBP ATF3 CTSC TNFAIP3 ING2 SPI1 PTPRC MCL1 DDIT4 PLAUR
GOBP_AXON_DEVELOPMENT 0.66824644549763 0.805322639445862 0.112843355675562 0.181308411214953 0.837061024966468 23 APOE CRABP2 CXCL12 FGFR2 APOD ROBO1 TSPO KLF4 MAP1B SLIT3 GRN SPP1 FN1 SEMA3B S100A6 PTN THY1 SEMA3C NR4A2 FLNA ACTB ALCAM CSF1R
GOBP_BEHAVIOR 0.646017699115044 0.798614332427683 0.0446854397644147 -0.259990919970508 -0.835180454099617 23 FOS EGR1
GOBP_BIOLOGICAL_ADHESION 0.00634873763080992 0.0578966969018636 0.407017918923954 -0.370570431284493 -1.56408318245714 125 APOA1 CD74 CCL5 HLA-DRA HLA-DQB1 HLA-DQA1 CXCL8 HLA-DRB1 CCN2 POSTN CXCR4 CD9 IL1B ZFP36L1 LAPTM5 HSPB1 PLEK SLAMF7 ITGBL1 MFAP4 CCN1 THBS4 COL14A1
GOBP_BIOLOGICAL_PROCESS_INVOLVED_IN_INTERACTION_WITH_HOST 0.00244956183899467 0.0299336456725149 0.431707695803346 -0.638416920631331 -1.85847826890754 16 CD74 CXCL8 HLA-DRB1 CXCR4 CTSL CTSB
GOBP_BIOLOGICAL_PROCESS_INVOLVED_IN_INTERSPECIES_INTERACTION_BETWEEN_ORGANISMS 0.00348992184098838 0.0387698589971618 0.431707695803346 -0.393922756651844 -1.65605590823817 109 CD74 CCL3L1 CCL5 FOS FCGR3A CXCL8 HLA-DRB1 C4BPA ACTA2 CXCR4 REL ZFP36 IL1B CTSL C1QA C1QB RGS1 HSPB1 ADM SLAMF7 CTSB MFAP4
GOBP_BIOLOGICAL_PROCESS_INVOLVED_IN_SYMBIOTIC_INTERACTION 0.00199933110373118 0.0259913043485054 0.431707695803346 -0.601742651843382 -1.92068321442579 22 CD74 CCL5 CXCL8 HLA-DRB1 CXCR4 CTSL CTSB
GOBP_BIOMINERALIZATION 0.173575129533679 0.425921301787461 0.116234148779716 -0.425978906218423 -1.31865743321165 20 SRGN CLEC3B MGP CCN1 LOX ASPN
GOBP_BLOOD_VESSEL_ENDOTHELIAL_CELL_MIGRATION 0.171428571428571 0.423326849588598 0.117249716749792 -0.441809872078657 -1.33888463760265 18 APOA1 GADD45A HSPB1
GOBP_BLOOD_VESSEL_MORPHOGENESIS 0.355389541088581 0.582160656698915 0.0646484568421928 -0.274657140724899 -1.09581630564524 72 CXCL8 CCN2 SAT1 CXCR4 IL1B GADD45A ZFP36L1 HSPB1 ADM ADAMTS1 CCN1 THBS4 LOX
GOBP_BONE_DEVELOPMENT 0.759259259259259 0.860681646395932 0.0393561959521291 -0.26215829430757 -0.763161935781211 16 SFRP4 LOX TYROBP MYOC PTPRC CITED2 AKAP13 TGFBR2
GOBP_BONE_MINERALIZATION 0.116883116883117 0.354334454088149 0.14551614609036 -0.469445537074855 -1.42263325811051 18 SRGN CLEC3B MGP CCN1 LOX ASPN
GOBP_B_CELL_ACTIVATION 0.0748730964467005 0.291287193818839 0.183023938384487 -0.471449083039221 -1.5048033199507 22 CD74 GPR183 ZFP36L1 LAPTM5 ZFP36L2 TYROBP CD86 FCGR2B TNFAIP3 IL7R SPI1 PTPRC
GOBP_B_CELL_MEDIATED_IMMUNITY 5.61670572756902e-06 0.000857951799886168 0.610526878385931 -0.752676101868622 -2.30397764396144 19 CD74 HLA-DRA HLA-DQB1 HLA-DQA1 FCGR3A HLA-DRB1 C4BPA C1QA C1QB
GOBP_CALCIUM_ION_TRANSPORT 0.190897597977244 0.44813310043331 0.108394255853397 -0.40517961824843 -1.30157659967133 23 CCL5 CCN2 CXCR4 RRAD PDE4B CXCL10
GOBP_CAMERA_TYPE_EYE_DEVELOPMENT 0.897959183673469 0.942064749567084 0.0327971189467838 -0.210134970949541 -0.601381702476418 15 CDKN1C CRYAB JAG1 CITED2 TGFBR2 THY1 CDKN1B FBN1 TOPORS KLF4 CYP1B1 VIM
GOBP_CANONICAL_WNT_SIGNALING_PATHWAY 0.900473933649289 0.942064749567084 0.0943563635421779 0.138891564763291 0.641231781696672 23 APOE RPS12 CAV1 MDK SFRP1 GPC3 FGFR2 SOX9 RSPO3 FGF2 CSNK1E SNAI2
GOBP_CARBOHYDRATE_DERIVATIVE_BIOSYNTHETIC_PROCESS 0.224137931034483 0.462210853119944 0.195789002148949 0.296463706879425 1.23316775924106 18 GFPT2 HAS1 UCK2 MAN1A1 GK5 GNPNAT1 ST3GAL1 SLC39A8 IGF1 AGO2 UAP1 CHST3
GOBP_CARBOHYDRATE_DERIVATIVE_METABOLIC_PROCESS 0.248275862068966 0.49488411375405 0.237793834423688 0.238558719595284 1.17688773917865 31 ITIH4 GFPT2 HAS1 UCK2 MAN1A1 GK5 GNPNAT1 TNFAIP6 PTX3 SULT2A1 ST3GAL1 SLC39A8 IGF1 FGF2 GCK AGO2 UAP1 CHST3 HK2
GOBP_CARBOHYDRATE_METABOLIC_PROCESS 0.647058823529412 0.798614332427683 0.117249716749792 0.184135730387251 0.856423949912709 24 IGF2 HAS1 GALK2 MAN1A1 GK5
GOBP_CATION_TRANSMEMBRANE_TRANSPORT 0.715827338129496 0.833086673518328 0.037536290520292 -0.228960772519511 -0.774196294206628 28 RRAD FXYD1 RGS2 PDE4B TMSB4X CXCL10 FXYD3 AQP1 FLNA GLRX PTPRC
GOBP_CATION_TRANSPORT 0.329943502824859 0.569478757700533 0.0711327399327894 -0.305980777712379 -1.13192566739498 46 CCL5 CCN2 CXCR4 SLC38A2 RRAD FXYD1 RGS2 PDE4B TMSB4X CXCL10 FXYD3 PER1
GOBP_CELLULAR_AMIDE_METABOLIC_PROCESS 0.102097963539645 0.338099953401678 0.287805130535564 0.212254027104829 1.31738642938124 65 IL6 SOD2 GSPT2 ACER3 APOE NPM1 CPXM1 RPL32 RPLP0 EIF1B RPS12 RPS3A RPL7 RPLP1 RPL7A RPS7 EEF1A1 RPL23 RPS20 RPS8 RPS27A RPS2 RPL6 NCL ST3GAL1 RPL11 IGFBP5 EIF4E GSTM3 IGF1 RPS15 ZC3H12A RPS19 YBX3 RPL10
GOBP_CELLULAR_CARBOHYDRATE_METABOLIC_PROCESS 0.422764227642276 0.642559559923957 0.134273452883202 0.255924066284509 1.01630893263397 16 IGF2 HAS1 GALK2 GK5
GOBP_CELLULAR_COMPONENT_DISASSEMBLY 0.182608695652174 0.435835597826087 0.219250346703755 0.291661389941094 1.26967580039592 20 PDPN ADAMTS4 IL6 GSPT2
GOBP_CELLULAR_COMPONENT_MORPHOGENESIS 0.779310344827586 0.878521440386818 0.128142916898415 0.152778376813104 0.753705413862026 31 PDPN PRKAR1A APOE TPM1 CRABP2 MDK ID1
GOBP_CELLULAR_HOMEOSTASIS 0.456 0.661795724465558 0.0560595875032335 -0.287235328705193 -1.02581202999131 36 CCL5 HLA-DRB1 CXCR4 ADM LOX PIK3R1
GOBP_CELLULAR_ION_HOMEOSTASIS 0.428934010152284 0.647107852353199 0.0639271933359996 -0.326263406184804 -1.04138977986828 22 CCL5 CXCR4 ADM
GOBP_CELLULAR_KETONE_METABOLIC_PROCESS 0.000346940676519494 0.0100943215882577 0.49849310876659 -0.693095259649649 -2.01765090603786 16 APOA1 CD74 EGR1 IL1B FABP5 ADM
GOBP_CELLULAR_LIPID_METABOLIC_PROCESS 0.0681818181818182 0.279591214154973 0.181383128498408 -0.414521239217503 -1.49378291123272 38 APOA1 CD74 SOCS3 IL1B FABP5 PLEK CCN1 PIK3R1
GOBP_CELLULAR_MACROMOLECULE_BIOSYNTHETIC_PROCESS 0.303552206673843 0.550357264919045 0.0728938564822936 -0.289349503330718 -1.14368192690626 68 APOA1 CCL5 CCN2 PPP1R15A ZFP36 HBEGF ZFP36L1 HSPB1 ZFP36L2 LOX TOB1 NIBAN1 RGS2
GOBP_CELLULAR_MACROMOLECULE_LOCALIZATION 0.207974137931034 0.460013384641124 0.0934449219410994 -0.313864875102677 -1.23568633633221 65 CD74 TXNIP SRGN PPP1R15A ZFP36 IL1B ZFP36L1 LAPTM5 HSPB1 PIK3R1 TAMALIN TYROBP TMSB4X EZR GLUL ACTB NFKBIA ID4 LCP1 FLNA TNFAIP3 SPI1
GOBP_CELLULAR_NITROGEN_COMPOUND_CATABOLIC_PROCESS 0.453061224489796 0.659218167369644 0.0646484568421928 -0.358400333570343 -1.02569982424489 15 ZFP36 ZFP36L1 ZFP36L2 TOB1 PDE4B TENT5C
GOBP_CELLULAR_PROTEIN_CATABOLIC_PROCESS 0.946759259259259 0.975994920758166 0.0215798086475871 -0.158313681443391 -0.555995256019524 33 CTSL UBC LAPTM5 CTSB RNF121 EZR CTSC
GOBP_CELLULAR_RESPONSE_TO_ABIOTIC_STIMULUS 0.0482233502538071 0.228406720969583 0.231126709673834 -0.497161581938035 -1.58687422664911 22 EGR1 IL1B GADD45A ZFP36L1 SLC38A2 MFAP4 CRYAB PIK3R1
GOBP_CELLULAR_RESPONSE_TO_BIOTIC_STIMULUS 0.0805134189031505 0.296369895165076 0.16823816568964 -0.428626737628479 -1.48621825902869 30 CCL5 TXNIP CXCL8 ZFP36 IL1B PDE4B CXCL10 SPON2 NFKBIA CD86 FCGR2B
GOBP_CELLULAR_RESPONSE_TO_CHEMICAL_STRESS 0.410714285714286 0.630779749085564 0.16823816568964 0.202123096969237 0.989115663283711 28 PPIF IL6 SOD2 SRXN1 TPM1 CAV1 PRDX5
GOBP_CELLULAR_RESPONSE_TO_DNA_DAMAGE_STIMULUS 0.315539739027284 0.561041419449624 0.0758886900606117 -0.334140240847898 -1.14309698338275 29 CD74 PPP1R15A GADD45A BCL2A1 PIK3R1
GOBP_CELLULAR_RESPONSE_TO_ENDOGENOUS_STIMULUS 0.00458855500061492 0.046040536596879 0.407017918923954 -0.399587642485909 -1.63615289292916 88 APOA1 CCL5 FOS CXCL8 CCN2 CLEC3B SOCS3 EGR1 ZFP36 IL1B CDKN1C CTSL ZFP36L1 CTSB SFRP4 CCN1 ZFP36L2 LOX PIK3R1 TOB1
GOBP_CELLULAR_RESPONSE_TO_EXTERNAL_STIMULUS 0.300751879699248 0.550177839809104 0.0813027345384498 -0.364598659223847 -1.18664250192289 24 FOS POSTN IL1B GADD45A SLC38A2
GOBP_CELLULAR_RESPONSE_TO_EXTRACELLULAR_STIMULUS 0.545454545454545 0.74060606060606 0.0536769600638127 -0.306786516534697 -0.939088239695596 19 FOS POSTN SLC38A2
GOBP_CELLULAR_RESPONSE_TO_HORMONE_STIMULUS 0.125714285714286 0.371069703243616 0.130105630751129 -0.38580835782594 -1.37784880610992 36 FOS SOCS3 ZFP36 IL1B CTSL ZFP36L1 CTSB ZFP36L2 PIK3R1
GOBP_CELLULAR_RESPONSE_TO_LIPID 0.353603603603604 0.582160656698915 0.0675188953767744 -0.300118804467909 -1.11645765130683 48 CCL5 CXCL8 ZFP36 IL1B ZFP36L1 ZFP36L2 PDE4B CXCL10 SPON2 PER1 NFKBIA CD86 AQP1 TNFAIP3 SPI1 PDK4
GOBP_CELLULAR_RESPONSE_TO_MOLECULE_OF_BACTERIAL_ORIGIN 0.163701067615658 0.415026358145922 0.114266502484433 -0.389626423501991 -1.33291574885191 29 CCL5 CXCL8 ZFP36 IL1B PDE4B CXCL10 SPON2 NFKBIA CD86 FCGR2B TNFAIP3 SPI1
GOBP_CELLULAR_RESPONSE_TO_NITROGEN_COMPOUND 0.898517673888255 0.942064749567084 0.0237208606775806 -0.170969798190521 -0.62318015696718 42 SOCS3 EGR1 IL1B ZFP36L1 PIK3R1 PDE4B EZR ACTB FCGR2B AQP1
GOBP_CELLULAR_RESPONSE_TO_ORGANIC_CYCLIC_COMPOUND 0.353340883352208 0.582160656698915 0.0678338263479455 -0.310103359716834 -1.11864478432159 39 CCL5 EGR1 ZFP36 IL1B ZFP36L1 ZFP36L2 PDE4B PER1 EZR ACTB AQP1
GOBP_CELLULAR_RESPONSE_TO_OXYGEN_CONTAINING_COMPOUND 0.203586497890295 0.459706713950256 0.0934449219410994 -0.294010621021984 -1.19886722317967 85 CCL5 FOS CXCL8 HLA-DRB1 SOCS3 EGR1 POSTN ZFP36 IL1B ZFP36L1 SLC38A2
GOBP_CELLULAR_RESPONSE_TO_PEPTIDE 0.799261083743842 0.88952371979506 0.0336033244336697 -0.215660712472846 -0.710744911195733 25 SOCS3 IL1B ZFP36L1 PIK3R1
GOBP_CELLULAR_RESPONSE_TO_PEPTIDE_HORMONE_STIMULUS 0.524675324675325 0.725918145035792 0.0554793308704233 -0.311103519733141 -0.942785006851677 18 SOCS3 IL1B ZFP36L1 PIK3R1
GOBP_CELLULAR_RESPONSE_TO_STRESS 0.220512820512821 0.461972958548301 0.0873098257637931 -0.281145263527772 -1.18616452166246 113 CD74 FOS CXCL8 CCN2 PPP1R15A EGR1 REL ZFP36 IL1B GADD45A ZFP36L1 SLC38A2 HSPB1 ADM DNAJB1 THBS4 BCL2A1 CRYAB PIK3R1 RNF121 NIBAN1 CXCL10 IER5 ATF3 PER1 EZR GLUL ACTB NFKBIA FCGR2B AQP1
GOBP_CELL_ACTIVATION 0.000157049559619438 0.00699829238834158 0.518848077743792 -0.460741714509104 -1.90109144055131 91 CD74 CCL5 HLA-DRA HLA-DQB1 HLA-DQA1 FCGR3A CXCL8 HLA-DRB1 CCN2 EGR1 ACTA2 GPR183 CD9 IL1B CTSL ZFP36L1 C1QA LAPTM5 HSPB1 PLEK SLAMF7
GOBP_CELL_ACTIVATION_INVOLVED_IN_IMMUNE_RESPONSE 0.135231316725979 0.380766518523378 0.127505315300183 -0.406499023640813 -1.39063707649437 29 CD74 HLA-DRA HLA-DRB1 GPR183
GOBP_CELL_CELL_ADHESION 0.00533381369588461 0.0514542030995212 0.407017918923954 -0.420218542168082 -1.70009352030732 81 APOA1 CD74 CCL5 HLA-DRA HLA-DQB1 HLA-DQA1 HLA-DRB1 CD9 IL1B ZFP36L1 LAPTM5 HSPB1 PLEK CCN1 THBS4 COL14A1
GOBP_CELL_CELL_SIGNALING 0.608324439701174 0.775962907426759 0.0396787203613389 -0.229861382287111 -0.921618996118621 76 CCL5 HLA-DRB1 SRGN EGR1 IL1B FABP5 C1QA ADM SFRP4
GOBP_CELL_CELL_SIGNALING_BY_WNT 0.996499416569428 0.997493734335839 0.0189287891242153 -0.0968346589890275 -0.335764024177728 30 EGR1 SFRP4 CTHRC1 MYOC
GOBP_CELL_CHEMOTAXIS 0.000391962152928982 0.0108858579745276 0.49849310876659 -0.565466789069401 -2.00665462796215 35 CD74 CCL3L1 CCL5 CXCL8 GPR183 CXCR4 IL1B HBEGF HSPB1 THBS4 LOX FCER1G PDE4B TMSB4X CXCL10 CSF1R
GOBP_CELL_CYCLE 0.645161290322581 0.798614332427683 0.0373029764832679 -0.224181015438634 -0.887417057976524 69 TXNIP CCN2 PPP1R15A IL1B CDKN1C GADD45A ZFP36L1 CCNL1 ADAMTS1 ZFP36L2
GOBP_CELL_CYCLE_PHASE_TRANSITION 0.683944374209861 0.817788674446624 0.042077210988939 -0.251027773554777 -0.806387738205921 23 CDKN1C ZFP36L1 ADAMTS1 ZFP36L2 ID4 KMT2E CKS2 PTPRC
GOBP_CELL_CYCLE_PROCESS 0.557823129251701 0.743269762648531 0.0464154956843849 -0.259888416079616 -0.942354133082071 40 CCN2 IL1B CDKN1C GADD45A ZFP36L1 ADAMTS1 ZFP36L2 EZR ID4 KMT2E CKS2 FLNA ING2 PTPRC
GOBP_CELL_DIVISION 0.553299492385787 0.743269762648531 0.0519512476197082 -0.28886988550876 -0.922034591615056 22 TXNIP IL1B THBS4 ZFP36L2
GOBP_CELL_FATE_COMMITMENT 0.575 0.755537634408602 0.114266502484433 0.220145677827565 0.890520826476112 17 PDPN IL6
GOBP_CELL_GROWTH 0.947242206235012 0.975994920758166 0.0235793094960052 -0.155941890072903 -0.527293964278231 28 CXCR4 HBEGF CRYAB RGS2 ALCAM WFDC1 IQGAP1 AKAP13 TGFBR2 SEMA3C SEMA3B LTBP4 CDKN1B FN1 IGFBP4 SPP1 DDX3X SLIT3 MAP1B
GOBP_CELL_JUNCTION_ASSEMBLY 0.862694300518135 0.933411214953271 0.0323604297137014 -0.207294761997677 -0.641700269153503 20 CD9 IL1B
GOBP_CELL_JUNCTION_ORGANIZATION 0.255787037037037 0.505596072931276 0.0857844408075645 -0.3439434653073 -1.20792425080553 33 SRGN CD9 IL1B C1QA C1QB PIK3R1 SPARCL1 MYOC CSF1R ACTB FCGR2B
GOBP_CELL_MATRIX_ADHESION 0.796103896103896 0.88952371979506 0.0363018462359236 -0.230797879115903 -0.706483376364157 19 CCN2 ITGBL1 PIK3R1 MYOC
GOBP_CELL_MIGRATION 0.0142301831282086 0.0974214177627646 0.380730400722792 -0.355342987755525 -1.50762494582047 119 APOA1 CD74 CCL3L1 CCL5 CXCL8 CCN2 PHLDA2 ACTA2 GPR183 CXCR4 CD9 IL1B HBEGF GADD45A HSPB1 ITGBL1 ADAMTS1 CCN1 THBS4 LOX PIK3R1 FCER1G CTHRC1 PDE4B MYOC TMSB4X CXCL10 RND3 CSF1R
GOBP_CELL_MORPHOGENESIS 0.788288288288288 0.885375264970853 0.0299195667151671 -0.198380648202257 -0.736410403551053 47 APOA1 CXCR4 PIK3R1 MYOC RND3 CSF1R EZR ALCAM ACTB FLNA IL7R SPI1 PHACTR1 COL18A1 IQGAP1 DLC1 NR4A2 STK4 MSN SEMA3C THY1 PTN S100A6
GOBP_CELL_MORPHOGENESIS_INVOLVED_IN_DIFFERENTIATION 0.633949191685912 0.795365412977603 0.0414044273760278 -0.244236162917891 -0.856414597211558 32 APOA1
GOBP_CELL_MORPHOGENESIS_INVOLVED_IN_NEURON_DIFFERENTIATION 0.699551569506727 0.827745038271354 0.106323255932708 0.180633147113594 0.802336060181347 21 APOE CRABP2 ID1 CXCL12 FGFR2 ROBO1 MAP1B SLIT3 SPP1 FN1 SEMA3B MEF2C S100A6 PTN THY1 SEMA3C NR4A2 PHACTR1 ACTB ALCAM CSF1R
GOBP_CELL_PART_MORPHOGENESIS 0.906862745098039 0.943940608611417 0.0959206777921745 0.140129477617362 0.65174879675919 24 PDPN APOE CRABP2 MDK ID1
GOBP_CELL_PROJECTION_ASSEMBLY 0.758620689655172 0.860681646395932 0.0988903007520636 0.181898571095208 0.756623654503042 18 CDC42EP2 CAV1 GSN EMP1 ATP6V0D1 EMP2
GOBP_CELL_PROJECTION_ORGANIZATION 0.989130434782609 0.994011012585812 0.0144273071264209 -0.115047089385582 -0.445035825323181 60 CXCR4 ADM PLEK PIK3R1 CTHRC1 RGS2 MYOC CSF1R EZR ALCAM ACTB FCGR2B FLNA ABLIM1 PHACTR1 IQGAP1 NR4A2 PDGFA MYLIP MTSS1 AIF1 SEMA3C THY1 PTN LGMN S100A6 FXYD5 MEF2C MYLK SEMA3B
GOBP_CELL_SUBSTRATE_ADHESION 0.358244365361803 0.582160656698915 0.0694481442003175 -0.323398411451632 -1.10634908152056 29 APOA1 CCN2 ITGBL1 CCN1 PIK3R1
GOBP_CELL_SURFACE_RECEPTOR_SIGNALING_PATHWAY_INVOLVED_IN_CELL_CELL_SIGNALING 0.995332555425904 0.997493734335839 0.0190041999938594 -0.090137461010446 -0.31343303006751 31 EGR1 SFRP4 CTHRC1 MYOC
GOBP_CENTRAL_NERVOUS_SYSTEM_DEVELOPMENT 0.740088105726872 0.846804929960897 0.0319257308349884 -0.206770300838229 -0.786010184720644 52 CXCR4 MARCKS IL1B C1QA SLC38A2 DNAJB1 TYROBP RGS2 CSF1R ACTB ID4 FCGR2B S100A1 AQP1
GOBP_CHEMICAL_HOMEOSTASIS 0.325991189427313 0.567466144558656 0.0704500850658419 -0.298500895256659 -1.13471201071342 52 APOA1 CCL5 HLA-DRB1 CXCR4 FABP5 ADM SFRP4 PIK3R1
GOBP_CHEMOKINE_PRODUCTION 0.127891156462585 0.371361611166911 0.142056643575821 -0.4794323750806 -1.37207936711076 15 CD74 EGR1 IL1B
GOBP_CHROMATIN_ORGANIZATION 0.280373831775701 0.532013699425321 0.181383128498408 0.253344517636716 1.13402606734691 22 IGF2 JARID2 LOXL2 HMGN3 NPM1
GOBP_CHROMOSOME_ORGANIZATION 0.336898395721925 0.571306001379789 0.176694268938498 0.221773596332074 1.07229696745874 26 IGF2 JARID2 LOXL2 HMGN3 NPM1
GOBP_CIRCULATORY_SYSTEM_DEVELOPMENT 0.510903426791277 0.717504587155963 0.0464154956843849 -0.237978076635161 -0.99383499103121 102 CXCL8 CCN2 SAT1 SOCS3 EGR1 ACTA2 CXCR4 IL1B GADD45A ZFP36L1 HSPB1 ADM ADAMTS1 CCN1 THBS4 LOX
GOBP_CIRCULATORY_SYSTEM_PROCESS 0.208 0.460013384641124 0.096887770327544 -0.356739976418527 -1.27403603532536 36 CCN2 ACTA2 CXCR4 FABP5 HBEGF SLC38A2 ADM FXYD1 SLC2A3 RGS2 PDE4B CXCL10
GOBP_CONNECTIVE_TISSUE_DEVELOPMENT 0.192161820480405 0.44813310043331 0.107972360317345 -0.404347549135799 -1.29890370686642 23 CCN2 EGR1 ACTA2 MGP CCN1 LOX
GOBP_CYTOKINE_MEDIATED_SIGNALING_PATHWAY 0.000691242092730978 0.0140782972886209 0.477270815362862 -0.536471849295618 -1.94524431712661 40 APOA1 CD74 CCL3L1 CCL5 CXCL8 EGR1 CXCR4 IL1B LAPTM5
GOBP_CYTOKINE_PRODUCTION 0.00758144520143377 0.0609508291852109 0.407017918923954 -0.430148815271194 -1.66832525347107 61 APOA1 CD74 HLA-DRB1 SRGN EGR1 REL ZFP36 IL1B LAPTM5 HSPB1 PIK3R1 FCER1G TYROBP PDE4B TMSB4X CSF1R SPON2 PER1 EZR CD86 FCGR2B
GOBP_CYTOPLASMIC_TRANSLATION 2.96086641713628e-08 1.80908938087027e-05 0.73376198835648 0.682333686056621 3.05427642103816 22 GSPT2 RPL32 RPLP0 RPS12 RPS3A RPL7 RPLP1 RPL7A RPS7 RPL23 RPS20 RPS8 RPS27A RPS2 RPL6 RPL11 RPS15 RPS19 YBX3 RPL10 RPL37
GOBP_CYTOSKELETON_ORGANIZATION 0.199784017278618 0.457183650027099 0.0959206777921745 -0.316190803813812 -1.23595015173506 63 APOA1 HLA-DRB1 CCN2 MARCKS GADD45A PLEK CRYAB PIK3R1 TPM2 TYROBP MYOC CSRP1 TMSB4X RND3 CSF1R EZR ACTB AQP1 LCP1 FLNA TNFAIP3 ABLIM1
GOBP_DEFENSE_RESPONSE 0.00751916610230373 0.0609508291852109 0.407017918923954 -0.363899946228419 -1.54417638626682 120 APOA1 CD74 CCL3L1 CCL5 FOS FCGR3A CXCL8 HLA-DRB1 C4BPA SOCS3 CXCR4 REL ZFP36 IL1B C1QA LAPTM5 C1QB ADM SLAMF7 MFAP4
GOBP_DEFENSE_RESPONSE_TO_OTHER_ORGANISM 0.102370689655172 0.338099953401678 0.141225119642531 -0.349477522210576 -1.37589336465118 65 CD74 CCL3L1 CCL5 FCGR3A C4BPA REL IL1B C1QA C1QB SLAMF7 MFAP4
GOBP_DEFENSE_RESPONSE_TO_SYMBIONT 0.562176165803109 0.743269762648531 0.0521630305460055 -0.29649619651282 -0.917831629085729 20 IL1B CXCL10 SPON2 TNFAIP3 PTPRC FGL2 DDIT4 IRF1 RNASE1 PMAIP1 IFIT1 BIRC3 TLR2 MX2
GOBP_DEVELOPMENTAL_CELL_GROWTH 0.960629921259842 0.983747761797493 0.0276588991389961 -0.170566396863322 -0.5061225324015 17 CXCR4 RGS2 ALCAM IQGAP1 AKAP13 TGFBR2 SEMA3C SEMA3B FN1 SPP1 SLIT3 MAP1B
GOBP_DEVELOPMENTAL_GROWTH 0.797297297297297 0.88952371979506 0.0293519190331994 -0.197091881619987 -0.733192109155635 48 PHLDA2 CXCR4 CD9 CDKN1C ZFP36L1 ADM
GOBP_DEVELOPMENTAL_GROWTH_INVOLVED_IN_MORPHOGENESIS 0.916666666666667 0.950905489530277 0.0860347242455604 0.157501398723799 0.637115736937256 17 CSF1 APOE CRABP2 SFRP1 CXCL12 FGFR2 SOX9
GOBP_DEVELOPMENTAL_PROCESS_INVOLVED_IN_REPRODUCTION 0.56030701754386 0.743269762648531 0.0446854397644147 -0.246657365388298 -0.941647517407116 53 PHLDA2 SOCS3 IL1B CDKN1C ZFP36L1 ADM CTSB ADAMTS1 CCN1 BRD2 RGS2
GOBP_DEVELOPMENT_OF_PRIMARY_SEXUAL_CHARACTERISTICS 0.362068965517241 0.582168784029038 0.151148761385484 0.248938514564229 1.03548239825127 18 A2M CEBPB SFRP1 TNFAIP6 PTX3 GJA1 MMP19 SOX9 YBX3
GOBP_DIVALENT_INORGANIC_CATION_HOMEOSTASIS 0.357142857142857 0.582160656698915 0.0741758965588009 -0.363690180591482 -1.1132730843065 19 CCL5 CXCR4 ADM
GOBP_DNA_METABOLIC_PROCESS 0.298223350253807 0.547190591606835 0.0824344091527096 -0.367137730818729 -1.17185523546607 22 FOS CCN2 GADD45A LOX ACTB KMT2E IL7R SPI1 PTPRC
GOBP_EMBRYONIC_MORPHOGENESIS 0.288788221970555 0.542921857304643 0.0780892306943345 -0.326426824057044 -1.17752888755384 39 APOA1 SOCS3 CDKN1C ZFP36L1 ADM CCN1 BRD2 CTHRC1
GOBP_EMBRYONIC_ORGAN_DEVELOPMENT 0.195443645083933 0.451372666467006 0.103576326612592 -0.381676647795818 -1.29058197636694 28 CXCL8 PHLDA2 SOCS3 CDKN1C ZFP36L1 ADM CCN1
GOBP_EMBRYONIC_PLACENTA_DEVELOPMENT 0.108465608465608 0.348442374022619 0.153158808683073 -0.487649555511934 -1.41958346101655 16 PHLDA2 SOCS3 CDKN1C ZFP36L1 ADM CCN1
GOBP_EMBRYO_DEVELOPMENT 0.402173913043478 0.624332520271607 0.0596037042575973 -0.273287831902642 -1.05715734723157 60 APOA1 CXCL8 PHLDA2 SOCS3 CDKN1C ZFP36L1 ADM CCN1
GOBP_EMBRYO_DEVELOPMENT_ENDING_IN_BIRTH_OR_EGG_HATCHING 0.6 0.770168067226891 0.0431901998334182 -0.248179499690313 -0.894348131004096 38 PHLDA2 SOCS3 CDKN1C ZFP36L1 ADM CCN1 BRD2 CTHRC1
GOBP_ENDOCYTOSIS 0.427745664739884 0.646912379099182 0.0596037042575973 -0.296178794588165 -1.04342618686749 34 CXCL8 C4BPA CD9 CTSL ADM SFRP4 FCER1G SPON2 EZR ACTB FCGR2B
GOBP_ENDOMEMBRANE_SYSTEM_ORGANIZATION 0.195767195767196 0.451372666467006 0.109684061970549 -0.437239368241856 -1.27283572525736 16 SRGN CXCR4 CD9
GOBP_ENDOTHELIAL_CELL_MIGRATION 0.387804878048781 0.609918872900878 0.0668966276500666 -0.323161175776653 -1.07518432613101 27 APOA1 GADD45A HSPB1
GOBP_ENDOTHELIAL_CELL_PROLIFERATION 0.388311688311688 0.609918872900878 0.0699458736501659 -0.355003533912034 -1.07582199468112 18 APOA1
GOBP_ENDOTHELIUM_DEVELOPMENT 0.708843537414966 0.829930709026163 0.0438002031299891 -0.280555825990165 -0.802917950835309 15 CXCR4 IL1B CXCL10 EZR JAG1 COL18A1 PECAM1
GOBP_ENTRY_INTO_HOST 0.00314926339899992 0.0365045193590545 0.431707695803346 -0.657434339932414 -1.88150016548151 15 CD74 CXCL8 HLA-DRB1 CXCR4 CTSL CTSB
GOBP_ENZYME_LINKED_RECEPTOR_PROTEIN_SIGNALING_PATHWAY 0.0448717948717949 0.215879265091864 0.219250346703755 -0.372453817268228 -1.48281099026545 71 APOA1 FOS TXNIP CCN2 SOCS3 EGR1 IL1B CDKN1C HBEGF HSPB1 SFRP4 CCN1 LOX PIK3R1 TOB1
GOBP_EPIDERMIS_DEVELOPMENT 0.0194760499248013 0.117820460436174 0.352487857583619 -0.545646378539598 -1.68909925459389 20 TXNIP HLA-DRB1 CCN2 ZFP36 FABP5 ZFP36L1 SFRP4
GOBP_EPITHELIAL_CELL_DEVELOPMENT 0.17989417989418 0.434447999665391 0.115240003147781 -0.446578220945104 -1.30002180733732 16 ACTA2 CXCR4 IL1B EZR JAG1 COL18A1 IQGAP1 PECAM1 PRDM1 ARID4A
GOBP_EPITHELIAL_CELL_DIFFERENTIATION 0.134009009009009 0.379071780113447 0.124434168630393 -0.360677739043489 -1.34174005565922 48 TXNIP TAGLN ACTA2 CXCR4 ZFP36 IL1B CDKN1C ZFP36L1 CTSB SFRP4
GOBP_EPITHELIAL_CELL_PROLIFERATION 0.612939841089671 0.776983906443545 0.0421619430092452 -0.243550575845476 -0.895172557833065 44 APOA1 ZFP36 CDKN1C ZFP36L1
GOBP_EPITHELIAL_TO_MESENCHYMAL_TRANSITION 0.369918699186992 0.591590513489991 0.144630528034484 0.267906793592876 1.0638939564952 16 PDPN IL6 LOXL2 FGFR1 MDK SFRP1 TMEM100
GOBP_EPITHELIAL_TUBE_MORPHOGENESIS 0.658629441624365 0.801603498542274 0.0439759278026345 -0.258645096152176 -0.825561048649623 22 CXCR4 ADM BRD2 CTHRC1 CXCL10 CSF1R
GOBP_EPITHELIUM_DEVELOPMENT 0.248671625929862 0.49488411375405 0.0826646449123753 -0.290846807036008 -1.16919598253038 78 TXNIP TAGLN SOCS3 ACTA2 CXCR4 ZFP36 IL1B CDKN1C HBEGF ZFP36L1 ADM CTSB SFRP4 CCN1
GOBP_ERK1_AND_ERK2_CASCADE 8.53302052289474e-07 0.000260683776974434 0.659444398037935 -0.691797315716539 -2.33920820704864 28 APOA1 CD74 CCL3L1 CCL5 HLA-DRB1 CCN2 ACTA2 GPR183 IL1B ZFP36L1 CCN1 ZFP36L2
GOBP_ESTABLISHMENT_OF_PROTEIN_LOCALIZATION 0.152245345016429 0.407990814934379 0.11378726182188 -0.339483925357013 -1.2988321597704 56 CD74 CCL5 TXNIP HLA-DRB1 IL1B LAPTM5 HSPB1 PLEK
GOBP_ESTABLISHMENT_OF_PROTEIN_LOCALIZATION_TO_ORGANELLE 0.617875647668394 0.781619090528755 0.0478299633114229 -0.278665156793642 -0.862633982619334 20 TXNIP LAPTM5 PIK3R1 NFKBIA FLNA TNFAIP3
GOBP_EXPORT_FROM_CELL 0.233142857142857 0.476422360248447 0.0902635484340068 -0.346956558206999 -1.23909622433114 36 CCL5 HLA-DRB1 CCN2 IL1B ADM PLEK
GOBP_EXTERNAL_ENCAPSULATING_STRUCTURE_ORGANIZATION 0.698973774230331 0.827745038271354 0.0363018462359236 -0.225942095620713 -0.810072202540793 37 CCN2 POSTN ADAMTS1 MFAP4 CCN1 COL14A1 LOX
GOBP_EXTRINSIC_APOPTOTIC_SIGNALING_PATHWAY 0.875634517766498 0.93370452068993 0.0306322550486472 -0.190942545868605 -0.609463433655701 22 IL1B BCL2A1 PIK3R1 ATF3 TNFAIP3 SPI1 PTPRC MCL1 PMAIP1 STK4
GOBP_FATTY_ACID_METABOLIC_PROCESS 0.00571461771073958 0.0535185228545697 0.407017918923954 -0.60267412508995 -1.7883179806384 17 APOA1 CD74 IL1B FABP5
GOBP_FAT_CELL_DIFFERENTIATION 0.971779141104295 0.991247170642277 0.0234376252595191 -0.138521826453913 -0.46042888323473 26 ZFP36 ZFP36L1 ZFP36L2 RGS2 ID4 JAG1 ADIRF FABP4 NR4A2 STK4
GOBP_FOREBRAIN_DEVELOPMENT 0.268831168831169 0.516527811810831 0.0894366833718621 -0.389577968112635 -1.19251684341122 19 CXCR4 SLC38A2 DNAJB1 TYROBP CSF1R ID4 AQP1 TRA2B PHACTR1 DLC1 NR4A2
GOBP_GAMETE_GENERATION 0.890995260663507 0.942064749567084 0.0949751525905595 0.14175499973193 0.654451630647485 23 FOSL1 MDK TNFAIP6 PTX3 GJA1 MMP19 IGF1 SOX9 YBX3 IL4R
GOBP_GASTRULATION 0.224675324675325 0.462210853119944 0.0999276973731092 -0.408629110445161 -1.23833185500857 18 APOA1
GOBP_GENERATION_OF_PRECURSOR_METABOLITES_AND_ENERGY 0.00755967296478252 0.0609508291852109 0.407017918923954 0.491040334292557 1.9104173476132 15 IGF2 PPIF GFPT2 SOD2 LOXL2 CYCS
GOBP_GLAND_DEVELOPMENT 0.81447963800905 0.895048666948794 0.0285038599247822 -0.195647224273321 -0.712880327887507 41 APOA1
GOBP_GLAND_MORPHOGENESIS 0.434977578475336 0.652853409544407 0.139599673451922 0.222430231676348 0.987990291926849 21 IL6 CSF1 CAV1 CEBPB MDK SFRP1 IGFBP5 FGFR2 SOX9 TBX3 SNAI2
GOBP_GLIAL_CELL_DIFFERENTIATION 0.525132275132275 0.725918145035792 0.0562940749700968 -0.328235092247541 -0.95551631907198 16 CXCR4 IL1B C1QA
GOBP_GLIOGENESIS 0.224619289340102 0.462210853119944 0.0985499803531691 -0.394496594570335 -1.25918112172741 22 GPR183 CXCR4 CD9 IL1B C1QA
GOBP_GLYCEROLIPID_METABOLIC_PROCESS 0.108923884514436 0.348442374022619 0.152144922367565 -0.479810123871307 -1.42374300818594 17 APOA1 SOCS3 FABP5 PLEK PIK3R1
GOBP_GRANULOCYTE_CHEMOTAXIS 0.000439986565749712 0.0112013246530448 0.49849310876659 -0.678082756951813 -2.01207839549574 17 CD74 CCL3L1 CCL5 CXCL8 IL1B THBS4 FCER1G PDE4B CXCL10 CSF1R
GOBP_GRANULOCYTE_MIGRATION 0.00149567169291555 0.0212524512644512 0.45505986738723 -0.642349459288791 -1.9662625000819 19 CD74 CCL3L1 CCL5 CXCL8 IL1B THBS4 FCER1G PDE4B CXCL10 CSF1R
GOBP_GROWTH 0.694565217391304 0.825943404493988 0.0343431191135615 -0.218753618371022 -0.846203042720175 60 PHLDA2 SOCS3 CXCR4 CD9 CDKN1C HBEGF ZFP36L1 ADM
GOBP_G_PROTEIN_COUPLED_RECEPTOR_SIGNALING_PATHWAY 0.00374583983040849 0.0394604851099928 0.431707695803346 -0.507674408094547 -1.81307263799924 36 APOA1 CCL3L1 CCL5 CXCL8 GPR183 CXCR4 RGS1 ADM PLEK RGS5 RGS2 PDE4B CXCL10
GOBP_HEAD_DEVELOPMENT 0.566857142857143 0.746443349753695 0.0460457683018055 -0.259783534077915 -0.927772623416727 36 CXCR4 SLC38A2 DNAJB1 TYROBP RGS2 CSF1R ACTB ID4 FCGR2B S100A1 AQP1 TRA2B PHACTR1 CSRNP1 DDIT4 DLC1 NR4A2
GOBP_HEART_DEVELOPMENT 0.985260770975057 0.994011012585812 0.0177814832001704 -0.117589715095197 -0.426379735193565 40 ZFP36L1 ADM ADAMTS1 CCN1 LOX RGS2
GOBP_HEART_MORPHOGENESIS 0.967532467532468 0.988565782044043 0.0267456741432593 -0.151692859934316 -0.459698283436972 18 ADAMTS1 CCN1 FLNA JAG1 CITED2 DLC1 TGFBR2 SEMA3C MEF2C
GOBP_HEART_PROCESS 0.203896103896104 0.459706713950256 0.105920292736253 -0.421078933243183 -1.28894280836987 19 CCN2 CXCR4 HBEGF ADM FXYD1 RGS2 PDE4B
GOBP_HEMOSTASIS 0.219251336898396 0.461939885672137 0.222056046145248 0.250346241856411 1.21044849520933 26 PDPN IL6 PLAU TFPI2 APOE F2RL2 CAV1
GOBP_HISTONE_MODIFICATION 0.636704119850187 0.795554636459027 0.100990587455923 0.22000504497331 0.855940795749423 15 IGF2 JARID2
GOBP_HOMEOSTASIS_OF_NUMBER_OF_CELLS 0.157894736842105 0.412280701754386 0.122107920287081 -0.42651781615016 -1.34097356744096 21 CD74 GPR183 ZFP36 ZFP36L1 PDE4B TSC22D3 KMT2E TNFAIP3 IL7R SPI1 CITED2 PMAIP1 ARID4A
GOBP_HOMEOSTATIC_PROCESS 0.0697916666666667 0.28054413377193 0.170932335370056 -0.337109960691868 -1.39339634513255 93 APOA1 CD74 CCL5 HLA-DRB1 CCN2 EGR1 GPR183 CXCR4 ZFP36 IL1B FABP5 ZFP36L1 HSPB1 ADM SFRP4 LOX PIK3R1
GOBP_HORMONE_METABOLIC_PROCESS 0.216326530612245 0.461939885672137 0.105125131597001 -0.436840791277702 -1.25018723719629 15 EGR1 CTSL ADM CTSB
GOBP_HORMONE_TRANSPORT 0.0740740740740741 0.290123456790123 0.188204146308491 -0.508422055758518 -1.48005372590392 16 CCL5 HLA-DRB1 IL1B ADM
GOBP_HUMORAL_IMMUNE_RESPONSE 0.0198117904664398 0.118676509558772 0.352487857583619 -0.507368309618303 -1.67211468434982 25 HLA-DQB1 CXCL8 HLA-DRB1 C4BPA GPR183 IL1B C1QA C1QB MFAP4
GOBP_IMMUNE_EFFECTOR_PROCESS 0.000482127804274571 0.0117832035364705 0.49849310876659 -0.507019212057867 -1.9398057140693 56 APOA1 CD74 HLA-DRA HLA-DQB1 HLA-DQA1 FCGR3A HLA-DRB1 C4BPA GPR183 IL1B C1QA LAPTM5 C1QB SLAMF7 MFAP4
GOBP_IMMUNE_RESPONSE 0.000760115939226602 0.0145134637146079 0.477270815362862 -0.41580486642506 -1.76177786528215 118 APOA1 CD74 CCL3L1 CCL5 HLA-DRA HLA-DQB1 HLA-DQA1 FCGR3A CXCL8 HLA-DRB1 C4BPA GPR183 CXCR4 REL IL1B CTSL C1QA LAPTM5 C1QB RGS1 SLAMF7 MFAP4
GOBP_IMMUNE_RESPONSE_REGULATING_CELL_SURFACE_RECEPTOR_SIGNALING_PATHWAY 0.0152126761140401 0.102021435425662 0.380730400722792 -0.559165244305364 -1.73094816441168 20 HLA-DQB1 FCGR3A HLA-DRB1 LAPTM5 FCER1G TYROBP PDE4B NFKBIZ EZR FCGR2B
GOBP_IMMUNE_RESPONSE_REGULATING_SIGNALING_PATHWAY 0.104046242774566 0.339958579332942 0.14551614609036 -0.406123458119789 -1.43075689092666 34 HLA-DQB1 FCGR3A HLA-DRB1 LAPTM5 PIK3AP1 FCER1G TYROBP PDE4B NFKBIZ EZR NFKBIA FCGR2B
GOBP_IMMUNE_SYSTEM_DEVELOPMENT 0.082089552238806 0.298551883439943 0.158514105424824 -0.345184628742442 -1.38506589291204 77 CD74 HLA-DRA FOS HLA-DRB1 EGR1 GPR183 ZFP36 IL1B CDKN1C CTSL ZFP36L1 PLEK ZFP36L2 LOX PIK3R1 FCER1G TYROBP NFKBIZ CSF1R NFKBIA CD86 FCGR2B KMT2E TNFAIP3 TNFSF9 IL7R JAG1 SPI1 PTPRC
GOBP_INFLAMMATORY_RESPONSE 0.00261726555102408 0.0313558676799159 0.431707695803346 -0.43075496507309 -1.7282806619933 75 APOA1 CCL3L1 CCL5 FOS FCGR3A CXCL8 HLA-DRB1 SOCS3 CXCR4 REL ZFP36 IL1B
GOBP_INNATE_IMMUNE_RESPONSE 0.052863436123348 0.241725589225589 0.204294756516886 -0.395127946267194 -1.50202707436573 52 CD74 CCL3L1 CCL5 FCGR3A C4BPA REL C1QA C1QB SLAMF7 MFAP4
GOBP_INORGANIC_ION_TRANSMEMBRANE_TRANSPORT 0.746305418719212 0.852322637079324 0.0368389606870506 -0.227164566887511 -0.748657732175539 25 RRAD FXYD1 PDE4B TMSB4X CXCL10 FXYD3 AQP1 FLNA GLRX PTPRC
GOBP_INTRACELLULAR_PROTEIN_TRANSPORT 0.103202846975089 0.339015803773007 0.148261500475107 -0.426873725349247 -1.46033912734922 29 CD74 TXNIP IL1B LAPTM5 HSPB1 PIK3R1 TAMALIN
GOBP_INTRACELLULAR_TRANSPORT 0.437430786267996 0.652853409544407 0.0565299525056311 -0.274808014560789 -1.03811710660035 50 CD74 TXNIP IL1B LAPTM5 HSPB1 CRYAB PIK3R1 TAMALIN
GOBP_INTRINSIC_APOPTOTIC_SIGNALING_PATHWAY 0.442446043165468 0.653588681849551 0.0597317976364411 -0.30505015391364 -1.031481052882 28 CD74 PPP1R15A HSPB1 BCL2A1 PIK3R1
GOBP_IN_UTERO_EMBRYONIC_DEVELOPMENT 0.396882494004796 0.621782573940847 0.0649407684612899 -0.317506087589821 -1.07359891257852 28 PHLDA2 SOCS3 CDKN1C ZFP36L1 ADM CCN1
GOBP_ION_HOMEOSTASIS 0.582263710618436 0.760177622196292 0.04577044581081 -0.260515952133571 -0.90331174151986 30 CCL5 CXCR4 ADM SFRP4 MYOC CXCL10
GOBP_ION_TRANSMEMBRANE_TRANSPORT 0.84830805134189 0.925564677446241 0.0280106629226489 -0.192999125027004 -0.671111654127708 31 RRAD FXYD1 RGS2 PDE4B TMSB4X CXCL10 FXYD3 AQP1 FLNA GLRX PTPRC
GOBP_ION_TRANSPORT 0.323144104803493 0.56735933343372 0.0704500850658419 -0.293687499082772 -1.12856320912259 58 CCL5 CCN2 CXCR4 IL1B SLC38A2 RRAD SFRP4 FXYD1 SLC2A3 RGS2 PDE4B TMSB4X CXCL10 FXYD3 PER1
GOBP_I_KAPPAB_KINASE_NF_KAPPAB_SIGNALING 0.00691664053986702 0.0603723909979822 0.407017918923954 -0.549881081417042 -1.76640757812145 23 CD74 HLA-DRB1 S100A4 REL IL1B HSPB1
GOBP_LEUKOCYTE_CELL_CELL_ADHESION 0.0136684473109694 0.0949025148522986 0.380730400722792 -0.443624948299957 -1.67584139960739 50 CD74 CCL5 HLA-DRA HLA-DQB1 HLA-DQA1 HLA-DRB1 IL1B LAPTM5
GOBP_LEUKOCYTE_CHEMOTAXIS 0.00213657713252988 0.0271503552785628 0.431707695803346 -0.591987643688746 -1.96769142199444 26 CD74 CCL3L1 CCL5 CXCL8 GPR183 CXCR4 IL1B THBS4 FCER1G PDE4B CXCL10 CSF1R
GOBP_LEUKOCYTE_DIFFERENTIATION 0.0241420058275415 0.140483481529789 0.352487857583619 -0.427628562800008 -1.61541331690459 50 CD74 HLA-DRA FOS HLA-DRB1 EGR1 GPR183 IL1B CTSL ZFP36L1 ZFP36L2 PIK3R1 FCER1G TYROBP NFKBIZ CSF1R
GOBP_LEUKOCYTE_MEDIATED_IMMUNITY 0.000260671873805187 0.0084073998542706 0.49849310876659 -0.565729891869016 -2.02040790532612 36 CD74 HLA-DRA HLA-DQB1 HLA-DQA1 FCGR3A HLA-DRB1 C4BPA IL1B C1QA C1QB SLAMF7
GOBP_LEUKOCYTE_MIGRATION 0.00181715445183411 0.0241365515232748 0.45505986738723 -0.532435751709182 -1.88943840011904 35 CD74 CCL3L1 CCL5 CXCL8 GPR183 CXCR4 CD9 IL1B THBS4 FCER1G PDE4B CXCL10 CSF1R
GOBP_LEUKOCYTE_PROLIFERATION 0.0445714285714286 0.215879265091864 0.227987202850442 -0.433689043810377 -1.54884651697119 36 CD74 CCL5 FCGR3A HLA-DRB1 GPR183 IL1B
GOBP_LIPID_BIOSYNTHETIC_PROCESS 0.00820858811271341 0.0634866751502265 0.380730400722792 -0.502148286910327 -1.7607839794771 32 APOA1 CD74 SOCS3 EGR1 IL1B FABP5 ADM CCN1 PIK3R1
GOBP_LIPID_LOCALIZATION 0.360736196319018 0.582160656698915 0.0707899094502623 -0.336504053222776 -1.11849655318305 26 APOA1 IL1B FABP5
GOBP_LIPID_METABOLIC_PROCESS 0.0803964757709251 0.296369895165076 0.163180127180689 -0.378272025296682 -1.43795150112354 52 APOA1 CD74 SOCS3 EGR1 IL1B FABP5 ADM PLEK CCN1 PIK3R1
GOBP_LOCALIZATION_WITHIN_MEMBRANE 0.873831775700935 0.933411214953271 0.0952879846194844 0.15193198393399 0.680081147411835 22 APOE LGALS3 CAV1 GSN TNFAIP6 GPC3 EMP2 S100A10 MRAP
GOBP_LOCOMOTION 0.0326864147088866 0.172167236095946 0.252961123069611 -0.334404294100393 -1.41143515075096 125 APOA1 CD74 CCL3L1 CCL5 CXCL8 CCN2 PHLDA2 ACTA2 GPR183 CXCR4 CD9 IL1B HBEGF GADD45A HSPB1 ITGBL1 ADAMTS1 CCN1 THBS4 LOX PIK3R1 FCER1G CTHRC1 PDE4B MYOC TMSB4X CXCL10 RND3 CSF1R
GOBP_LYMPHOCYTE_ACTIVATION 0.00167785187207695 0.0229415068803862 0.45505986738723 -0.463648583850338 -1.82538495184024 65 CD74 CCL5 HLA-DRA HLA-DQB1 HLA-DQA1 FCGR3A HLA-DRB1 EGR1 GPR183 IL1B CTSL ZFP36L1 LAPTM5 SLAMF7
GOBP_LYMPHOCYTE_ACTIVATION_INVOLVED_IN_IMMUNE_RESPONSE 0.0707964601769912 0.280887254338582 0.188204146308491 -0.471130820922729 -1.51343459611284 23 CD74 HLA-DRA HLA-DRB1 GPR183
GOBP_LYMPHOCYTE_MEDIATED_IMMUNITY 1.72613356625023e-05 0.00210933521795778 0.575610261071129 -0.654367373094813 -2.21264450554105 28 CD74 HLA-DRA HLA-DQB1 HLA-DQA1 FCGR3A HLA-DRB1 C4BPA IL1B C1QA C1QB SLAMF7
GOBP_MACROMOLECULE_CATABOLIC_PROCESS 0.686550976138829 0.819302043790673 0.0347904098478036 -0.21900072078758 -0.852243271013829 62 C4BPA ZFP36 IL1B CTSL UBC ZFP36L1 LAPTM5 CTSB ZFP36L2 TOB1 RNF121
GOBP_MACROPHAGE_ACTIVATION 0.410884353741497 0.630779749085564 0.0694481442003175 -0.37792641170731 -1.0815811754528 15 CD74 C1QA TYROBP CTSC FCGR2B
GOBP_MAINTENANCE_OF_CELL_NUMBER 0.719101123595506 0.833720657527237 0.0937465422491719 0.19807247449358 0.770611016918544 15 LOXL2 SFRP1 EIF4E TPT1 LIF IGF1 SOX9
GOBP_MAINTENANCE_OF_LOCATION 0.400233372228705 0.623833138856476 0.0632191170859458 -0.308759817323071 -1.07059228432375 30 APOA1 SRGN IL1B
GOBP_MAINTENANCE_OF_LOCATION_IN_CELL 0.911375661375661 0.947024709354641 0.0307037368093842 -0.203888848491427 -0.593535324563738 16 SRGN
GOBP_MAPK_CASCADE 0.000205078533484115 0.00783143649742464 0.518848077743792 -0.519828980478461 -1.98881463007727 56 APOA1 CD74 CCL3L1 CCL5 HLA-DRB1 CCN2 ACTA2 GPR183 ZFP36 IL1B GADD45A ZFP36L1 LAPTM5 CCN1 ZFP36L2 CRYAB RGS2 MYOC CSF1R ATF3 PER1 EZR
GOBP_MEMBRANE_ORGANIZATION 0.105521472392638 0.341130262602655 0.149207542435322 -0.43519773344897 -1.44654175827562 26 APOA1 CXCR4 CD9 CTSL LAPTM5
GOBP_MESENCHYMAL_CELL_DIFFERENTIATION 0.858793324775353 0.932011938610552 0.0321428397352941 -0.20609049057611 -0.647949252994883 21 S100A4 IL1B
GOBP_MESENCHYME_DEVELOPMENT 0.483709273182957 0.695403213917146 0.057609110864425 -0.306660048302527 -0.998072367386538 24 S100A4 ACTA2 IL1B ZFP36L1
GOBP_METAL_ION_HOMEOSTASIS 0.515802781289507 0.721179632420798 0.0550211117163117 -0.302776820970924 -0.972623516459803 23 CCL5 CXCR4 ADM
GOBP_METAL_ION_TRANSPORT 0.215909090909091 0.461939885672137 0.0943563635421779 -0.347701571163162 -1.25298927068915 38 CCL5 CCN2 CXCR4 SLC38A2 RRAD FXYD1 PDE4B CXCL10 FXYD3 PER1 AQP1 FLNA GLRX PTPRC
GOBP_MICROTUBULE_BASED_PROCESS 0.657407407407407 0.801603498542274 0.0459538081039063 -0.290486485262829 -0.845627367987723 16 GADD45A HSPB1 CRYAB EZR FLNA ING2
GOBP_MITOTIC_CELL_CYCLE 0.870520231213873 0.933411214953271 0.0261841515946199 -0.183771381704643 -0.647419314181743 34 IL1B CDKN1C ZFP36L1 ADAMTS1 ZFP36L2
GOBP_MITOTIC_CELL_CYCLE_PHASE_TRANSITION 0.449350649350649 0.658401071350712 0.0628003977812234 -0.333573622062539 -1.02108485434746 19 CDKN1C ZFP36L1 ADAMTS1 ZFP36L2 ID4 KMT2E CKS2
GOBP_MITOTIC_CELL_CYCLE_PROCESS 0.667073170731707 0.805322639445862 0.0415717899246479 -0.250537099282873 -0.833557934723712 27 IL1B CDKN1C ZFP36L1 ADAMTS1 ZFP36L2 ID4 KMT2E CKS2 FLNA
GOBP_MODIFICATION_DEPENDENT_MACROMOLECULE_CATABOLIC_PROCESS 0.597156398104265 0.76813170366675 0.120433371642259 0.192065475184729 0.886724021469675 23 MAN1A1 CAV1 TRIB3 RYBP RPS7 RPL23 RPS27A BAG2 RPL11
GOBP_MONOCARBOXYLIC_ACID_METABOLIC_PROCESS 0.0194057669533184 0.117820460436174 0.352487857583619 -0.507906535957057 -1.65306006295825 24 APOA1 CD74 IL1B FABP5
GOBP_MONONUCLEAR_CELL_DIFFERENTIATION 0.0265720324076144 0.151434585787349 0.352487857583619 -0.456340408404738 -1.63612132006313 37 CD74 HLA-DRA HLA-DRB1 EGR1 GPR183 IL1B CTSL ZFP36L1 ZFP36L2 FCER1G NFKBIZ CSF1R CD86 FCGR2B TNFSF9 IL7R SPI1 PTPRC
GOBP_MONONUCLEAR_CELL_MIGRATION 0.049492385786802 0.23261421319797 0.227987202850442 -0.495533458873917 -1.58167747247074 22 CCL3L1 CCL5 GPR183 CXCR4
GOBP_MORPHOGENESIS_OF_AN_EPITHELIUM 0.523375142531357 0.725918145035792 0.0495901956956338 -0.269538177167979 -0.982459155558049 42 SOCS3 CXCR4 HBEGF ADM CCN1 BRD2 CTHRC1 CXCL10 CSF1R EZR ACTB ID4 LCP1 FLNA JAG1 CITED2 DLC1 PDGFA STK4 MTSS1 TGFBR2 MSN SEMA3C
GOBP_MORPHOGENESIS_OF_A_BRANCHING_STRUCTURE 0.918635170603675 0.95133235464211 0.0299195667151671 -0.196640826058905 -0.583493318078394 17 SOCS3 ADM
GOBP_MRNA_METABOLIC_PROCESS 0.711757269279393 0.829930709026163 0.0402477565068868 -0.244327052711241 -0.784862713110684 23 ZFP36 ZFP36L1 ZFP36L2 TOB1 TENT5C PCF11 TRA2B SF3B1
GOBP_MULTICELLULAR_ORGANISMAL_HOMEOSTASIS 0.329054842473746 0.569478757700533 0.0728938564822936 -0.326109873357137 -1.13075178397529 30 CCN2 EGR1 CXCR4 IL1B FABP5 HSPB1
GOBP_MULTICELLULAR_ORGANISM_REPRODUCTION 0.87115165336374 0.933411214953271 0.025411808387565 -0.179395506384361 -0.643188302664293 37 EGR1 CD9 CTSB ADAMTS1 BRD2 RGS2
GOBP_MULTI_MULTICELLULAR_ORGANISM_PROCESS 0.169448010269576 0.420864773474436 0.117249716749792 -0.420989674498474 -1.32359306995344 21 FOS IL1B SLC38A2 ADM CTSB
GOBP_MULTI_ORGANISM_REPRODUCTIVE_PROCESS 0.329185520361991 0.569478757700533 0.0713052987340038 -0.311955112245805 -1.13667169841008 41 FOS CD9 IL1B SLC38A2 ADM CTSB ADAMTS1 BRD2 RGS2
GOBP_MUSCLE_CELL_DIFFERENTIATION 0.59165613147914 0.765893848164735 0.048701086452153 -0.276030847831103 -0.886706231368518 23 CD9 CD53 ADM LOX RGS2 CSRP1 CXCL10
GOBP_MUSCLE_CELL_MIGRATION 0.361111111111111 0.582160656698915 0.0745500777420554 -0.37649796073568 -1.09601305307403 16 CCL5 ADAMTS1 THBS4
GOBP_MUSCLE_CELL_PROLIFERATION 0.675094816687737 0.810379043214553 0.0426733861156084 -0.252679212126664 -0.811692728151504 23 CCL5 HBEGF ADAMTS1
GOBP_MUSCLE_CONTRACTION 0.168781725888325 0.420864773474436 0.116739204791222 -0.420319749935549 -1.34160522927827 22 CCN2 ACTA2 CXCR4 CRYAB FXYD1 TPM2 RGS2 PDE4B
GOBP_MUSCLE_ORGAN_DEVELOPMENT 0.21840490797546 0.461939885672137 0.0982123351217438 -0.380196060664567 -1.26372321318092 26 FOS TAGLN EGR1 HBEGF LOX CRYAB CXCL10 ATF3
GOBP_MUSCLE_STRUCTURE_DEVELOPMENT 0.165540540540541 0.415103495738411 0.110122263835536 -0.350669780208764 -1.30172411823865 47 FOS TAGLN EGR1 CD9 CD53 HBEGF ZFP36L1 ADM LOX CRYAB RGS2 CSRP1 CXCL10 ATF3
GOBP_MUSCLE_SYSTEM_PROCESS 0.193698949824971 0.450000221836719 0.102449405629826 -0.372943322553282 -1.29682769318046 31 CCN2 ACTA2 CXCR4 IL1B CRYAB FXYD1 TPM2 RGS2 PDE4B MYOC
GOBP_MUSCLE_TISSUE_DEVELOPMENT 0.791131855309218 0.886938648796206 0.0314928902471297 -0.205434119948333 -0.712321265313469 30 FOS EGR1 LOX RGS2 CSRP1 ATF3
GOBP_MYELOID_CELL_DIFFERENTIATION 0.031927023945268 0.169629666352685 0.271288554688953 -0.442996702474969 -1.58828001265696 37 CD74 FOS HLA-DRB1 GPR183 ZFP36 CDKN1C ZFP36L1 LOX PIK3R1 TYROBP
GOBP_MYELOID_LEUKOCYTE_ACTIVATION 0.141463414634146 0.386125927643785 0.126253987849115 -0.41151386276366 -1.36914112335978 27 CD74 CCL5 CXCL8
GOBP_MYELOID_LEUKOCYTE_DIFFERENTIATION 0.0353982300884956 0.183290835458227 0.271288554688953 -0.50454696942551 -1.62077878368669 23 CD74 FOS HLA-DRB1 GPR183 ZFP36L1 PIK3R1 TYROBP CSF1R
GOBP_MYELOID_LEUKOCYTE_MIGRATION 0.0065302975974617 0.0586766445889573 0.407017918923954 -0.559602045180977 -1.86004582320658 26 CD74 CCL3L1 CCL5 CXCL8 CD9 IL1B THBS4 FCER1G PDE4B CXCL10 CSF1R
GOBP_NCRNA_METABOLIC_PROCESS 2.78877477923136e-05 0.00252133633494112 0.575610261071129 0.604399490662534 2.51405466602321 18 IL6 DDX18 RPL7 LYAR RPL7A RPS7 RPS8 NCL MPHOSPH10 RPL11 ELL2 RPS15 ZC3H12A RPS19 AGO2 POP7
GOBP_NCRNA_PROCESSING 0.000327761925221759 0.0100131268155247 0.49849310876659 0.587199339120183 2.28452883728662 15 IL6 DDX18 RPL7 LYAR RPL7A RPS7 RPS8 MPHOSPH10 RPL11 RPS15 RPS19 AGO2 POP7
GOBP_NEGATIVE_REGULATION_OF_APOPTOTIC_SIGNALING_PATHWAY 0.453145057766367 0.659218167369644 0.0618406035753285 -0.324039335370784 -1.01878085062308 21 CD74 IL1B HSPB1
GOBP_NEGATIVE_REGULATION_OF_BIOSYNTHETIC_PROCESS 0.878251821019771 0.934863872200488 0.019677649030838 -0.168219633112935 -0.695098421452858 92 TXNIP EGR1 ZFP36 CDKN1C HBEGF GADD45A ZFP36L1 PLEK DNAJB1 ZFP36L2 CRYAB TOB1 RGS2 ATF3 PER1 EZR ZEB2 ID4 CBX4 ETS2 FLNA SPI1 FOSB RASD1 CITED2 IRF1 DKK3 FABP4 CPEB2 PRDM1 ARID4A NR4A2 PDGFA ZNF503
GOBP_NEGATIVE_REGULATION_OF_CATABOLIC_PROCESS 0.501298701298701 0.710062358276644 0.057609110864425 -0.316964938555215 -0.960547768870795 18 ZFP36 IL1B TOB1 TENT5C CST3 FLNA MCL1 DDIT4
GOBP_NEGATIVE_REGULATION_OF_CATALYTIC_ACTIVITY 0.333333333333333 0.570185477992316 0.0678338263479455 -0.281252317206545 -1.11936191540433 70 APOA1 TXNIP PPP1R15A SOCS3 ZFP36 IL1B CDKN1C GADD45A HSPB1 CTSB
GOBP_NEGATIVE_REGULATION_OF_CELLULAR_AMIDE_METABOLIC_PROCESS 0.379265091863517 0.603466070647419 0.0716527366829457 -0.365655538820554 -1.08501153039418 17 ZFP36 ZFP36L1 ZFP36L2 TOB1 RGS2
GOBP_NEGATIVE_REGULATION_OF_CELLULAR_COMPONENT_ORGANIZATION 0.438996579247435 0.652853409544407 0.0577308549299813 -0.291164421125666 -1.04391438556331 37 APOA1 IL1B DNAJB1 CRYAB PIK3R1 MYOC TMSB4X CXCL10
GOBP_NEGATIVE_REGULATION_OF_CELLULAR_MACROMOLECULE_BIOSYNTHETIC_PROCESS 0.0979591836734694 0.331356133274582 0.16440575583821 -0.502054691064654 -1.43682178879799 15 ZFP36 HBEGF ZFP36L1 ZFP36L2 TOB1 RGS2
GOBP_NEGATIVE_REGULATION_OF_CELL_ACTIVATION 0.237684729064039 0.483206880359835 0.0934449219410994 -0.379508889396457 -1.25073319474468 25 CD74 HLA-DRB1 CD9 LAPTM5 TYROBP CD86 FCGR2B TNFAIP3 SPI1 PTPRC FGL2 IRF1
GOBP_NEGATIVE_REGULATION_OF_CELL_ADHESION 0.058343057176196 0.256457611040689 0.199915231309662 -0.445435240167825 -1.54890225949975 31 APOA1 CD74 HLA-DRB1 CD9 LAPTM5
GOBP_NEGATIVE_REGULATION_OF_CELL_CELL_ADHESION 0.0096552047097963 0.0719430497278724 0.380730400722792 -0.528892456783157 -1.72136197511353 24 APOA1 CD74 HLA-DRB1 CD9 LAPTM5
GOBP_NEGATIVE_REGULATION_OF_CELL_DEATH 0.718651211801897 0.833720657527237 0.0312052969963336 -0.207558672652517 -0.849870432929932 88 CD74 CCL5 CCN2 SOCS3 IL1B LAPTM5 HSPB1 CCN1 BCL2A1 CRYAB PIK3R1
GOBP_NEGATIVE_REGULATION_OF_CELL_DIFFERENTIATION 0.556306306306306 0.743269762648531 0.0462302524077616 -0.256805615323511 -0.953290195028266 47 CD74 ZFP36 IL1B ZFP36L1 ZFP36L2 PIK3R1 TOB1 RGS2 CXCL10 TENT5C NFKBIA ID4 FCGR2B
GOBP_NEGATIVE_REGULATION_OF_CELL_POPULATION_PROLIFERATION 0.545161290322581 0.74060606060606 0.0450442767152795 -0.240206657691423 -0.950854313233525 69 CCL3L1 CXCL8 HLA-DRB1 CD9 IL1B CDKN1C ADM ADAMTS1 SFRP4
GOBP_NEGATIVE_REGULATION_OF_CYTOKINE_PRODUCTION 0.00741563082533175 0.0609508291852109 0.407017918923954 -0.536937776905566 -1.74754670881263 24 APOA1 HLA-DRB1 SRGN REL ZFP36 LAPTM5
GOBP_NEGATIVE_REGULATION_OF_DEFENSE_RESPONSE 0.06265664160401 0.267714741398952 0.199915231309662 -0.472140916595859 -1.53665534514623 24 APOA1 HLA-DRB1 SOCS3 ZFP36
GOBP_NEGATIVE_REGULATION_OF_DEVELOPMENTAL_PROCESS 0.532051282051282 0.730524344569288 0.0458620343117985 -0.24242234433231 -0.964821703102075 70 CD74 SRGN ZFP36 IL1B GADD45A ZFP36L1 ADAMTS1 THBS4 ZFP36L2 PIK3R1 TOB1 RGS2 ASPN CXCL10 TENT5C NFKBIA ID4 FCGR2B
GOBP_NEGATIVE_REGULATION_OF_DNA_BINDING_TRANSCRIPTION_FACTOR_ACTIVITY 0.708843537414966 0.829930709026163 0.0438002031299891 -0.280271311772088 -0.802103704429426 15 SFRP4 TMSB4X NFKBIA FLNA TNFAIP3 SPI1 NLRP3 TRIB1
GOBP_NEGATIVE_REGULATION_OF_EPITHELIAL_CELL_PROLIFERATION 0.651685393258427 0.798614332427683 0.0995791200495904 0.213991405553096 0.832544426310204 15 APOE CAV1 SFRP1 GPC3 FGFR2 SOX9 ROBO1 SNAI2 LIMS2 CDKN1B NR2F2 MEF2C KLF9 MTSS1
GOBP_NEGATIVE_REGULATION_OF_GENE_EXPRESSION 0.0656620021528525 0.27479098161228 0.179782316298324 -0.362973639544523 -1.43468845362413 68 APOA1 CXCL8 HLA-DRB1 SRGN CCN2 REL ZFP36 CDKN1C ZFP36L1 LAPTM5 ZFP36L2 CRYAB TOB1 TYROBP RGS2
GOBP_NEGATIVE_REGULATION_OF_GROWTH 0.978448275862069 0.993860292531389 0.0843144320642653 0.12430426716141 0.530862856845947 19 JARID2 SFRP1 GJA1 GPC3 IGFBP5 STC2 SLIT3 DDX3X SPP1 CDKN1B SEMA3B LGMN SEMA3C TGFBR2 STK4 CITED2 WFDC1
GOBP_NEGATIVE_REGULATION_OF_HYDROLASE_ACTIVITY 0.635416666666667 0.795554636459027 0.0414044273760278 -0.242758332547016 -0.8525635941554 33 APOA1 PPP1R15A CTSB CRYAB RGS2 ITIH5 AQP1 CST3 COL28A1 WFDC1 PCSK1N PLAUR
GOBP_NEGATIVE_REGULATION_OF_IMMUNE_EFFECTOR_PROCESS 0.117724867724868 0.354334454088149 0.14641623786055 -0.481676349157273 -1.4021950211944 16 APOA1 C4BPA
GOBP_NEGATIVE_REGULATION_OF_IMMUNE_RESPONSE 0.353246753246753 0.582160656698915 0.0747385227439092 -0.366268847827042 -1.12116650837988 19 HLA-DRB1 C4BPA CD59 FCGR2B TNFAIP3 IL7R SPI1 PTPRC FGL2
GOBP_NEGATIVE_REGULATION_OF_IMMUNE_SYSTEM_PROCESS 0.120317820658343 0.358605797181695 0.132846300606183 -0.369037475372055 -1.35640090202314 44 APOA1 CD74 HLA-DRB1 C4BPA
GOBP_NEGATIVE_REGULATION_OF_INFLAMMATORY_RESPONSE 0.0220639387150582 0.130884141309714 0.352487857583619 -0.549921642651721 -1.68333652078842 19 APOA1 HLA-DRB1 SOCS3 ZFP36
GOBP_NEGATIVE_REGULATION_OF_INTRACELLULAR_SIGNAL_TRANSDUCTION 0.40702947845805 0.629194542830907 0.0610363728309177 -0.295133983380135 -1.07015438874368 40 CD74 IL1B HSPB1 PLEK RGS2 MYOC TMSB4X ATF3 PER1 EZR TNFAIP3 ING2 SPI1 PTPRC MCL1 DDIT4 PLAUR
GOBP_NEGATIVE_REGULATION_OF_INTRINSIC_APOPTOTIC_SIGNALING_PATHWAY 0.502040816326531 0.710062358276644 0.0597317976364411 -0.343670432716568 -0.983544571300913 15 CD74 HSPB1
GOBP_NEGATIVE_REGULATION_OF_KINASE_ACTIVITY 0.733249051833123 0.842133779454959 0.038875878582578 -0.239517810395548 -0.769413769041592 23 IL1B CDKN1C GADD45A HSPB1
GOBP_NEGATIVE_REGULATION_OF_LEUKOCYTE_CELL_CELL_ADHESION 0.220779220779221 0.461972958548301 0.100990587455923 -0.411140893382153 -1.25852199175597 19 CD74 HLA-DRB1 LAPTM5
GOBP_NEGATIVE_REGULATION_OF_LOCOMOTION 0.739789964994166 0.846804929960897 0.0347156757446657 -0.220285498827127 -0.765993967472835 31 CD74
GOBP_NEGATIVE_REGULATION_OF_LYMPHOCYTE_ACTIVATION 0.268831168831169 0.516527811810831 0.0894366833718621 -0.390651149282187 -1.19580190243785 19 CD74 HLA-DRB1 LAPTM5 TYROBP CD86 FCGR2B TNFAIP3 FGL2 IRF1
GOBP_NEGATIVE_REGULATION_OF_MOLECULAR_FUNCTION 0.557068062827225 0.743269762648531 0.042845050912155 -0.232540752124701 -0.956320336925474 90 APOA1 TXNIP PPP1R15A SOCS3 ZFP36 IL1B CDKN1C GADD45A HSPB1 CTSB RRAD SFRP4
GOBP_NEGATIVE_REGULATION_OF_MULTICELLULAR_ORGANISMAL_PROCESS 0.110301768990635 0.348731851746156 0.132846300606183 -0.31973104952616 -1.31925966846802 91 APOA1 CD74 HLA-DRB1 SRGN REL ZFP36 CD9 IL1B GADD45A LAPTM5 ADM ADAMTS1 THBS4 PIK3R1 TYROBP RGS2 PDE4B ASPN TMSB4X CXCL10
GOBP_NEGATIVE_REGULATION_OF_NUCLEOBASE_CONTAINING_COMPOUND_METABOLIC_PROCESS 0.872476089266738 0.933411214953271 0.0213630317196063 -0.171396088032981 -0.687677609098339 75 TXNIP EGR1 ZFP36 CDKN1C GADD45A DNAJB1 CRYAB TOB1 ATF3 PER1 EZR TENT5C ZEB2 ID4 CBX4 ETS2 FLNA SPI1 FOSB RASD1 DDIT4 CITED2 IRF1 DKK3 FABP4 PRDM1 ARID4A NR4A2 ZNF503
GOBP_NEGATIVE_REGULATION_OF_PEPTIDASE_ACTIVITY 0.318627450980392 0.561041419449624 0.173747838999571 0.229242619735272 1.06621821560175 24 ITIH4 A2M TFPI2 IFI6 C4A PRDX5
GOBP_NEGATIVE_REGULATION_OF_PHOSPHORUS_METABOLIC_PROCESS 0.354166666666667 0.582160656698915 0.0687943095604775 -0.314355059116379 -1.10401021554754 33 PPP1R15A SOCS3 IL1B CDKN1C GADD45A HSPB1 PLEK NIBAN1 RGS2
GOBP_NEGATIVE_REGULATION_OF_PHOSPHORYLATION 0.556354916067146 0.743269762648531 0.0490939668192139 -0.271897732682072 -0.919381144329895 28 SOCS3 IL1B CDKN1C GADD45A HSPB1 NIBAN1 RGS2
GOBP_NEGATIVE_REGULATION_OF_PROTEIN_METABOLIC_PROCESS 0.805263157894737 0.89295061610469 0.0253415500976615 -0.188944405456561 -0.773363988543411 87 PPP1R15A SOCS3 ZFP36 IL1B CDKN1C HBEGF GADD45A ZFP36L1 HSPB1 CTSB ZFP36L2 CRYAB FXYD1 TOB1 NIBAN1 RGS2
GOBP_NEGATIVE_REGULATION_OF_PROTEIN_MODIFICATION_PROCESS 0.652223489167617 0.798614332427683 0.0395172228473919 -0.237889627499052 -0.867101072673212 42 PPP1R15A SOCS3 IL1B CDKN1C GADD45A HSPB1 FXYD1 NIBAN1 RGS2
GOBP_NEGATIVE_REGULATION_OF_PROTEOLYSIS 0.214285714285714 0.461939885672137 0.237793834423688 0.250204273788983 1.22440715552105 28 ITIH4 A2M TFPI2 IFI6 C4A PRDX5 RYBP RPS7 RPL23 GPC3 RPL11
GOBP_NEGATIVE_REGULATION_OF_RESPONSE_TO_EXTERNAL_STIMULUS 0.0876585928489043 0.312759100101112 0.159646701919906 -0.408197905418927 -1.44855937053593 35 APOA1 HLA-DRB1 SOCS3 ZFP36 CD9
GOBP_NEGATIVE_REGULATION_OF_RESPONSE_TO_STIMULUS 0.0549338758901322 0.246798515947579 0.191892240384838 -0.332760645406901 -1.40991697513126 118 APOA1 CD74 CCL5 CXCL8 HLA-DRB1 C4BPA PPP1R15A SOCS3 EGR1 ZFP36 CD9 IL1B LAPTM5 RGS1 HSPB1 ADM PLEK SFRP4 RGS5 TOB1 CTHRC1 RGS2 PDE4B ASPN MYOC TMSB4X
GOBP_NEGATIVE_REGULATION_OF_SIGNALING 0.0395421436004162 0.194840723708503 0.231126709673834 -0.357161865733814 -1.47582445925357 92 APOA1 CD74 CCL5 CXCL8 PPP1R15A SOCS3 EGR1 IL1B LAPTM5 RGS1 HSPB1 ADM PLEK SFRP4 RGS5 TOB1 CTHRC1 RGS2 PDE4B ASPN MYOC TMSB4X ATF3 PER1 EZR
GOBP_NEGATIVE_REGULATION_OF_TRANSCRIPTION_BY_RNA_POLYMERASE_II 0.798013245033113 0.88952371979506 0.0282923737721474 -0.192833834927192 -0.731344799197303 51 TXNIP EGR1 ZFP36 CDKN1C GADD45A
GOBP_NEGATIVE_REGULATION_OF_TRANSFERASE_ACTIVITY 0.656942823803967 0.801603498542274 0.0402477565068868 -0.239200551473587 -0.831766868089365 31 ZFP36 IL1B CDKN1C GADD45A HSPB1
GOBP_NEGATIVE_REGULATION_OF_TRANSPORT 0.29079754601227 0.543743831205605 0.0819778796501272 -0.360369049917062 -1.19782075831116 26 CD74 IL1B FABP5 RRAD SFRP4 CRYAB RGS2
GOBP_NEGATIVE_REGULATION_OF_WNT_SIGNALING_PATHWAY 0.873469387755102 0.933411214953271 0.0341204536062472 -0.224887790453859 -0.643602545916914 15 EGR1 SFRP4 CTHRC1
GOBP_NERVOUS_SYSTEM_PROCESS 0.257413997627521 0.505723320097798 0.086794975677172 -0.354840519840089 -1.21391283726227 29 HLA-DRA FOS CXCR4 FABP5
GOBP_NEUROGENESIS 0.866090712742981 0.933411214953271 0.0227269260340067 -0.174773938166283 -0.683169379977128 63 GPR183 CXCR4 CD9 IL1B CDKN1C C1QA ADM CTHRC1 RGS2 MYOC CSF1R ALCAM ACTB ID4
GOBP_NEURON_DEATH 0.174462705436157 0.426386852085967 0.114266502484433 -0.412773563791834 -1.32597097039807 23 CCL5 FOS EGR1 C1QA
GOBP_NEURON_DEVELOPMENT 0.903518728717367 0.942064749567084 0.0231538258045259 -0.170301454442835 -0.625944685398761 44 CXCR4 CDKN1C C1QA ADM CTHRC1 RGS2 MYOC CSF1R ALCAM ACTB
GOBP_NEURON_DIFFERENTIATION 0.976872246696035 0.993860292531389 0.016356070983033 -0.127865091079062 -0.48606237670954 52 CXCR4 CDKN1C C1QA ADM CTHRC1 RGS2 MYOC CSF1R ALCAM ACTB ID4 FLNA JAG1 PHACTR1 DDIT4 IQGAP1 PRDM1 NR4A2 MYLIP SEMA3C THY1 PTN S100A6
GOBP_NEUTROPHIL_MIGRATION 0.000594319526062759 0.0126179507726924 0.477270815362862 -0.679225742910349 -1.97727573015006 16 CD74 CCL3L1 CCL5 CXCL8 IL1B THBS4 FCER1G PDE4B CXCL10
GOBP_NITROGEN_COMPOUND_TRANSPORT 0.137634408602151 0.382248289345064 0.119348440591015 -0.330615642361512 -1.30873687092288 69 CD74 CCL5 TXNIP HLA-DRB1 ZFP36 IL1B ZFP36L1 SLC38A2 LAPTM5 HSPB1 PLEK
GOBP_NON_MEMBRANE_BOUNDED_ORGANELLE_ASSEMBLY 0.0533353875074609 0.241725589225589 0.321775918075361 0.319087719498204 1.41732338613046 21 PRKAR1A SQLE NPM1 TPM1 RPLP0 GSN RPL6 RPL11 RPS15 RPS19 CSRP2 RPL10
GOBP_NUCLEAR_TRANSPORT 0.530423280423281 0.729929334096001 0.055826471778749 -0.324365809961884 -0.944252555829221 16 TXNIP IL1B PIK3R1
GOBP_NUCLEOBASE_CONTAINING_SMALL_MOLECULE_METABOLIC_PROCESS 0.348314606741573 0.579891620488014 0.142901149386948 0.28274429811528 1.10003104497792 15 GFPT2 ADORA2B UCK2 GNPNAT1 SULT2A1 IGF1 GCK UAP1 HK2
GOBP_ORGANELLE_ASSEMBLY 0.0653505022756252 0.27479098161228 0.287805130535564 0.283612787419262 1.3902535357324 27 PRKAR1A SQLE NPM1 TPM1 RPLP0 GSN ATP6V0D1 RPL6 RPL11 SRPX RPS15 RPS19 CSRP2 RPL10
GOBP_ORGANIC_ACID_METABOLIC_PROCESS 0.140877598152425 0.386125927643785 0.122679189568808 -0.393206668970505 -1.37877997674113 32 APOA1 CD74 IL1B FABP5
GOBP_ORGANIC_ACID_TRANSPORT 0.706349206349206 0.829930709026163 0.0426733861156084 -0.276610149124943 -0.805232340332731 16 IL1B FABP5 SLC38A2
GOBP_ORGANIC_CYCLIC_COMPOUND_CATABOLIC_PROCESS 0.579220779220779 0.757824188659306 0.0509082865515105 -0.29490365589463 -0.893692059420264 18 ZFP36 ZFP36L1 ZFP36L2 TOB1 PDE4B TENT5C
GOBP_ORGANIC_HYDROXY_COMPOUND_BIOSYNTHETIC_PROCESS 0.285714285714286 0.539838190779569 0.0870515867946735 -0.401156754523042 -1.16779660220986 16 APOA1
GOBP_ORGANIC_HYDROXY_COMPOUND_METABOLIC_PROCESS 0.385467980295567 0.609918872900878 0.0676760401641789 -0.327587899209571 -1.07961913722148 25 APOA1 PLEK CTSB
GOBP_ORGANIC_HYDROXY_COMPOUND_TRANSPORT 0.297959183673469 0.547190591606835 0.0862865626267245 -0.407641948029266 -1.16662356388794 15 APOA1
GOBP_ORGANONITROGEN_COMPOUND_BIOSYNTHETIC_PROCESS 0.293304994686504 0.544709275846364 0.0739901439101342 -0.281804232539754 -1.13284508743033 78 APOA1 CCL5 SAT1 PPP1R15A ZFP36 IL1B FABP5 HBEGF ZFP36L1 HSPB1 CCN1 ZFP36L2 TOB1 NIBAN1 RGS2
GOBP_ORGANONITROGEN_COMPOUND_CATABOLIC_PROCESS 0.701754385964912 0.827745038271354 0.0342688261591917 -0.217390576406316 -0.829917631928215 53 C4BPA SAT1 IL1B CTSL UBC LAPTM5 CTSB RNF121 PDE4B EZR GLUL CTSC CST3 FLNA TNFAIP3
GOBP_ORGANOPHOSPHATE_BIOSYNTHETIC_PROCESS 0.146753246753247 0.39737068264697 0.128142916898415 -0.453653568778854 -1.37477641948999 18 APOA1 SOCS3 FABP5 PLEK PIK3R1
GOBP_ORGANOPHOSPHATE_METABOLIC_PROCESS 0.243405275779377 0.487608601643276 0.0905428948469474 -0.363698456280482 -1.22979143528626 28 APOA1 SOCS3 FABP5 PLEK PIK3R1 PDE4B TMSB4X CSF1R
GOBP_ORGAN_GROWTH 0.16260162601626 0.415026358145922 0.224966093540314 0.330453183897298 1.31227409554679 16 IGF2 JARID2 PRKAR1A FGFR2 IGF1 SOX9 FGF2 YBX3
GOBP_OSSIFICATION 0.446978335233751 0.65808135621162 0.0568864160475701 -0.284642992968849 -1.03751578884282 42 SRGN CCN2 CLEC3B MGP CCN1 LOX TOB1 CTHRC1 ASPN MYOC
GOBP_OSTEOBLAST_DIFFERENTIATION 0.263157894736842 0.510442773600668 0.199915231309662 0.235479171143368 1.12477115572338 25 IGF2 IL6 CEBPB SFRP1 TNFAIP6 GJA1 CEBPD IGFBP5 FGFR2 IGF1 RPS15 SOX9 FGF2
GOBP_PATTERN_SPECIFICATION_PROCESS 0.979220779220779 0.993860292531389 0.0261139619405561 -0.144444444444444 -0.437732291367372 18 C1QA ETS2 TRA2B CITED2 TGFBR2 SEMA3C MEF2C NR2F2 MEOX2 ZBTB16 TBX3 ROBO1 FGF2 FGFR2 GPC3 GJA1 SFRP1 MDFI
GOBP_PEPTIDE_BIOSYNTHETIC_PROCESS 0.58445945945946 0.761417334178528 0.0439759278026345 -0.248370770882269 -0.923952259519729 48 CCL5 PPP1R15A ZFP36 ZFP36L1 HSPB1 ZFP36L2 TOB1 NIBAN1 RGS2
GOBP_PEPTIDE_METABOLIC_PROCESS 0.0638681788240565 0.270996230982629 0.287805130535564 0.221835973519582 1.39230774476591 59 IL6 SOD2 GSPT2 APOE NPM1 CPXM1 RPL32 RPLP0 EIF1B RPS12 RPS3A RPL7 RPLP1 RPL7A RPS7 EEF1A1 RPL23 RPS20 RPS8 RPS27A RPS2 RPL6 NCL RPL11 IGFBP5 EIF4E GSTM3 IGF1 RPS15 ZC3H12A RPS19 YBX3 RPL10
GOBP_PEPTIDYL_AMINO_ACID_MODIFICATION 0.0846153846153846 0.305917159763314 0.158514105424824 -0.368945121510762 -1.40656204691365 55 APOA1 CD74 CCL5 SOCS3 EGR1 IL1B HBEGF GADD45A
GOBP_PEPTIDYL_LYSINE_MODIFICATION 0.334656084656085 0.570185477992316 0.0785029047348687 -0.384365322829352 -1.11891551855107 16 EGR1 IL1B LOX PER1 ACTB KMT2E CBX4 SPI1
GOBP_PEPTIDYL_TYROSINE_MODIFICATION 0.212230215827338 0.461939885672137 0.0985499803531691 -0.376312548623371 -1.27244408464266 28 CD74 CCL5 SOCS3 HBEGF THBS4 CSF1R CRLF1 CLK1
GOBP_PHAGOCYTOSIS 0.239637305699482 0.483229022384104 0.0959206777921745 -0.400482389612021 -1.23973058811853 20 APOA1 C4BPA IL1B FCER1G TYROBP
GOBP_PHOSPHORYLATION 0.12962962962963 0.371361611166911 0.120433371642259 -0.303088088784049 -1.27259392665149 105 APOA1 CD74 CCL5 HLA-DRB1 CCN2 SOCS3 EGR1 IL1B CDKN1C HBEGF GADD45A CCNL1 HSPB1 CCN1 THBS4 LOX PIK3R1 BRD2 NIBAN1 RGS2
GOBP_PLACENTA_DEVELOPMENT 0.13653603034134 0.380929290130405 0.131457611642763 -0.429356442476651 -1.37924089287011 23 PHLDA2 SOCS3 CDKN1C ZFP36L1 ADM CTSB CCN1
GOBP_PLATELET_ACTIVATION 0.639455782312925 0.797362210190199 0.048505983646947 -0.304229020750012 -0.870667864633101 15 CD9 HSPB1 PLEK FCER1G CSRP1 ACTB FLNA
GOBP_POSITIVE_REGULATION_OF_CATABOLIC_PROCESS 0.0946882217090069 0.326861601492674 0.153158808683073 -0.415242053860314 -1.45604709824087 32 APOA1 C4BPA ZFP36 IL1B ZFP36L1 LAPTM5 ZFP36L2 TOB1
GOBP_POSITIVE_REGULATION_OF_CATALYTIC_ACTIVITY 0.00701553813155841 0.06037315208989 0.407017918923954 -0.412227534476205 -1.65042459358494 74 APOA1 CD74 CCL3L1 CCL5 HLA-DRB1 CCN2 PPP1R15A EGR1 IL1B HBEGF LAPTM5 RGS1 PLEK
GOBP_POSITIVE_REGULATION_OF_CELLULAR_BIOSYNTHETIC_PROCESS 0.0695742471443406 0.28054413377193 0.170932335370056 -0.336815890824586 -1.39688570717067 97 APOA1 CD74 CCL5 FOS CXCL8 HLA-DRB1 PPP1R15A EGR1 REL IL1B CDKN1C
GOBP_POSITIVE_REGULATION_OF_CELLULAR_COMPONENT_BIOGENESIS 0.312807881773399 0.561041419449624 0.0782955249944794 -0.354009980801088 -1.16669739927041 25 APOA1 CCN2 PLEK PIK3R1 MYOC
GOBP_POSITIVE_REGULATION_OF_CELLULAR_COMPONENT_ORGANIZATION 0.492307692307692 0.702803738317757 0.0507027937029348 -0.263638203672573 -1.0050911904835 55 APOA1 CCN2 PPP1R15A IL1B CD53 PLEK SFRP4 PIK3R1 TYROBP RGS2 MYOC
GOBP_POSITIVE_REGULATION_OF_CELL_ACTIVATION 3.73485894106475e-05 0.0028524985162382 0.557332238758646 -0.583028914169437 -2.1357314692431 43 CD74 CCL5 HLA-DRA HLA-DQB1 HLA-DQA1 FCGR3A HLA-DRB1 CCN2 ACTA2 GPR183 IL1B
GOBP_POSITIVE_REGULATION_OF_CELL_ADHESION 0.00114912763312454 0.0184767627326077 0.45505986738723 -0.4919874910881 -1.86591991500488 51 APOA1 CD74 CCL5 HLA-DRA HLA-DQB1 HLA-DQA1 HLA-DRB1
GOBP_POSITIVE_REGULATION_OF_CELL_CELL_ADHESION 0.00168963634961928 0.0229415068803862 0.45505986738723 -0.535292248746875 -1.89957516342901 35 CD74 CCL5 HLA-DRA HLA-DQB1 HLA-DQA1 HLA-DRB1 IL1B
GOBP_POSITIVE_REGULATION_OF_CELL_CYCLE 0.810366624525917 0.895048666948794 0.0341946045318573 -0.216169808244628 -0.694411938050972 23 CCN2 IL1B ADAMTS1
GOBP_POSITIVE_REGULATION_OF_CELL_DEATH 0.0162294040699182 0.104380693544422 0.352487857583619 -0.412719986403297 -1.56890090808815 52 CCL5 FOS TXNIP CCN2 PHLDA2 EGR1 GADD45A C1QA LAPTM5 ADM SFRP4 CCN1
GOBP_POSITIVE_REGULATION_OF_CELL_DEVELOPMENT 0.159178433889602 0.413863928112965 0.121543282035469 -0.426249412342846 -1.34012970489318 21 APOA1 CXCR4 IL1B
GOBP_POSITIVE_REGULATION_OF_CELL_DIFFERENTIATION 0.00365998810666318 0.0392325040907228 0.431707695803346 -0.419404082624897 -1.66919498448306 70 APOA1 CD74 HLA-DRA FOS HLA-DRB1 CCN2 SOCS3 CXCR4 ZFP36 IL1B ZFP36L1 ADM SFRP4 CCN1
GOBP_POSITIVE_REGULATION_OF_CELL_POPULATION_PROLIFERATION 0.238044633368757 0.483206880359835 0.0850427463764322 -0.293327750881987 -1.17916930700027 78 CD74 CCL5 FCGR3A CCN2 EGR1 GPR183 IL1B HBEGF ADM ADAMTS1 CCN1 THBS4
GOBP_POSITIVE_REGULATION_OF_CELL_PROJECTION_ORGANIZATION 0.731707317073171 0.842133779454959 0.09754492162472 0.195701411399165 0.777156659870117 16 APOE CDC42EP2 CRABP2 MDK CXCL12 ROBO1 RAB8B SCARB2 MAP1B CCL21 GRN FN1
GOBP_POSITIVE_REGULATION_OF_CELL_SUBSTRATE_ADHESION 0.291005291005291 0.543743831205605 0.0860347242455604 -0.400219879060459 -1.16506928933388 16 APOA1
GOBP_POSITIVE_REGULATION_OF_CHEMOTAXIS 0.0154600730335061 0.102021435425662 0.380730400722792 -0.548246984567542 -1.72369051630767 21 CD74 CCL5 CXCL8 CXCR4 HSPB1 THBS4 TMSB4X CXCL10 CSF1R
GOBP_POSITIVE_REGULATION_OF_CYSTEINE_TYPE_ENDOPEPTIDASE_ACTIVITY 0.552380952380952 0.743269762648531 0.0552495663125249 -0.327876139127738 -0.93834315087602 15 CCN2 LAPTM5 CCN1
GOBP_POSITIVE_REGULATION_OF_CYTOKINE_PRODUCTION 0.217045454545455 0.461939885672137 0.0940503465727813 -0.347483284742788 -1.25220264628089 38 CD74 EGR1 IL1B LAPTM5 HSPB1 PIK3R1 FCER1G TYROBP PDE4B CSF1R SPON2
GOBP_POSITIVE_REGULATION_OF_CYTOSKELETON_ORGANIZATION 0.115646258503401 0.354334454088149 0.150169802128406 -0.489949496669316 -1.40217813866503 15 APOA1 CCN2 PLEK
GOBP_POSITIVE_REGULATION_OF_DEFENSE_RESPONSE 0.607188703465982 0.775962907426759 0.0482149710025565 -0.278095064204852 -0.874331894738985 21 CCL5 IL1B TYROBP NFKBIZ CTSC NFKBIA
GOBP_POSITIVE_REGULATION_OF_DEVELOPMENTAL_PROCESS 0.0117537666559818 0.0844888403153517 0.380730400722792 -0.38942570710064 -1.60683058465512 91 APOA1 CD74 HLA-DRA FOS CXCL8 HLA-DRB1 CCN2 SOCS3 CXCR4 ZFP36 IL1B CD53 ZFP36L1 HSPB1 ADM SFRP4 CCN1
GOBP_POSITIVE_REGULATION_OF_EPITHELIAL_CELL_MIGRATION 0.895238095238095 0.942064749567084 0.0329431471724691 -0.212988085697777 -0.609546983090594 15 HBEGF HSPB1 TMSB4X
GOBP_POSITIVE_REGULATION_OF_EPITHELIAL_CELL_PROLIFERATION 0.154205607476636 0.409846259302781 0.248911114434702 0.284196329357689 1.27212559696306 22 IGF2 FGFR1 MDK ID1 SFRP1 CXCL12 ITGB3 FGFR2 IGF1 SOX9 FGF2
GOBP_POSITIVE_REGULATION_OF_ERK1_AND_ERK2_CASCADE 2.52752513360832e-06 0.000514772618878229 0.627256739718528 -0.776716492454509 -2.26107842019806 16 CD74 CCL3L1 CCL5 HLA-DRB1 CCN2 ACTA2 GPR183
GOBP_POSITIVE_REGULATION_OF_GENE_EXPRESSION 0.0272631823839744 0.151434585787349 0.352487857583619 -0.371548007353487 -1.5136837040196 86 CD74 CCL5 CXCL8 CCN2 CLEC3B PPP1R15A EGR1 ACTA2 ZFP36 IL1B SLC38A2 LAPTM5 HSPB1 SFRP4 PIK3R1 TOB1 FCER1G TYROBP NIBAN1 PDE4B CSF1R ATF3 SPON2 EZR TENT5C
GOBP_POSITIVE_REGULATION_OF_GROWTH 0.5375 0.734703579418345 0.118815039412263 0.227338955703191 0.919618666697585 17 IGF2 CSF1 CRABP2 SFRP1 CXCL12 FGFR2 IGF1 FGF2 YBX3
GOBP_POSITIVE_REGULATION_OF_HEMOPOIESIS 0.0116319825650336 0.0844888403153517 0.380730400722792 -0.531411218005483 -1.70707601026142 23 CD74 HLA-DRA FOS HLA-DRB1
GOBP_POSITIVE_REGULATION_OF_HYDROLASE_ACTIVITY 0.00672462886206221 0.0595470758655073 0.407017918923954 -0.494172712028822 -1.78081768215223 38 APOA1 CCL3L1 CCL5 CCN2 PPP1R15A LAPTM5 RGS1 PLEK CCN1
GOBP_POSITIVE_REGULATION_OF_IMMUNE_EFFECTOR_PROCESS 0.117572692793932 0.354334454088149 0.142901149386948 -0.440334804319607 -1.41450717536302 23 CD74 HLA-DRA HLA-DRB1 IL1B LAPTM5
GOBP_POSITIVE_REGULATION_OF_IMMUNE_RESPONSE 0.00578105156857872 0.0535185228545697 0.407017918923954 -0.47548567612102 -1.75572626123349 45 CD74 CCL5 HLA-DRA HLA-DQB1 HLA-DRB1 C4BPA IL1B C1QA LAPTM5 C1QB MFAP4 FCER1G TYROBP PDE4B NFKBIZ EZR CD59 CD86 FCGR2B
GOBP_POSITIVE_REGULATION_OF_IMMUNE_SYSTEM_PROCESS 0.000755071565984576 0.0145134637146079 0.477270815362862 -0.451023056665837 -1.8131000001557 78 CD74 CCL5 HLA-DRA HLA-DQB1 FOS HLA-DQA1 FCGR3A CXCL8 HLA-DRB1 C4BPA GPR183 IL1B ZFP36L1 C1QA LAPTM5 C1QB MFAP4 THBS4 FCER1G TYROBP PDE4B NFKBIZ CXCL10 CSF1R SPON2 EZR CD59 CTSC CD86 FCGR2B
GOBP_POSITIVE_REGULATION_OF_INFLAMMATORY_RESPONSE 0.304878048780488 0.551125703564728 0.160801401070022 0.281939378879356 1.11961924244288 16 C2CD4B IL6 ADORA2B CEBPB MDK
GOBP_POSITIVE_REGULATION_OF_INTRACELLULAR_SIGNAL_TRANSDUCTION 0.000140472715227917 0.00699829238834158 0.518848077743792 -0.486669569666658 -1.92360859374565 68 APOA1 CD74 CCL3L1 CCL5 HLA-DRB1 S100A4 CCN2 ACTA2 GPR183 REL IL1B HBEGF GADD45A LAPTM5
GOBP_POSITIVE_REGULATION_OF_ION_TRANSPORT 0.279100529100529 0.531247424549605 0.0883594442500905 -0.404771956111031 -1.17832071799043 16 CCL5 IL1B FXYD1 TMSB4X CXCL10 FLNA GLRX
GOBP_POSITIVE_REGULATION_OF_I_KAPPAB_KINASE_NF_KAPPAB_SIGNALING 0.00125358428350696 0.0186814633468964 0.45505986738723 -0.686419333149254 -1.96445182501845 15 CD74 HLA-DRB1 S100A4 REL IL1B
GOBP_POSITIVE_REGULATION_OF_KINASE_ACTIVITY 0.0909090909090909 0.319226750261233 0.155241966228839 -0.400686503351748 -1.44392758402031 38 CD74 CCL5 HLA-DRB1 EGR1 IL1B HBEGF
GOBP_POSITIVE_REGULATION_OF_LEUKOCYTE_CELL_CELL_ADHESION 0.000566389555528857 0.0126179507726924 0.477270815362862 -0.573978001438949 -2.01265501815098 32 CD74 CCL5 HLA-DRA HLA-DQB1 HLA-DQA1 HLA-DRB1 IL1B
GOBP_POSITIVE_REGULATION_OF_LEUKOCYTE_CHEMOTAXIS 0.0394557823129252 0.194840723708503 0.266350657088526 -0.562639534586443 -1.6102085229373 15 CD74 CCL5 CXCL8
GOBP_POSITIVE_REGULATION_OF_LEUKOCYTE_MIGRATION 0.0597402597402597 0.258874458874459 0.208955027549354 -0.515223193829458 -1.56136035600405 18 CD74 CCL5 CXCL8
GOBP_POSITIVE_REGULATION_OF_LEUKOCYTE_PROLIFERATION 0.0187008869232053 0.117268699752929 0.352487857583619 -0.534144024550154 -1.70491730791644 22 CD74 CCL5 FCGR3A GPR183 IL1B
GOBP_POSITIVE_REGULATION_OF_LOCOMOTION 0.0880434782608696 0.312759100101112 0.154190966581424 -0.360009994152614 -1.39262406139916 60 CD74 CCL5 CXCL8 ACTA2 CXCR4 IL1B HBEGF HSPB1 ADAMTS1 CCN1 THBS4 PIK3R1 MYOC TMSB4X CXCL10 CSF1R
GOBP_POSITIVE_REGULATION_OF_LYMPHOCYTE_DIFFERENTIATION 0.0143501270026986 0.0974214177627646 0.380730400722792 -0.604967372247282 -1.73134584224973 15 CD74 HLA-DRA HLA-DRB1
GOBP_POSITIVE_REGULATION_OF_MAPK_CASCADE 0.000179726738768305 0.00732086915916228 0.518848077743792 -0.582042150989627 -2.0505114927209 34 CD74 CCL3L1 CCL5 HLA-DRB1 CCN2 ACTA2 GPR183 IL1B GADD45A LAPTM5
GOBP_POSITIVE_REGULATION_OF_MOLECULAR_FUNCTION 0.0378548895899054 0.191687133611803 0.237793834423688 -0.359680511767475 -1.47636686169946 89 APOA1 CD74 CCL3L1 CCL5 HLA-DRB1 CCN2 PPP1R15A EGR1 IL1B HBEGF LAPTM5 RGS1 PLEK CCN1 DNAJB1
GOBP_POSITIVE_REGULATION_OF_MULTICELLULAR_ORGANISMAL_PROCESS 0.127215849843587 0.371361611166911 0.122679189568808 -0.308537730536204 -1.28372727709535 100 CD74 HLA-DRA FOS CXCL8 HLA-DRB1 CCN2 EGR1 CXCR4 IL1B FABP5 ZFP36L1 LAPTM5 HSPB1 ADM CCN1 PIK3R1 FCER1G TYROBP RGS2 PDE4B NFKBIZ CSF1R
GOBP_POSITIVE_REGULATION_OF_NUCLEOBASE_CONTAINING_COMPOUND_METABOLIC_PROCESS 0.156087408949011 0.412157512540519 0.108820126769161 -0.306977206524522 -1.26663534338302 91 CD74 FOS HLA-DRB1 EGR1 REL ZFP36 IL1B CDKN1C ZFP36L1 SLC38A2 CCN1 ZFP36L2 PIK3R1 TOB1 TMSB4X CXCL10 IER5 ATF3 PER1 ACTB ZEB2 NFKBIA CD86 ID4 KMT2E ETS2 TRA2B SF3B1 ING2 JAG1 SPI1 PTPRC FOSB CSRNP1
GOBP_POSITIVE_REGULATION_OF_ORGANELLE_ORGANIZATION 0.317745803357314 0.561041419449624 0.0760837160951725 -0.340116502651659 -1.15005261841958 28 APOA1 CCN2 IL1B PLEK
GOBP_POSITIVE_REGULATION_OF_PEPTIDASE_ACTIVITY 0.661038961038961 0.801603498542274 0.0448645113168564 -0.276484877035367 -0.837874791367736 18 CCN2 LAPTM5 CCN1
GOBP_POSITIVE_REGULATION_OF_PEPTIDYL_TYROSINE_PHOSPHORYLATION 0.121693121693122 0.360944161915036 0.143758989039275 -0.479498284531136 -1.39585451603995 16 CD74 CCL5 HBEGF THBS4 CSF1R CRLF1
GOBP_POSITIVE_REGULATION_OF_PHOSPHORUS_METABOLIC_PROCESS 0.0993449781659389 0.333515283842795 0.144630528034484 -0.359863966224184 -1.38286183047609 58 CD74 CCL5 HLA-DRB1 CCN2 PPP1R15A EGR1 IL1B HBEGF PLEK CCN1 THBS4
GOBP_POSITIVE_REGULATION_OF_PROTEIN_CATABOLIC_PROCESS 0.579015544041451 0.757824188659306 0.0508054139066364 -0.291487942117237 -0.902328110508299 20 C4BPA IL1B LAPTM5
GOBP_POSITIVE_REGULATION_OF_PROTEIN_KINASE_ACTIVITY 0.534025374855825 0.731590816226253 0.0491927521045191 -0.268210548914584 -0.951790537749272 35 CCL5 EGR1 IL1B HBEGF CCN1
GOBP_POSITIVE_REGULATION_OF_PROTEIN_LOCALIZATION 0.332020997375328 0.570185477992316 0.0785029047348687 -0.381082955758813 -1.13078938273084 17 HLA-DRB1 IL1B PIK3R1 TYROBP EZR GLUL
GOBP_POSITIVE_REGULATION_OF_PROTEIN_METABOLIC_PROCESS 0.303441084462982 0.550357264919045 0.0713052987340038 -0.269338911893076 -1.12063347124332 100 CD74 CCL5 HLA-DRB1 C4BPA CCN2 CLEC3B PPP1R15A EGR1 IL1B HBEGF LAPTM5
GOBP_POSITIVE_REGULATION_OF_PROTEIN_MODIFICATION_PROCESS 0.165769644779333 0.415103495738411 0.107140237276725 -0.322480980995649 -1.27463730018634 68 CD74 CCL5 HLA-DRB1 CCN2 PPP1R15A EGR1 IL1B HBEGF LAPTM5 CCN1 THBS4
GOBP_POSITIVE_REGULATION_OF_PROTEIN_PHOSPHORYLATION 0.130675526024363 0.371361611166911 0.125033367555272 -0.357625662961461 -1.35096976364734 50 CD74 CCL5 HLA-DRB1 CCN2 EGR1 IL1B HBEGF CCN1 THBS4
GOBP_POSITIVE_REGULATION_OF_PROTEIN_SERINE_THREONINE_KINASE_ACTIVITY 0.646341463414634 0.798614332427683 0.105125131597001 0.214066271631335 0.850085993056701 16 IGF2 CALM2 FGFR1
GOBP_POSITIVE_REGULATION_OF_PROTEOLYSIS 0.448074679113186 0.658109684947491 0.0578529757032509 -0.29585849336765 -1.02585829657889 30 CCN2 CLEC3B IL1B LAPTM5 CCN1
GOBP_POSITIVE_REGULATION_OF_RESPONSE_TO_EXTERNAL_STIMULUS 0.0784090909090909 0.296369895165076 0.16823816568964 -0.408338419028667 -1.47150228899309 38 CD74 CCL5 CXCL8 CXCR4 IL1B HSPB1 THBS4 TYROBP NFKBIZ TMSB4X CXCL10 CSF1R CTSC NFKBIA
GOBP_POSITIVE_REGULATION_OF_RNA_METABOLIC_PROCESS 0.157172995780591 0.412157512540519 0.109250039480711 -0.309829421117303 -1.26297487740365 84 CD74 FOS HLA-DRB1 EGR1 REL ZFP36 IL1B CDKN1C ZFP36L1 SLC38A2 CCN1 ZFP36L2 PIK3R1 TOB1 CXCL10 IER5 ATF3 PER1 ZEB2 NFKBIA CD86 ID4 KMT2E ETS2 TRA2B SF3B1 ING2 JAG1 SPI1 FOSB CSRNP1
GOBP_POSITIVE_REGULATION_OF_SIGNALING 0.00322625866675768 0.0365045193590545 0.431707695803346 -0.389718568907413 -1.63383814158994 106 APOA1 CD74 CCL3L1 CCL5 HLA-DRB1 S100A4 CCN2 ACTA2 GPR183 CXCR4 REL IL1B FABP5 CDKN1C HBEGF GADD45A LAPTM5
GOBP_POSITIVE_REGULATION_OF_SUPRAMOLECULAR_FIBER_ORGANIZATION 0.187012987012987 0.44117735546307 0.11146266692298 -0.434686450652167 -1.31729743433301 18 APOA1 CCN2 PLEK
GOBP_POSITIVE_REGULATION_OF_TRANSCRIPTION_BY_RNA_POLYMERASE_II 0.610989010989011 0.776121176121176 0.0408229003677776 -0.236385201712678 -0.901192165977401 55 FOS EGR1 REL IL1B CCN1 PIK3R1 CXCL10 IER5 ATF3 PER1 ZEB2 NFKBIA ID4 ETS2 JAG1 SPI1 FOSB CSRNP1 CITED2 IRF1 ADIRF
GOBP_POSITIVE_REGULATION_OF_TRANSFERASE_ACTIVITY 0.117045454545455 0.354334454088149 0.135002033828631 -0.372674033878899 -1.36516670542625 43 CD74 CCL5 HLA-DRB1 EGR1 IL1B HBEGF
GOBP_POSITIVE_REGULATION_OF_TRANSPORT 0.154279279279279 0.409846259302781 0.114750719227023 -0.353288173016354 -1.31425048350309 48 APOA1 CCL5 HLA-DRB1 IL1B SFRP4 FXYD1 PIK3R1 FCER1G TMSB4X CXCL10 EZR GLUL ACTB NFKBIA FCGR2B AQP1 FLNA GLRX
GOBP_POSITIVE_REGULATION_OF_VASCULATURE_DEVELOPMENT 0.156763590391909 0.412157512540519 0.121543282035469 -0.420953893878976 -1.35224901040669 23 CXCL8 CXCR4 IL1B HSPB1 ADM
GOBP_POSTTRANSCRIPTIONAL_REGULATION_OF_GENE_EXPRESSION 0.0968494749124854 0.331356133274582 0.152144922367565 -0.41699242475715 -1.4499986769284 31 CCL5 PPP1R15A ZFP36 ZFP36L1 HSPB1 ZFP36L2 TOB1 NIBAN1 RGS2 PER1 TENT5C
GOBP_PROCESS_UTILIZING_AUTOPHAGIC_MECHANISM 0.365853658536585 0.58671019781064 0.14551614609036 0.27085952351884 1.07561964467677 16 EVA1A TRIB3 EEF1A1 ATP6V0D1 TICAM1 SRPX EIF4E ZC3H12A HK2 CLU TSPO
GOBP_PRODUCTION_OF_MOLECULAR_MEDIATOR_OF_IMMUNE_RESPONSE 2.88860136572633e-05 0.00252133633494112 0.575610261071129 -0.702947407970598 -2.21006921093736 21 APOA1 CD74 HLA-DRA HLA-DQB1 HLA-DQA1 HLA-DRB1 IL1B LAPTM5
GOBP_PROGRAMMED_CELL_DEATH 0.218718209562564 0.461939885672137 0.0873098257637931 -0.276686415369477 -1.17602477753764 143 CD74 CCL5 TXNIP SRGN PPP1R15A PHLDA2 SOCS3 EGR1 CXCR4 ZFP36 IL1B CTSL GADD45A ZFP36L1 LAPTM5 HSPB1 ADM CTSB SFRP4 CCN1 BCL2A1 LOX CRYAB PIK3R1
GOBP_PROTEASOMAL_PROTEIN_CATABOLIC_PROCESS 0.208333333333333 0.460013384641124 0.199915231309662 0.306186226749351 1.23856718147338 17 APOE MAN1A1 CAV1 TRIB3 RYBP BAG2 RPL11 CSNK1E TRIM25 CLU TOPORS KLHL15 PELI1
GOBP_PROTEASOME_MEDIATED_UBIQUITIN_DEPENDENT_PROTEIN_CATABOLIC_PROCESS 0.176029962546816 0.428503215602012 0.206587922696891 0.327683067914415 1.27486761014186 15 MAN1A1 CAV1 TRIB3 RYBP BAG2 RPL11 CSNK1E TRIM25 CLU TOPORS KLHL15 PELI1
GOBP_PROTEIN_AUTOPHOSPHORYLATION 0.823970037453184 0.90223242452311 0.0860347242455604 0.178637200736648 0.694997097759853 15 CALM2 FGFR1 CAV1 FGFR2 SIK1 STK10 DDX3X MKNK2 THY1 STK4 PDGFA PTPRC CLK1 STK17B CSF1R
GOBP_PROTEIN_CATABOLIC_PROCESS 0.771396396396396 0.872820737404071 0.0309900819310557 -0.204173281427942 -0.757913284048755 47 C4BPA IL1B CTSL UBC LAPTM5 CTSB
GOBP_PROTEIN_CONTAINING_COMPLEX_ORGANIZATION 0.00890138215658865 0.0679843062209458 0.380730400722792 -0.437992390325118 -1.68087041646371 57 APOA1 CD74 HLA-DRA HLA-DQB1 HLA-DQA1 HLA-DRB1
GOBP_PROTEIN_KINASE_B_SIGNALING 0.146981627296588 0.39737068264697 0.128788713061714 -0.459287193626205 -1.36284521343289 17 CCL5 IL1B HBEGF ZFP36L1 LOX MYOC
GOBP_PROTEIN_LOCALIZATION_TO_EXTRACELLULAR_REGION 0.149350649350649 0.401996681732365 0.126875729929857 -0.443360480811153 -1.35714769403319 19 CCL5 HLA-DRB1 IL1B PLEK
GOBP_PROTEIN_LOCALIZATION_TO_NUCLEUS 0.670603674540682 0.806572529811726 0.0446854397644147 -0.279965449131507 -0.8307428937067 17 TXNIP PIK3R1 GLUL NFKBIA FLNA
GOBP_PROTEIN_LOCALIZATION_TO_ORGANELLE 0.496 0.704781395348837 0.0521630305460055 -0.278756005308488 -0.995529571403306 36 TXNIP SRGN PPP1R15A LAPTM5 PIK3R1 EZR GLUL NFKBIA FLNA TNFAIP3 SPI1
GOBP_PROTEIN_MATURATION 0.324074074074074 0.567361774381832 0.0802023444698144 -0.387699084354772 -1.12862034176062 16 SRGN CLEC3B CTSL
GOBP_PROTEIN_MODIFICATION_BY_SMALL_PROTEIN_CONJUGATION 0.785142857142857 0.883466456195738 0.0308468245215279 -0.208264434568761 -0.7437809386576 36 SOCS3 EGR1 UBC LAPTM5
GOBP_PROTEIN_MODIFICATION_BY_SMALL_PROTEIN_CONJUGATION_OR_REMOVAL 0.816534541336353 0.895695879275605 0.0284333438791734 -0.193979040683883 -0.699746182456311 39 SOCS3 EGR1 UBC LAPTM5
GOBP_PROTEIN_PROCESSING 0.297959183673469 0.547190591606835 0.0862865626267245 -0.407720220932822 -1.16684757178052 15 SRGN CLEC3B CTSL
GOBP_PROTEIN_STABILIZATION 0.130612244897959 0.371361611166911 0.140406238523342 -0.476348296513677 -1.36325309506871 15 APOA1 CRYAB PIK3R1 TYROBP
GOBP_PROTEOLYSIS 0.933614330874605 0.965208724474422 0.0164369248025913 -0.154157296592729 -0.631212980504585 88 SRGN CCN2 CLEC3B IL1B CTSL UBC LAPTM5 CTSB ADAMTS1 CCN1
GOBP_REACTIVE_OXYGEN_SPECIES_METABOLIC_PROCESS 0.407792207792208 0.629194542830907 0.0675188953767744 -0.348553899807645 -1.05627667311577 18 CCN2 GADD45A CCN1 CRYAB TYROBP
GOBP_RECEPTOR_MEDIATED_ENDOCYTOSIS 0.163636363636364 0.415026358145922 0.120433371642259 -0.436643710476754 -1.33658733792296 19 CXCL8 CD9 CTSL ADM SFRP4 FCER1G EZR FCGR2B
GOBP_REGENERATION 0.997493734335839 0.997493734335839 0.0231538258045259 -0.114779511076896 -0.373567600286076 24 CD9 ADM
GOBP_REGIONALIZATION 0.988095238095238 0.994011012585812 0.0266052822097738 -0.143911439114391 -0.418936706716388 16 C1QA ETS2 TRA2B CITED2 SEMA3C MEF2C NR2F2 MEOX2 ZBTB16 TBX3 ROBO1 FGF2 FGFR2 GPC3 SFRP1 MDFI
GOBP_REGULATION_OF_ACTIN_FILAMENT_BASED_PROCESS 0.120186697782964 0.358605797181695 0.135002033828631 -0.408898164177912 -1.4178114996906 30 APOA1 CCN2 ACTA2 PLEK PIK3R1 PDE4B MYOC TMSB4X RND3 CSF1R EZR
GOBP_REGULATION_OF_ACTIN_FILAMENT_ORGANIZATION 0.116883116883117 0.354334454088149 0.14551614609036 -0.469727064126918 -1.423486412983 18 APOA1 CCN2 PLEK PIK3R1 MYOC TMSB4X
GOBP_REGULATION_OF_ADAPTIVE_IMMUNE_RESPONSE 0.0971502590673575 0.331356133274582 0.160801401070022 -0.467095073639963 -1.44593636417305 20 HLA-DRA HLA-DRB1 C4BPA IL1B
GOBP_REGULATION_OF_ALPHA_BETA_T_CELL_ACTIVATION 0.136054421768708 0.380929290130405 0.137250779610133 -0.473471145488755 -1.35501902544275 15 HLA-DRA HLA-DRB1
GOBP_REGULATION_OF_ANATOMICAL_STRUCTURE_MORPHOGENESIS 0.563230605738576 0.743269762648531 0.0430173196927508 -0.236545718801373 -0.949071803298536 75 APOA1 CXCL8 CXCR4 IL1B GADD45A HSPB1 ADM ADAMTS1 THBS4 CTHRC1 MYOC CXCL10 RND3 CSF1R EZR GLUL S100A1 AQP1 CST3 FLNA TNFAIP3
GOBP_REGULATION_OF_ANATOMICAL_STRUCTURE_SIZE 0.683435582822086 0.817788674446624 0.0407403526717903 -0.245279592810055 -0.815278082081714 26 PPP1R15A ACTA2 ADM PLEK RGS2 TMSB4X EZR AQP1
GOBP_REGULATION_OF_APOPTOTIC_SIGNALING_PATHWAY 0.813872832369942 0.895048666948794 0.0296354881939192 -0.198142551783668 -0.698048378349659 34 CD74 IL1B HSPB1
GOBP_REGULATION_OF_BINDING 0.342105263157895 0.575830071045382 0.173747838999571 0.221620865260152 1.05857666960833 25 CALM2 APOE CAV1 ID1 MDFI TRIB3 TXN TICAM1 BAG2 RPL11 S100A10 LIF IGF1
GOBP_REGULATION_OF_BLOOD_CIRCULATION 0.216326530612245 0.461939885672137 0.105125131597001 -0.437728948959215 -1.25272904057229 15 CCN2 HBEGF ADM FXYD1 RGS2 PDE4B S100A1 FLNA
GOBP_REGULATION_OF_BODY_FLUID_LEVELS 0.242647058823529 0.487608601643276 0.248911114434702 0.246529724755404 1.21878171557202 32 AQP3 PDPN IL6 PLAU TFPI2 APOE F2RL2 CAV1
GOBP_REGULATION_OF_CANONICAL_WNT_SIGNALING_PATHWAY 0.775784753363229 0.876163556940726 0.0999276973731092 0.169783680717589 0.754144915519696 21 APOE RPS12 CAV1 MDK SFRP1 GPC3 FGFR2 SOX9 RSPO3 FGF2 CSNK1E SNAI2
GOBP_REGULATION_OF_CATABOLIC_PROCESS 0.475982532751092 0.687830687830688 0.0519512476197082 -0.264054359819666 -1.01335359143953 57 APOA1 C4BPA ZFP36 IL1B ZFP36L1 LAPTM5 HSPB1 ZFP36L2 TOB1
GOBP_REGULATION_OF_CATION_TRANSMEMBRANE_TRANSPORT 0.44025974025974 0.652909469171605 0.0637845390312975 -0.336688404748165 -1.02031883229628 18 RRAD FXYD1 RGS2 PDE4B TMSB4X CXCL10 FXYD3 FLNA GLRX
GOBP_REGULATION_OF_CELLULAR_AMIDE_METABOLIC_PROCESS 0.09375 0.325461647727273 0.154190966581424 -0.414177094636301 -1.45458369529531 33 CCL5 PPP1R15A ZFP36 ZFP36L1 HSPB1 CCN1 ZFP36L2 TOB1 NIBAN1 RGS2
GOBP_REGULATION_OF_CELLULAR_COMPONENT_BIOGENESIS 0.316326530612245 0.561041419449624 0.0734381410838857 -0.305295752443489 -1.12730161375387 45 APOA1 CCN2 IL1B PLEK CCN1 DNAJB1 CRYAB PIK3R1 MYOC TMSB4X
GOBP_REGULATION_OF_CELLULAR_COMPONENT_MOVEMENT 0.160416666666667 0.415026358145922 0.107140237276725 -0.303727089133743 -1.25541296687919 93 CD74 CCL5 CXCL8 PHLDA2 ACTA2 GPR183 CXCR4 CD9 IL1B HBEGF GADD45A HSPB1 ADAMTS1 CCN1 THBS4 PIK3R1 PDE4B MYOC TMSB4X CXCL10 CSF1R
GOBP_REGULATION_OF_CELLULAR_COMPONENT_SIZE 0.864935064935065 0.933411214953271 0.0323604297137014 -0.209969638271807 -0.642727132278943 19 PPP1R15A PLEK TMSB4X EZR AQP1 IL7R
GOBP_REGULATION_OF_CELLULAR_KETONE_METABOLIC_PROCESS 0.000598888007214535 0.0126179507726924 0.477270815362862 -0.708525187024801 -2.02771619257374 15 APOA1 CD74 EGR1 IL1B FABP5 ADM
GOBP_REGULATION_OF_CELLULAR_LOCALIZATION 0.26242774566474 0.510442773600668 0.0843144320642653 -0.340035362100519 -1.19793114078271 34 HLA-DRB1 ZFP36 IL1B ZFP36L1 CRYAB PIK3R1 TAMALIN TYROBP CXCL10 EZR GLUL ACTB LCP1 FLNA SPI1
GOBP_REGULATION_OF_CELLULAR_MACROMOLECULE_BIOSYNTHETIC_PROCESS 0.126857142857143 0.371361611166911 0.129442887745046 -0.384086825149025 -1.37170064551295 36 CCL5 PPP1R15A ZFP36 HBEGF ZFP36L1 HSPB1 ZFP36L2 TOB1 NIBAN1 RGS2
GOBP_REGULATION_OF_CELLULAR_PROTEIN_CATABOLIC_PROCESS 0.387931034482759 0.609918872900878 0.14551614609036 0.243690279710953 1.01365188792639 18 APOE CAV1 TRIB3 RYBP RPS7 RPL23 BAG2 RPL11
GOBP_REGULATION_OF_CELLULAR_RESPONSE_TO_GROWTH_FACTOR_STIMULUS 0.38685208596713 0.609918872900878 0.0687943095604775 -0.335347072426197 -1.07725039113542 23 IL1B CDKN1C SFRP4 CCN1 LOX TOB1 ASPN
GOBP_REGULATION_OF_CELLULAR_RESPONSE_TO_STRESS 0.209302325581395 0.460013384641124 0.0946646223153342 -0.328472522303984 -1.24084061011438 50 CD74 CCN2 PPP1R15A IL1B GADD45A SLC38A2 HSPB1 DNAJB1 PIK3R1 IER5 PER1 EZR ACTB FCGR2B FLNA ING2 SPI1
GOBP_REGULATION_OF_CELL_ACTIVATION 0.000884199657821632 0.0158895879685005 0.477270815362862 -0.477309782261281 -1.87916910404523 65 CD74 CCL5 HLA-DRA HLA-DQB1 HLA-DQA1 FCGR3A HLA-DRB1 CCN2 ACTA2 GPR183 CD9 IL1B ZFP36L1 LAPTM5 PLEK
GOBP_REGULATION_OF_CELL_ADHESION 0.00322130923295431 0.0365045193590545 0.431707695803346 -0.425057176178807 -1.70424785627374 76 APOA1 CD74 CCL5 HLA-DRA HLA-DQB1 HLA-DQA1 CXCL8 HLA-DRB1 CXCR4 CD9 IL1B
GOBP_REGULATION_OF_CELL_CELL_ADHESION 0.000424499412607804 0.0112013246530448 0.49849310876659 -0.500083182684085 -1.90100064276026 52 APOA1 CD74 CCL5 HLA-DRA HLA-DQB1 HLA-DQA1 HLA-DRB1 CD9 IL1B LAPTM5
GOBP_REGULATION_OF_CELL_CYCLE 0.488962472406181 0.699662928899711 0.0512184348540341 -0.261785554272207 -0.992852233085804 51 CCN2 PPP1R15A IL1B CDKN1C GADD45A ZFP36L1 CCNL1 ADAMTS1 ZFP36L2
GOBP_REGULATION_OF_CELL_CYCLE_PHASE_TRANSITION 0.439153439153439 0.652853409544407 0.0647943366000727 -0.354808355278261 -1.03287302795701 16 CDKN1C ZFP36L1 ADAMTS1 ZFP36L2
GOBP_REGULATION_OF_CELL_CYCLE_PROCESS 0.346059113300493 0.577710705537161 0.0730744399126987 -0.34224757247043 -1.12793247185938 25 CCN2 IL1B CDKN1C ZFP36L1 ADAMTS1 ZFP36L2
GOBP_REGULATION_OF_CELL_DEATH 0.110091743119266 0.348731851746156 0.131457611642763 -0.305062245052227 -1.2916413074523 132 CD74 CCL5 FOS TXNIP CCN2 PHLDA2 SOCS3 EGR1 CXCR4 ZFP36 IL1B GADD45A ZFP36L1 C1QA LAPTM5 HSPB1 ADM CTSB SFRP4 CCN1 BCL2A1 LOX CRYAB PIK3R1
GOBP_REGULATION_OF_CELL_DEVELOPMENT 0.312718786464411 0.561041419449624 0.0755015292281669 -0.330787913116741 -1.1502416060496 31 APOA1 CXCR4 IL1B
GOBP_REGULATION_OF_CELL_DIFFERENTIATION 0.0730452674897119 0.287939731846542 0.165656695205483 -0.324824376484048 -1.36703534993998 110 APOA1 CD74 HLA-DRA FOS HLA-DRB1 CCN2 SOCS3 CXCR4 ZFP36 IL1B CDKN1C ZFP36L1 ADM SFRP4 CCN1 ZFP36L2 LOX PIK3R1 TOB1 TYROBP CTHRC1 RGS2 MYOC NFKBIZ CXCL10
GOBP_REGULATION_OF_CELL_MORPHOGENESIS 0.356217616580311 0.582160656698915 0.0741758965588009 -0.36009110438375 -1.11469559759269 20 APOA1 CXCR4 MYOC RND3 CSF1R EZR
GOBP_REGULATION_OF_CELL_POPULATION_PROLIFERATION 0.0793489318413021 0.296369895165076 0.157402899305283 -0.314651493932827 -1.3362859422883 138 CD74 CCL3L1 CCL5 TXNIP FCGR3A CXCL8 HLA-DRB1 CCN2 PHLDA2 EGR1 GPR183 ZFP36 CD9 IL1B CDKN1C HBEGF ZFP36L1 ADM ADAMTS1 SFRP4 CCN1 THBS4
GOBP_REGULATION_OF_CELL_PROJECTION_ORGANIZATION 0.314465408805031 0.561041419449624 0.199915231309662 0.222587535378744 1.09390862666021 29 PDPN APOE CDC42EP2 CAV1 CRABP2 MDK ID1 SFRP1
GOBP_REGULATION_OF_CELL_SUBSTRATE_ADHESION 0.527918781725888 0.728122744095977 0.0541200569620232 -0.2969223818011 -0.947737098185837 22 APOA1
GOBP_REGULATION_OF_CHEMOTAXIS 0.0190009840843534 0.117268699752929 0.352487857583619 -0.51971574352845 -1.72746884384985 26 CD74 CCL5 CXCL8 GPR183 CXCR4 HSPB1 THBS4 TMSB4X CXCL10 CSF1R
GOBP_REGULATION_OF_CYSTEINE_TYPE_ENDOPEPTIDASE_ACTIVITY 0.700501253132832 0.827745038271354 0.0405756447890657 -0.243034373764503 -0.790992808232215 24 CCN2 LAPTM5 CCN1 CRYAB AQP1 PLAUR PMAIP1 DLC1 CTSD NLRP3 BIRC3 NR4A1 LGMN
GOBP_REGULATION_OF_CYTOSKELETON_ORGANIZATION 0.222870478413069 0.462210853119944 0.0940503465727813 -0.36484842204212 -1.26507363870241 30 APOA1 CCN2 PLEK PIK3R1 MYOC TMSB4X RND3 CSF1R EZR
GOBP_REGULATION_OF_DEFENSE_RESPONSE 0.16500553709856 0.415103495738411 0.109250039480711 -0.344198178756073 -1.30024598445008 50 APOA1 CCL5 HLA-DRB1 SOCS3 ZFP36 IL1B
GOBP_REGULATION_OF_DEVELOPMENTAL_GROWTH 0.452631578947368 0.659218167369644 0.149207542435322 0.20613094500179 0.984588743515055 25 IGF2 JARID2 CSF1 APOE CRABP2
GOBP_REGULATION_OF_DNA_BINDING_TRANSCRIPTION_FACTOR_ACTIVITY 0.851648351648352 0.927552839317545 0.106729884364606 0.143807989674443 0.704938475908383 27 IL6 FOSL1 NPM1 CAV1 ID1 MDFI
GOBP_REGULATION_OF_ENDOTHELIAL_CELL_MIGRATION 0.983311938382542 0.994011012585812 0.0252712808055621 -0.139124514436286 -0.437407980107535 21 GADD45A HSPB1 TMSB4X GLUL
GOBP_REGULATION_OF_EPITHELIAL_CELL_DIFFERENTIATION 0.292650918635171 0.544709275846364 0.0852884689790502 -0.395520181921084 -1.17362903696799 17 ZFP36 IL1B CDKN1C ZFP36L1 SFRP4
GOBP_REGULATION_OF_EPITHELIAL_CELL_MIGRATION 0.882205513784461 0.937439250299662 0.0296354881939192 -0.187733750856614 -0.6110084120608 24 HBEGF GADD45A HSPB1
GOBP_REGULATION_OF_ESTABLISHMENT_OF_PROTEIN_LOCALIZATION 0.21181001283697 0.461939885672137 0.102821842840815 -0.403780806822824 -1.26948832730299 21 CCL5 HLA-DRB1 IL1B PIK3R1 TAMALIN EZR GLUL LCP1 FLNA
GOBP_REGULATION_OF_EXTRINSIC_APOPTOTIC_SIGNALING_PATHWAY 0.586206896551724 0.762068965517241 0.115240003147781 0.214024721178985 0.890255298419461 18 FGFR1 TNFRSF12A IFI6 LGALS3 CAV1 SFRP1
GOBP_REGULATION_OF_FAT_CELL_DIFFERENTIATION 0.891534391534391 0.942064749567084 0.0317812506835949 -0.213835431180546 -0.622490553004959 16 ZFP36 ZFP36L1 ZFP36L2
GOBP_REGULATION_OF_GROWTH 0.981859410430839 0.994011012585812 0.0180135486781383 -0.125687131915662 -0.455740929213526 40 SOCS3 CXCR4 HBEGF
GOBP_REGULATION_OF_HEART_CONTRACTION 0.216326530612245 0.461939885672137 0.105125131597001 -0.437728948959215 -1.25272904057229 15 CCN2 HBEGF ADM FXYD1 RGS2 PDE4B S100A1 FLNA
GOBP_REGULATION_OF_HEMOPOIESIS 0.0271648287247391 0.151434585787349 0.352487857583619 -0.435301031523934 -1.59457976958835 43 CD74 HLA-DRA FOS HLA-DRB1 ZFP36 ZFP36L1 ZFP36L2 LOX PIK3R1 TYROBP NFKBIZ NFKBIA CD86 FCGR2B TNFSF9 IL7R JAG1 SPI1 PTPRC
GOBP_REGULATION_OF_HORMONE_LEVELS 0.0391459074733096 0.194840723708503 0.248911114434702 -0.468853221746626 -1.60395138899721 29 CCL5 HLA-DRB1 EGR1 IL1B CTSL ADM CTSB
GOBP_REGULATION_OF_HYDROLASE_ACTIVITY 0.249466950959488 0.49488411375405 0.0826646449123753 -0.293303855986336 -1.17395126286159 73 APOA1 CCL3L1 CCL5 CCN2 PPP1R15A LAPTM5 RGS1 PLEK CTSB CCN1 CRYAB
GOBP_REGULATION_OF_IMMUNE_EFFECTOR_PROCESS 0.0121934605167439 0.0866302834387267 0.380730400722792 -0.472055618981074 -1.66303328767236 34 APOA1 CD74 HLA-DRA HLA-DRB1 C4BPA IL1B LAPTM5
GOBP_REGULATION_OF_IMMUNE_RESPONSE 0.0301399354144241 0.165905410254172 0.271288554688953 -0.389177131397807 -1.53826029221196 68 CD74 CCL5 HLA-DRA HLA-DQB1 FCGR3A HLA-DRB1 C4BPA IL1B C1QA LAPTM5 C1QB MFAP4 PIK3AP1 FCER1G TYROBP PDE4B NFKBIZ EZR CD59 NFKBIA CD86 FCGR2B TNFAIP3 IL7R SPI1 CD48 PTPRC
GOBP_REGULATION_OF_IMMUNE_SYSTEM_PROCESS 0.00102162479835048 0.0168706149133012 0.45505986738723 -0.40990291416959 -1.73677111407446 118 APOA1 CD74 CCL5 HLA-DRA HLA-DQB1 FOS HLA-DQA1 FCGR3A CXCL8 HLA-DRB1 C4BPA GPR183 ZFP36 CD9 IL1B ZFP36L1 C1QA LAPTM5 C1QB MFAP4 THBS4 PIK3AP1 ZFP36L2 LOX PIK3R1 FCER1G TYROBP PDE4B NFKBIZ CXCL10 CSF1R SPON2 EZR CD59 CTSC NFKBIA TSC22D3 CD86 FCGR2B
GOBP_REGULATION_OF_INFLAMMATORY_RESPONSE 0.0534090909090909 0.241725589225589 0.206587922696891 -0.423032963208854 -1.52445605084654 38 APOA1 CCL5 HLA-DRB1 SOCS3 ZFP36 IL1B
GOBP_REGULATION_OF_INTRACELLULAR_SIGNAL_TRANSDUCTION 0.0128168306560803 0.0900124543777593 0.380730400722792 -0.365936297689751 -1.52820924630817 102 APOA1 CD74 CCL3L1 CCL5 HLA-DRB1 S100A4 CCN2 ACTA2 GPR183 REL IL1B HBEGF GADD45A LAPTM5 HSPB1 PLEK
GOBP_REGULATION_OF_INTRINSIC_APOPTOTIC_SIGNALING_PATHWAY 0.596103896103896 0.76813170366675 0.0495901956956338 -0.290913652219964 -0.890500640812113 19 CD74
GOBP_REGULATION_OF_ION_TRANSMEMBRANE_TRANSPORT 0.523376623376623 0.725918145035792 0.0555947097758869 -0.312632683493541 -0.956983637121667 19 RRAD FXYD1 RGS2 PDE4B TMSB4X CXCL10 FXYD3 FLNA GLRX
GOBP_REGULATION_OF_ION_TRANSPORT 0.129479768786127 0.371361611166911 0.128788713061714 -0.393828348441905 -1.38744170549567 34 CCL5 CXCR4 IL1B RRAD SFRP4 FXYD1 RGS2 PDE4B TMSB4X CXCL10 FXYD3 PER1
GOBP_REGULATION_OF_LEUKOCYTE_CHEMOTAXIS 0.0462962962962963 0.220992476851852 0.241339976815091 -0.546086106397397 -1.58969652729171 16 CD74 CCL5 CXCL8
GOBP_REGULATION_OF_LEUKOCYTE_DIFFERENTIATION 0.0703575547866205 0.280887254338582 0.179782316298324 -0.4172743592025 -1.48076870332498 35 CD74 HLA-DRA FOS HLA-DRB1 ZFP36L1 ZFP36L2 PIK3R1 TYROBP NFKBIZ
GOBP_REGULATION_OF_LEUKOCYTE_MEDIATED_IMMUNITY 0.082010582010582 0.298551883439943 0.178219874951973 -0.501749395592045 -1.46062912496613 16 HLA-DRA HLA-DRB1 C4BPA IL1B
GOBP_REGULATION_OF_LEUKOCYTE_MIGRATION 0.0775862068965517 0.296369895165076 0.176694268938498 -0.455033230920494 -1.49963593087181 25 CD74 CCL5 CXCL8 CD9
GOBP_REGULATION_OF_LEUKOCYTE_PROLIFERATION 0.0314024927483175 0.169629666352685 0.321775918075361 -0.471214301941924 -1.63854322956454 31 CD74 CCL5 FCGR3A HLA-DRB1 GPR183 IL1B
GOBP_REGULATION_OF_LIPID_BIOSYNTHETIC_PROCESS 0.000958475402388502 0.0167322420245536 0.477270815362862 -0.656124911464149 -2.00842981982101 19 APOA1 CD74 EGR1 IL1B FABP5 ADM CCN1
GOBP_REGULATION_OF_LIPID_METABOLIC_PROCESS 0.00923843328347415 0.0696874411876877 0.380730400722792 -0.520720575019088 -1.76073802975385 28 APOA1 CD74 EGR1 IL1B FABP5 ADM CCN1
GOBP_REGULATION_OF_LYMPHOCYTE_ACTIVATION 0.000996742375572425 0.0168706149133012 0.45505986738723 -0.497748501276049 -1.88776921775131 51 CD74 CCL5 HLA-DRA HLA-DQB1 HLA-DQA1 FCGR3A HLA-DRB1 GPR183 IL1B ZFP36L1 LAPTM5
GOBP_REGULATION_OF_LYMPHOCYTE_DIFFERENTIATION 0.0532994923857868 0.241725589225589 0.219250346703755 -0.493847252430726 -1.57629532380375 22 CD74 HLA-DRA HLA-DRB1 ZFP36L1 ZFP36L2 NFKBIZ CD86 TNFSF9 IL7R PTPRC FGL2 IRF1 PRDM1
GOBP_REGULATION_OF_METAL_ION_TRANSPORT 0.192118226600985 0.44813310043331 0.106323255932708 -0.394390574643565 -1.29977820594824 25 CCL5 CXCR4 RRAD FXYD1 PDE4B CXCL10 FXYD3 PER1
GOBP_REGULATION_OF_MITOTIC_CELL_CYCLE 0.547619047619048 0.741896315067047 0.0518457624865066 -0.287200770260408 -0.934739149347097 24 IL1B CDKN1C ZFP36L1 ADAMTS1 ZFP36L2
GOBP_REGULATION_OF_MONONUCLEAR_CELL_MIGRATION 0.480272108843538 0.692090232319343 0.0618406035753285 -0.349697829531776 -1.00079427582107 15 CCL5
GOBP_REGULATION_OF_MRNA_METABOLIC_PROCESS 0.594805194805195 0.76813170366675 0.0496901392724606 -0.291142948890987 -0.882295408616577 18 ZFP36 ZFP36L1 ZFP36L2 TOB1
GOBP_REGULATION_OF_MULTICELLULAR_ORGANISMAL_DEVELOPMENT 0.00805585385249006 0.0631041885111721 0.380730400722792 -0.375431527335294 -1.58396251265562 113 CD74 HLA-DRA FOS CXCL8 HLA-DRB1 SRGN CCN2 PHLDA2 CXCR4 ZFP36 IL1B CDKN1C GADD45A ZFP36L1 HSPB1 ADM ADAMTS1 MGP SFRP4 CCN1 THBS4 ZFP36L2 LOX PIK3R1 TYROBP RGS2 ASPN NFKBIZ CXCL10 GLUL CTSC NFKBIA CD86 ID4 FCGR2B S100A1 AQP1
GOBP_REGULATION_OF_MUSCLE_SYSTEM_PROCESS 0.370833333333333 0.591590513489991 0.14641623786055 0.254464416062717 1.02934504250602 17 JARID2 ADORA2B CALM2 TPM1 CAV1
GOBP_REGULATION_OF_MYELOID_CELL_DIFFERENTIATION 0.00992978192942833 0.0730975513118158 0.380730400722792 -0.536082360345026 -1.7220813296039 23 CD74 FOS HLA-DRB1 ZFP36 ZFP36L1 LOX PIK3R1 TYROBP
GOBP_REGULATION_OF_MYELOID_LEUKOCYTE_DIFFERENTIATION 0.0161820291349167 0.104380693544422 0.352487857583619 -0.599543712270022 -1.71582396192662 15 CD74 FOS HLA-DRB1 ZFP36L1 PIK3R1 TYROBP
GOBP_REGULATION_OF_NERVOUS_SYSTEM_DEVELOPMENT 0.884467265725289 0.93821093638568 0.0307037368093842 -0.196393418284223 -0.617461622390475 21 CXCR4 IL1B
GOBP_REGULATION_OF_NEUROGENESIS 0.856217616580311 0.930870042225214 0.0327241935806629 -0.21099804186184 -0.653164117360196 20 CXCR4 IL1B
GOBP_REGULATION_OF_NEURON_PROJECTION_DEVELOPMENT 0.345291479820628 0.577710705537161 0.158514105424824 0.24172899634048 1.07371151781707 21 APOE CRABP2 MDK ID1 SFRP1 CXCL12 ROBO1 VIM KLF4 SCARB2 MAP1B GRN SPP1 FN1 SEMA3B PTN THY1 SEMA3C MYLIP
GOBP_REGULATION_OF_ORGANELLE_ORGANIZATION 0.60686600221484 0.775962907426759 0.041488040200221 -0.240976146921042 -0.910313553995841 50 APOA1 CCN2 IL1B PLEK PIK3R1 MYOC TMSB4X RND3 CSF1R EZR ZEB2 LCP1 FLNA RESF1 PLAUR IQGAP1 PMAIP1 DLC1 AKAP9 PDGFA AKAP13 PPP1R10 MTSS1 MSN
GOBP_REGULATION_OF_OSSIFICATION 0.476190476190476 0.687830687830688 0.062249042949858 -0.350060913532909 -1.00183337975392 15 SRGN MGP CCN1
GOBP_REGULATION_OF_OSTEOBLAST_DIFFERENTIATION 0.270833333333333 0.518743469174504 0.173747838999571 0.281365739209643 1.13816475115761 17 IL6 CEBPB SFRP1 TNFAIP6 CEBPD IGFBP5 FGFR2 IGF1 SOX9 FGF2
GOBP_REGULATION_OF_PEPTIDASE_ACTIVITY 0.808 0.89436231884058 0.136490437780413 0.137805743544761 0.756244327294238 42 ITIH4 A2M TFPI2 CYCS IFI6 C4A CAV1 PRDX5 GSN HSPD1
GOBP_REGULATION_OF_PEPTIDYL_TYROSINE_PHOSPHORYLATION 0.139064475347661 0.384472373020004 0.130105630751129 -0.427289833377372 -1.37260223208081 23 CD74 CCL5 SOCS3 HBEGF THBS4
GOBP_REGULATION_OF_PHOSPHORUS_METABOLIC_PROCESS 0.0260145681581686 0.149951897590953 0.287857117255149 -0.367421209119349 -1.51603662906456 91 APOA1 CD74 CCL5 HLA-DRB1 CCN2 PPP1R15A SOCS3 EGR1 IL1B CDKN1C HBEGF GADD45A CCNL1 HSPB1 PLEK CCN1 THBS4 LOX PIK3R1
GOBP_REGULATION_OF_PROTEIN_BINDING 0.872108843537415 0.933411214953271 0.0341946045318573 -0.225591829037727 -0.645617421976154 15 PHLDA2 LOX CTHRC1 ACTB
GOBP_REGULATION_OF_PROTEIN_CATABOLIC_PROCESS 0.900816802800467 0.942064749567084 0.0248493879589072 -0.174218353088075 -0.605805684890976 31 C4BPA IL1B LAPTM5
GOBP_REGULATION_OF_PROTEIN_CONTAINING_COMPLEX_ASSEMBLY 0.961206896551724 0.983747761797493 0.0852884689790502 0.133760495044744 0.556388947859945 18 APOE CDC42EP2 LGALS3 GSN TICAM1
GOBP_REGULATION_OF_PROTEIN_KINASE_ACTIVITY 0.562227074235808 0.743269762648531 0.0443293451680314 -0.247394696239989 -0.950672238963157 58 CCL5 EGR1 IL1B CDKN1C HBEGF GADD45A CCNL1 HSPB1 CCN1
GOBP_REGULATION_OF_PROTEIN_LOCALIZATION 0.512 0.717504587155963 0.0507027937029348 -0.274764836463508 -0.981275791990574 36 CCL5 HLA-DRB1 IL1B PIK3R1 TAMALIN TYROBP EZR GLUL ACTB LCP1 FLNA SPI1
GOBP_REGULATION_OF_PROTEIN_MODIFICATION_BY_SMALL_PROTEIN_CONJUGATION_OR_REMOVAL 0.421052631578947 0.641554009712561 0.155241966228839 0.210668534825144 1.00626263562633 25 CAV1 TRIB3 RPS7 RPL23 RPS20 RPS2 TICAM1 BAG2 RPL11 RPS15 ZC3H12A RPL37 TSPO CBLB TNIP1 TOPORS PELI1 IVNS1ABP DDX3X CTR9
GOBP_REGULATION_OF_PROTEIN_MODIFICATION_PROCESS 0.0565843621399177 0.25235799465321 0.190023305279108 -0.332107396767027 -1.39443901546025 105 APOA1 CD74 CCL5 HLA-DRB1 CCN2 PPP1R15A SOCS3 EGR1 IL1B CDKN1C HBEGF GADD45A LAPTM5 CCNL1 HSPB1 CCN1 THBS4 LOX FXYD1
GOBP_REGULATION_OF_PROTEIN_PHOSPHORYLATION 0.0308182784272051 0.168124715348414 0.266350657088526 -0.379907071814338 -1.52721574160247 78 APOA1 CD74 CCL5 HLA-DRB1 CCN2 SOCS3 EGR1 IL1B CDKN1C HBEGF GADD45A CCNL1 HSPB1 CCN1 THBS4 LOX
GOBP_REGULATION_OF_PROTEIN_SERINE_THREONINE_KINASE_ACTIVITY 0.826388888888889 0.903262273901809 0.0289274314524646 -0.194534296667904 -0.68320150914515 33 IL1B CDKN1C GADD45A CCNL1 RGS2 CSF1R ACTB CKS2 TNFAIP3 PTPRC IQGAP1 PDGFA AKAP13 STK4 TNXB TRIB1 CCNG2 THY1
GOBP_REGULATION_OF_PROTEIN_STABILITY 0.199475065616798 0.457183650027099 0.107972360317345 -0.431791848587957 -1.28125813698686 17 APOA1 CRYAB PIK3R1 TYROBP
GOBP_REGULATION_OF_PROTEOLYSIS 0.955240174672489 0.980927305419985 0.0173129588067077 -0.145097838406667 -0.55757253087176 58 CCN2 CLEC3B IL1B LAPTM5 CTSB CCN1 CRYAB
GOBP_REGULATION_OF_RESPONSE_TO_BIOTIC_STIMULUS 0.337547408343869 0.571306001379789 0.0756946307932749 -0.351709914384408 -1.12981347979471 23 CCL5 HLA-DRB1 IL1B
GOBP_REGULATION_OF_RESPONSE_TO_CYTOKINE_STIMULUS 0.00123088938832349 0.0186814633468964 0.45505986738723 -0.659503917820123 -1.91986405735615 16 APOA1 CD74 CCL5 CXCR4 LAPTM5
GOBP_REGULATION_OF_RESPONSE_TO_DNA_DAMAGE_STIMULUS 0.317460317460317 0.561041419449624 0.0813027345384498 -0.390467467313306 -1.13667930668179 16 CD74
GOBP_REGULATION_OF_RESPONSE_TO_EXTERNAL_STIMULUS 0.0318471337579618 0.169629666352685 0.261663521711573 -0.374726032507763 -1.51217687415704 79 APOA1 CD74 CCL5 CXCL8 HLA-DRB1 SOCS3 GPR183 CXCR4 ZFP36 CD9 IL1B
GOBP_REGULATION_OF_RESPONSE_TO_STRESS 0.0361197110423117 0.18545498694834 0.241339976815091 -0.348488359205634 -1.45950709110194 104 APOA1 CD74 CCL5 HLA-DRB1 CCN2 PPP1R15A SOCS3 ACTA2 CXCR4 ZFP36 CD9 IL1B HBEGF GADD45A SLC38A2 HSPB1
GOBP_REGULATION_OF_RESPONSE_TO_WOUNDING 0.43609022556391 0.652853409544407 0.0625237414724762 -0.317640385510376 -1.03380956632198 24 ACTA2 CXCR4 CD9 HBEGF
GOBP_REGULATION_OF_SECRETION 0.098159509202454 0.331356133274582 0.155241966228839 -0.439323457420263 -1.46025513853681 26 CD74 CCL5 HLA-DRB1 IL1B
GOBP_REGULATION_OF_SMALL_MOLECULE_METABOLIC_PROCESS 0.00459651838364913 0.046040536596879 0.407017918923954 -0.545409432327465 -1.84421967434305 28 APOA1 CD74 PHLDA2 EGR1 IL1B FABP5 ADM PLEK
GOBP_REGULATION_OF_SUPRAMOLECULAR_FIBER_ORGANIZATION 0.208536585365854 0.460013384641124 0.100633389423036 -0.381570108815508 -1.26951574344463 27 APOA1 CCN2 PLEK CRYAB PIK3R1 MYOC TMSB4X
GOBP_REGULATION_OF_SYSTEM_PROCESS 0.200700116686114 0.457566310803044 0.10027910675413 -0.371141254110491 -1.29056139983159 31 APOA1 CCN2 FABP5 HBEGF ADM FXYD1 RGS2 PDE4B CTSC S100A1 AQP1
GOBP_REGULATION_OF_TRANSFERASE_ACTIVITY 0.129135538954109 0.371361611166911 0.123257226381337 -0.326055309996279 -1.30730427394095 76 CD74 CCL5 HLA-DRB1 SOCS3 EGR1 ZFP36 IL1B CDKN1C HBEGF GADD45A CCNL1 HSPB1
GOBP_REGULATION_OF_TRANSMEMBRANE_RECEPTOR_PROTEIN_SERINE_THREONINE_KINASE_SIGNALING_PATHWAY 0.361038961038961 0.582160656698915 0.0736212741014394 -0.361651073264739 -1.10703127898972 19 CDKN1C SFRP4 CCN1 LOX TOB1 ASPN ZEB2 ING2 CITED2 DKK3
GOBP_REGULATION_OF_TRANSMEMBRANE_TRANSPORT 0.262589928057554 0.510442773600668 0.0862865626267245 -0.35598436678588 -1.20370740598211 28 IL1B FABP5 RRAD FXYD1 PIK3R1 RGS2 PDE4B TMSB4X CXCL10 FXYD3 ACTB FLNA GLRX
GOBP_REGULATION_OF_TRANSPORT 0.0780590717299578 0.296369895165076 0.161978948883402 -0.339513871342752 -1.38012459343082 82 APOA1 CD74 CCL5 HLA-DRB1 CXCR4 IL1B FABP5 RRAD SFRP4 CRYAB FXYD1 PIK3R1 TAMALIN FCER1G RGS2 PDE4B TMSB4X CXCL10 FXYD3 PER1 EZR GLUL ACTB NFKBIA FCGR2B AQP1 LCP1 FLNA GLRX SPI1 PTPRC
GOBP_REGULATION_OF_TRANSPORTER_ACTIVITY 0.661224489795918 0.801603498542274 0.0469758727821845 -0.297566872287354 -0.851601575159627 15 RRAD FXYD1 PDE4B TMSB4X FXYD3 ACTB GLRX
GOBP_REGULATION_OF_T_CELL_ACTIVATION 0.00538963829520353 0.0514542030995212 0.407017918923954 -0.487000767079101 -1.77510424462979 42 CD74 CCL5 HLA-DRA HLA-DQB1 HLA-DQA1 HLA-DRB1 IL1B LAPTM5
GOBP_REGULATION_OF_T_CELL_DIFFERENTIATION 0.0329980418969487 0.172323107684065 0.321775918075361 -0.537028928916092 -1.64387130574687 19 CD74 HLA-DRA HLA-DRB1
GOBP_REGULATION_OF_T_CELL_PROLIFERATION 0.286264441591784 0.539838190779569 0.0852884689790502 -0.373952547810967 -1.17570817232911 21 CCL5 HLA-DRB1 IL1B
GOBP_REGULATION_OF_VASCULATURE_DEVELOPMENT 0.223760092272203 0.462210853119944 0.0931454575337804 -0.353251600304911 -1.25357310506857 35 CXCL8 CXCR4 IL1B GADD45A HSPB1 ADM ADAMTS1 THBS4
GOBP_REGULATION_OF_VESICLE_MEDIATED_TRANSPORT 0.504878048780488 0.712426068833437 0.0543434390269162 -0.292416363791799 -0.97289375896583 27 APOA1 IL1B SFRP4 TAMALIN FCER1G
GOBP_REGULATION_OF_WNT_SIGNALING_PATHWAY 0.813725490196078 0.895048666948794 0.102449405629826 0.157315862526179 0.731683481990433 24 APOE RPS12 CAV1 MDK MDFI SFRP1 GPC3 FGFR2 SOX9 RSPO3 FGF2
GOBP_REGULATION_OF_WOUND_HEALING 0.266233766233766 0.514774782179845 0.0899860794997137 -0.391203665727484 -1.18552484070144 18 ACTA2 CXCR4 CD9 HBEGF
GOBP_REPRODUCTION 0.177610333692142 0.430634578912297 0.102821842840815 -0.317688986487215 -1.25569647792799 68 FOS PHLDA2 SOCS3 EGR1 CD9 IL1B CDKN1C ZFP36L1 SLC38A2 ADM CTSB ADAMTS1 CCN1
GOBP_REPRODUCTIVE_SYSTEM_DEVELOPMENT 0.493728620296465 0.703189247088905 0.0522693317499306 -0.277903711072616 -1.01295129385955 42 PHLDA2 SOCS3 CDKN1C ZFP36L1 ADM CTSB ADAMTS1 CCN1
GOBP_RESPONSE_TO_ABIOTIC_STIMULUS 0.416666666666667 0.638053467000836 0.0565299525056311 -0.258202599159277 -1.04959410282159 82 FOS TXNIP CCN2 EGR1 CXCR4 IL1B GADD45A ZFP36L1 SLC38A2 ADM MFAP4 DNAJB1 CRYAB PIK3R1 DNAJB4
GOBP_RESPONSE_TO_ALCOHOL 0.711640211640212 0.829930709026163 0.042331839351853 -0.274006020797098 -0.797651532634274 16 FOS
GOBP_RESPONSE_TO_BACTERIUM 0.0686600221483942 0.279675156884459 0.178219874951973 -0.38406544294295 -1.45084890267973 50 CCL5 FOS CXCL8 HLA-DRB1 C4BPA ZFP36 IL1B RGS1 ADM FCER1G C15orf48 PDE4B CXCL10 SPON2 NFKBIA CD86 FCGR2B AQP1 TNFAIP3 IL7R SPI1
GOBP_RESPONSE_TO_CARBOHYDRATE 0.00404153632849093 0.0418538762153891 0.407017918923954 -0.625423290947797 -1.82065286419051 16 TXNIP HLA-DRB1 CCN2 EGR1 IL1B ZFP36L1
GOBP_RESPONSE_TO_CORTICOSTEROID 0.115584415584416 0.354334454088149 0.14641623786055 -0.46341531576993 -1.41853650561316 19 FOS CCN2 ZFP36 ZFP36L1 ADM ZFP36L2
GOBP_RESPONSE_TO_CYTOKINE 0.00355804602058541 0.0388208235460301 0.431707695803346 -0.429694074641011 -1.7384290284826 81 APOA1 CD74 CCL3L1 CCL5 FOS CXCL8 SOCS3 EGR1 CXCR4 REL ZFP36 IL1B ZFP36L1 LAPTM5
GOBP_RESPONSE_TO_ENDOGENOUS_STIMULUS 0.00791052706203023 0.0627705459077983 0.380730400722792 -0.370777625781322 -1.56183734493542 112 APOA1 CCL5 FOS TXNIP CXCL8 CCN2 CLEC3B SOCS3 EGR1 ZFP36 CD9 IL1B CDKN1C CTSL ZFP36L1 ADM CTSB SFRP4 CCN1 ZFP36L2 LOX PIK3R1 TOB1 FCER1G
GOBP_RESPONSE_TO_ENDOPLASMIC_RETICULUM_STRESS 0.184415584415584 0.438246572319236 0.112378519110475 -0.427867814287749 -1.30972389882214 19 CXCL8 PPP1R15A THBS4 PIK3R1 RNF121 NIBAN1 ATF3 FCGR2B
GOBP_RESPONSE_TO_EXTRACELLULAR_STIMULUS 0.610285714285714 0.776121176121176 0.0426733861156084 -0.248246876139226 -0.886571415498643 36 FOS POSTN ZFP36 SLC38A2 ADM
GOBP_RESPONSE_TO_GROWTH_FACTOR 0.000261441239330837 0.0084073998542706 0.49849310876659 -0.516012249240443 -1.98028491690766 57 APOA1 CCL5 FOS CXCL8 CCN2 CLEC3B EGR1 ZFP36 IL1B CDKN1C ZFP36L1 HSPB1 SFRP4 CCN1 ZFP36L2 LOX TOB1
GOBP_RESPONSE_TO_HORMONE 0.0379609544468547 0.191687133611803 0.241339976815091 -0.390456439272144 -1.51946473873238 62 FOS TXNIP CCN2 SOCS3 EGR1 ZFP36 IL1B CTSL ZFP36L1 ADM CTSB SFRP4 ZFP36L2 LOX PIK3R1
GOBP_RESPONSE_TO_INORGANIC_SUBSTANCE 0.729792147806005 0.842133779454959 0.0348652196832942 -0.222087005986314 -0.778748533818197 32 FOS TXNIP
GOBP_RESPONSE_TO_INSULIN 0.0897959183673469 0.317140497817624 0.172324344900946 -0.504102953542953 -1.44268367637792 15 SOCS3 EGR1 IL1B ZFP36L1 ADM PIK3R1
GOBP_RESPONSE_TO_KETONE 0.141558441558442 0.386125927643785 0.130777137971974 -0.448598607858267 -1.37318185212964 19 FOS TXNIP POSTN
GOBP_RESPONSE_TO_LIPID 0.20682302771855 0.460013384641124 0.0931454575337804 -0.305588211662036 -1.22311950448062 73 CCL5 FOS TXNIP CXCL8 CCN2 ZFP36 IL1B ZFP36L1 ADM ZFP36L2 LOX CRYAB
GOBP_RESPONSE_TO_MECHANICAL_STIMULUS 0.0270701649438075 0.151434585787349 0.352487857583619 -0.530530744327115 -1.64230739912634 20 FOS TXNIP CXCR4 IL1B GADD45A SLC38A2
GOBP_RESPONSE_TO_METAL_ION 0.442857142857143 0.653588681849551 0.0635007968065945 -0.336432839534289 -1.02983705614818 19 FOS TXNIP
GOBP_RESPONSE_TO_MOLECULE_OF_BACTERIAL_ORIGIN 0.110726643598616 0.348731851746156 0.140406238523342 -0.397562574353911 -1.41081809781389 35 CCL5 FOS CXCL8 ZFP36 IL1B ADM PDE4B CXCL10 SPON2 NFKBIA CD86 FCGR2B
GOBP_RESPONSE_TO_NITROGEN_COMPOUND 0.511727078891258 0.717504587155963 0.0475434194201301 -0.244227738404071 -0.979972694030137 77 FOS CCN2 SOCS3 EGR1 CXCR4 CD9 IL1B ZFP36L1 ADM PIK3R1 FCER1G RNF121 RGS2 PDE4B PER1 EZR ACTB NFKBIA FCGR2B AQP1 FLNA TNFAIP3 JAG1 PDK4 FOSB
GOBP_RESPONSE_TO_NUTRIENT 0.203252032520325 0.459706713950256 0.199915231309662 0.308690036438802 1.22584970613547 16 AQP3 SOD2 A2M
GOBP_RESPONSE_TO_ORGANIC_CYCLIC_COMPOUND 0.171824973319104 0.423326849588598 0.104343952581949 -0.316670422068813 -1.26343925048772 72 CCL5 FOS TXNIP CCN2 EGR1 CXCR4 ZFP36 IL1B ZFP36L1 ADM ZFP36L2 LOX CRYAB
GOBP_RESPONSE_TO_OXIDATIVE_STRESS 0.621103117505995 0.783651270395324 0.0440640346597561 -0.25663481209268 -0.86777188205738 28 FOS TXNIP
GOBP_RESPONSE_TO_OXYGEN_CONTAINING_COMPOUND 0.338758901322482 0.571772620740433 0.0646484568421928 -0.259500644146215 -1.10048673001981 117 CCL5 FOS TXNIP CXCL8 HLA-DRB1 CCN2 SOCS3 EGR1 POSTN ZFP36 IL1B ZFP36L1 SLC38A2 ADM
GOBP_RESPONSE_TO_OXYGEN_LEVELS 0.664351851851852 0.803799963329666 0.0393561959521291 -0.2365428026842 -0.830734747236638 33 CCN2 EGR1 CXCR4 ZFP36L1 ADM CRYAB
GOBP_RESPONSE_TO_PEPTIDE 0.486976217440544 0.698456499662376 0.0525898950623616 -0.27903292085981 -1.00656349501943 39 CCN2 SOCS3 EGR1 IL1B ZFP36L1 ADM
GOBP_RESPONSE_TO_PEPTIDE_HORMONE 0.185053380782918 0.438246572319236 0.106323255932708 -0.382605125505886 -1.30889582075701 29 CCN2 SOCS3 EGR1 IL1B ZFP36L1 ADM PIK3R1
GOBP_RESPONSE_TO_RADIATION 0.228824273072061 0.469166546466541 0.0972150808846466 -0.391952062093554 -1.2590851297488 23 FOS EGR1 GADD45A MFAP4 CRYAB PIK3R1 CXCL10 PER1
GOBP_RESPONSE_TO_REACTIVE_OXYGEN_SPECIES 0.424675324675325 0.643862589023879 0.0655321029282414 -0.342125401984611 -1.03679540408566 18 FOS TXNIP
GOBP_RESPONSE_TO_STEROID_HORMONE 0.0793465577596266 0.296369895165076 0.169570644405628 -0.43255211771676 -1.49982910279711 30 FOS TXNIP CCN2 ZFP36 ZFP36L1 ADM ZFP36L2 LOX
GOBP_RESPONSE_TO_TEMPERATURE_STIMULUS 0.0666666666666667 0.275225225225225 0.20207170902116 -0.523953340228747 -1.49949316071066 15 FOS CXCR4 ADM DNAJB1 DNAJB4 CXCL10 IER5 NFKBIA
GOBP_RESPONSE_TO_TOXIC_SUBSTANCE 0.104761904761905 0.340476190476191 0.158514105424824 -0.498532987155917 -1.4267430842269 15 CCL5 FOS
GOBP_RESPONSE_TO_TRANSFORMING_GROWTH_FACTOR_BETA 0.0188851244253025 0.117268699752929 0.352487857583619 -0.491668799073462 -1.63582331677367 27 APOA1 FOS CLEC3B CDKN1C ZFP36L1 ZFP36L2 LOX
GOBP_RESPONSE_TO_TUMOR_NECROSIS_FACTOR 0.00024611196002851 0.0084073998542706 0.49849310876659 -0.690400742257061 -2.11334978164658 19 APOA1 CCL3L1 CCL5 CXCL8 ZFP36 ZFP36L1 LAPTM5
GOBP_RESPONSE_TO_VIRUS 0.359537572254335 0.582160656698915 0.0679922591544058 -0.312122765752709 -1.09959616709473 34 CCL5 ACTA2 CXCR4 IL1B HSPB1
GOBP_RESPONSE_TO_WOUNDING 0.277777777777778 0.530381944444445 0.0780892306943345 -0.30220244821383 -1.17208732912133 61 CCN2 ACTA2 CXCR4 ZFP36 CD9 HBEGF ZFP36L1 HSPB1 ADM PLEK CCN1 ZFP36L2 LOX FCER1G TYROBP
GOBP_RESPONSE_TO_XENOBIOTIC_STIMULUS 0.216748768472906 0.461939885672137 0.0988903007520636 -0.385275773590962 -1.26973889841551 25 FOS TXNIP CXCR4 IL1B
GOBP_RHYTHMIC_PROCESS 0.985879332477535 0.994011012585812 0.0251307059474849 -0.134124553667856 -0.421688085240714 21 EGR1 ADAMTS1
GOBP_RIBONUCLEOPROTEIN_COMPLEX_BIOGENESIS 0.00138072306621328 0.0200862331775313 0.45505986738723 0.453204249046125 2.01304199947557 21 NPM1 RPLP0 DDX18 RPL7 LYAR RPL7A RPS7 RPS8 RPL6 MPHOSPH10 RPL11 RPS15 RPS19 RPL10 AGO2 POP7
GOBP_RIBOSOME_BIOGENESIS 0.000160353671745961 0.00699829238834158 0.518848077743792 0.573377718766071 2.31939507074263 17 NPM1 RPLP0 DDX18 RPL7 LYAR RPL7A RPS7 RPS8 RPL6 MPHOSPH10 RPL11 RPS15 RPS19 RPL10
GOBP_RNA_PROCESSING 0.543478260869565 0.74060606060606 0.160801401070022 0.175781643315267 0.887986544358348 33 IL6 LGALS3 DDX18 RPL7 WTAP LYAR RPL7A RPS7 RPS8 NCL MPHOSPH10 RPL11 RPS15 ZC3H12A RPS19
GOBP_SECOND_MESSENGER_MEDIATED_SIGNALING 0.297959183673469 0.547190591606835 0.0862865626267245 -0.408309772984557 -1.16853480077895 15 CXCL8 CXCR4 ADM PLEK
GOBP_SECRETION 0.057757644394111 0.255724063223202 0.197822021315103 -0.418521645442967 -1.50974519021004 39 CD74 CCL5 HLA-DRB1 CCN2 IL1B ADM PLEK
GOBP_SENSORY_ORGAN_DEVELOPMENT 0.898587933247754 0.942064749567084 0.0299195667151671 -0.189944134078212 -0.597185049357168 21 CDKN1C CRYAB CTHRC1 JAG1 CITED2 PRDM1 PDGFA TGFBR2 THY1 CDKN1B FBN1 TOPORS KLF4 CYP1B1 VIM TBX3 FGF2 SOX9 FGFR2 CEBPD GJA1
GOBP_SENSORY_SYSTEM_DEVELOPMENT 0.750656167979003 0.85569201237905 0.0395172228473919 -0.25721170672554 -0.763225598741811 17 CDKN1C C1QA CRYAB
GOBP_SEX_DIFFERENTIATION 0.256521739130435 0.505596072931276 0.183023938384487 0.270772624587829 1.17874172141295 20 A2M CEBPB CNTFR SFRP1 TNFAIP6 PTX3 GJA1 MMP19 SOX9 YBX3 TBX3 ARID5B
GOBP_SIGNAL_RELEASE 0.163212435233161 0.415026358145922 0.120433371642259 -0.431029309113664 -1.33429142640076 20 CCL5 HLA-DRB1 IL1B ADM
GOBP_SIGNAL_TRANSDUCTION_BY_P53_CLASS_MEDIATOR 0.325396825396825 0.567466144558656 0.0799858801499946 -0.387508045349162 -1.1280642132669 16 CD74
GOBP_SKELETAL_SYSTEM_DEVELOPMENT 0.627450980392157 0.78883240539014 0.0418238690062304 -0.247617765017227 -0.87871355797074 35 CCN2 CDKN1C MGP SFRP4 CCN1 LOX TYROBP MYOC
GOBP_SKIN_DEVELOPMENT 0.315646258503401 0.561041419449624 0.083129129135339 -0.40240214538048 -1.15162786172886 15 TXNIP ZFP36 ZFP36L1
GOBP_SMALL_GTPASE_MEDIATED_SIGNAL_TRANSDUCTION 0.433862433862434 0.652853409544407 0.0653834195468773 -0.357456329246894 -1.04058147351712 16 APOA1
GOBP_SMALL_MOLECULE_BIOSYNTHETIC_PROCESS 0.00726094895535551 0.0609508291852109 0.407017918923954 -0.554249631742533 -1.84225508361585 26 APOA1 CD74 EGR1 IL1B FABP5 ADM PLEK
GOBP_SMALL_MOLECULE_METABOLIC_PROCESS 0.398706896551724 0.623043257782873 0.0596037042575973 -0.270958830079034 -1.06668018124062 66 APOA1 CD74 PHLDA2 EGR1 IL1B FABP5 ADM PLEK
GOBP_SMOOTH_MUSCLE_CELL_PROLIFERATION 0.524611398963731 0.725918145035792 0.0553642837725362 -0.309084187196057 -0.956798928267294 20 CCL5 HBEGF ADAMTS1
GOBP_STEM_CELL_DIFFERENTIATION 0.804166666666667 0.89295061610469 0.0934449219410994 0.177382444377763 0.71753741671625 17 JARID2 A2M SFRP1 FGFR2 LIF SOX9 FGF2
GOBP_STEROID_METABOLIC_PROCESS 0.114285714285714 0.354334454088149 0.147331213699377 -0.472750173986925 -1.43264780933276 18 APOA1 EGR1 ADM
GOBP_STRESS_ACTIVATED_PROTEIN_KINASE_SIGNALING_CASCADE 0.087012987012987 0.312734912146677 0.170932335370056 -0.481369300620965 -1.47349451426271 19 CCN2 ZFP36 IL1B GADD45A ZFP36L1 CRYAB PER1 EZR FCGR2B
GOBP_STRIATED_MUSCLE_CELL_DIFFERENTIATION 0.732283464566929 0.842133779454959 0.0406579344155557 -0.262732864147407 -0.779608557094279 17 CD9 CD53 RGS2 CSRP1 CXCL10
GOBP_STRIATED_MUSCLE_CONTRACTION 0.559183673469388 0.743269762648531 0.0546808488785442 -0.325534357430368 -0.93164124563089 15 CCN2 CXCR4 RGS2 PDE4B
GOBP_SUPRAMOLECULAR_FIBER_ORGANIZATION 0.161147902869757 0.415026358145922 0.110564716336619 -0.3429859974111 -1.30081437989768 51 APOA1 CCN2 MARCKS PLEK MFAP4 COL14A1 LOX CRYAB PIK3R1 TPM2 MYOC CSRP1 TMSB4X RND3
GOBP_SYNAPTIC_SIGNALING 0.402597402597403 0.624332520271607 0.0681513438679483 -0.349942475475961 -1.0604846882552 18 SRGN IL1B FABP5
GOBP_TAXIS 0.000542033248228973 0.0126179507726924 0.477270815362862 -0.517301385179246 -1.92438821199138 48 APOA1 CD74 CCL3L1 CCL5 CXCL8 GPR183 CXCR4 IL1B HBEGF HSPB1 CCN1 THBS4 LOX FCER1G PDE4B TMSB4X CXCL10 CSF1R
GOBP_TISSUE_DEVELOPMENT 0.0175710563172019 0.111832452185525 0.352487857583619 -0.341949882247009 -1.45076198172556 136 FOS TXNIP HLA-DRB1 SRGN S100A4 TAGLN CCN2 CLEC3B PHLDA2 SOCS3 EGR1 POSTN ACTA2 CXCR4 ZFP36 IL1B FABP5 CDKN1C HBEGF ZFP36L1 ADM CTSB MGP SFRP4 CCN1
GOBP_TISSUE_MIGRATION 0.181293302540416 0.435835597826087 0.105920292736253 -0.374221252835782 -1.31220757682434 32 APOA1 ACTA2 HBEGF GADD45A HSPB1
GOBP_TISSUE_MORPHOGENESIS 0.710963455149502 0.829930709026163 0.0341204536062472 -0.216112469776053 -0.816388314521097 50 SOCS3 ACTA2 CXCR4 HBEGF ADM CCN1 BRD2 CTHRC1 CXCL10 CSF1R EZR ACTB ID4 LCP1 FLNA JAG1
GOBP_TISSUE_REMODELING 0.951959544879899 0.979204178319223 0.0261841515946199 -0.159046638489939 -0.510912626379847 23 THBS4 CTHRC1 CSF1R CST3 FLNA TNFAIP3 JAG1 PDK4
GOBP_TRANSFORMING_GROWTH_FACTOR_BETA_RECEPTOR_SIGNALING_PATHWAY 0.0753246753246753 0.291287193818839 0.184706471207739 -0.497262984872761 -1.506932763096 18 APOA1 FOS CDKN1C LOX ASPN ZEB2 ING2 SPI1 CITED2 DKK3
GOBP_TRANSMEMBRANE_RECEPTOR_PROTEIN_SERINE_THREONINE_KINASE_SIGNALING_PATHWAY 0.0232550707460888 0.136623540633272 0.352487857583619 -0.488054951282409 -1.6502841534562 28 APOA1 FOS EGR1 CDKN1C SFRP4 CCN1 LOX TOB1
GOBP_TRANSMEMBRANE_RECEPTOR_PROTEIN_TYROSINE_KINASE_SIGNALING_PATHWAY 0.333333333333333 0.570185477992316 0.0707899094502623 -0.31102477943074 -1.12777433795937 40 TXNIP CCN2 SOCS3 IL1B HBEGF HSPB1 LOX PIK3R1 MYOC CSF1R
GOBP_TRANSMEMBRANE_TRANSPORT 0.69481981981982 0.825943404493988 0.035996889024589 -0.223311805238328 -0.8307315965339 48 IL1B FABP5 SLC38A2 RRAD FXYD1 PIK3R1 SLC2A3 RGS2 PDE4B TMSB4X CXCL10 FXYD3 ACTB AQP1 FLNA GLRX PTPRC MCL1
GOBP_TUBE_DEVELOPMENT 0.753381893860562 0.857199882958665 0.0282219183873982 -0.200164099394997 -0.825907974212679 91 CXCL8 CCN2 SAT1 CXCR4 IL1B GADD45A ZFP36L1 HSPB1 ADM ADAMTS1 CCN1 THBS4 LOX BRD2 CTHRC1 CXCL10 CSF1R CRLF1 GLUL S100A1 AQP1 FLNA TNFAIP3 ING2 JAG1 SPI1
GOBP_TUBE_MORPHOGENESIS 0.591341077085533 0.765893848164735 0.0404934829859503 -0.228959324692321 -0.931130506102328 83 CXCL8 CCN2 SAT1 CXCR4 IL1B GADD45A ZFP36L1 HSPB1 ADM ADAMTS1 CCN1 THBS4 LOX BRD2 CTHRC1 CXCL10 CSF1R
GOBP_TUMOR_NECROSIS_FACTOR_SUPERFAMILY_CYTOKINE_PRODUCTION 0.343915343915344 0.577286470143613 0.0770736734944102 -0.380987411857289 -1.10908217307885 16 ZFP36 HSPB1 PIK3R1 TYROBP SPON2 CD86 TNFAIP3 PTPRC
GOBP_T_CELL_ACTIVATION 0.00217736073428736 0.0271503552785628 0.431707695803346 -0.484682171067915 -1.84779661497693 55 CD74 CCL5 HLA-DRA HLA-DQB1 HLA-DQA1 HLA-DRB1 EGR1 GPR183 IL1B CTSL ZFP36L1 LAPTM5 SLAMF7
GOBP_T_CELL_ACTIVATION_INVOLVED_IN_IMMUNE_RESPONSE 0.0402597402597403 0.19678961038961 0.257206466468838 -0.536672391353865 -1.62636116940647 18 CD74 HLA-DRA HLA-DRB1 GPR183
GOBP_T_CELL_DIFFERENTIATION 0.00513201914247017 0.0505752209040205 0.407017918923954 -0.540258382906606 -1.82680217819722 28 CD74 HLA-DRA HLA-DRB1 EGR1 GPR183 IL1B CTSL ZFP36L1 ZFP36L2 FCER1G NFKBIZ CD86 TNFSF9 IL7R SPI1 PTPRC FGL2 IRF1
GOBP_T_CELL_PROLIFERATION 0.335018963337547 0.570185477992316 0.0760837160951725 -0.35249063697039 -1.13232142985681 23 CCL5 HLA-DRB1 IL1B
GOBP_UROGENITAL_SYSTEM_DEVELOPMENT 0.646341463414634 0.798614332427683 0.0430173196927508 -0.258131697503052 -0.858825799744858 27 EGR1 ACTA2 CDKN1C ADAMTS1 CRLF1 ID4 JAG1 IQGAP1 PECAM1 PRDM1 PSAP PDGFA
GOBP_VASCULATURE_DEVELOPMENT 0.208860759493671 0.460013384641124 0.0919686140000427 -0.292655499261586 -1.19334153483442 85 CXCL8 CCN2 SAT1 SOCS3 EGR1 ACTA2 CXCR4 IL1B GADD45A ZFP36L1 HSPB1 ADM ADAMTS1 CCN1 THBS4 LOX
GOBP_VESICLE_MEDIATED_TRANSPORT 0.0926724137931035 0.323559113300493 0.149207542435322 -0.350836709521047 -1.38113441362518 66 APOA1 CCL5 CXCL8 C4BPA CD9 IL1B CTSL LAPTM5 ADM PLEK SFRP4 TAMALIN FCER1G TYROBP
GOBP_VIRAL_LIFE_CYCLE 0.00120428751412365 0.0186814633468964 0.45505986738723 -0.614112239645863 -1.96016530795665 22 CD74 CCL5 CXCL8 HLA-DRB1 CXCR4 CTSL CTSB
GOBP_VIRAL_PROCESS 0.000784703420911869 0.014528902732641 0.477270815362862 -0.60094243269046 -1.98050340768538 25 CD74 CCL5 CXCL8 HLA-DRB1 CXCR4 ZFP36 CTSL CTSB
GOBP_WOUND_HEALING 0.650793650793651 0.798614332427683 0.0393561959521291 -0.234362237266946 -0.865380294876188 45 ACTA2 CXCR4 CD9 HBEGF HSPB1 PLEK CCN1 LOX FCER1G CSRP1 CD59 ACTB LCP1 FLNA TNFAIP3

## Sheet: Fib2
pathway pval padj log2err ES NES size leadingEdge
GOBP_ACTIN_FILAMENT_BASED_PROCESS 0.21830985915493 0.354810019537515 0.106729884364606 -0.27156927224299 -1.1994127978899 65 APOA1 MYOC CCL24 ACTA2 TPM1 TYROBP CXCL12 CFLAR NRP1 TPM2 PTPN1 TPM3 STMN1 CSF1R MDK MARCKS GSN IL1A PRKAR1A
GOBP_ACTIN_FILAMENT_BUNDLE_ORGANIZATION 0.0996835443037975 0.207563878722761 0.176694268938498 -0.436982750783043 -1.43618671150704 19 APOA1 MYOC TPM1
GOBP_ACTIN_FILAMENT_ORGANIZATION 0.141337386018237 0.263538831411677 0.142901149386948 -0.348347570104075 -1.3327530392869 35 APOA1 MYOC CCL24 TPM1 CXCL12
GOBP_ACTIVATION_OF_IMMUNE_RESPONSE 0.00498442796894282 0.0214642396043638 0.407017918923954 -0.485045256933559 -1.81408521706831 31 FCN2 HLA-DRB1 CLU IL1B TYROBP C4A C1QA C1QB LAPTM5 NR4A3 FCER1G SFPQ
GOBP_ACTIVATION_OF_PROTEIN_KINASE_ACTIVITY 0.178456591639871 0.31492652295885 0.129442887745046 -0.426648347359913 -1.30708398417703 15 CCL5 IGF1
GOBP_ACTOMYOSIN_STRUCTURE_ORGANIZATION 0.0712025316455696 0.162482521342361 0.211400189384923 -0.454599761422577 -1.49408674653505 19 APOA1 MYOC TPM1 CFLAR NRP1
GOBP_ACUTE_INFLAMMATORY_RESPONSE 0.0499194847020934 0.123228916638815 0.257206466468838 -0.4948069227738 -1.5773859614297 17 IL6 ITIH4 IL1B VCAM1 F3 CEBPB C2CD4B IL6ST IL1A FCGR2B
GOBP_ADAPTIVE_IMMUNE_RESPONSE 1.00943817249563e-06 3.21868110320324e-05 0.643551836150722 -0.57266367447073 -2.40291707648427 50 CD74 HLA-DRA IL6 HLA-DRB1 CCL19 GPR183 CLU CTSL IL1B C4A TGFB1 CTSC C1QA B2M ICAM1 C1QB CTSS SLAMF7 FCER1G ARG1
GOBP_ADAPTIVE_IMMUNE_RESPONSE_BASED_ON_SOMATIC_RECOMBINATION_OF_IMMUNE_RECEPTORS_BUILT_FROM_IMMUNOGLOBULIN_SUPERFAMILY_DOMAINS 6.67518781598088e-06 0.000116444943012111 0.610526878385931 -0.591954896314115 -2.31987399703269 39 CD74 HLA-DRA IL6 HLA-DRB1 CCL19 CLU IL1B C4A TGFB1 CTSC C1QA B2M ICAM1 C1QB FCER1G ARG1 IL4R
GOBP_AGING 0.650986342943854 0.733825771162123 0.0526973085708419 -0.221679334058405 -0.848357070285573 36 APOD COL4A2 VCAM1 CTSC C1QA B2M SOD2 ARG1 NPM1
GOBP_ALCOHOL_METABOLIC_PROCESS 0.272727272727273 0.414102338667136 0.0995791200495904 -0.350460279458488 -1.19967247005522 23 APOA1 IGF1
GOBP_ALPHA_BETA_T_CELL_ACTIVATION 0.00252715620992448 0.0131378650648392 0.431707695803346 -0.592592280451852 -1.99024713764724 21 HLA-DRA IL6 HLA-DRB1 CCL19 GPR183 CTSL
GOBP_ALPHA_BETA_T_CELL_DIFFERENTIATION 0.000848896497618805 0.00537406250508679 0.477270815362862 -0.649033178667171 -2.06904102875639 17 HLA-DRA IL6 HLA-DRB1 CCL19 GPR183 CTSL
GOBP_AMEBOIDAL_TYPE_CELL_MIGRATION 0.608510638297872 0.697344308122379 0.0526973085708419 -0.215740473749395 -0.905254674902074 50 APOA1 ACTA2 TGFB1 HBEGF ETS1
GOBP_AMIDE_BIOSYNTHETIC_PROCESS 0.0245247083916691 0.0760944509385779 0.352487857583619 -0.360250521359338 -1.54204241075776 55 CCL5 IL6 MRPS6 UGCG ARG1 RPS19 NCL RPL23 NPM1 ZFP36 RPL37 GGT5 RPL6 RPS3A RPL11 RPS15 RPL32 GSPT2 YBX3 RPL7A CYP1B1 RPS7 RGS2 RPS8 RPL7 PER1 GGTA1 RPS27A
GOBP_AMIDE_TRANSPORT 2.27317708935979e-05 0.000283245081769434 0.575610261071129 -0.728345511811523 -2.3218793685452 17 CD74 CCL5 IL6 HLA-DRB1 IL1B AQP3
GOBP_ANATOMICAL_STRUCTURE_FORMATION_INVOLVED_IN_MORPHOGENESIS 0.162128712871287 0.29257710253784 0.11776578836269 -0.245137053487316 -1.23373121693556 128 CCL2 IL6 CXCL8 SAT1 CCL24 CXCR4 TPM1 IL1B APOD CCL8 TYROBP COL15A1 TGFB1 COL4A2 CD53 ETS1 COL18A1 LAMB1 BTG1 F3 CFLAR TMEM100
GOBP_ANATOMICAL_STRUCTURE_HOMEOSTASIS 0.0949720670391061 0.198808193668529 0.245041785430996 0.36375146293654 1.4668339928257 24 CCN2 LOX COL3A1 RCN3 CTSH
GOBP_ANATOMICAL_STRUCTURE_MATURATION 0.0806962025316456 0.178121527940785 0.197822021315103 -0.448896018888757 -1.47534083672911 19 MYOC CCL19 IGF1 C1QA
GOBP_ANIMAL_ORGAN_MORPHOGENESIS 0.000148717914457046 0.0013475851910401 0.518848077743792 0.350648592068245 1.96088153504495 90 CCN2 COL1A2 SFRP4 MGP COL1A1 CTHRC1 COL3A1 MFAP5 ASPN THY1 HTRA1 NBL1 COL5A2 CTSZ MFAP2 SEMA3C CTSH SFRP2 DCN BMP7 FBN1 ADM CCN1 CD34 SERPINH1 MMP2 SLIT3 DHRS3 TSKU FHL1 PTN ABLIM1
GOBP_ANION_TRANSPORT 0.596685082872928 0.687808795969528 0.0870515867946735 0.235791980724942 0.885728736762404 20 SFRP4 FOLR2 CYP7A1 STC1 PTGES SLC19A2 SLC26A2 CES1 ANXA1
GOBP_ANTIGEN_PROCESSING_AND_PRESENTATION 0.000131322353820099 0.00124202467167202 0.518848077743792 -0.688203047043162 -2.23803817033243 18 CD74 HLA-DRA HLA-DRB1 CCL19 CTSL B2M ICAM1 CTSS FCER1G
GOBP_APOPTOTIC_SIGNALING_PATHWAY 0.00459618417451974 0.0201564501508268 0.407017918923954 -0.416101885380466 -1.80490564422061 58 CD74 CLU IGF1 IL1B TYROBP TGFB1 CXCL12 CTSC ICAM1 CFLAR SOD2 BCL2A1 NRP1 PMAIP1 PPIF SFPQ CEBPB IFI6 DDIT4 PTPN1 TNFAIP3 NR4A2 YBX3 G0S2 IL1A TPT1 CYP1B1 TNFRSF1B RPS7
GOBP_AXON_DEVELOPMENT 0.244186046511628 0.382606879264726 0.151148761385484 0.267291612755349 1.18068110317206 35 THY1 S100A6 SEMA3B SEMA3C BMP7 MMP2 SLIT3 GRN MAP1B TSKU PTN DBN1 FGF13 FN1
GOBP_BEHAVIOR 0.777272727272727 0.826773835920177 0.0445070537769277 -0.199047256384072 -0.750001662760632 32 CXCL12 B2M NR4A3 SOD2 CEBPB PGRMC1 FZD4 MDK NR4A2
GOBP_BIOLOGICAL_ADHESION 0.00290516442538939 0.0143431073832118 0.431707695803346 -0.319460790223517 -1.64595632030594 165 APOA1 CD74 CCL5 HLA-DRA CCL2 SPARCL1 IL6 MYOC CXCL8 HLA-DRB1 CCL19 IGFBP7 IGF1 CXCR4 TPM1 IL1B APOD SERPINE2 COL15A1 TGFB1 CXCL12 VCAM1 ETS1 B2M ICAM1 COL18A1 LAPTM5 NR4A3 LAMB1
GOBP_BIOLOGICAL_PROCESS_INVOLVED_IN_INTERACTION_WITH_HOST 0.0028647536692812 0.014323768346406 0.431707695803346 -0.580479790804836 -1.93024183870005 20 CD74 CXCL8 HLA-DRB1 CXCR4 CTSL ICAM1 NRP1 IFIT1 PTX3 CTSB IFITM3 GSN CD86 CD46
GOBP_BIOLOGICAL_PROCESS_INVOLVED_IN_INTERSPECIES_INTERACTION_BETWEEN_ORGANISMS 1.11815513163323e-10 2.92583926110695e-08 0.839088935621274 -0.487605087140314 -2.47679595412598 147 CD74 CCL3L1 CCL5 FCN2 CCL2 CXCL2 IL6 CXCL8 HLA-DRB1 ISG15 FABP4 CCL19 CCL24 REL CLU ACTA2 CXCR4 CTSL IL1B CCL8 TYROBP CXCL14 C4A TGFB1 CXCL12 VCAM1 CCL14 C1QA B2M ICAM1 C1QB RGS1 SLAMF7 NFKB1 SOD2 FCER1G NRP1 ARG1 RPS19…
GOBP_BIOLOGICAL_PROCESS_INVOLVED_IN_SYMBIOTIC_INTERACTION 0.00018397149678564 0.00158700686787612 0.518848077743792 -0.574540910646167 -2.12181148366153 30 CD74 CCL5 CXCL8 HLA-DRB1 CXCR4 CTSL CCL8 ICAM1 NRP1 ARG1 IFIT1 PTX3 CTSB CSF1R IFITM3 GSN CXCL6 CD86 CD46 HSPD1
GOBP_BIOMINERALIZATION 0.00500376541095359 0.0214642396043638 0.407017918923954 0.464459397576139 1.91952067835594 26 CLEC3B COL1A2 LOX MGP COL1A1 ASPN OMD GAS6 BMP7 CCN1
GOBP_BLOOD_VESSEL_ENDOTHELIAL_CELL_MIGRATION 0.0712025316455696 0.162482521342361 0.211400189384923 -0.46827791968877 -1.52284106135555 18 APOA1 TGFB1 ETS1 NRP1
GOBP_BLOOD_VESSEL_MORPHOGENESIS 0.16154873164219 0.292202198938062 0.123257226381337 -0.266142543688018 -1.25348157452849 91 CCL2 IL6 CXCL8 SAT1 CCL24 CXCR4 IL1B APOD CCL8 COL15A1 TGFB1 COL4A2 ETS1 COL18A1 BTG1 F3 TMEM100
GOBP_BONE_DEVELOPMENT 0.0314422393684586 0.0917745609542636 0.321775918075361 0.444764622801261 1.78796254668359 23 LOX SFRP4 COL1A1 COL3A1 SFRP2 FBN1 SLC38A10 SERPINH1 DHRS3 TSKU LRRC17 STC1
GOBP_BONE_MINERALIZATION 0.0150303919424033 0.0529096756716889 0.380730400722792 0.459637218475387 1.73845035924654 21 CLEC3B COL1A2 LOX MGP ASPN OMD BMP7 CCN1
GOBP_B_CELL_ACTIVATION 0.0127110900948494 0.0462813072145679 0.380730400722792 -0.491458923560068 -1.79787364459808 28 CD74 IL6 GPR183 TYROBP TGFB1 VCAM1 LAPTM5
GOBP_B_CELL_DIFFERENTIATION 0.213826366559486 0.35042525626137 0.116739204791222 -0.410879016632282 -1.25877291075363 15 IL6 GPR183 VCAM1
GOBP_B_CELL_MEDIATED_IMMUNITY 7.59336497145793e-05 0.00079477220034593 0.538434096309916 -0.676777672891106 -2.25045660573509 20 CD74 HLA-DRA HLA-DRB1 CLU C4A TGFB1 C1QA B2M C1QB FCER1G IL4R
GOBP_CALCIUM_ION_TRANSPORT 0.0827067669172932 0.179710631543604 0.190023305279108 -0.40461319585394 -1.48017131485352 28 CCL5 CCL2 CCL19 CXCR4 CCL8 CXCL12
GOBP_CAMERA_TYPE_EYE_DEVELOPMENT 0.187150837988827 0.323218761188686 0.170932335370056 0.311930935526579 1.25786683014422 24 THY1 SERPINF1 RCN1 CRYAB BMP7 FBN1
GOBP_CANONICAL_WNT_SIGNALING_PATHWAY 0.100278551532033 0.208250431091657 0.237793834423688 0.354613909206192 1.45524939537669 25 SFRP4 COL1A1 CTHRC1 IGFBP6 SFRP2 DKK2
GOBP_CARBOHYDRATE_DERIVATIVE_BIOSYNTHETIC_PROCESS 0.087218045112782 0.187578535379545 0.184706471207739 -0.400455740617705 -1.46496235467496 28 CCL19 IGF1 IL1B TGFB1 HBEGF NFKB1 UGCG
GOBP_CARBOHYDRATE_DERIVATIVE_METABOLIC_PROCESS 0.13 0.246497584541063 0.144630528034484 -0.319747396231441 -1.33253679373515 49 ITIH4 CCL19 IGF1 CTSL IL1B TGFB1 HBEGF NFKB1 GLA UGCG
GOBP_CARBOHYDRATE_METABOLIC_PROCESS 0.0911854103343465 0.192939480087499 0.181383128498408 -0.395265867663644 -1.45277552968937 29 IGF1 APOD FABP5 TGFB1 NFKB1 GLA PMAIP1 DDIT4 IGF2 SIK1 MAN1A1 GALK2 IL6ST
GOBP_CARBOHYDRATE_TRANSPORT 0.0258636235671208 0.0789997840474311 0.352487857583619 -0.541409491451429 -1.65866732998409 15 IGF1 IL1B AQP3 FABP5 NR4A3
GOBP_CARDIAC_CHAMBER_DEVELOPMENT 0.564864864864865 0.661819281968536 0.088894528862045 0.250004565886507 0.916634349439477 18 SEMA3C SFRP2 BMP7 CCN1 SLIT3 DHRS3
GOBP_CARDIAC_CHAMBER_MORPHOGENESIS 0.465608465608466 0.588571087765935 0.0988903007520636 0.278744353171767 0.996482391690716 16 SEMA3C SFRP2 BMP7 CCN1 SLIT3 DHRS3
GOBP_CARDIAC_MUSCLE_TISSUE_DEVELOPMENT 0.2453125 0.383606200199203 0.105920292736253 -0.366882538735597 -1.2199770558318 20 IGF1 TPM1 TGFB1 JARID2 KDM6B SIK1 FGF2 PRKAR1A VEGFA RGS2 ID2 PDGFRB MYH11
GOBP_CARDIOCYTE_DIFFERENTIATION 0.352657004830918 0.49084352622743 0.0862865626267245 -0.345333486082169 -1.10088231972173 17 IGF1 TGFB1 VCAM1 KDM6B SIK1 VEGFA RGS2 JAG1 PDGFRB PDCD4 MYH11
GOBP_CARTILAGE_DEVELOPMENT 0.00387262543315891 0.0179882305623062 0.431707695803346 0.509792852495818 2.04937731128136 23 CCN2 MGP COL1A1 COL3A1 SFRP2 BMP7 CCN1 SERPINH1 TSKU STC1 ECM1 COL11A1 THBS3
GOBP_CATION_TRANSMEMBRANE_TRANSPORT 0.264036418816388 0.405613676655313 0.0995791200495904 -0.313089892189259 -1.19818125943903 36 CCL2 CCL19 GLRX CTSS COX4I2 CXCL10 VMP1 PPIF ATP1B1 ATP2B1 FGF2 FXYD3 SLC39A8 FXYD6 RGS2
GOBP_CATION_TRANSPORT 0.0456490727532097 0.116724827724005 0.252961123069611 -0.340316111101875 -1.48067124414268 60 CCL5 CCL2 CCL19 CXCR4 GLRX CCL8 SERPINE2 CXCL12 B2M CTSS COX4I2 FTH1 CXCL10 VMP1 PPIF ATP1B1 SIK1
GOBP_CELLULAR_AMIDE_METABOLIC_PROCESS 0.0673076923076923 0.155859995461765 0.20207170902116 -0.308160440775266 -1.38329107685607 72 CCL5 IL6 CLU IGF1 CTSL MRPS6 GLA SOD2 UGCG ARG1 RPS19 NCL RPL23 NPM1 ZFP36 RPL37 GGT5 RPL6 RPS3A ACER3 RPL11 RPS15 RPL32 GSPT2 YBX3 RPL7A CYP1B1 RPS7 RGS2 RPS8 RPL7 PER1 CPM GGTA1 RPS27A
GOBP_CELLULAR_CARBOHYDRATE_METABOLIC_PROCESS 0.296474358974359 0.437270154999016 0.0959206777921745 -0.36784441861095 -1.1454572115449 16 IGF1 PMAIP1 DDIT4 IGF2 SIK1 GALK2 IL6ST PHLDA2
GOBP_CELLULAR_COMPONENT_DISASSEMBLY 0.0781954887218045 0.174085043065213 0.195789002148949 -0.39390582076118 -1.47322072764418 31 IL6 ADAMTS4 TGFB1 C1QA C1QB CTSS VMP1 RPL23 DDIT4 STMN1 C1QC GSN GSPT2
GOBP_CELLULAR_COMPONENT_MORPHOGENESIS 0.789473684210526 0.837482219061166 0.0813027345384498 0.159833090019333 0.78169485364255 53 THY1 S100A6 CD9 NBL1 SEMA3B SEMA3C BMP7 SLIT3 PMP22 MAP1B TSKU PTN DBN1 FGF13 FN1
GOBP_CELLULAR_HOMEOSTASIS 0.0444126074498567 0.114683871210979 0.257206466468838 -0.347679931193669 -1.4978546622823 56 CCL5 CCL2 IL6 HLA-DRB1 CCL19 CXCR4 CCL8 CXCL12 CCL14 ICAM1
GOBP_CELLULAR_ION_HOMEOSTASIS 0.211394302848576 0.35042525626137 0.112843355675562 -0.322373386254278 -1.24543888333584 37 CCL5 CCL19 CXCR4 CCL8 CXCL12 CCL14 FTH1 CXCL10 ATP1B1 ATP2B1 FGF2 IL1A TPT1 SLC39A8 FTL
GOBP_CELLULAR_LIPID_METABOLIC_PROCESS 0.0182853450693412 0.0621385103005752 0.352487857583619 -0.407289758107387 -1.63026030595513 43 APOA1 CD74 IL1B APOD FABP5 NR4A3 GLA UGCG SOCS3 SIK1 GGT5 ACER3 CSF1R CYGB FGF2 ABHD5
GOBP_CELLULAR_MACROMOLECULE_BIOSYNTHETIC_PROCESS 0.031001326244021 0.0911462213541441 0.352487857583619 -0.324565787988037 -1.49943979817602 80 APOA1 CCL5 IL6 CCL19 IGF1 HBEGF ID3 MRPS6 UGCG RPS19 NCL RPL23 NPM1 IGF2 ZFP36 RPL37 RPL6 RPS3A MAN1A1 RPL11 RPS15 RPL32 GFPT2 FGF2 GSPT2 YBX3 SMARCA5 RPL7A CYP1B1 SLC39A8 RPS7
GOBP_CELLULAR_MACROMOLECULE_LOCALIZATION 0.0395095367847411 0.107693245735713 0.266350657088526 -0.322344762313095 -1.47705849945762 77 CD74 SRGN ISG15 CLU IL1B APOD TYROBP TGFB1 TXNIP LAPTM5 MRAP NRP1 JARID2 RPL23 NPM1 PGRMC1 ZFP36 ATP1B1 PTPN1 NFKBIA MAN1A1 RPL11 STX11
GOBP_CELLULAR_NITROGEN_COMPOUND_CATABOLIC_PROCESS 0.620689655172414 0.706146926536732 0.0564118388217596 -0.259984859016502 -0.873170539944716 21 IL6 NPM1 ZFP36 GSPT2 YBX3 TNFRSF1B ZFP36L1 TOB1 NUDT4 PNP NOCT ZC3H12A ZFP36L2 TET2 PDE4A
GOBP_CELLULAR_PROTEIN_CATABOLIC_PROCESS 0.233883058470765 0.373167074999086 0.106323255932708 -0.314597307123391 -1.21539722443208 37 ISG15 CLU CTSL CTSC LAPTM5 CTSS PMAIP1 RNF121 RPL23 CSNK1E MAN1A1 RPL11 CTSB
GOBP_CELLULAR_RESPONSE_TO_ABIOTIC_STIMULUS 0.342618384401114 0.483374384236453 0.122107920287081 0.26126800944683 1.07218048392371 25 COL1A1 MFAP4 CRYAB SFRP2 BNIP3 MMP2
GOBP_CELLULAR_RESPONSE_TO_BIOTIC_STIMULUS 0.000881802711949958 0.00553772103104574 0.477270815362862 -0.512774144053294 -2.00631837614508 38 CCL5 CCL2 CXCL2 IL6 CXCL8 IL1B TGFB1 TXNIP NFKB1 ARG1 CXCL10 CEBPB ZFP36 NFKBIA IRF8 TNFAIP3 IL1A CXCL6 FCGR2B TNFRSF1B CD86
GOBP_CELLULAR_RESPONSE_TO_CHEMICAL_STRESS 0.568483063328424 0.665065878856651 0.057609110864425 -0.234329754298752 -0.918339399021151 39 IL6 TPM1 NR4A3 SOD2 ARG1 PPIF SFPQ KDM6B TNFAIP3 NR4A2 YBX3 PRDX5 CYP1B1
GOBP_CELLULAR_RESPONSE_TO_CORTICOSTEROID_STIMULUS 0.733118971061093 0.789435380360711 0.0498907356726307 -0.251370586689044 -0.770101349243625 15 CFLAR ARG1 DDIT4 ZFP36 ATP2B1 CYP1B1 ZFP36L1 JAK2 EIF4E AQP1 FOXO3 ZFP36L2
GOBP_CELLULAR_RESPONSE_TO_DNA_DAMAGE_STIMULUS 0.155653450807636 0.283498744510427 0.132846300606183 -0.331132087149848 -1.29561211126699 38 CD74 CLU CXCL12 SOD2 BCL2A1 PMAIP1 SFPQ NPM1 DDIT4 CSNK1E
GOBP_CELLULAR_RESPONSE_TO_ENDOGENOUS_STIMULUS 0.317480719794344 0.457288743190019 0.0797705918628453 -0.221910193105252 -1.09698118654964 119 APOA1 CCL5 CCL2 CXCL8 IGFBP7 IGF1 CTSL IL1B TGFB1 COL4A2 VCAM1 ICAM1 NR4A3 CTSS CFLAR TMEM100 NFKB1 UGCG SOCS3 ARG1 NCL CEBPB RPL23 DDIT4 IGF2 ZFP36 PTPN1
GOBP_CELLULAR_RESPONSE_TO_EXTERNAL_STIMULUS 0.299418604651163 0.440156563017159 0.135002033828631 0.262899903223535 1.10611829031475 29 POSTN COL1A1 FOLR2 SFRP2 GAS6
GOBP_CELLULAR_RESPONSE_TO_EXTRACELLULAR_STIMULUS 0.10989010989011 0.220060551693205 0.224966093540314 0.374986098262971 1.41828096384372 21 POSTN COL1A1 FOLR2 SFRP2 GAS6
GOBP_CELLULAR_RESPONSE_TO_HORMONE_STIMULUS 0.252857142857143 0.390733970753656 0.0985499803531691 -0.279477592871556 -1.17910127705667 52 IGFBP7 CTSL IL1B NR4A3 CTSS CFLAR NFKB1 UGCG SOCS3 ARG1 DDIT4 IGF2 ZFP36 PTPN1 CTSB ATP2B1 NR4A2 GRB2 CYP1B1 SRSF5
GOBP_CELLULAR_RESPONSE_TO_HYDROGEN_PEROXIDE 0.338607594936709 0.481534351495139 0.0875697115548511 -0.344239641151891 -1.11946824407354 18 IL6 NR4A3 ARG1 PPIF KDM6B TNFAIP3 CYP1B1 KLF2
GOBP_CELLULAR_RESPONSE_TO_INORGANIC_SUBSTANCE 0.461538461538462 0.588571087765935 0.0718276293603809 -0.318350719526103 -0.991335219543898 16 FABP4 B2M CFLAR PPIF
GOBP_CELLULAR_RESPONSE_TO_INSULIN_STIMULUS 0.103059581320451 0.212340607182556 0.175204047558551 -0.452183923287115 -1.44150887901657 17 IL1B CFLAR SOCS3 IGF2 PTPN1 ATP2B1 GRB2 SRSF5 STAT1 NDEL1 ZFP36L1 RAB8B PID1 NAMPT
GOBP_CELLULAR_RESPONSE_TO_INTERFERON_GAMMA 0.00028907861675964 0.00220317198210017 0.49849310876659 -0.671398031022289 -2.18338821278087 18 CCL3L1 CCL5 CCL2 CCL19 CCL24 CCL8 CCL14
GOBP_CELLULAR_RESPONSE_TO_INTERLEUKIN_1 4.55285892735921e-07 1.78699712898849e-05 0.674962860011025 -0.745777179946727 -2.50472533422109 21 CCL3L1 CCL5 CCL2 IL6 CXCL8 CCL19 CCL24 IL1B CCL8 CCL14 NFKB1
GOBP_CELLULAR_RESPONSE_TO_KETONE 0.222222222222222 0.35893918609968 0.151148761385484 0.346751361077905 1.23960044993629 16 POSTN SERPINF1 GAS6
GOBP_CELLULAR_RESPONSE_TO_LIPID 0.0105363576806986 0.0395743577959254 0.380730400722792 -0.369849550448317 -1.63347745655341 65 CCL5 CCL2 CXCL2 IL6 CXCL8 CLU IL1B TGFB1 NR4A3 ID3 CFLAR NFKB1 ARG1 CXCL10 CEBPB DDIT4 ZFP36 FZD4 NFKBIA
GOBP_CELLULAR_RESPONSE_TO_MOLECULE_OF_BACTERIAL_ORIGIN 0.00136764095942328 0.00789410406725936 0.45505986738723 -0.504337017600371 -1.94842675855908 37 CCL5 CCL2 CXCL2 IL6 CXCL8 IL1B TGFB1 NFKB1 ARG1 CXCL10 CEBPB ZFP36 NFKBIA IRF8 TNFAIP3 IL1A CXCL6 FCGR2B TNFRSF1B CD86
GOBP_CELLULAR_RESPONSE_TO_NITROGEN_COMPOUND 0.732673267326733 0.789435380360711 0.0440640346597561 -0.186905479259141 -0.815568445993973 61 IGF1 IL1B VCAM1 ICAM1 NR4A3 CFLAR NFKB1 SOCS3 ARG1 CEBPB RPL23 NPM1 IFIT1 IGF2 PTPN1
GOBP_CELLULAR_RESPONSE_TO_ORGANIC_CYCLIC_COMPOUND 0.0415472779369628 0.110934058437128 0.266350657088526 -0.361106623335075 -1.52570522930032 53 CCL5 CCL2 CLU IL1B TGFB1 NR4A3 ID3 CFLAR NFKB1 MSR1 ARG1 CEBPB NPM1 DDIT4 IFIT1 ZFP36
GOBP_CELLULAR_RESPONSE_TO_OXYGEN_CONTAINING_COMPOUND 0.0608365019011407 0.144279921427177 0.204294756516886 -0.281336692033314 -1.39707821330327 121 CCL5 CCL2 CXCL2 IL6 CXCL8 HLA-DRB1 CLU IGF1 TPM1 IL1B TGFB1 VCAM1 ICAM1 NR4A3 ID3 CFLAR NFKB1 SOD2 SOCS3 ARG1 CXCL10 PPIF CEBPB RPL23 KDM6B DDIT4 IGF2 ZFP36 FZD4 PTPN1 NFKBIA
GOBP_CELLULAR_RESPONSE_TO_OXYGEN_LEVELS 0.9390625 0.945082131410256 0.0372254009247509 -0.160058105221401 -0.532233604365523 20 AQP3 CFLAR PMAIP1
GOBP_CELLULAR_RESPONSE_TO_PEPTIDE 0.0530059102109431 0.128353771832033 0.321775918075361 -0.399165913144531 -1.54211473505549 37 IGF1 IL1B VCAM1 ICAM1 NR4A3 CFLAR NFKB1 SOCS3 ARG1 RPL23 IGF2 PTPN1 ATP2B1 NR4A2 GRB2 FCGR2B CYP1B1 SRSF5 KLF2 ID1 STAT1 NDEL1 NFE2L2 ZFP36L1 JAK2 RAB8B PID1
GOBP_CELLULAR_RESPONSE_TO_PEPTIDE_HORMONE_STIMULUS 0.0971168437025797 0.202757240176928 0.175204047558551 -0.397211081455619 -1.43251485806286 27 IL1B NR4A3 CFLAR NFKB1 SOCS3 ARG1 IGF2 PTPN1 ATP2B1 NR4A2 GRB2 CYP1B1 SRSF5 STAT1 NDEL1 NFE2L2 ZFP36L1 JAK2 RAB8B PID1 NAMPT
GOBP_CELLULAR_RESPONSE_TO_REACTIVE_OXYGEN_SPECIES 0.32262996941896 0.463812143140987 0.0883594442500905 -0.319258560873283 -1.14574705664707 26 IL6 TPM1 NR4A3 SOD2 ARG1 PPIF KDM6B
GOBP_CELLULAR_RESPONSE_TO_STEROID_HORMONE_STIMULUS 0.8 0.842161954471081 0.0445961615888961 -0.215163199757523 -0.715471954234115 20 NR4A3 CFLAR ARG1 DDIT4 ZFP36 ATP2B1 CYP1B1 PER1 ZFP36L1 JAK2 ATP1A1 EIF4E AQP1 FOXO3 ZFP36L2
GOBP_CELLULAR_RESPONSE_TO_STRESS 0.104010025062657 0.213737878728234 0.152144922367565 -0.26001703607259 -1.30367385719093 131 CD74 IL6 CXCL8 CCL19 REL CLU TPM1 IL1B AQP3 APOD CXCL12 B2M NR4A3 CFLAR NFKB1 SOD2 BCL2A1 ARG1 CXCL10 PMAIP1 RNF121 PPIF SFPQ CEBPB NPM1 KDM6B DDIT4 CSNK1E ZFP36 SIK1 PTPN1 NFKBIA
GOBP_CELLULAR_RESPONSE_TO_TOXIC_SUBSTANCE 0.594855305466238 0.686707962927937 0.0596037042575973 -0.28854570463181 -0.883991398445881 15 GLRX SOD2 CYGB PRDX5 GPX3 MGST3 TXN TXNRD1 NFE2L2
GOBP_CELL_ACTIVATION 2.15710185724566e-05 0.000277594255399646 0.575610261071129 -0.420599514991838 -2.06415766185157 111 CD74 CCL5 HLA-DRA CCL2 IL6 CXCL8 HLA-DRB1 CCL19 GPR183 CLU ACTA2 IGF1 CTSL IL1B TYROBP SERPINE2 TGFB1 VCAM1 CTSC C1QA B2M ICAM1 LAPTM5 NR4A3 SLAMF7 FCER1G ARG1 CXCL10 CEBPB IL4R IGF2 NFKBIZ MDK RAP2B IRF8 CD83 IL6ST IRF1 TNFAIP3 CYGB PEAR1 GSN IL1A PRKAR1A CXCL6 KMT2E FCGR2B T…
GOBP_CELL_ACTIVATION_INVOLVED_IN_IMMUNE_RESPONSE 0.000383002048646959 0.00279654984256695 0.49849310876659 -0.544828755747879 -2.07632486335336 34 CD74 HLA-DRA IL6 HLA-DRB1 CCL19 GPR183 TYROBP TGFB1 ICAM1 NR4A3 FCER1G IL4R NFKBIZ MDK IRF8 FCGR2B CD86 CD46 HSPD1 ADORA2B LCP1 SPI1
GOBP_CELL_CELL_ADHESION 1.38528136538631e-05 0.000187490667556595 0.593325476396405 -0.450559198590537 -2.12968384381071 92 APOA1 CD74 CCL5 HLA-DRA CCL2 SPARCL1 IL6 HLA-DRB1 CCL19 IGF1 IL1B SERPINE2 TGFB1 CXCL12 VCAM1 ETS1 B2M ICAM1 LAPTM5 NR4A3 LAMB1
GOBP_CELL_CELL_JUNCTION_ORGANIZATION 0.836012861736334 0.869231915845063 0.0438879842863647 -0.224839423072445 -0.68882022098091 15 IL1B TGFB1
GOBP_CELL_CELL_SIGNALING 0.0319094092885924 0.0924313147289485 0.321775918075361 -0.309927090922887 -1.48048480065727 100 CCL5 SRGN CCL2 IL6 MYOC HLA-DRB1 CCL24 IL1B CCL8 TYROBP CXCL14 SERPINE2 FABP5 TGFB1 CXCL12 C1QA
GOBP_CELL_CELL_SIGNALING_BY_WNT 0.148255813953488 0.273837209302326 0.197822021315103 0.294578581341065 1.30121316117379 35 SFRP4 COL1A1 CTHRC1 CPZ IGFBP6 SFRP2 DKK2
GOBP_CELL_CHEMOTAXIS 2.74991972779716e-08 2.30780751546121e-06 0.73376198835648 -0.621022617283434 -2.57918883697625 48 CD74 CCL3L1 CCL5 CCL2 CXCL2 IL6 CXCL8 CCL19 CCL24 GPR183 CXCR4 IL1B CCL8 CXCL14 HBEGF CXCL12 VCAM1 CCL14 FCER1G NRP1 RPS19 CXCL10
GOBP_CELL_CYCLE 0.187755102040816 0.323218761188686 0.114266502484433 -0.271424188838729 -1.2267387861572 73 CCL2 IGF1 IL1B TGFB1 TXNIP ID3 BTG1 SFPQ RPL23 NPM1 IGF2 SIK1 BIRC3 STMN1 IRF1 TNFAIP3 CCNL1 FGF2 GSPT2 IL1A SMARCA5 KMT2E SRSF5 ADAMTS1 MAP3K8 CCND2 RGS2 ID4 WTAP SRSF2 FGF10 PTPRC RHOC UBE2S ID2 PDGFRB DDX3X TUBB2B PDCD4 NDEL1 CKS2
GOBP_CELL_CYCLE_G1_S_PHASE_TRANSITION 0.448717948717949 0.583184751231109 0.0732558655828455 -0.322705320372193 -1.00489532455076 16 CCL2 KMT2E ADAMTS1 CCND2 ID4 FGF10 ID2 DDX3X
GOBP_CELL_CYCLE_PHASE_TRANSITION 0.35248447204969 0.49084352622743 0.0843144320642653 -0.318800193145336 -1.11043893731224 24 CCL2 NPM1 KMT2E ADAMTS1 CCND2 ID4 FGF10 PTPRC UBE2S ID2 DDX3X CKS2 ZFP36L1 CALM2
GOBP_CELL_CYCLE_PROCESS 0.590909090909091 0.684164655403594 0.0541200569620232 -0.220857660624735 -0.917250993749277 48 CCL2 IGF1 IL1B SFPQ RPL23 NPM1 IGF2 STMN1 IL1A SMARCA5 KMT2E ADAMTS1 CCND2 ID4 FGF10 PTPRC RHOC UBE2S ID2 PDGFRB DDX3X NDEL1 CKS2 ZFP36L1 CALM2 SOX9 CHD3 UNC119 PLK2 EIF4E APP MAPRE1 ATRX
GOBP_CELL_DIVISION 0.657142857142857 0.7367979940076 0.0518457624865066 -0.233058113674457 -0.852582016824112 28 IL1B TGFB1 TXNIP IGF2 STMN1 MDK FGF2 IL1A VEGFA
GOBP_CELL_FATE_COMMITMENT 0.481012658227848 0.599357042395017 0.069119845655101 -0.299721507537975 -0.985064159872555 19 IL6 CTSL NRP1 KDM6B FGF2 IFRD1 FGF10 JAG1 ID2
GOBP_CELL_GROWTH 0.160058737151248 0.290175770585981 0.130777137971974 -0.329904593275258 -1.29080932714506 38 IGFBP7 IGF1 CXCR4 SERPINE2 TGFB1 HBEGF CXCL12 BTG1 NRP1
GOBP_CELL_JUNCTION_ASSEMBLY 0.768181818181818 0.81932435770751 0.0450442767152795 -0.200257460746057 -0.754561661729004 32 MYOC IL1B APOD
GOBP_CELL_JUNCTION_ORGANIZATION 0.123404255319149 0.237738054992112 0.148261500475107 -0.316624166430636 -1.32856622527515 50 SRGN SPARCL1 MYOC IL1B APOD TGFB1 C1QA C1QB
GOBP_CELL_KILLING 0.00277837992510419 0.0140711499432696 0.431707695803346 -0.581479562095466 -1.93356633062013 20 HLA-DRA HLA-DRB1 TYROBP CTSC B2M ICAM1 SLAMF7 ARG1 RPS19
GOBP_CELL_MATRIX_ADHESION 0.0935672514619883 0.196391156143478 0.252961123069611 0.31944048802194 1.37973723696202 32 CCN2 ITGBL1 COL3A1 THY1 ECM2 TNXB CD34 THBS1
GOBP_CELL_MATURATION 0.157556270096463 0.286300166726212 0.13880510939114 -0.439835559727862 -1.34748445493649 15 MYOC CCL19 C1QA
GOBP_CELL_MIGRATION 9.99948525473525e-05 0.000993619737337617 0.538434096309916 -0.359479136252379 -1.85028450191287 162 APOA1 CD74 CCL3L1 CCL5 CCL2 CXCL2 IL6 MYOC CXCL8 CCL19 CCL24 GPR183 ACTA2 IGF1 CXCR4 TPM1 IL1B APOD CCL8 CXCL14 SERPINE2 TGFB1 HBEGF CXCL12 VCAM1 CCL14 ETS1 ICAM1 NR4A3 LAMB1 BTG1 F3
GOBP_CELL_MORPHOGENESIS 0.0726256983240224 0.165249777345964 0.195789002148949 -0.310836080698987 -1.38672567568487 69 APOA1 CCL2 MYOC CCL24 CLU CXCR4 TPM1 COL15A1 CXCL12 COL18A1 LAMB1
GOBP_CELL_MORPHOGENESIS_INVOLVED_IN_DIFFERENTIATION 0.34468085106383 0.483374384236453 0.0806388495950661 -0.260112733458809 -1.09144224944395 50 APOA1 MYOC COL15A1 CXCL12 COL18A1 LAMB1 NRP1 PGRMC1 FZD4 STMN1 CSF1R MDK
GOBP_CELL_MORPHOGENESIS_INVOLVED_IN_NEURON_DIFFERENTIATION 0.343108504398827 0.483374384236453 0.12563992130984 0.24528384752246 1.07666339995891 34 THY1 S100A6 SEMA3B SEMA3C BMP7 SLIT3 MAP1B TSKU PTN DBN1 FGF13 FN1
GOBP_CELL_PART_MORPHOGENESIS 0.660493827160494 0.7367979940076 0.0875697115548511 0.187665389229355 0.879466691940618 42 THY1 S100A6 NBL1 SEMA3B SEMA3C BMP7 SLIT3 MAP1B TSKU PTN DBN1 FGF13 FN1
GOBP_CELL_PROJECTION_ASSEMBLY 0.821100917431193 0.859418960244648 0.0424170054438747 -0.192757846018924 -0.691764487435215 26 CCL19 ICAM1 NRP1 EMP1 RAP2B GSN CDC42EP4 RAP1B NDEL1 SYNE2 MAP4K4 RAB8B CCDC88A MTSS1 MAPRE1 RHOJ AHI1
GOBP_CELL_PROJECTION_ORGANIZATION 0.662180349932705 0.737321382549182 0.0464154956843849 -0.186712665436568 -0.876638392638333 86 IL6 MYOC CCL19 CXCR4 TPM1 APOD CXCL12 B2M ICAM1 LAMB1 CFLAR
GOBP_CELL_RECOGNITION 0.282051282051282 0.421847084476331 0.0988903007520636 -0.370692157135669 -1.15432498950943 16 FCN2 CCL19 CXCR4
GOBP_CELL_SUBSTRATE_ADHESION 0.0453280084980034 0.116282636179518 0.321775918075361 0.296004485676386 1.43430779862245 49 CCN2 COL1A1 ITGBL1 CCDC80 COL3A1 THY1 FBLN2 ECM2 GAS6 TNXB CCN1 CD34 THBS1
GOBP_CELL_SUBSTRATE_JUNCTION_ORGANIZATION 0.472668810289389 0.595577874923227 0.0707899094502623 -0.320147192628989 -0.980806021291311 15 MYOC APOD NRP1
GOBP_CELL_SURFACE_RECEPTOR_SIGNALING_PATHWAY_INVOLVED_IN_CELL_CELL_SIGNALING 0.155223880597015 0.28337382853176 0.195789002148949 0.285343855886332 1.2802568522249 37 SFRP4 COL1A1 CTHRC1 CPZ IGFBP6 SFRP2 DKK2
GOBP_CENTRAL_NERVOUS_SYSTEM_DEVELOPMENT 0.130790190735695 0.247398312596435 0.140406238523342 -0.284783985669659 -1.30494630508131 77 IL6 CLU CXCR4 IL1B APOD TYROBP SERPINE2 TGFB1 CXCL12 C1QA B2M LAMB1 ID3 NRP1 JARID2 DDIT4 CSNK1E FZD4 CSF1R MDK MARCKS ATP2B1 IL6ST NR4A2 GSN FGF2
GOBP_CHEMICAL_HOMEOSTASIS 0.0025480860405078 0.0131595233013067 0.431707695803346 -0.384095821846588 -1.76001618327402 77 APOA1 CCL5 IL6 MYOC HLA-DRB1 FABP4 CCL19 CXCR4 AQP3 CCL8 FABP5 CXCL12 CCL14 B2M ICAM1 SOD2 UGCG FTH1 CXCL10
GOBP_CHEMOKINE_PRODUCTION 0.0176220498350113 0.0601448222629733 0.352487857583619 -0.572658776866237 -1.78324338369175 16 CD74 IL6 IL1B APOD
GOBP_CHROMATIN_ORGANIZATION 0.459787556904401 0.588571087765935 0.0692836467392548 -0.265215859031756 -1.01496943825252 36 JARID2 NPM1 KDM6B IGF2 JMJD1C SMARCA5 KMT2E KLF2 SPI1 CHD4 BAZ1A LOXL2 CREBZF NSD3 HMGN3 JAK2 HMGN2 SOX9 CHD3 UBN1 CHD1 ATRX ARID4A TET2 ZBTB1 CTR9 BRD2 YTHDC1 RESF1 ZBTB7A EIF1
GOBP_CHROMATIN_REMODELING 0.660771704180064 0.7367979940076 0.0546808488785442 -0.270021549394382 -0.827240618134466 15 JARID2 NPM1 KDM6B SMARCA5 CHD4 BAZ1A SOX9 CHD3 CHD1 ATRX ZBTB1 BRD2
GOBP_CHROMOSOME_ORGANIZATION 0.404726735598227 0.544586618508567 0.0743625384422526 -0.266426760645629 -1.05532227351824 41 JARID2 SFPQ NPM1 KDM6B IGF2 JMJD1C SMARCA5 KMT2E KLF2 SPI1 CHD4 BAZ1A LOXL2 CREBZF DDX3X NSD3 HMGN3 JAK2 HMGN2 SOX9 CHD3 UBN1 CHD1 ATRX ARID4A TET2 ACIN1 ZBTB1 EML4 CTR9 BRD2 YTHDC1
GOBP_CIRCULATORY_SYSTEM_DEVELOPMENT 0.166253101736973 0.298646876117903 0.116234148779716 -0.24204040375046 -1.22147881591507 135 CCL2 IL6 CXCL8 SAT1 CCL24 ACTA2 IGF1 CXCR4 TPM1 IL1B APOD CCL8 COL15A1 TGFB1 COL4A2 VCAM1 ETS1 COL18A1 ID3 BTG1 F3 CFLAR TMEM100 SOD2 NRP1 SOCS3 CXCL10 JARID2 NCL KDM6B DUSP6 FZD4 SIK1
GOBP_CIRCULATORY_SYSTEM_PROCESS 0.691428571428571 0.760184073629452 0.0471642455670861 -0.201235265114527 -0.83864137166596 49 ACTA2 CXCR4 TPM1 FABP5 TGFB1 HBEGF CXCL12
GOBP_COGNITION 0.39873417721519 0.537811562051416 0.0787113806986485 -0.327504089570373 -1.06504418506665 18 HLA-DRA B2M CEBPB PGRMC1 MDK
GOBP_COLLAGEN_FIBRIL_ORGANIZATION 4.64175767575037e-09 6.07296629244006e-07 0.761460801445585 0.766863458159498 2.88064504982977 20 COL1A2 LOX COL1A1 COL14A1 COL3A1 COL5A2 AEBP1 COL12A1 FMOD FKBP10 ADAMTS2 SFRP2 TNXB SERPINH1
GOBP_COLLAGEN_METABOLIC_PROCESS 0.00256653049687358 0.0131681466669657 0.431707695803346 0.50470493009168 2.0711865081764 25 CCN2 COL1A2 COL1A1 MFAP4 RCN3 P3H3 ADAMTS2 MMP27 TNXB MRC2 MMP23B SERPINH1 CYP7A1 MMP2
GOBP_CONNECTIVE_TISSUE_DEVELOPMENT 0.00141151180183967 0.00808785959448279 0.45505986738723 0.457195106986456 2.00683919183688 34 CCN2 LOX MGP COL1A1 COL3A1 SELENOM SFRP2 BMP7 CCN1 CD34 SERPINH1
GOBP_CYTOKINE_MEDIATED_SIGNALING_PATHWAY 2.42710863225288e-10 4.76320069079628e-08 0.814035837847908 -0.634315758529325 -2.74096652985473 57 APOA1 CD74 CCL3L1 CCL5 CCL2 CXCL2 IL6 CXCL8 ISG15 CCL19 CCL24 CXCR4 IL1B CCL8 CXCL12 CCL14 LAPTM5 F3 UGCG FCER1G ARG1 CXCL10 IL4R FZD4 PTPN1 NFKBIA BIRC3 CSF1R IL6ST IRF1 IFITM3 TNFAIP3
GOBP_CYTOKINE_PRODUCTION 0.000125549267108237 0.00120190456926788 0.518848077743792 -0.42385786574025 -1.99435922610641 88 APOA1 CD74 SRGN IL6 HLA-DRB1 ISG15 CCL19 REL CLU IGF1 IL1B APOD TYROBP TGFB1 B2M LAPTM5 NR4A3 F3 NFKB1 FCER1G ARG1 CEBPB IL4R ZFP36 CSF1R MDK IRF8 ATP2B1 CD83 IL6ST IRF1 TNFAIP3 SERPINB1 IL1A CXCL6 FCGR2B CYP1B1 TNFRSF1B CD86 CD46 HSPD1 KLF2 ADORA2B
GOBP_CYTOKINE_PRODUCTION_INVOLVED_IN_IMMUNE_RESPONSE 0.00010257198956404 0.00100648764759714 0.538434096309916 -0.715221381205624 -2.1911591086657 15 APOA1 CD74 IL6 IL1B TGFB1 B2M LAPTM5 NR4A3 ARG1
GOBP_CYTOPLASMIC_TRANSLATION 0.0197661605536006 0.0646518168107353 0.352487857583619 -0.537878533081192 -1.76779060553729 19 RPS19 RPL23 RPL37 RPL6 RPS3A RPL11 RPS15 RPL32 GSPT2 YBX3 RPL7A RPS7 RPS8 RPL7 RPS27A
GOBP_CYTOSKELETON_ORGANIZATION 0.235924932975871 0.375661404434197 0.0988903007520636 -0.25181751949946 -1.17614908554735 83 APOA1 CCL2 MYOC HLA-DRB1 CCL24 TPM1 TYROBP CXCL12
GOBP_DEFENSE_RESPONSE 4.02972017028227e-13 3.16333033367158e-10 0.932595211336209 -0.510161712269898 -2.61611249001862 158 APOA1 CD74 CCL3L1 CCL5 FCN2 CCL2 CXCL2 IL6 ITIH4 CXCL8 HLA-DRB1 ISG15 FABP4 CCL19 CCL24 REL CLU IGF1 CXCR4 IL1B APOD CCL8 TYROBP C4A TGFB1 CXCL12 VCAM1 CTSC CCL14 C1QA ETS1 C1QB LAPTM5 F3 SLAMF7 NFKB1 PIK3AP1 FCER1G SOCS3 ARG1 RPS19 CXCL10 PMAIP1 SFPQ CEBPB IL4R IFI6 KDM6B DD…
GOBP_DEFENSE_RESPONSE_TO_BACTERIUM 0.0531400966183575 0.128353771832033 0.248911114434702 -0.492812352450711 -1.57102750708737 17 FCN2 IL6 ISG15 FCER1G RPS19 CEBPB
GOBP_DEFENSE_RESPONSE_TO_OTHER_ORGANISM 8.02214873827406e-07 2.86244852706597e-05 0.659444398037935 -0.487104941244558 -2.29417311584568 91 CD74 CCL3L1 CCL5 FCN2 CCL2 IL6 ISG15 CCL19 CCL24 REL CLU IL1B CCL8 TYROBP C4A CCL14 C1QA C1QB SLAMF7 FCER1G ARG1 RPS19 CXCL10 PMAIP1 SFPQ CEBPB IL4R IFI6 DDIT4 IFIT1 PTPN1 BIRC3 PTX3 CSF1R IRF8 C1QC IRF1 IFITM3 TNFAIP3
GOBP_DEFENSE_RESPONSE_TO_SYMBIONT 0.0777604976671851 0.173908805324046 0.199915231309662 -0.412206553958927 -1.45795973559432 25 IL6 ISG15 IL1B CXCL10 PMAIP1 IFI6 DDIT4 IFIT1 BIRC3 IRF1 IFITM3 TNFAIP3
GOBP_DEPHOSPHORYLATION 0.82601880877743 0.861121865724146 0.0432768714901103 -0.209783175555706 -0.704565986512569 21 TGFB1 DUSP6 PTPN1 PTPRC PDGFRB DUSP5 NT5DC2 CALM2 JAK2 ATP1A1 CTTNBP2NL NOCT PPP1R1B UBASH3B
GOBP_DETOXIFICATION 0.594855305466238 0.686707962927937 0.0596037042575973 -0.28854570463181 -0.883991398445881 15 GLRX SOD2 CYGB PRDX5 GPX3 MGST3 TXN TXNRD1 NFE2L2
GOBP_DEVELOPMENTAL_CELL_GROWTH 0.6515625 0.733825771162123 0.0540088272801684 -0.246685512644648 -0.838384711764114 22 IGF1 CXCR4 CXCL12 NRP1
GOBP_DEVELOPMENTAL_GROWTH 0.702970297029703 0.764478012465374 0.0878312634480124 0.169200034676698 0.845989696744068 57 COL3A1 SELENOM CD9 SEMA3B SEMA3C HOPX SFRP2 ADM SLIT3 MAP1B TSKU PTN DBN1 LGMN STC1 FGF13 FN1
GOBP_DEVELOPMENTAL_GROWTH_INVOLVED_IN_MORPHOGENESIS 0.700549450549451 0.763793498168498 0.0780892306943345 0.216320082885837 0.818170745729681 21 SEMA3B SEMA3C SFRP2 SLIT3 MAP1B DBN1 FGF13 FN1 SEMA3E CSF1 VCL SPP1
GOBP_DEVELOPMENTAL_MATURATION 0.1078125 0.218125805412371 0.16823816568964 -0.429705610079466 -1.42887962688503 20 MYOC CCL19 IGF1 C1QA
GOBP_DEVELOPMENTAL_PROCESS_INVOLVED_IN_REPRODUCTION 0.912798874824191 0.926443549990062 0.0336033244336697 -0.154077543636863 -0.674923700118023 62 IGF1 IL1B SERPINE2 BTG1 SOCS3 CREM CEBPB IGF2 FZD4 BIRC3 PTX3 CTSB MDK YBX3 IL1A VEGFA PHLDA2 GRB2 CYP1B1 ADAMTS1
GOBP_DEVELOPMENT_OF_PRIMARY_SEXUAL_CHARACTERISTICS 0.8953125 0.915130615234375 0.0394366509525593 -0.181163766518211 -0.602415256016223 20 CEBPB FZD4 PTX3 YBX3 IL1A VEGFA CYP1B1 ADAMTS1
GOBP_DIVALENT_INORGANIC_CATION_HOMEOSTASIS 0.112462006079027 0.223360364205435 0.161978948883402 -0.378926986344574 -1.39272297037493 29 CCL5 CCL19 CXCR4 CCL8 CXCL12 CCL14
GOBP_DNA_CONFORMATION_CHANGE 0.833860759493671 0.868144159419803 0.0432768714901103 -0.210329275446084 -0.683991372617646 18 NPM1 SMARCA5 CHD4 BAZ1A DDX3X SOX9 CHD3 UBN1 CHD1 ATRX ACIN1 CTR9 BRD2 RESF1 CHD9 CHD2
GOBP_DNA_METABOLIC_PROCESS 0.450581395348837 0.584638669998078 0.106729884364606 0.237167449440911 0.997852226179166 29 CCN2 LOX
GOBP_EMBRYONIC_MORPHOGENESIS 0.563758389261745 0.661510217594125 0.101713902282311 0.19556932171327 0.941392403770939 48 CTHRC1 MFAP5 COL5A2 COL12A1 MFAP2 SFRP2 BMP7 FBN1 ADM CCN1
GOBP_EMBRYONIC_ORGAN_DEVELOPMENT 0.314868804664723 0.455197074883624 0.131457611642763 0.248395644768089 1.11374389622451 36 CTHRC1 MFAP5 ARNT MFAP2 BMP7 FBN1 ADM CCN1
GOBP_EMBRYONIC_PLACENTA_DEVELOPMENT 0.613756613756614 0.700289159591485 0.083129129135339 0.242482607896083 0.866850382116243 16 ARNT BMP7 ADM CCN1
GOBP_EMBRYO_DEVELOPMENT 0.1875 0.323218761188686 0.204294756516886 0.215101523751065 1.17299418039211 84 COL1A1 CTHRC1 COL3A1 MFAP5 ARNT RCN1 COL5A2 COL12A1 MFAP2 SEMA3C HOPX FKBP10 SFRP2 BMP7 FBN1 ADM CCN1
GOBP_EMBRYO_DEVELOPMENT_ENDING_IN_BIRTH_OR_EGG_HATCHING 0.0222810219620749 0.0713902132254236 0.352487857583619 0.332226176572235 1.57190262412446 46 COL1A1 CTHRC1 COL3A1 ARNT RCN1 SEMA3C HOPX FKBP10 SFRP2 BMP7 ADM CCN1
GOBP_ENDOCYTOSIS 0.282127031019202 0.421847084476331 0.0940503465727813 -0.293893705935703 -1.16411944944711 41 FCN2 CXCL8 CCL19 CLU CTSL B2M FCER1G MSR1 CSNK1E PTPN1 PTX3 PEAR1 GSN VEGFA GRB2 FCGR2B
GOBP_ENDOMEMBRANE_SYSTEM_ORGANIZATION 0.128617363344051 0.24446641700988 0.155241966228839 -0.462089814722608 -1.41566280477289 15 SRGN CLU CXCR4 SERPINE2 UGCG VMP1
GOBP_ENDOTHELIAL_CELL_MIGRATION 0.560902255639098 0.660132339845115 0.059221919380382 -0.248697974459349 -0.930138605691667 31 APOA1 TGFB1 ETS1
GOBP_ENDOTHELIAL_CELL_PROLIFERATION 0.0419906687402799 0.111737881224135 0.276500599254472 -0.437311287633437 -1.54675427444559 25 APOA1 CCL2 CCL24 CXCL12 F3 NRP1 ARG1
GOBP_ENDOTHELIUM_DEVELOPMENT 0.0337934546984424 0.0958947220711616 0.321775918075361 -0.459236326568807 -1.64809572539689 26 CXCR4 IL1B COL15A1 ICAM1 COL18A1 BTG1 TMEM100 NRP1 CXCL10 KDM6B
GOBP_ENERGY_DERIVATION_BY_OXIDATION_OF_ORGANIC_COMPOUNDS 0.105769230769231 0.215520025839793 0.172324344900946 -0.452964209331986 -1.41051785456019 16 IGF1 NR4A3 COX4I2 SOD2 PPIF CYCS IGF2 IL6ST GFPT2 PHLDA2
GOBP_ENSHEATHMENT_OF_NEURONS 0.128617363344051 0.24446641700988 0.155241966228839 -0.46114533672051 -1.41276929287348 15 MYOC CLU CXCR4 CTSC
GOBP_ENTRY_INTO_HOST 0.0059478827082557 0.0245741469788459 0.407017918923954 -0.574010751203604 -1.88654268770001 19 CD74 CXCL8 HLA-DRB1 CXCR4 CTSL ICAM1 NRP1 PTX3 CTSB IFITM3 GSN CD86 CD46
GOBP_ENZYME_LINKED_RECEPTOR_PROTEIN_SIGNALING_PATHWAY 0.0289825366578208 0.0858539293448653 0.352487857583619 0.243733664603099 1.41416938488685 102 CCN2 COL1A2 LOX SFRP4 COL1A1 COL3A1 ASPN PDGFRL ARNT HTRA1 NBL1 IGFBP6 FMOD SFRP2 DCN GAS6 CILP BMP7 FBN1
GOBP_EPIDERMAL_CELL_DIFFERENTIATION 0.85829307568438 0.890039715207712 0.0427591434738678 -0.209276994885644 -0.667150313767375 17 AQP3 TXNIP UGCG ZFP36
GOBP_EPIDERMIS_DEVELOPMENT 0.624223602484472 0.709139693126354 0.0557104226766671 -0.25024827794095 -0.871660173977007 24 HLA-DRB1 AQP3 FABP5 TXNIP UGCG
GOBP_EPITHELIAL_CELL_APOPTOTIC_PROCESS 0.429467084639498 0.562824142641079 0.0743625384422526 -0.296337447039126 -1.01440276658056 23 CCL2 IL6 ICAM1 CFLAR ZFP36 MDK TNFAIP3 GSN
GOBP_EPITHELIAL_CELL_DEVELOPMENT 0.102643856920684 0.212040599165098 0.172324344900946 -0.398351511181091 -1.40895494828316 25 ACTA2 CXCR4 IL1B COL15A1 ICAM1 COL18A1
GOBP_EPITHELIAL_CELL_DIFFERENTIATION 0.115492957746479 0.226654929577465 0.153158808683073 -0.29851173762627 -1.31840688555125 65 ACTA2 TAGLN CXCR4 IL1B AQP3 COL15A1 TXNIP ICAM1 COL18A1 ID3 BTG1 TMEM100 UGCG NRP1 CEBPB KDM6B ZFP36 CTSB RAP2B IL6ST FGF2 IL1A VEGFA
GOBP_EPITHELIAL_CELL_PROLIFERATION 0.0254137684885972 0.0785425522186961 0.352487857583619 -0.383312409363309 -1.63175524438698 54 APOA1 CCL2 IL6 CCL24 IGF1 TGFB1 CXCL12 B2M NR4A3 LAMB1 F3 CFLAR NRP1 ARG1 CEBPB IGF2 ZFP36
GOBP_EPITHELIAL_TO_MESENCHYMAL_TRANSITION 0.412974683544304 0.549452479785532 0.0768736734126542 -0.322485980861808 -1.04872528197417 18 IL6 IL1B TGFB1 TMEM100
GOBP_EPITHELIAL_TUBE_MORPHOGENESIS 0.465116279069768 0.588571087765935 0.104732821580651 0.233085082692294 0.980676181330724 29 CTHRC1 CTSZ CTSH SFRP2 BMP7 ADM
GOBP_EPITHELIUM_DEVELOPMENT 0.396887159533074 0.536241687148818 0.0687943095604775 -0.214939625732094 -1.02961053505742 101 ACTA2 TAGLN CXCR4 IL1B AQP3 SERPINE2 COL15A1 TGFB1 HBEGF TXNIP ICAM1 COL18A1 ID3 BTG1 TMEM100 UGCG NRP1 SOCS3 CXCL10
GOBP_ERK1_AND_ERK2_CASCADE 1.16275197444428e-06 3.51061653822599e-05 0.643551836150722 -0.585159148628852 -2.43863157270022 49 APOA1 CD74 CCL3L1 CCL5 CCL2 HLA-DRB1 CCL19 CCL24 GPR183 ACTA2 IGF1 IL1B CCL8 TGFB1 CCL14 ICAM1 CFLAR
GOBP_ERYTHROCYTE_HOMEOSTASIS 0.3234375 0.463812143140987 0.0894366833718621 -0.341619099635494 -1.13596974341036 20 ISG15 ETS1 B2M RPS19 ZFP36 VEGFA KMT2E KLF2 SPI1 ID2 STAT1 ZFP36L1 JAK2
GOBP_ESTABLISHMENT_OF_PROTEIN_LOCALIZATION 0.00125616185676554 0.00747035649667384 0.45505986738723 -0.441964358756414 -1.9170880827286 58 CD74 CCL5 IL6 HLA-DRB1 CLU IGF1 IL1B APOD TGFB1 TXNIP LAPTM5 MSR1 VMP1 RPL23 NPM1 IFIT1 ATP1B1 PTPN1 NFKBIA MAN1A1 RPL11 STX11
GOBP_ESTABLISHMENT_OF_PROTEIN_LOCALIZATION_TO_ORGANELLE 0.0474683544303798 0.119431596884129 0.261663521711573 -0.480142260813205 -1.57803467843342 19 CLU APOD TGFB1 TXNIP LAPTM5 RPL23 NFKBIA MAN1A1 TNFAIP3
GOBP_EXPORT_FROM_CELL 0.0369843527738265 0.102952896905864 0.282013350011725 -0.377521991078715 -1.54966772294035 46 CCL5 IL6 HLA-DRB1 IGF1 IL1B CCL8 SERPINE2 TGFB1 CXCL12 NR4A3
GOBP_EXTERNAL_ENCAPSULATING_STRUCTURE_ORGANIZATION 1.91179990733763e-06 4.76025534146788e-05 0.627256739718528 0.46384680043633 2.39413275501157 64 POSTN CCN2 COL1A2 LOX COL1A1 COL14A1 CCDC80 COL3A1 MFAP4 COL5A2 AEBP1 COL12A1 FBLN2 FMOD FKBP10 ADAMTS2 ECM2 SFRP2 GAS6 MMP27 TNXB CAPG CCN1 MMP23B SERPINH1
GOBP_EXTRACELLULAR_MATRIX_ASSEMBLY 0.00186979564103023 0.0101226867462671 0.45505986738723 0.590160474659155 2.07640142121344 15 COL1A2 LOX COL3A1 MFAP4 FKBP10 GAS6 TNXB
GOBP_EXTRINSIC_APOPTOTIC_SIGNALING_PATHWAY 0.113981762917933 0.224813276106979 0.160801401070022 -0.37819505839647 -1.3900328139524 29 IGF1 IL1B TGFB1 ICAM1 CFLAR BCL2A1 NRP1 PMAIP1 IFI6 TNFAIP3 G0S2 IL1A TNFRSF1B SPI1 FGF10 PTPRC
GOBP_EYE_MORPHOGENESIS 0.0491675135065845 0.122716364435281 0.321775918075361 0.460286958468993 1.68762852484556 18 MFAP5 THY1 COL5A2 MFAP2 BMP7 FBN1 TSKU
GOBP_FATTY_ACID_METABOLIC_PROCESS 0.0106753857595421 0.0398828378381638 0.380730400722792 -0.54048184613889 -1.81523196084837 21 APOA1 CD74 IL1B FABP5 NR4A3
GOBP_FAT_CELL_DIFFERENTIATION 0.381954887218045 0.52103410808768 0.0782955249944794 -0.287048837737719 -1.07357209594973 31 IL6 FABP4 TGFB1 NR4A3 SOD2 CEBPB ZFP36
GOBP_FOREBRAIN_DEVELOPMENT 0.663125948406677 0.73732842705275 0.0518457624865066 -0.221720081335145 -0.842079686654508 33 CXCR4 TYROBP CXCL12 B2M LAMB1 NRP1 CSF1R MDK NR4A2 FGF2
GOBP_FORMATION_OF_PRIMARY_GERM_LAYER 0.435695538057743 0.569086518095388 0.102449405629826 0.277779931652273 1.01002458075161 17 COL5A2 COL12A1 SFRP2 BMP7 MMP2 COL6A1 FN1
GOBP_GAMETE_GENERATION 0.631259484066768 0.715063051937104 0.0541200569620232 -0.242108303157861 -0.873147194844246 27 IGF1 BTG1 CREM IL4R BIRC3 PTX3 MDK YBX3 IL1A ADAMTS1 RGS2
GOBP_GASTRULATION 0.197492163009404 0.336293596447684 0.120433371642259 -0.38177906741587 -1.28222172512726 21 APOA1 COL4A2 NR4A3 LAMB1
GOBP_GENERATION_OF_PRECURSOR_METABOLITES_AND_ENERGY 0.482115085536547 0.599778672180966 0.0681513438679483 -0.282309905769865 -0.99851996922131 25 IGF1 NR4A3 COX4I2 SOD2 PPIF CYCS DDIT4 IGF2 IL6ST GFPT2 PHLDA2
GOBP_GLAND_DEVELOPMENT 0.0330407190949859 0.0943162345075051 0.321775918075361 -0.397985629923326 -1.58172878108887 42 APOA1 IL6 SERPINE2 TGFB1 CFLAR SOD2 NRP1 ARG1 JARID2 CEBPB IGF2 CSF1R MDK RPS15 TNFAIP3 FGF2 VEGFA CYP1B1 SRSF5
GOBP_GLAND_MORPHOGENESIS 0.140822784810127 0.263204490657022 0.14641623786055 -0.419150201881596 -1.37757828882064 19 IL6 TGFB1 CFLAR NRP1 ARG1 CEBPB CSF1R MDK TNFAIP3
GOBP_GLIAL_CELL_DIFFERENTIATION 0.00239070244270132 0.0125113427834703 0.431707695803346 -0.526954793566024 -1.90042676690811 27 IL6 MYOC CLU CXCR4 IL1B SERPINE2 TGFB1 C1QA
GOBP_GLIOGENESIS 0.000384748258595198 0.00279654984256695 0.49849310876659 -0.532588134107987 -2.03764433955572 35 CCL2 IL6 MYOC GPR183 CLU CXCR4 IL1B SERPINE2 TGFB1 C1QA LAMB1
GOBP_GLYCOPROTEIN_BIOSYNTHETIC_PROCESS 0.245980707395498 0.383886392257388 0.107554375265169 -0.393483527096456 -1.20547992155094 15 CCL19 IGF1 HBEGF
GOBP_GLYCOPROTEIN_METABOLIC_PROCESS 0.239811912225705 0.37954103043786 0.107554375265169 -0.366827861770132 -1.23200744589615 21 CCL19 IGF1 CTSL HBEGF
GOBP_GRANULOCYTE_CHEMOTAXIS 6.60962672862333e-08 3.70611212997808e-06 0.704975715167238 -0.742579744062548 -2.58654003227186 24 CD74 CCL3L1 CCL5 CCL2 CXCL2 CXCL8 CCL19 CCL24 IL1B CCL8 CCL14
GOBP_GRANULOCYTE_MIGRATION 1.82428543757766e-07 9.54709378998973e-06 0.690132458796796 -0.700157696307116 -2.56134339800876 28 CD74 CCL3L1 CCL5 CCL2 CXCL2 CXCL8 CCL19 CCL24 IL1B CCL8 CCL14
GOBP_GROWTH 0.732970027247957 0.789435380360711 0.042331839351853 -0.180775944093317 -0.828357324016807 77 IGFBP7 IGF1 CXCR4 APOD SERPINE2 TGFB1 HBEGF CXCL12 BTG1 CFLAR NRP1 SOCS3 JARID2 DUSP6 IGF2
GOBP_G_PROTEIN_COUPLED_RECEPTOR_SIGNALING_PATHWAY 2.79488084614721e-06 6.26851846921588e-05 0.627256739718528 -0.562934916784895 -2.31136278619006 47 APOA1 CCL3L1 CCL5 CCL2 CXCL8 CCL19 CCL24 GPR183 CXCR4 CCL8 CXCL12 CCL14 RGS1 MRAP RGS5 CXCL10
GOBP_HEAD_DEVELOPMENT 0.805436337625179 0.846409002725255 0.0402477565068868 -0.177416075643413 -0.766639514560141 57 CXCR4 APOD TYROBP SERPINE2 CXCL12 B2M LAMB1 NRP1 DDIT4 CSNK1E FZD4 CSF1R MDK ATP2B1 NR4A2 FGF2 FCGR2B RGS2 S100A1 NEGR1 ID4 ID1 FGF10
GOBP_HEART_DEVELOPMENT 0.853868194842407 0.886622398083716 0.0376142599562161 -0.168250441548889 -0.724846865448439 56 IGF1 TPM1 TGFB1 VCAM1 ID3 TMEM100 SOD2 NRP1 JARID2 KDM6B DUSP6 SIK1 CACYBP FGF2 IL1A PRKAR1A VEGFA TNFRSF1B ADAMTS1
GOBP_HEART_MORPHOGENESIS 0.8171875 0.857609876336898 0.0436251240000606 -0.212168077491543 -0.721073850613713 22 TPM1 TGFB1 TMEM100 NRP1
GOBP_HEART_PROCESS 0.8671875 0.896893527667984 0.0409055783172035 -0.195129750699652 -0.663167439559327 22 CXCR4 TPM1 HBEGF
GOBP_HEMOSTASIS 0.613050075872534 0.700289159591485 0.0554793308704233 -0.244972802917041 -0.883477819183591 27 IL6 SERPINE2 F3 FCER1G PLAU RAP2B IL6ST JMJD1C PEAR1
GOBP_HEPATICOBILIARY_SYSTEM_DEVELOPMENT 0.031563167465497 0.0917745609542636 0.321775918075361 -0.544592229521174 -1.69584494176086 16 IL6 CFLAR SOD2 ARG1 JARID2 CEBPB MDK RPS15 TNFAIP3
GOBP_HISTONE_MODIFICATION 0.343701399688958 0.483374384236453 0.0857844408075645 -0.319033409769226 -1.12840968025764 25 IL1B JARID2 SFPQ KDM6B IGF2 JMJD1C SMARCA5 VEGFA KMT2E SPI1 PER1 CHD4 NSD3 SNAI2 JAK2 USP15 RYBP CHD3 ATRX ARID4A TET2
GOBP_HOMEOSTASIS_OF_NUMBER_OF_CELLS 0.0261968476001919 0.0794868204108757 0.352487857583619 -0.432297328658193 -1.62887809252199 32 CD74 IL6 ISG15 GPR183 ETS1 B2M RPS19 PMAIP1 ZFP36 TNFAIP3 CXCL6 VEGFA KMT2E
GOBP_HOMEOSTATIC_PROCESS 0.00167826100511919 0.00921283139173823 0.45505986738723 -0.343840552879345 -1.73498822029009 133 APOA1 CD74 CCL5 CCL2 IL6 MYOC HLA-DRB1 ISG15 FABP4 CCL19 GPR183 CXCR4 IL1B AQP3 CCL8 FABP5 CXCL12 CCL14 ETS1 B2M ICAM1 NR4A3 SOD2 UGCG FTH1 RPS19 CXCL10 PMAIP1 CEBPB IL4R IFI6 KDM6B IFIT1 ZFP36 ATP1B1
GOBP_HORMONE_METABOLIC_PROCESS 0.348066298342541 0.486226857065634 0.120433371642259 0.287125964915676 1.07855965845215 20 SELENOM ARNT CTSZ ADM DHRS4 DHRS3 CRABP1 ALDH1A1 CPE
GOBP_HORMONE_TRANSPORT 0.0245028513113102 0.0760944509385779 0.352487857583619 -0.537545830410459 -1.74810049436791 18 CCL5 IL6 HLA-DRB1 IL1B
GOBP_HUMORAL_IMMUNE_RESPONSE 1.34896130020547e-05 0.000185778003624789 0.593325476396405 -0.621001389399917 -2.3225656249301 31 FCN2 CCL2 CXCL2 IL6 CXCL8 HLA-DRB1 GPR183 CLU IL1B CXCL14 C4A C1QA C1QB RPS19 CXCL10
GOBP_IMMUNE_EFFECTOR_PROCESS 5.57640778169616e-07 2.08451433744356e-05 0.659444398037935 -0.535628362163378 -2.37129506014568 66 APOA1 CD74 HLA-DRA FCN2 IL6 HLA-DRB1 CCL19 GPR183 CLU IL1B TYROBP C4A TGFB1 CTSC C1QA B2M ICAM1 C1QB LAPTM5 NR4A3 SLAMF7 FCER1G ARG1 RPS19
GOBP_IMMUNE_RESPONSE 8.73189969188394e-12 3.42727062906445e-09 0.875325132024659 -0.508659130073016 -2.58886983565901 148 APOA1 CD74 CCL3L1 CCL5 HLA-DRA FCN2 CCL2 CXCL2 IL6 CXCL8 HLA-DRB1 ISG15 CCL19 CCL24 GPR183 REL CLU CXCR4 CTSL IL1B CCL8 TYROBP CXCL14 C4A TGFB1 CXCL12 CTSC CCL14 C1QA ETS1 B2M ICAM1 C1QB LAPTM5 NR4A3 CTSS RGS1 SLAMF7 PIK3AP1 FCER1G ARG1 FTH1 RPS19 CXCL10 SFPQ CEBPB IL4R IFI6 I…
GOBP_IMMUNE_RESPONSE_REGULATING_CELL_SURFACE_RECEPTOR_SIGNALING_PATHWAY 0.20450885668277 0.344505262866897 0.119887845115423 -0.402084795697041 -1.28179878422352 17 HLA-DRB1 TYROBP LAPTM5 NR4A3 FCER1G
GOBP_IMMUNE_RESPONSE_REGULATING_SIGNALING_PATHWAY 0.221212121212121 0.358784122213874 0.110564716336619 -0.330101391894895 -1.24380811520988 32 HLA-DRB1 TYROBP LAPTM5 NR4A3 CTSS PIK3AP1 FCER1G NFKBIA BIRC3 NFKBIZ IRF1 TNFAIP3
GOBP_IMMUNE_SYSTEM_DEVELOPMENT 0.0233263272698467 0.0736748763185892 0.352487857583619 -0.312018223890196 -1.49525583949502 102 CD74 HLA-DRA IL6 HLA-DRB1 ISG15 CCL19 GPR183 CTSL IL1B TYROBP TGFB1 VCAM1 ETS1 B2M SOD2 FCER1G RPS19 JARID2 CEBPB IL4R ZFP36 NFKBIA NFKBIZ CSF1R MDK IRF8 CD83 C1QC IRF1 TNFAIP3
GOBP_INFLAMMATORY_RESPONSE 1.52400120236048e-09 2.39268188770595e-07 0.788186810800237 -0.528948001457557 -2.52672160463312 100 APOA1 CCL3L1 CCL5 CCL2 CXCL2 IL6 ITIH4 CXCL8 HLA-DRB1 FABP4 CCL19 CCL24 REL IGF1 CXCR4 IL1B APOD CCL8 C4A TGFB1 VCAM1 CTSC CCL14 ETS1 F3 NFKB1 PIK3AP1 SOCS3 RPS19 CXCL10 CEBPB IL4R KDM6B ZFP36 NFKBIA GGT5 BIRC3 PTX3 ACER3 NFKBIZ CSF1R MDK C2CD4B IL6ST TNFAIP3
GOBP_INNATE_IMMUNE_RESPONSE 2.13538550757394e-06 5.0796291619562e-05 0.627256739718528 -0.502297872860834 -2.27753770169359 74 CD74 CCL3L1 CCL5 FCN2 CCL2 ISG15 CCL19 CCL24 REL CLU CCL8 TYROBP C4A CCL14 C1QA C1QB SLAMF7 FCER1G ARG1 RPS19 CXCL10 SFPQ IFI6 IFIT1 PTPN1 BIRC3 PTX3 CSF1R IRF8 C1QC IRF1 IFITM3 TNFAIP3
GOBP_INORGANIC_ION_TRANSMEMBRANE_TRANSPORT 0.460606060606061 0.588571087765935 0.069119845655101 -0.271158918451246 -1.0014049415907 30 CCL19 GLRX COX4I2 CXCL10 VMP1 PPIF ATP1B1 ATP2B1 FGF2 FXYD3 SLC39A8 FXYD6
GOBP_INOSITOL_LIPID_MEDIATED_SIGNALING 0.0521164101117274 0.127053981173 0.321775918075361 -0.504393431047587 -1.64028880197422 18 CCL5 MYOC IGF1 SERPINE2 PIK3AP1
GOBP_INTERLEUKIN_1_PRODUCTION 0.000487684610784605 0.00336188581105254 0.49849310876659 -0.676247252638961 -2.07175759319759 15 APOA1 IL6 CCL19 IGF1 TYROBP
GOBP_INTERLEUKIN_6_PRODUCTION 0.0644122383252818 0.151520592526091 0.224966093540314 -0.481961846768089 -1.53643737798765 17 CD74 IL6 IL1B TYROBP
GOBP_INTRACELLULAR_PROTEIN_TRANSPORT 0.00435542937519354 0.0195040375062607 0.407017918923954 -0.495418431678409 -1.88156974865991 33 CD74 CLU IL1B APOD TGFB1 TXNIP LAPTM5 RPL23 NPM1 ATP1B1 PTPN1 NFKBIA MAN1A1 RPL11 STX11
GOBP_INTRACELLULAR_RECEPTOR_SIGNALING_PATHWAY 0.655063291139241 0.736711581009031 0.0543434390269162 -0.25698703516992 -0.835722533432453 18 FABP5 NR4A3 NFKBIA BIRC3 TNFAIP3 NR4A2 KLF2 PER1 SNAI2 JAK2 USP15 TRIM25
GOBP_INTRACELLULAR_TRANSPORT 0.0507244506609742 0.124823491438447 0.321775918075361 -0.353476194945952 -1.53325712228442 58 CD74 CLU IL1B APOD TGFB1 TXNIP LAPTM5 PMAIP1 PPIF SFPQ RPL23 NPM1 ATP1B1 PTPN1 NFKBIA MAN1A1 RPL11 STX11 RPS15
GOBP_INTRINSIC_APOPTOTIC_SIGNALING_PATHWAY 0.043575220424385 0.113973131549505 0.321775918075361 -0.416807617439974 -1.58301054994891 33 CD74 CLU CXCL12 SOD2 BCL2A1 PMAIP1 PPIF SFPQ CEBPB IFI6 DDIT4 PTPN1 YBX3 TPT1 CYP1B1 TNFRSF1B RPS7
GOBP_INTRINSIC_APOPTOTIC_SIGNALING_PATHWAY_IN_RESPONSE_TO_DNA_DAMAGE 0.0817307692307692 0.17917753327613 0.197822021315103 -0.468965242518915 -1.46034462351145 16 CD74 CLU CXCL12 SOD2 BCL2A1 DDIT4
GOBP_IN_UTERO_EMBRYONIC_DEVELOPMENT 0.276967930029155 0.416513074852273 0.141225119642531 0.261896755069165 1.14459335139803 33 COL3A1 ARNT RCN1 HOPX FKBP10 BMP7 ADM CCN1
GOBP_ION_HOMEOSTASIS 0.120910384068279 0.233779929787189 0.150169802128406 -0.326134530155245 -1.33873036978267 46 CCL5 MYOC CCL19 CXCR4 CCL8 CXCL12 CCL14 B2M SOD2 FTH1 CXCL10 IFI6
GOBP_ION_TRANSMEMBRANE_TRANSPORT 0.276218611521418 0.416513074852273 0.0952879846194844 -0.294738761217787 -1.16746673205257 41 CCL2 CCL19 GLRX CTSS COX4I2 TMEM150C GRIA2 CXCL10 VMP1 PPIF
GOBP_ION_TRANSPORT 0.0681198910081744 0.157276807180638 0.199915231309662 -0.306169995574614 -1.40294196498571 77 CCL5 CCL2 CCL19 CXCR4 GLRX IL1B CCL8 SERPINE2 CXCL12 B2M CTSS COX4I2 TMEM150C GRIA2 FTH1 CXCL10 VMP1 PPIF CEBPB
GOBP_I_KAPPAB_KINASE_NF_KAPPAB_SIGNALING 0.018729298819128 0.0628311947564763 0.352487857583619 -0.461065388604552 -1.66280109128412 27 CD74 HLA-DRB1 CCL19 REL IL1B
GOBP_JNK_CASCADE 0.823151125401929 0.860417621092563 0.0445961615888961 -0.230956156705564 -0.707559505023145 15 CCL19 IL1B NFKB1
GOBP_LEUKOCYTE_CELL_CELL_ADHESION 1.29952479853784e-05 0.000182165529795037 0.593325476396405 -0.516198617165101 -2.24591320765822 60 CD74 CCL5 HLA-DRA CCL2 IL6 HLA-DRB1 CCL19 IGF1 IL1B CXCL12 VCAM1 ETS1 B2M ICAM1 LAPTM5 NR4A3 ARG1 CEBPB IL4R IGF2 NFKBIZ MDK CD83 IL6ST IRF1 IL1A PRKAR1A FCGR2B SLC39A8 CD86 MAP3K8 CD46 HSPD1
GOBP_LEUKOCYTE_CHEMOTAXIS 3.23387040383099e-08 2.30780751546121e-06 0.719512826338911 -0.657554918207519 -2.57696078851439 39 CD74 CCL3L1 CCL5 CCL2 CXCL2 IL6 CXCL8 CCL19 CCL24 GPR183 CXCR4 IL1B CCL8 CXCL12 CCL14 FCER1G RPS19 CXCL10
GOBP_LEUKOCYTE_DIFFERENTIATION 0.00162206648386616 0.00896705767489392 0.45505986738723 -0.412345525405022 -1.82116517173893 65 CD74 HLA-DRA IL6 HLA-DRB1 CCL19 GPR183 CTSL IL1B TYROBP TGFB1 VCAM1 B2M FCER1G CEBPB IL4R NFKBIZ CSF1R MDK IRF8 CD83 C1QC IRF1
GOBP_LEUKOCYTE_MEDIATED_CYTOTOXICITY 0.00197005205720635 0.0105924031842944 0.431707695803346 -0.637136786729975 -1.95193839333505 15 HLA-DRA HLA-DRB1 TYROBP CTSC B2M ICAM1 SLAMF7 ARG1
GOBP_LEUKOCYTE_MEDIATED_IMMUNITY 1.8769410524123e-05 0.000249728597651467 0.575610261071129 -0.568697422769329 -2.26019487562557 42 CD74 HLA-DRA IL6 HLA-DRB1 CLU IL1B TYROBP C4A TGFB1 CTSC C1QA B2M ICAM1 C1QB NR4A3 SLAMF7 FCER1G ARG1
GOBP_LEUKOCYTE_MIGRATION 4.12602840291928e-07 1.70470120857455e-05 0.674962860011025 -0.583264659348301 -2.48294900845512 54 CD74 CCL3L1 CCL5 CCL2 CXCL2 IL6 CXCL8 CCL19 CCL24 GPR183 CXCR4 IL1B APOD CCL8 CXCL12 VCAM1 CCL14 ICAM1
GOBP_LEUKOCYTE_PROLIFERATION 4.03631461936052e-05 0.000452643853742573 0.557332238758646 -0.549866457463854 -2.24206409812325 45 CD74 CCL5 IL6 HLA-DRB1 CCL19 GPR183 CLU IGF1 IL1B CCL8 TYROBP VCAM1 ARG1 CEBPB IGF2 CSF1R IL6ST IRF1 TNFAIP3 IL1A PRKAR1A FCGR2B TNFRSF1B CD86 CD46 HSPD1
GOBP_LIPID_BIOSYNTHETIC_PROCESS 0.0139407548620327 0.0497431480304348 0.380730400722792 -0.453905638770854 -1.71029729321006 32 APOA1 CD74 IGFBP7 IL1B FABP5 NFKB1 UGCG SOCS3
GOBP_LIPID_LOCALIZATION 0.00073149775748834 0.00482542638343149 0.477270815362862 -0.519424645735836 -1.98728176883257 35 APOA1 IL6 FABP4 CLU IL1B APOD FABP5 NFKB1 UGCG MSR1 VMP1 FZD4 PLIN2 NFKBIA ABCA6
GOBP_LIPID_METABOLIC_PROCESS 0.00518283022798629 0.0218875368646372 0.407017918923954 -0.389569266672398 -1.72467281962761 66 APOA1 CD74 CCL19 IGFBP7 CLU IL1B APOD FABP5 TGFB1 NR4A3 NFKB1 GLA UGCG HSD11B1 SOCS3
GOBP_LOCALIZATION_WITHIN_MEMBRANE 0.986072423398329 0.987330168836337 0.0617054053637523 0.124080013588022 0.509194253424814 25 THY1 GAS6 PTN FGF13 LGALS3 CPE GPC1 PIK3R1 TAMALIN ARL5B ROCK1 RAPGEF6
GOBP_LOCOMOTION 0.000257159254262148 0.00202270482771101 0.49849310876659 -0.343857877758648 -1.78551127276186 173 APOA1 CD74 CCL3L1 CCL5 CCL2 CXCL2 IL6 MYOC CXCL8 CCL19 CCL24 GPR183 ACTA2 IGF1 CXCR4 TPM1 IL1B APOD CCL8 CXCL14 SERPINE2 TGFB1 HBEGF CXCL12 VCAM1 CCL14 ETS1 ICAM1 NR4A3 LAMB1 BTG1 F3
GOBP_LYMPHOCYTE_ACTIVATION 7.578776153654e-06 0.000129333462622139 0.610526878385931 -0.471405712735387 -2.16577260992391 79 CD74 CCL5 HLA-DRA CCL2 IL6 HLA-DRB1 CCL19 GPR183 IGF1 CTSL IL1B TYROBP TGFB1 VCAM1 B2M ICAM1 LAPTM5 SLAMF7 FCER1G ARG1 CEBPB IL4R IGF2 NFKBIZ MDK IRF8 CD83 IL6ST IRF1 TNFAIP3 GSN IL1A PRKAR1A FCGR2B TNFRSF1B CD86 MAP3K8 CD46 HSPD1
GOBP_LYMPHOCYTE_ACTIVATION_INVOLVED_IN_IMMUNE_RESPONSE 0.000968357413040179 0.00603302039076619 0.477270815362862 -0.55531490273605 -2.04102597255697 29 CD74 HLA-DRA IL6 HLA-DRB1 CCL19 GPR183 TGFB1 ICAM1 FCER1G IL4R NFKBIZ MDK IRF8 FCGR2B CD86 CD46 HSPD1 LCP1 SPI1
GOBP_LYMPHOCYTE_MEDIATED_IMMUNITY 1.67152047222619e-06 4.61897777443198e-05 0.643551836150722 -0.63521091428833 -2.42076836234504 34 CD74 HLA-DRA IL6 HLA-DRB1 CLU IL1B C4A TGFB1 CTSC C1QA B2M ICAM1 C1QB SLAMF7 FCER1G ARG1 IL4R
GOBP_LYMPHOCYTE_MIGRATION 2.65395791962707e-07 1.22550409818073e-05 0.674962860011025 -0.780162192929768 -2.53708956147294 18 CCL3L1 CCL5 CCL2 CCL19 CCL24 GPR183 APOD CCL8 CXCL12 CCL14 ICAM1
GOBP_MACROMOLECULE_CATABOLIC_PROCESS 0.119444444444444 0.232664736696995 0.149207542435322 -0.295543579964181 -1.31947006577105 70 IL6 ISG15 CLU CTSL IL1B SERPINE2 TGFB1 CTSC LAPTM5 CTSS PMAIP1 RNF121 RPL23 NPM1 CSNK1E ZFP36 PTPN1 MAN1A1 RPL11 CTSB TNFAIP3 FGF2 GSPT2 YBX3 RNF149 TNFRSF1B RPS7
GOBP_MACROPHAGE_ACTIVATION 0.00330993094051212 0.0160388628907532 0.431707695803346 -0.607699306027788 -1.93727353029984 17 CD74 IL6 CLU TYROBP CTSC C1QA
GOBP_MAINTENANCE_OF_LOCATION 0.0158020336872135 0.0550099941088494 0.352487857583619 -0.43521283075984 -1.66509335132878 35 APOA1 SRGN IL6 CCL19 IL1B NFKB1 MSR1 FTH1 CXCL10 PLIN2 NFKBIA
GOBP_MAINTENANCE_OF_LOCATION_IN_CELL 0.310789049919485 0.45179519293851 0.0934449219410994 -0.354692773321731 -1.13071862075388 17 SRGN CCL19 FTH1 CXCL10
GOBP_MALE_GAMETE_GENERATION 0.885852090032154 0.912716220626632 0.0412376090540066 -0.209872654331202 -0.642967884185012 15 BTG1 CREM BIRC3 YBX3 IL1A RGS2
GOBP_MAPK_CASCADE 1.19448637102083e-05 0.000182165529795037 0.593325476396405 -0.454228277175515 -2.13725974805564 88 APOA1 CD74 CCL3L1 CCL5 CCL2 IL6 MYOC HLA-DRB1 CCL19 CCL24 GPR183 ACTA2 IGF1 IL1B CCL8 TGFB1 CCL14 ICAM1 LAPTM5 CFLAR NFKB1
GOBP_MEMBRANE_ORGANIZATION 0.0093045135425585 0.0358041329946491 0.380730400722792 -0.465695820035488 -1.75472219869915 32 APOA1 MYOC CLU CXCR4 CTSL LAPTM5 UGCG MSR1 PMAIP1 VMP1 PPIF
GOBP_MESENCHYMAL_CELL_DIFFERENTIATION 0.629969418960245 0.714632939138428 0.0545680646670941 -0.243544847741859 -0.8740275959978 26 IL6 IL1B TGFB1 TMEM100 NRP1
GOBP_MESENCHYME_DEVELOPMENT 0.455927051671733 0.588571087765935 0.0697792517076235 -0.273054423605897 -1.00359483917201 29 IL6 ACTA2 IL1B TGFB1 TMEM100 NRP1
GOBP_METAL_ION_HOMEOSTASIS 0.0851688693098385 0.183674622000613 0.184706471207739 -0.364116644565679 -1.42466995172144 38 CCL5 CCL19 CXCR4 CCL8 CXCL12 CCL14 B2M SOD2 FTH1 CXCL10
GOBP_METAL_ION_TRANSPORT 0.0808510638297872 0.178121527940785 0.186432558434075 -0.338520516435948 -1.42044408602661 50 CCL5 CCL2 CCL19 CXCR4 GLRX CCL8 SERPINE2 CXCL12 B2M FTH1 CXCL10 VMP1 ATP1B1 SIK1
GOBP_METHYLATION 0.464630225080386 0.588571087765935 0.0716527366829457 -0.322458546103084 -0.987887106045197 15 BTG1 JARID2 KMT2E SPI1 WTAP NSD3 FOS PRDM1 MGMT ATRX ARID4A TET2 CTR9
GOBP_MICROTUBULE_BASED_PROCESS 0.889212827988338 0.912716220626632 0.0689567351672811 0.157698621857811 0.65988622175946 27 CRYAB MAP1B FGF13 TPPP3 PLTP CCSER2 CHORDC1 ROCK1 HIF1A KIF1B PPP1R12A TUBA1B UVRAG EML4 ATRX MAPRE1 APP PLK2 CHD3 CCDC88A SYNE2 NDEL1 TUBB2B
GOBP_MICROTUBULE_CYTOSKELETON_ORGANIZATION 0.781767955801105 0.830430101899685 0.0727141077934447 0.194917926703158 0.75470384330364 22 CRYAB MAP1B FGF13 TPPP3 CCSER2 CHORDC1 ROCK1 PPP1R12A TUBA1B UVRAG EML4 ATRX MAPRE1 PLK2 CHD3 CCDC88A SYNE2 NDEL1 TUBB2B FGF10
GOBP_MITOCHONDRION_ORGANIZATION 0.120578778135048 0.233714421817316 0.160801401070022 -0.466403281224939 -1.42887758227377 15 CLU IGF1 SOD2 PMAIP1 PPIF IFI6
GOBP_MITOTIC_CELL_CYCLE 0.188953488372093 0.32456999643784 0.118287526124085 -0.309389681988508 -1.25145517389402 44 CCL2 IGF1 IL1B BTG1 IGF2 SIK1 STMN1 IL1A SMARCA5 KMT2E ADAMTS1 CCND2 ID4 SRSF2 FGF10 RHOC UBE2S ID2 PDGFRB DDX3X TUBB2B NDEL1 CKS2 ZFP36L1 CALM2
GOBP_MITOTIC_CELL_CYCLE_PHASE_TRANSITION 0.4609375 0.588571087765935 0.0706196247122591 -0.295836698508023 -1.00542979824347 22 CCL2 KMT2E ADAMTS1 CCND2 ID4 FGF10 UBE2S ID2 DDX3X CKS2 ZFP36L1 CALM2 PLK2 EIF4E APP
GOBP_MITOTIC_CELL_CYCLE_PROCESS 0.251896813353566 0.390017748486291 0.102449405629826 -0.318417698159897 -1.21857053877127 36 CCL2 IGF1 IL1B IGF2 STMN1 IL1A SMARCA5 KMT2E ADAMTS1 CCND2 ID4 FGF10 RHOC UBE2S ID2 PDGFRB DDX3X NDEL1 CKS2 ZFP36L1 CALM2
GOBP_MODIFICATION_DEPENDENT_MACROMOLECULE_CATABOLIC_PROCESS 0.0404354587869362 0.108986623945052 0.282013350011725 -0.438683969697839 -1.55160940146978 25 ISG15 CLU LAPTM5 RNF121 RPL23 CSNK1E MAN1A1 RPL11 TNFAIP3 RNF149 RPS7 RPS27A UBE2S NFE2L2 PELI1 NUB1 TOPORS USP15 TRIM25 RYBP
GOBP_MONOCARBOXYLIC_ACID_METABOLIC_PROCESS 0.0440315013076096 0.114100788317174 0.321775918075361 -0.41574717373398 -1.5789830478017 33 APOA1 CD74 IGF1 IL1B FABP5 NR4A3
GOBP_MONOCYTE_CHEMOTAXIS 5.20243542505334e-06 0.000100549417855242 0.610526878385931 -0.737957511245619 -2.39983982248721 18 CCL3L1 CCL5 CCL2 IL6 CCL19 CCL24 CCL8 CXCL12 CCL14 RPS19 CXCL10
GOBP_MONONUCLEAR_CELL_DIFFERENTIATION 0.00115909909148843 0.00694574646426273 0.45505986738723 -0.47316369849511 -1.97189420503728 49 CD74 HLA-DRA IL6 HLA-DRB1 CCL19 GPR183 CTSL IL1B VCAM1 B2M FCER1G CEBPB IL4R NFKBIZ CSF1R MDK IRF8 CD83 IRF1 IL1A VEGFA FCGR2B CD86 CD46
GOBP_MONONUCLEAR_CELL_MIGRATION 8.45280800141986e-06 0.000138005768344417 0.593325476396405 -0.604715228576896 -2.31421860703264 36 CCL3L1 CCL5 CCL2 IL6 CCL19 CCL24 GPR183 CXCR4 APOD CCL8 CXCL12 CCL14 ICAM1
GOBP_MORPHOGENESIS_OF_AN_EPITHELIUM 0.761437908496732 0.813236405673381 0.0828962134571565 0.169901440884982 0.814102855032788 47 CTHRC1 CTSZ SEMA3C CTSH SFRP2 BMP7 ADM CCN1 MMP2
GOBP_MORPHOGENESIS_OF_A_BRANCHING_STRUCTURE 0.291208791208791 0.432134028542346 0.132846300606183 0.299704635088371 1.13354969875037 21 CTSZ SEMA3C CTSH SFRP2 BMP7 ADM
GOBP_MRNA_METABOLIC_PROCESS 0.391180654338549 0.531274764110313 0.0741758965588009 -0.257404844661648 -1.05660594330109 46 SFPQ NCL NPM1 ZFP36 PRPF4B SRSF7 GSPT2 YBX3 SRRM1 SRSF5 LUC7L3 WTAP KHDRBS3 SRSF2 PNN SNRNP70 SRSF1 ZFP36L1 TRA2B TOB1 ZRANB2 NOCT MBNL1 APP ZC3H12A PSIP1 ZFP36L2 ACIN1 ZBTB1 SF3B1 CTR9 AGO2 YTHDC1 SREK1 SRSF6 ZBTB7A PCF11 DDX39A PTBP3 SCAF11 ROCK1 PPARG SUPT6H RBM5
GOBP_MRNA_PROCESSING 0.461305007587253 0.588571087765935 0.069119845655101 -0.263607003713926 -1.00116372748313 33 SFPQ NCL PRPF4B SRSF7 SRRM1 SRSF5 LUC7L3 WTAP KHDRBS3 SRSF2 PNN SNRNP70 SRSF1 ZFP36L1 TRA2B ZRANB2 MBNL1 APP PSIP1 ACIN1 SF3B1 CTR9 YTHDC1 SREK1 SRSF6 ZBTB7A PCF11 DDX39A PTBP3
GOBP_MULTICELLULAR_ORGANISMAL_HOMEOSTASIS 0.154074074074074 0.281930415263749 0.134273452883202 -0.326335057488901 -1.30622260951985 43 IL6 FABP4 CXCR4 IL1B AQP3 FABP5 B2M NR4A3 UGCG CEBPB IL4R KDM6B STMN1 CSF1R TNFAIP3 G0S2 IL1A VEGFA LAMA2 SLC39A8
GOBP_MULTICELLULAR_ORGANISM_REPRODUCTION 0.79796511627907 0.842161954471081 0.0414044273760278 -0.185467484996181 -0.750200336985395 44 IGF1 SERPINE2 BTG1 ARG1 CREM IL4R FZD4 BIRC3 PTX3 CTSB MDK YBX3 IL1A CYP1B1 ADAMTS1
GOBP_MULTI_MULTICELLULAR_ORGANISM_PROCESS 0.537617554858934 0.644320275670631 0.0632191170859458 -0.278620000307281 -0.953753573705675 23 IGFBP7 IL1B SERPINE2 ARG1 VMP1
GOBP_MULTI_ORGANISM_REPRODUCTIVE_PROCESS 0.559032716927454 0.659732649315983 0.0567672387487446 -0.221809388065347 -0.932564258022335 51 IGFBP7 IGF1 IL1B SERPINE2 BTG1 ARG1 CREM VMP1 IL4R BIRC3 PTX3 CTSB MDK YBX3 IL1A VEGFA ADAMTS1 CD46 RGS2
GOBP_MUSCLE_CELL_DEVELOPMENT 0.800322061191626 0.842161954471081 0.0459538081039063 -0.229788007265202 -0.732536995911705 17 IGF1 TPM1 CFLAR
GOBP_MUSCLE_CELL_DIFFERENTIATION 0.286356821589205 0.426546688704983 0.0940503465727813 -0.301519222303089 -1.16487210030809 37 IGF1 TPM1 TGFB1 CD53 CFLAR SOD2 CXCL10 IL4R PLEKHO1 KDM6B IGF2 SIK1
GOBP_MUSCLE_CELL_MIGRATION 0.0209497492356514 0.0679568311982907 0.352487857583619 -0.544099568956169 -1.76941326984412 18 CCL5 IGF1 TPM1 NR4A3 NRP1 PLEKHO1 PLAU MDK CYP1B1 ADAMTS1
GOBP_MUSCLE_CELL_PROLIFERATION 0.000598737983361369 0.0040171736490485 0.477270815362862 -0.559293145231527 -2.01705284157937 27 CCL5 IL6 IGF1 TPM1 APOD TGFB1 HBEGF NR4A3 CFLAR SOD2
GOBP_MUSCLE_CONTRACTION 0.769828926905132 0.819967038833825 0.0461379160269737 -0.208946664625025 -0.739036827493943 25 ACTA2 CXCR4 TPM1 TPM2 ATP1B1 TPM3 ATP2B1 GSN
GOBP_MUSCLE_ORGAN_DEVELOPMENT 0.369924812030075 0.513058264034645 0.0799858801499946 -0.298265575918069 -1.09112642446185 28 TAGLN IGF1 TPM1 TGFB1 HBEGF ID3 CFLAR CXCL10
GOBP_MUSCLE_STRUCTURE_DEVELOPMENT 0.445544554455446 0.580020688636028 0.0673623868166279 -0.231320581905683 -1.00937526421935 61 TAGLN IGF1 TPM1 TGFB1 CD53 HBEGF ID3 BTG1 CFLAR SOD2 CXCL10 IL4R PLEKHO1 KDM6B IGF2 SIK1
GOBP_MUSCLE_SYSTEM_PROCESS 0.11544227886057 0.226654929577465 0.158514105424824 -0.35547801017988 -1.37333339204269 37 MYOC ACTA2 IGF1 CXCR4 TPM1 IL1B NR4A3 CFLAR TPM2 JARID2 ATP1B1 TPM3 ATP2B1 IL6ST GSN
GOBP_MUSCLE_TISSUE_DEVELOPMENT 0.494186046511628 0.612853154046806 0.100990587455923 0.218953764960265 0.967163054957427 35 LOX COL3A1 NUPR1 SEMA3C HOPX BMP7
GOBP_MYELOID_CELL_DIFFERENTIATION 0.0530085959885387 0.128353771832033 0.234392647294686 -0.346646752845398 -1.46461108536756 53 CD74 HLA-DRB1 ISG15 CCL19 GPR183 TYROBP TGFB1 ETS1 B2M
GOBP_MYELOID_CELL_HOMEOSTASIS 0.268025078369906 0.410741766697445 0.100633389423036 -0.351348465277552 -1.20271284905929 23 IL6 ISG15 ETS1 B2M RPS19 ZFP36 VEGFA KMT2E KLF2 SPI1 ID2 STAT1 ZFP36L1 JAK2
GOBP_MYELOID_LEUKOCYTE_ACTIVATION 0.000447138298071226 0.00313396039273136 0.49849310876659 -0.57391962055379 -2.109406475387 29 CD74 CCL5 IL6 CXCL8 CLU TYROBP CTSC C1QA NR4A3 FCER1G
GOBP_MYELOID_LEUKOCYTE_DIFFERENTIATION 0.00964285541985165 0.0369250805101636 0.380730400722792 -0.472732376316186 -1.74582691359296 30 CD74 HLA-DRB1 CCL19 GPR183 TYROBP TGFB1
GOBP_MYELOID_LEUKOCYTE_MIGRATION 8.4726202228259e-07 2.89174211952971e-05 0.659444398037935 -0.620564091194323 -2.43199356508068 39 CD74 CCL3L1 CCL5 CCL2 CXCL2 IL6 CXCL8 CCL19 CCL24 IL1B CCL8 CXCL12 CCL14 FCER1G RPS19 CXCL10
GOBP_NCRNA_METABOLIC_PROCESS 0.0341366429006614 0.0961403891017061 0.321775918075361 -0.508591858590384 -1.62133070681522 17 IL6 NFKB1 RPS19 NCL RPL11 RPS15 RPL7A RPS7 DDX18 RPS8 RPL7 ELL2 DDX3X
GOBP_NEGATIVE_REGULATION_OF_APOPTOTIC_SIGNALING_PATHWAY 0.0041243776842071 0.018823467919201 0.407017918923954 -0.489742523888397 -1.84532916410637 32 CD74 CLU IGF1 IL1B CXCL12 ICAM1 CFLAR SOD2 NRP1 PPIF IFI6 PTPN1 TNFAIP3 NR4A2 YBX3 IL1A TPT1
GOBP_NEGATIVE_REGULATION_OF_BIOSYNTHETIC_PROCESS 0.209612817089453 0.35042525626137 0.105920292736253 -0.252910731279102 -1.1911622143001 91 IL6 FABP4 TGFB1 HBEGF TXNIP NR4A3 ID3 CFLAR NFKB1 GLA CREM JARID2 SFPQ NCL CEBPB RPL23 IGF2 ZFP36 SIK1 IRF8 IRF1 CYGB NR4A2 YBX3 VEGFA PRDX5 ZEB2 KLF2 RGS2 SPI1 ID4 CEBPD ID1 PER1 SRSF2 RASD1 LOXL2 CREBZF ID2 TXN DDX3X STAT1 PDCD4 BCLAF1 ETV3 ZFP36L1 SNAI2 P…
GOBP_NEGATIVE_REGULATION_OF_CANONICAL_WNT_SIGNALING_PATHWAY 0.0202759298905722 0.0660440040004116 0.352487857583619 0.496336585955666 1.74629450248051 15 SFRP4 CTHRC1 IGFBP6 SFRP2 DKK2
GOBP_NEGATIVE_REGULATION_OF_CATABOLIC_PROCESS 0.722570532915361 0.782369473570425 0.0493910105981501 -0.237735878293056 -0.798446363371504 21 IL1B SERPINE2 RPL23 DDIT4 ZFP36 RPL11 YBX3 RPS7
GOBP_NEGATIVE_REGULATION_OF_CATALYTIC_ACTIVITY 0.118598382749326 0.232168903885838 0.147331213699377 -0.290440018580296 -1.3282461573913 76 APOA1 ITIH4 FABP4 IL1B C4A SERPINE2 TXNIP NFKB1 GLA SOCS3 RPL23 IFI6 NPM1 IFIT1 ZFP36 RPL37 PTPN1 BIRC3 PTX3 RPL11 CTSB RPS15 TNFAIP3 SERPINB1 PRKAR1A VEGFA PRDX5
GOBP_NEGATIVE_REGULATION_OF_CELLULAR_AMIDE_METABOLIC_PROCESS 0.315705128205128 0.455567142722474 0.0922597260527354 -0.363536635504331 -1.13204289566679 16 CLU IGF1 NCL ZFP36 RGS2 DDX3X ZFP36L1 TOB1 NOCT EIF2AK2 EIF4E ZC3H12A ZFP36L2
GOBP_NEGATIVE_REGULATION_OF_CELLULAR_CATABOLIC_PROCESS 0.697297297297297 0.763428700667194 0.0774767547848578 0.224225510016032 0.822116203248003 18 NUPR1 TIMP2
GOBP_NEGATIVE_REGULATION_OF_CELLULAR_COMPONENT_ORGANIZATION 0.0571428571428571 0.136759581881533 0.224966093540314 -0.343352851706434 -1.4485876372714 52 APOA1 MYOC CLU IGF1 IL1B APOD TGFB1 B2M CFLAR NRP1 CXCL10 PPIF NPM1 PGRMC1
GOBP_NEGATIVE_REGULATION_OF_CELLULAR_MACROMOLECULE_BIOSYNTHETIC_PROCESS 0.42604501607717 0.559273139833744 0.0760837160951725 -0.330694503966356 -1.01311886584001 15 HBEGF NCL ZFP36 RGS2 DDX3X ZFP36L1 TOB1 NOCT EIF2AK2 EIF4E ZC3H12A ZFP36L2 AGO2
GOBP_NEGATIVE_REGULATION_OF_CELL_ACTIVATION 0.0278085219429429 0.083333208702825 0.352487857583619 -0.425234560835324 -1.5903912461174 31 CD74 HLA-DRB1 TYROBP SERPINE2 LAPTM5 ARG1 CEBPB IL4R MDK IRF1 TNFAIP3 CYGB PRKAR1A FCGR2B CD86
GOBP_NEGATIVE_REGULATION_OF_CELL_ADHESION 0.0172048527044304 0.0589773335064535 0.352487857583619 -0.39898497844678 -1.66275682052194 49 APOA1 CD74 MYOC HLA-DRB1 APOD SERPINE2 TGFB1 CXCL12 LAPTM5
GOBP_NEGATIVE_REGULATION_OF_CELL_CELL_ADHESION 0.00361936017859008 0.0173243764645928 0.431707695803346 -0.494364030284816 -1.86274280519211 32 APOA1 CD74 HLA-DRB1 SERPINE2 TGFB1 CXCL12 LAPTM5 ARG1 CEBPB IL4R
GOBP_NEGATIVE_REGULATION_OF_CELL_CYCLE 0.514240506329114 0.626830430851482 0.0658311958368866 -0.293676627781554 -0.965197069093173 19 CCL2 TGFB1 BTG1
GOBP_NEGATIVE_REGULATION_OF_CELL_DEATH 0.0440414507772021 0.114100788317174 0.245041785430996 -0.291925905925809 -1.40642691081753 104 CD74 CCL5 CCL2 IL6 CCL19 CLU IGF1 IL1B CXCL12 ICAM1 LAPTM5 NR4A3 CFLAR NFKB1 SOD2 BCL2A1 NRP1 SOCS3 PPIF CEBPB IFI6 NPM1 PTPN1 RPS3A BIRC3 CSF1R MDK IL6ST TNFAIP3 NR4A2 FGF2 YBX3 IL1A VEGFA PRDX5 TPT1
GOBP_NEGATIVE_REGULATION_OF_CELL_DEVELOPMENT 0.410658307210031 0.549176782214437 0.0766746872490091 -0.311893984832256 -1.04750961333562 21 IL6 IGF1 IL1B B2M NRP1
GOBP_NEGATIVE_REGULATION_OF_CELL_DIFFERENTIATION 0.539509536784741 0.645602113378082 0.0564118388217596 -0.20974360142976 -0.951027240518743 74 CD74 IL6 IGF1 IL1B TGFB1 B2M ID3 SOD2 NRP1 CXCL10 IL4R IGF2 ZFP36 NFKBIA
GOBP_NEGATIVE_REGULATION_OF_CELL_GROWTH 0.478378378378378 0.597972972972973 0.0985499803531691 0.258427060020664 0.968330727784955 19 CRYAB SEMA3B SEMA3C SFRP2 SLIT3 FHL1 FGF13 SEMA3E PI16 CDKN2C SERTAD3 SPP1
GOBP_NEGATIVE_REGULATION_OF_CELL_POPULATION_PROLIFERATION 0.00837656892259153 0.0325525079417542 0.380730400722792 -0.354676380086639 -1.63854571078364 80 CCL3L1 CCL2 IL6 CXCL8 HLA-DRB1 IGFBP7 TPM1 IL1B APOD CCL8 TYROBP SERPINE2 TGFB1 ETS1 B2M COL18A1 BTG1 SOD2 ARG1 FTH1 JARID2 CEBPB NPM1
GOBP_NEGATIVE_REGULATION_OF_CYTOKINE_PRODUCTION 0.000205225138189497 0.00172407242004481 0.518848077743792 -0.54668484067929 -2.0915773367666 35 APOA1 SRGN IL6 HLA-DRB1 REL IGF1 APOD TYROBP TGFB1 LAPTM5 NFKB1 ARG1
GOBP_NEGATIVE_REGULATION_OF_DEFENSE_RESPONSE 0.0189563178602057 0.0630538538994131 0.352487857583619 -0.460695168161665 -1.66146591633569 27 APOA1 HLA-DRB1 ISG15 IGF1 NFKB1 SOCS3 ARG1 RPS19
GOBP_NEGATIVE_REGULATION_OF_DEVELOPMENTAL_PROCESS 0.756443298969072 0.809002710750302 0.0383205781976994 -0.175042111659311 -0.842951791817091 103 CD74 SRGN IL6 IGF1 IL1B TGFB1 COL4A2 B2M ID3 CFLAR SOD2 NRP1 CXCL10 JARID2 IL4R IGF2 ZFP36 NFKBIA
GOBP_NEGATIVE_REGULATION_OF_DNA_BINDING_TRANSCRIPTION_FACTOR_ACTIVITY 0.273480662983425 0.414258188824663 0.138022242496643 0.304039252554461 1.1420927135151 20 SFRP4 NUPR1 GAS6 BMP7 PTGIS
GOBP_NEGATIVE_REGULATION_OF_EPITHELIAL_CELL_PROLIFERATION 0.333333333333333 0.474894131881428 0.120433371642259 0.310143631131563 1.10873158075127 16 SPARC NUPR1 SERPINF1 SFRP2 THBS1
GOBP_NEGATIVE_REGULATION_OF_EXTRINSIC_APOPTOTIC_SIGNALING_PATHWAY 0.194847020933977 0.333235101161595 0.123257226381337 -0.403634269189932 -1.28673832250159 17 IGF1 IL1B ICAM1 CFLAR NRP1 IFI6 TNFAIP3 IL1A
GOBP_NEGATIVE_REGULATION_OF_GENE_EXPRESSION 0.032447369680546 0.0929605299241919 0.321775918075361 -0.326304937304145 -1.52405303007791 83 APOA1 SRGN IL6 CXCL8 HLA-DRB1 REL IGF1 APOD TYROBP SERPINE2 TGFB1 LAPTM5 ID3 NFKB1 MSR1 ARG1 NCL NPM1 ZFP36 SRSF7 ATP2B1 CD83 TNFAIP3 SERPINB1 FGF2 GSPT2 YBX3 PRKAR1A VEGFA
GOBP_NEGATIVE_REGULATION_OF_GROWTH 0.795031055900621 0.842161954471081 0.0445961615888961 -0.208745085518397 -0.727097021633636 24 SERPINE2 TGFB1 BTG1 NRP1 JARID2
GOBP_NEGATIVE_REGULATION_OF_HEMOPOIESIS 0.246794871794872 0.384343379392884 0.107140237276725 -0.386357809247895 -1.20310739119236 16 CD74 IL4R MDK C1QC IRF1 FCGR2B
GOBP_NEGATIVE_REGULATION_OF_HYDROLASE_ACTIVITY 0.373156342182891 0.514037816157813 0.0785029047348687 -0.270687825582943 -1.07580448192914 42 APOA1 ITIH4 C4A SERPINE2
GOBP_NEGATIVE_REGULATION_OF_IMMUNE_EFFECTOR_PROCESS 0.0547504025764895 0.131837625836025 0.245041785430996 -0.490129050415139 -1.56247345748463 17 APOA1 TGFB1 ARG1 RPS19 IL4R
GOBP_NEGATIVE_REGULATION_OF_IMMUNE_RESPONSE 0.412225705329154 0.549452479785532 0.0764767053228531 -0.311456464108969 -1.04604018081699 21 HLA-DRB1 ISG15 ARG1 RPS19 IL4R
GOBP_NEGATIVE_REGULATION_OF_IMMUNE_SYSTEM_PROCESS 0.00407124533085467 0.0187869941680081 0.407017918923954 -0.410186883000407 -1.75579362810202 55 APOA1 CD74 CCL2 HLA-DRB1 ISG15 APOD TYROBP TGFB1 CXCL12 LAPTM5 ARG1 RPS19 CEBPB IL4R
GOBP_NEGATIVE_REGULATION_OF_INFLAMMATORY_RESPONSE 0.040625 0.108986623945052 0.282013350011725 -0.470730480986941 -1.59982333129275 22 APOA1 HLA-DRB1 IGF1 NFKB1 SOCS3 RPS19 ZFP36 MDK TNFAIP3 FCGR2B TNFRSF1B
GOBP_NEGATIVE_REGULATION_OF_INTRACELLULAR_SIGNAL_TRANSDUCTION 0.0625 0.147778614457831 0.216542836735348 -0.361575152403882 -1.46254100110606 44 CD74 MYOC CLU IL1B SERPINE2 CXCL12 SOD2 PPIF DDIT4 DUSP6 PTPN1 STMN1 TNFAIP3 YBX3 TPT1 RNF149 RGS2 SPI1 PER1 PTPRC MAP2K3 DDX3X STAT1 PDCD4 DUSP5 NFE2L2 DNAJA1 SNAI2
GOBP_NEGATIVE_REGULATION_OF_INTRINSIC_APOPTOTIC_SIGNALING_PATHWAY 0.0901898734177215 0.191867345888649 0.186432558434075 -0.449284934837509 -1.46107582324988 18 CD74 CLU CXCL12 SOD2 PPIF PTPN1
GOBP_NEGATIVE_REGULATION_OF_KINASE_ACTIVITY 0.890625 0.912716220626632 0.0396787203613389 -0.182569576206657 -0.620480464717861 22 FABP4 IL1B NPM1 PTPN1 TNFAIP3 PRKAR1A RGS2 GPRC5A PTPRC
GOBP_NEGATIVE_REGULATION_OF_LEUKOCYTE_CELL_CELL_ADHESION 0.0074086407286732 0.0292368587243354 0.407017918923954 -0.553378211356861 -1.85854496847235 21 CD74 HLA-DRB1 CXCL12 LAPTM5 ARG1 CEBPB IL4R MDK IRF1 PRKAR1A FCGR2B CD86
GOBP_NEGATIVE_REGULATION_OF_LOCOMOTION 0.23201174743025 0.370935278478098 0.105520936843198 -0.310506846670643 -1.21491225643668 38 CD74 CCL2 TPM1 APOD TGFB1 CXCL12
GOBP_NEGATIVE_REGULATION_OF_LYMPHOCYTE_ACTIVATION 0.00635862065123483 0.0258627834778204 0.407017918923954 -0.537610663341091 -1.84031329717303 23 CD74 HLA-DRB1 TYROBP LAPTM5 ARG1 CEBPB IL4R MDK IRF1 TNFAIP3 PRKAR1A FCGR2B CD86
GOBP_NEGATIVE_REGULATION_OF_MAPK_CASCADE 0.57395498392283 0.670468247588425 0.0613026075396207 -0.294615334025142 -0.902586373485645 15 IL1B DUSP6 PTPN1 RNF149 RGS2 PER1 PTPRC PDCD4 DUSP5 DNAJA1
GOBP_NEGATIVE_REGULATION_OF_MOLECULAR_FUNCTION 0.212435233160622 0.35042525626137 0.103197466945307 -0.246646715133226 -1.18828295326512 104 APOA1 ITIH4 FABP4 IL1B C4A SERPINE2 TXNIP B2M ID3 NFKB1 GLA SOCS3 PPIF RPL23 IFI6 NPM1 IFIT1 CSNK1E ZFP36 RPL37 SIK1 PTPN1 NFKBIA BIRC3 PTX3 STMN1 RPL11 CTSB
GOBP_NEGATIVE_REGULATION_OF_MULTICELLULAR_ORGANISMAL_PROCESS 0.0471938775510204 0.119431596884129 0.234392647294686 -0.288009547172655 -1.41713426168238 115 APOA1 CD74 SRGN IL6 HLA-DRB1 REL IGF1 IL1B APOD TYROBP SERPINE2 TGFB1 COL4A2 CTSC B2M LAPTM5 NFKB1 NRP1 ARG1 RPS19 CXCL10 JARID2 IL4R
GOBP_NEGATIVE_REGULATION_OF_NERVOUS_SYSTEM_DEVELOPMENT 0.405144694533762 0.544586618508567 0.0787113806986485 -0.33922817778543 -1.03926271110304 15 IL6 IL1B B2M NRP1
GOBP_NEGATIVE_REGULATION_OF_NEURON_APOPTOTIC_PROCESS 0.0833333333333333 0.180211202938476 0.195789002148949 -0.466539583800359 -1.45279119023548 16 CCL2 SOD2 NRP1 CEBPB MDK IL6ST NR4A2
GOBP_NEGATIVE_REGULATION_OF_NEURON_DEATH 0.344827586206897 0.483374384236453 0.0860347242455604 -0.326566254136268 -1.1178800215011 23 CCL2 NR4A3 SOD2 NRP1 CEBPB MDK IL6ST NR4A2
GOBP_NEGATIVE_REGULATION_OF_NUCLEOBASE_CONTAINING_COMPOUND_METABOLIC_PROCESS 0.382312925170068 0.52103410808768 0.0730744399126987 -0.232090847471427 -1.06326509829335 78 IL6 FABP4 TGFB1 TXNIP NR4A3 ID3 NFKB1 CREM JARID2 SFPQ CEBPB RPL23 DDIT4 IGF2 ZFP36 SRSF7 IRF8 IRF1 NR4A2 YBX3 VEGFA PRDX5 ZEB2 KLF2 SPI1 ID4 CEBPD ID1 PER1 SRSF2 RASD1 LOXL2 CREBZF ID2 TXN STAT1 PDCD4 BCLAF1 ETV3
GOBP_NEGATIVE_REGULATION_OF_ORGANELLE_ORGANIZATION 0.305379746835443 0.447244591913849 0.0934449219410994 -0.350935076894807 -1.15338258348842 19 MYOC CLU IGF1 PPIF NPM1 STMN1 GSN SMARCA5
GOBP_NEGATIVE_REGULATION_OF_PEPTIDASE_ACTIVITY 0.925644916540212 0.93517536613136 0.0365314928349125 -0.154592720018003 -0.591619546310065 36 ITIH4 C4A SERPINE2
GOBP_NEGATIVE_REGULATION_OF_PHOSPHORUS_METABOLIC_PROCESS 0.738275340393343 0.793898824943527 0.046788296531803 -0.207894685018675 -0.792279957526765 34 FABP4 IL1B TGFB1 SOCS3 NPM1 DDIT4 DUSP6 PTPN1
GOBP_NEGATIVE_REGULATION_OF_PHOSPHORYLATION 0.699544764795144 0.763793498168498 0.0493910105981501 -0.215337827442363 -0.817840265823431 33 FABP4 IL1B TGFB1 SOCS3 NPM1 DDIT4 DUSP6 PTPN1
GOBP_NEGATIVE_REGULATION_OF_PROTEIN_METABOLIC_PROCESS 0.153645833333333 0.281803689641745 0.125033367555272 -0.261790128645907 -1.25054026502901 100 ITIH4 ISG15 FABP4 CLU IGF1 IL1B APOD C4A SERPINE2 TGFB1 HBEGF NFKB1 SOCS3 JARID2 NCL RPL23 IFI6 NPM1 DDIT4 DUSP6 ZFP36 RPL37 PTPN1 BIRC3 PTX3 RPL11 CTSB
GOBP_NEGATIVE_REGULATION_OF_PROTEIN_MODIFICATION_PROCESS 0.213333333333333 0.35042525626137 0.11146266692298 -0.302861130201342 -1.2122634290592 43 ISG15 FABP4 IL1B TGFB1 SOCS3 JARID2 RPL23 NPM1 DDIT4 DUSP6 RPL37 PTPN1 RPL11 RPS15 TNFAIP3
GOBP_NEGATIVE_REGULATION_OF_PROTEOLYSIS 0.889908256880734 0.912716220626632 0.0713052987340038 0.150457944728166 0.711249565373897 43 TIMP2 SERPINF1 CTSZ CRYAB SFRP2 GAS6 SERPINH1 THBS1
GOBP_NEGATIVE_REGULATION_OF_RESPONSE_TO_EXTERNAL_STIMULUS 0.0436046511627907 0.113973131549505 0.261663521711573 -0.38029620845961 -1.53826609417031 44 APOA1 CCL2 HLA-DRB1 ISG15 IGF1 SERPINE2 NFKB1 NRP1 SOCS3 ARG1 RPS19
GOBP_NEGATIVE_REGULATION_OF_RESPONSE_TO_STIMULUS 0.00792945789462635 0.0309682808322472 0.380730400722792 -0.311873391945362 -1.57843613359852 145 APOA1 CD74 CCL5 CCL2 IL6 MYOC CXCL8 HLA-DRB1 ISG15 CLU IGF1 IL1B APOD SERPINE2 CXCL12 ICAM1 LAPTM5 NR4A3 RGS1 CFLAR NFKB1 SOD2 MRAP RGS5 NRP1 SOCS3 ARG1 RPS19 PPIF IL4R IFI6 DDIT4 DUSP6 ZFP36 FZD4 PTPN1 NFKBIA
GOBP_NEGATIVE_REGULATION_OF_SIGNALING 0.0145558888613383 0.0517030441454777 0.380730400722792 -0.318688199734119 -1.57257341997404 118 APOA1 CD74 CCL5 IL6 MYOC CXCL8 ISG15 CLU IGF1 IL1B APOD SERPINE2 CXCL12 ICAM1 LAPTM5 RGS1 CFLAR SOD2 MRAP RGS5 NRP1 SOCS3 ARG1 PPIF IFI6 DDIT4 DUSP6 FZD4 PTPN1 NFKBIA
GOBP_NEGATIVE_REGULATION_OF_TRANSCRIPTION_BY_RNA_POLYMERASE_II 0.289772727272727 0.430817407024794 0.0902635484340068 -0.274579858999213 -1.14036636908196 48 TXNIP NR4A3 ID3 NFKB1 CREM JARID2 SFPQ CEBPB RPL23 IGF2 ZFP36 IRF8 NR4A2 YBX3 VEGFA ZEB2 KLF2 SPI1 ID4 ID1 PER1 LOXL2 ID2 TXN STAT1 ETV3
GOBP_NEGATIVE_REGULATION_OF_TRANSFERASE_ACTIVITY 0.417933130699088 0.55231903636159 0.0741758965588009 -0.280677554856319 -1.03161319199788 29 FABP4 IL1B RPL23 NPM1 ZFP36 RPL37 PTPN1 RPL11 RPS15 TNFAIP3 PRKAR1A RPS7 RGS2 GPRC5A PTPRC
GOBP_NEGATIVE_REGULATION_OF_TRANSPORT 0.216666666666667 0.353603603603604 0.111918316325105 -0.334324341705215 -1.23467835684651 30 CD74 IL1B APOD SERPINE2 FABP5
GOBP_NEGATIVE_REGULATION_OF_VASCULATURE_DEVELOPMENT 0.128608923884514 0.24446641700988 0.20207170902116 0.381336600224971 1.38656287182624 17 SPARC SERPINF1 THBS2 DCN THBS1
GOBP_NEGATIVE_REGULATION_OF_VIRAL_PROCESS 0.045016077170418 0.115861051077961 0.271288554688953 -0.520095257634271 -1.59336883807663 15 CCL5 ISG15 IFIT1 ZFP36 PTX3 IFITM3 GSN
GOBP_NEGATIVE_REGULATION_OF_WNT_SIGNALING_PATHWAY 0.0389849177129253 0.107379510191742 0.321775918075361 0.471717792718706 1.68634258933936 16 SFRP4 CTHRC1 IGFBP6 SFRP2 DKK2 TSKU IGFBP2
GOBP_NEPHRON_DEVELOPMENT 0.748397435897436 0.803682609000667 0.0487989701682839 -0.246104258868712 -0.766361765600779 16 ACTA2 CFLAR FGF2 VEGFA JAG1 PDGFRB STAT1 PECAM1 GPC3 SOX9 MTSS1
GOBP_NERVOUS_SYSTEM_PROCESS 0.0322018379866949 0.0926371738227408 0.321775918075361 -0.37508247269326 -1.57385935044261 50 HLA-DRA CCL2 CXCR4 SERPINE2 FABP5 CXCL12 CTSC B2M COL18A1 TMEM100 SOD2 TMEM150C CEBPB PGRMC1 FZD4
GOBP_NEUROGENESIS 0.169665809768638 0.302699228791774 0.117249716749792 -0.251222475994088 -1.22407191602219 108 CCL2 IL6 MYOC GPR183 CLU CXCR4 IL1B APOD SERPINE2 TGFB1 CXCL12 VCAM1 C1QA B2M LAMB1 ID3 CFLAR SOD2 UGCG NRP1
GOBP_NEURON_APOPTOTIC_PROCESS 0.2609375 0.401639093137255 0.102080107662747 -0.356581295177316 -1.21187621912906 22 CCL2 TYROBP SOD2 NRP1 CEBPB MDK IL6ST NR4A2
GOBP_NEURON_DEATH 0.0819423368740516 0.17917753327613 0.191892240384838 -0.368141150769854 -1.40886000693411 36 CCL5 CCL2 CLU TYROBP C1QA NR4A3 SOD2 NRP1 CEBPB DDIT4
GOBP_NEURON_DEVELOPMENT 0.559722222222222 0.659732649315983 0.0555947097758869 -0.207781328216355 -0.927650814952084 70 IL6 MYOC CXCR4 APOD CXCL12 C1QA B2M LAMB1 CFLAR SOD2 UGCG NRP1
GOBP_NEURON_DIFFERENTIATION 0.477792732166891 0.597972972972973 0.0615706755421678 -0.211577073096157 -0.993379773377774 86 IL6 MYOC CXCR4 APOD CXCL12 VCAM1 C1QA B2M LAMB1 ID3 CFLAR SOD2 UGCG NRP1 CEBPB DDIT4 PGRMC1 CSNK1E FZD4
GOBP_NEURON_MIGRATION 0.632850241545894 0.715832045552632 0.0567672387487446 -0.268967789181288 -0.857437507852528 17 CXCR4 CXCL12 NRP1 DDIT4 MDK NR4A2 VEGFA
GOBP_NEURON_PROJECTION_GUIDANCE 0.913461538461539 0.926443549990062 0.0396787203613389 -0.193969095404071 -0.604014327542171 16 CXCL12 NRP1 PGRMC1 CSF1R VEGFA LAMA2
GOBP_NEUTROPHIL_CHEMOTAXIS 1.01275016393642e-08 9.93761098362609e-07 0.747739663149885 -0.814198061862227 -2.64777429929639 18 CD74 CCL3L1 CCL5 CCL2 CXCL2 CXCL8 CCL19 CCL24 IL1B CCL8 CCL14 FCER1G CXCL10
GOBP_NEUTROPHIL_MIGRATION 4.87084002838723e-08 3.18634118523665e-06 0.719512826338911 -0.772524443299006 -2.59455719009033 21 CD74 CCL3L1 CCL5 CCL2 CXCL2 CXCL8 CCL19 CCL24 IL1B CCL8 CCL14 FCER1G CXCL10
GOBP_NIK_NF_KAPPAB_SIGNALING 0.271875 0.414029535864979 0.0995791200495904 -0.358877110364741 -1.19335698563656 20 CCL19 REL IL1B LAPTM5 NFKBIA BIRC3
GOBP_NITROGEN_COMPOUND_TRANSPORT 0.00155211213415765 0.00876552536196945 0.45505986738723 -0.389997817091384 -1.80172485761238 80 CD74 CCL5 IL6 HLA-DRB1 CLU IGF1 IL1B AQP3 APOD TGFB1 CXCL12 TXNIP LAPTM5 MSR1 VMP1 RPL23 NPM1 IFIT1 ZFP36 ATP1B1 PTPN1 NFKBIA MAN1A1 RPL11 SRSF7 STX11
GOBP_NON_MEMBRANE_BOUNDED_ORGANELLE_ASSEMBLY 0.230171073094868 0.369175835341249 0.109684061970549 -0.351341483899697 -1.2426821748709 25 TPM1 CFLAR RPS19 NPM1 RPL6 RPL11 RPS15 GSN PRKAR1A PRRC2C SQLE LCP1 PDGFRB DDX3X MYH11 MSN
GOBP_NUCLEAR_TRANSPORT 0.10625 0.215520025839793 0.169570644405628 -0.432905418071069 -1.43951979620537 20 IL1B APOD TGFB1 TXNIP RPL23 NPM1 NFKBIA RPS15
GOBP_NUCLEOBASE_CONTAINING_SMALL_MOLECULE_METABOLIC_PROCESS 0.753105590062112 0.807633727047483 0.0470699590082662 -0.221123239523897 -0.770212378761066 24 IGF1 GLRX TGFB1
GOBP_ORGANELLE_ASSEMBLY 0.602118003025719 0.692395194813562 0.0561766586307176 -0.235085765764104 -0.895904291627275 34 TPM1 CFLAR RPS19 VMP1 NPM1 RPL6 RPL11 RPS15 GSN PRKAR1A PRRC2C SQLE LCP1 PDGFRB DDX3X MYH11 SYNE2 MSN RAB8B IL1RAP CCDC88A PLK2 NOCT MAPRE1
GOBP_ORGANELLE_FISSION 0.67948717948718 0.74915370210314 0.0532386494755899 -0.263350137494534 -0.820064948364764 16 IGF1 IL1B IGF2 IL1A SMARCA5 UBE2S PDGFRB NDEL1 CKS2
GOBP_ORGANELLE_LOCALIZATION 0.348101265822785 0.486226857065634 0.0860347242455604 -0.34099332180635 -1.10891120478169 18 NR4A3 VMP1 IL4R NPM1 STX11 RPS15 ADORA2B FGF10 NDEL1 SYNE2 RAB8B AP1AR
GOBP_ORGANIC_ACID_BIOSYNTHETIC_PROCESS 0.0138482342523319 0.0496386478907786 0.380730400722792 -0.548275245630934 -1.80196042203586 19 APOA1 CD74 IL1B FABP5
GOBP_ORGANIC_ACID_METABOLIC_PROCESS 0.142247510668563 0.264607336196261 0.137250779610133 -0.31820244081022 -1.30617040473708 46 APOA1 CD74 IGF1 IL1B FABP5 NR4A3
GOBP_ORGANIC_ACID_TRANSPORT 0.431962025316456 0.565150316455696 0.0745500777420554 -0.312165166297779 -1.02596146605074 19 FABP4 IL1B FABP5
GOBP_ORGANIC_ANION_TRANSPORT 0.933862433862434 0.942264795092558 0.0618406035753285 0.158158854115293 0.565401635665612 16 FOLR2 CYP7A1 PTGES SLC19A2 SLC26A2 CES1 ANXA1 NTRK2 SLC4A7 AQP9 AVPR1A
GOBP_ORGANIC_CYCLIC_COMPOUND_CATABOLIC_PROCESS 0.799694189602447 0.842161954471081 0.0436251240000606 -0.196892498516619 -0.706602823849857 26 IL6 HSD11B1 NPM1 ZFP36 GSPT2 YBX3 TNFRSF1B
GOBP_ORGANIC_HYDROXY_COMPOUND_BIOSYNTHETIC_PROCESS 0.213826366559486 0.35042525626137 0.116739204791222 -0.411030983841842 -1.25923847895977 15 APOA1 NFKB1 ACER3 NR4A2 FGF2 ZEB2 SQLE
GOBP_ORGANIC_HYDROXY_COMPOUND_METABOLIC_PROCESS 0.456060606060606 0.588571087765935 0.0696133438850965 -0.268224672342737 -1.01065924697958 32 APOA1 IGF1
GOBP_ORGANIC_HYDROXY_COMPOUND_TRANSPORT 0.0341696414769121 0.0961403891017061 0.321775918075361 -0.488931418807843 -1.64209759203432 21 APOA1 CLU AQP3 CXCL12 NFKB1 MSR1
GOBP_ORGANONITROGEN_COMPOUND_BIOSYNTHETIC_PROCESS 0.000989660885112251 0.00611719523474896 0.45505986738723 -0.377328337373856 -1.78616826829941 95 APOA1 CCL5 IL6 CCL19 SAT1 IGF1 IL1B FABP5 TGFB1 HBEGF MRPS6 NFKB1 UGCG ARG1 RPS19 NCL RPL23 NPM1 ALDH9A1 PGRMC1 ZFP36 RPL37 GGT5 RPL6 RPS3A ACER3 MAN1A1 RPL11 RPS15 RPL32 GFPT2 NR4A2 GSPT2 YBX3 RPL7A CYP1B1 SLC39A8 RPS7
GOBP_ORGANONITROGEN_COMPOUND_CATABOLIC_PROCESS 0.106145251396648 0.215520025839793 0.159646701919906 -0.296319328277523 -1.32196243048779 69 ISG15 SAT1 CLU CTSL IL1B SERPINE2 TGFB1 CTSC LAPTM5 CTSS GLA ARG1 PMAIP1 RNF121 RPL23 CSNK1E GGT5 ACER3 MAN1A1 RPL11 CTSB
GOBP_ORGANOPHOSPHATE_BIOSYNTHETIC_PROCESS 0.0765625 0.17171875 0.20207170902116 -0.445423555206138 -1.48114576221392 20 APOA1 FABP5 TGFB1
GOBP_ORGANOPHOSPHATE_METABOLIC_PROCESS 0.256838905775076 0.396107153307337 0.101350743797099 -0.311092176733178 -1.19021655272534 35 APOA1 IGF1 FABP5 TGFB1
GOBP_ORGAN_GROWTH 0.4765625 0.597663621246941 0.0689567351672811 -0.298838494818122 -0.993713433007393 20 IGF1 JARID2 DUSP6 IGF2 FGF2 YBX3 PRKAR1A RGS2 FGF10 PDGFRB
GOBP_OSSIFICATION 0.00643313104680689 0.0259383706258709 0.407017918923954 0.327412744147218 1.67822736757074 63 CLEC3B CCN2 COL1A2 LOX MGP COL1A1 CTHRC1 ASPN OMD COL5A2
GOBP_OSTEOBLAST_DIFFERENTIATION 0.395894428152493 0.535822631206391 0.115734447701689 0.236663307980945 1.03882389480602 34 LOX COL1A1 CTHRC1 SFRP2 BMP7 CCN1 MRC2
GOBP_OSTEOCLAST_DIFFERENTIATION 0.559485530546624 0.659732649315983 0.0625237414724762 -0.297768313675195 -0.912245872294259 15 GPR183 TYROBP CEBPB CSF1R
GOBP_PALLIUM_DEVELOPMENT 0.463157894736842 0.588571087765935 0.0988903007520636 0.280915317991659 0.988363319070775 15 COL3A1 BNIP3 KCNA1 TSKU FGF13 EMX2
GOBP_PATTERN_SPECIFICATION_PROCESS 0.583783783783784 0.677914600991524 0.0870515867946735 0.244718300454917 0.897252413522958 18 NBL1 SEMA3C SFRP2 BMP7 STC1 EMX2
GOBP_PEPTIDE_BIOSYNTHETIC_PROCESS 0.0384068278805121 0.106159717909162 0.276500599254472 -0.364854770414906 -1.53397708377269 51 CCL5 IL6 MRPS6 RPS19 NCL RPL23 NPM1 ZFP36 RPL37 GGT5 RPL6 RPS3A RPL11 RPS15 RPL32 GSPT2 YBX3 RPL7A CYP1B1 RPS7 RGS2 RPS8 RPL7 PER1 GGTA1 RPS27A
GOBP_PEPTIDE_METABOLIC_PROCESS 0.101408450704225 0.210041250139359 0.16440575583821 -0.305746073487484 -1.34421934628615 64 CCL5 IL6 CLU IGF1 CTSL MRPS6 SOD2 RPS19 NCL RPL23 NPM1 ZFP36 RPL37 GGT5 RPL6 RPS3A RPL11 RPS15 RPL32 GSPT2 YBX3 RPL7A CYP1B1 RPS7 RGS2 RPS8 RPL7 PER1 CPM GGTA1 RPS27A
GOBP_PEPTIDYL_AMINO_ACID_MODIFICATION 0.104761904761905 0.214720875295288 0.158514105424824 -0.297635391156899 -1.34520390399759 73 APOA1 CD74 CCL5 IL6 IGF1 IL1B TGFB1 HBEGF NRP1 SOCS3 JARID2 PPIF DDIT4 IGF2 CSNK1E PTPN1
GOBP_PEPTIDYL_LYSINE_MODIFICATION 0.247252747252747 0.384343379392884 0.14551614609036 0.312460209669121 1.18179412352923 21 LOX ARNT P3H3 FKBP10
GOBP_PEPTIDYL_SERINE_MODIFICATION 0.508856682769726 0.625121276954985 0.0672065093710464 -0.297557732679609 -0.948578867111435 17 IL6 TGFB1 DDIT4 CSNK1E
GOBP_PEPTIDYL_TYROSINE_MODIFICATION 0.0171662154352561 0.0589773335064535 0.352487857583619 -0.433364471323402 -1.65802165952432 35 CD74 CCL5 IL6 IGF1 TGFB1 HBEGF NRP1 SOCS3 IGF2 PTPN1 CSF1R RAP2B IL6ST
GOBP_PHAGOCYTOSIS 0.00668766244503144 0.0266488072048207 0.407017918923954 -0.545643063176011 -1.85442102919875 22 APOA1 FCN2 CCL2 IL1B TYROBP C4A FCER1G MSR1
GOBP_PHOSPHATIDYLINOSITOL_3_KINASE_SIGNALING 0.0218026616203411 0.0701438089015072 0.352487857583619 -0.531471497660833 -1.69426829077219 17 CCL5 MYOC IGF1 SERPINE2 PIK3AP1
GOBP_PHOSPHORYLATION 0.0255704655804001 0.0787169234533885 0.352487857583619 -0.303466126122067 -1.50142944272558 120 APOA1 CD74 CCL5 CCL2 IL6 HLA-DRB1 FABP4 CCL19 CLU IGF1 IL1B CCL8 TGFB1 HBEGF
GOBP_PLACENTA_DEVELOPMENT 0.541208791208791 0.645667022946658 0.0922597260527354 0.230774762096317 0.927719090491612 23 ARNT HTRA1 BMP7 ADM CCN1 PTN STC1 TPPP3
GOBP_PLATELET_ACTIVATION 0.501607717041801 0.619122732512285 0.0678338263479455 -0.310582790403272 -0.951504426559207 15 IL6 SERPINE2 FCER1G RAP2B IL6ST PEAR1
GOBP_PLATELET_DERIVED_GROWTH_FACTOR_RECEPTOR_SIGNALING_PATHWAY 0.472668810289389 0.595577874923227 0.0707899094502623 -0.318936447438301 -0.977096770669668 15 APOD TXNIP NR4A3 F3 NRP1 PTPN1
GOBP_POSITIVE_REGULATION_OF_BINDING 0.372990353697749 0.514037816157813 0.083129129135339 -0.350319312500242 -1.07324161818609 15 IGF1 TGFB1 B2M NRP1 STMN1 RPL11
GOBP_POSITIVE_REGULATION_OF_CATABOLIC_PROCESS 0.039647577092511 0.107693245735713 0.276500599254472 -0.393659554879713 -1.54026174693039 38 APOA1 IL6 CLU IGF1 IL1B CTSC LAPTM5
GOBP_POSITIVE_REGULATION_OF_CATALYTIC_ACTIVITY 0.000198471464118472 0.00169347934057609 0.518848077743792 -0.409822459070235 -1.93085452891757 93 APOA1 CD74 CCL3L1 CCL5 CCL2 HLA-DRB1 CCL19 CCL24 CLU IGF1 IL1B CCL8 TGFB1 HBEGF CCL14 LAPTM5 RGS1 F3 CFLAR
GOBP_POSITIVE_REGULATION_OF_CELLULAR_BIOSYNTHETIC_PROCESS 0.0281666200752108 0.0840714705666939 0.352487857583619 -0.300341843842716 -1.50511547719724 127 APOA1 CD74 CCL5 IL6 CXCL8 HLA-DRB1 CCL19 REL CLU IGF1 IL1B TGFB1 RASL11A ETS1 NR4A3 NFKB1 SOD2 CXCL10 SFPQ NCL CEBPB NPM1 KDM6B IGF2 FZD4 NFKBIA PTX3 MDK IRF8 IRF1 GPBP1 NR4A2 FGF2 YBX3 IL1A SMARCA5 VEGFA KMT2E CYP1B1 CD86 ZEB2 KLF2 ADORA2B SPI…
GOBP_POSITIVE_REGULATION_OF_CELLULAR_COMPONENT_BIOGENESIS 0.0197490371429007 0.0646518168107353 0.352487857583619 -0.415162687148104 -1.64999618509559 42 APOA1 MYOC ISG15 CCL19 CCL24 CLU TPM1 TGFB1
GOBP_POSITIVE_REGULATION_OF_CELLULAR_COMPONENT_ORGANIZATION 0.0127347291189129 0.0462813072145679 0.380730400722792 -0.344945507067503 -1.61585910543395 84 APOA1 IL6 MYOC ISG15 CCL19 CCL24 CLU IGF1 TPM1 IL1B TYROBP TGFB1 CD53 CXCL12 B2M CFLAR NRP1 PMAIP1 PPIF SFPQ IL4R IGF2 FZD4
GOBP_POSITIVE_REGULATION_OF_CELL_ACTIVATION 5.65986065246432e-06 0.000103325363074058 0.610526878385931 -0.551398655486878 -2.31827283107215 51 CD74 CCL5 HLA-DRA CCL2 IL6 HLA-DRB1 CCL19 GPR183 ACTA2 IGF1 IL1B TYROBP TGFB1 VCAM1 CTSC B2M NR4A3
GOBP_POSITIVE_REGULATION_OF_CELL_ADHESION 2.97139727781616e-06 6.47929684190469e-05 0.627256739718528 -0.536152334451545 -2.33272924262091 60 APOA1 CD74 CCL5 HLA-DRA CCL2 IL6 MYOC HLA-DRB1 CCL19 IGF1 TPM1 IL1B CXCL12 VCAM1 ETS1 B2M NR4A3
GOBP_POSITIVE_REGULATION_OF_CELL_CELL_ADHESION 1.93847950052827e-05 0.000253617734652449 0.575610261071129 -0.568187210786738 -2.25816712156451 42 CD74 CCL5 HLA-DRA CCL2 IL6 HLA-DRB1 CCL19 IGF1 IL1B VCAM1 ETS1 B2M NR4A3
GOBP_POSITIVE_REGULATION_OF_CELL_CYCLE 0.642857142857143 0.726104830421377 0.0826646449123753 0.212988478791187 0.856217881168843 23 CCN2 NUPR1
GOBP_POSITIVE_REGULATION_OF_CELL_CYCLE_PROCESS 0.506329113924051 0.622991151144796 0.0665892104103933 -0.297437455117226 -0.967267408505302 18 IGF1 IL1B SFPQ NPM1 IGF2 IL1A KMT2E ADAMTS1 CCND2 FGF10 PDGFRB DDX3X
GOBP_POSITIVE_REGULATION_OF_CELL_DEATH 0.20253164556962 0.341908261875596 0.11146266692298 -0.272834812033557 -1.20787450350437 66 CCL5 CCL2 IL6 CLU TYROBP TXNIP CTSC C1QA LAPTM5 ID3 BTG1 SOD2 PMAIP1 SFPQ DDIT4 DUSP6 SIK1
GOBP_POSITIVE_REGULATION_OF_CELL_DEVELOPMENT 0.000144880748932656 0.00133801632837806 0.518848077743792 -0.619147715923909 -2.18990317240855 25 APOA1 IL6 MYOC CXCR4 IL1B TYROBP SERPINE2 TGFB1 CXCL12
GOBP_POSITIVE_REGULATION_OF_CELL_DIFFERENTIATION 0.00226695259366515 0.012024039094778 0.431707695803346 -0.366001361298722 -1.74150248483631 97 APOA1 CD74 HLA-DRA IL6 MYOC HLA-DRB1 ISG15 CCL19 IGF1 CXCR4 IL1B TYROBP SERPINE2 TGFB1 CXCL12 ETS1 BTG1 TMEM100 NFKB1 SOD2 NRP1 MSR1 SOCS3
GOBP_POSITIVE_REGULATION_OF_CELL_POPULATION_PROLIFERATION 0.0262255878807858 0.0794868204108757 0.352487857583619 -0.317206606774246 -1.49253788577753 88 CD74 CCL5 IL6 CCL19 CCL24 GPR183 IGF1 IL1B TGFB1 HBEGF CXCL12 VCAM1 CCL14 NR4A3 LAMB1 F3 CFLAR NRP1 ARG1 CXCL10 RPL23 NPM1
GOBP_POSITIVE_REGULATION_OF_CELL_PROJECTION_ORGANIZATION 0.695652173913044 0.762691280058295 0.0507027937029348 -0.232592866793632 -0.810163172363522 24 CCL19 CXCL12 CFLAR NRP1 FZD4 MDK VEGFA CDC42EP4 RGS2 NEGR1
GOBP_POSITIVE_REGULATION_OF_CELL_SUBSTRATE_ADHESION 0.213607594936709 0.35042525626137 0.115734447701689 -0.385430665115839 -1.26675572080308 19 APOA1 MYOC
GOBP_POSITIVE_REGULATION_OF_CHEMOTAXIS 0.000172349965761142 0.00150327470136108 0.518848077743792 -0.597980485978788 -2.18755485796732 28 CD74 CCL5 IL6 CXCL8 CCL19 CXCR4 TGFB1 CXCL12 F3 NRP1 CXCL10
GOBP_POSITIVE_REGULATION_OF_CYSTEINE_TYPE_ENDOPEPTIDASE_ACTIVITY 0.68503937007874 0.7542158562578 0.0768736734126542 0.225140883039263 0.818625826024169 17 CCN2 CTSH CCN1
GOBP_POSITIVE_REGULATION_OF_CYTOKINE_PRODUCTION 0.00741163679763406 0.0292368587243354 0.407017918923954 -0.40204472232202 -1.73206592542894 56 CD74 IL6 ISG15 CCL19 CLU IL1B TYROBP TGFB1 B2M LAPTM5 NR4A3 F3 FCER1G CEBPB IL4R CSF1R MDK IRF8 CD83 IL6ST IRF1 IL1A CYP1B1 CD86 CD46 HSPD1 ADORA2B C3
GOBP_POSITIVE_REGULATION_OF_CYTOSKELETON_ORGANIZATION 0.0395569620253165 0.107693245735713 0.287857117255149 -0.501152117057811 -1.62974804011285 18 APOA1 MYOC CCL24 TPM1
GOBP_POSITIVE_REGULATION_OF_DEFENSE_RESPONSE 0.0013166822034194 0.00765626318284611 0.45505986738723 -0.505114483441735 -1.93253210520078 35 CCL5 IL6 FABP4 CCL24 IL1B TYROBP CTSC ETS1 ARG1 RPS19 SFPQ CEBPB NFKBIA NFKBIZ MDK C2CD4B IL6ST
GOBP_POSITIVE_REGULATION_OF_DEVELOPMENTAL_GROWTH 0.166666666666667 0.298706240487062 0.134273452883202 -0.427621111665798 -1.33160015861079 16 IGF1 CXCR4 CXCL12 NRP1 IGF2 FGF2 YBX3 VEGFA
GOBP_POSITIVE_REGULATION_OF_DEVELOPMENTAL_PROCESS 0.00299345578680383 0.0146140079598681 0.431707695803346 -0.333389437863207 -1.6715485299375 131 APOA1 CD74 HLA-DRA IL6 MYOC CXCL8 HLA-DRB1 ISG15 CCL19 CCL24 IGF1 CXCR4 IL1B TYROBP SERPINE2 TGFB1 CD53 CXCL12 ETS1 B2M BTG1 F3 TMEM100 NFKB1 SOD2 NRP1 MSR1 SOCS3
GOBP_POSITIVE_REGULATION_OF_DNA_BINDING_TRANSCRIPTION_FACTOR_ACTIVITY 0.0886075949367089 0.189528506880971 0.188204146308491 -0.443778272255321 -1.4585208599803 19 IL6 CLU IL1B CFLAR NPM1 FZD4
GOBP_POSITIVE_REGULATION_OF_ENDOTHELIAL_CELL_MIGRATION 0.824324324324324 0.860498131109833 0.0689567351672811 0.188066334883225 0.689539656669349 18 SPARC THBS1 GRN LGMN
GOBP_POSITIVE_REGULATION_OF_EPITHELIAL_CELL_MIGRATION 0.905956112852665 0.922406677807188 0.0390355298112393 -0.175721066103876 -0.601516741752594 23 TGFB1 HBEGF ETS1 NRP1
GOBP_POSITIVE_REGULATION_OF_EPITHELIAL_CELL_PROLIFERATION 0.0646616541353384 0.151520592526091 0.216542836735348 -0.413272283290486 -1.51184831641382 28 CCL24 IGF1 CXCL12 NR4A3 LAMB1 F3 CFLAR NRP1 ARG1 IGF2 MDK TNFAIP3 FGF2 VEGFA
GOBP_POSITIVE_REGULATION_OF_ERK1_AND_ERK2_CASCADE 1.02505767617937e-06 3.21868110320324e-05 0.643551836150722 -0.641987942941385 -2.44659540055392 34 CD74 CCL3L1 CCL5 CCL2 HLA-DRB1 CCL19 CCL24 GPR183 ACTA2 IGF1 CCL8 TGFB1 CCL14 ICAM1 CFLAR
GOBP_POSITIVE_REGULATION_OF_GENE_EXPRESSION 0.0278131218855288 0.083333208702825 0.352487857583619 -0.295189116598214 -1.44050534658765 109 CD74 CCL5 IL6 CXCL8 ISG15 CCL19 CLU ACTA2 IGF1 IL1B TYROBP TGFB1 ETS1 B2M LAPTM5 NR4A3 ID3 F3 FCER1G NCL CEBPB IL4R RPL23 NPM1 ZFP36 RPL11 CSF1R MDK IRF8 CD83 IL6ST IRF1 GSN FGF2 YBX3 IL1A VEGFA CYP1B1 SRSF5 RPS7 CD86 CD46 HSPD1
GOBP_POSITIVE_REGULATION_OF_GROWTH 0.221875 0.35893918609968 0.112378519110475 -0.37475607803056 -1.24615856155608 20 IGF1 CXCR4 HBEGF CXCL12 NRP1 IGF2 FGF2 YBX3 VEGFA
GOBP_POSITIVE_REGULATION_OF_GTPASE_ACTIVITY 3.16831803993727e-05 0.000365754361963347 0.557332238758646 -0.735856884196306 -2.25437823427925 15 CCL3L1 CCL5 CCL2 CCL19 CCL24 CCL8 CCL14 RGS1
GOBP_POSITIVE_REGULATION_OF_HEMOPOIESIS 0.00845102684911593 0.0326800791948572 0.380730400722792 -0.502565714166487 -1.83850492658336 28 CD74 HLA-DRA HLA-DRB1 CCL19 TYROBP TGFB1
GOBP_POSITIVE_REGULATION_OF_HYDROLASE_ACTIVITY 0.00506712488747112 0.0216178969383958 0.407017918923954 -0.420907972700085 -1.77837085642937 53 APOA1 CCL3L1 CCL5 CCL2 CCL19 CCL24 CCL8 CCL14 LAPTM5 RGS1 F3 CFLAR
GOBP_POSITIVE_REGULATION_OF_IMMUNE_EFFECTOR_PROCESS 1.08524348553314e-05 0.000170383227228704 0.593325476396405 -0.629139248936584 -2.32344617847057 30 CD74 HLA-DRA FCN2 IL6 HLA-DRB1 CCL19 IL1B TYROBP TGFB1 B2M LAPTM5 NR4A3 ARG1 RPS19 IL4R
GOBP_POSITIVE_REGULATION_OF_IMMUNE_RESPONSE 1.60286362446183e-06 4.61897777443198e-05 0.643551836150722 -0.568198386792446 -2.39719913358642 52 CD74 CCL5 HLA-DRA FCN2 IL6 HLA-DRB1 CCL19 CLU IL1B TYROBP C4A TGFB1 C1QA B2M C1QB LAPTM5 NR4A3 FCER1G RPS19 SFPQ IL4R
GOBP_POSITIVE_REGULATION_OF_IMMUNE_SYSTEM_PROCESS 7.321489190728e-09 8.21052716388783e-07 0.761460801445585 -0.514337588679874 -2.44731381750149 97 CD74 CCL5 HLA-DRA FCN2 CCL2 IL6 CXCL8 HLA-DRB1 CCL19 CCL24 GPR183 CLU IGF1 IL1B AQP3 CCL8 TYROBP C4A TGFB1 CXCL12 VCAM1 CTSC C1QA B2M ICAM1 C1QB LAPTM5 NR4A3
GOBP_POSITIVE_REGULATION_OF_INFLAMMATORY_RESPONSE 0.0191012438377302 0.0632678329646339 0.352487857583619 -0.480173022494087 -1.72323281073201 26 IL6 FABP4 CCL24 IL1B CTSC ETS1 RPS19 CEBPB NFKBIA NFKBIZ MDK C2CD4B IL6ST
GOBP_POSITIVE_REGULATION_OF_INTRACELLULAR_SIGNAL_TRANSDUCTION 5.47967379851411e-06 0.000102417712662704 0.610526878385931 -0.451631633553968 -2.15333543740418 98 APOA1 CD74 CCL3L1 CCL5 CCL2 IL6 MYOC HLA-DRB1 CCL19 CCL24 GPR183 REL ACTA2 IGF1 IL1B CCL8 TGFB1 HBEGF CCL14 ICAM1 LAPTM5 F3 CFLAR PIK3AP1 NRP1 PMAIP1 SFPQ RPL23 IGF2 FZD4 RPL37 PTPN1
GOBP_POSITIVE_REGULATION_OF_ION_TRANSPORT 0.0099753676757086 0.0378292928764795 0.380730400722792 -0.523754323509679 -1.79288119029587 23 CCL5 CCL2 GLRX IL1B CXCL12 CTSS CXCL10 VMP1 CEBPB ATP1B1
GOBP_POSITIVE_REGULATION_OF_I_KAPPAB_KINASE_NF_KAPPAB_SIGNALING 0.00524469082175155 0.0220164828613634 0.407017918923954 -0.577199552550205 -1.89702299638821 19 CD74 HLA-DRB1 CCL19 REL IL1B CFLAR
GOBP_POSITIVE_REGULATION_OF_KINASE_ACTIVITY 0.00369820504254455 0.0175944906569544 0.431707695803346 -0.459578455426369 -1.87391745976819 45 CD74 CCL5 HLA-DRB1 CCL19 CLU IGF1 IL1B TGFB1 HBEGF
GOBP_POSITIVE_REGULATION_OF_LEUKOCYTE_CELL_CELL_ADHESION 8.07812606010557e-06 0.000134921892706018 0.593325476396405 -0.595006240225693 -2.32806581129358 38 CD74 CCL5 HLA-DRA CCL2 IL6 HLA-DRB1 CCL19 IGF1 IL1B VCAM1 ETS1 B2M NR4A3
GOBP_POSITIVE_REGULATION_OF_LEUKOCYTE_CHEMOTAXIS 0.000766395867324984 0.00501350629875094 0.477270815362862 -0.621674262058421 -2.06722385460546 20 CD74 CCL5 IL6 CXCL8 CCL19 CXCL12
GOBP_POSITIVE_REGULATION_OF_LEUKOCYTE_MEDIATED_IMMUNITY 0.000588461130808866 0.00398225851452551 0.477270815362862 -0.674614822731339 -2.10073165342761 16 HLA-DRA IL6 HLA-DRB1 IL1B TYROBP TGFB1 B2M ARG1
GOBP_POSITIVE_REGULATION_OF_LEUKOCYTE_MIGRATION 0.000447138298071226 0.00313396039273136 0.49849310876659 -0.573806125102247 -2.10898932979407 29 CD74 CCL5 IL6 CXCL8 CCL19 CCL24 CCL8 CXCL12 ICAM1
GOBP_POSITIVE_REGULATION_OF_LEUKOCYTE_PROLIFERATION 0.000149350205885973 0.0013475851910401 0.518848077743792 -0.60954801279264 -2.18753050703449 26 CD74 CCL5 IL6 CCL19 GPR183 IGF1 IL1B VCAM1
GOBP_POSITIVE_REGULATION_OF_LIPID_LOCALIZATION 0.0234512750669277 0.0736748763185892 0.352487857583619 -0.54866263773317 -1.68088813875652 15 APOA1 IL1B NFKB1 MSR1 PLIN2 NFKBIA
GOBP_POSITIVE_REGULATION_OF_LIPID_METABOLIC_PROCESS 0.00158901452021919 0.00890983141694329 0.45505986738723 -0.633346592697595 -2.05964483243316 18 APOA1 CD74 CCL19 IL1B TGFB1 NR4A3
GOBP_POSITIVE_REGULATION_OF_LOCOMOTION 0.000241214142633524 0.00193217450987058 0.518848077743792 -0.407522726297824 -1.91469118807471 85 CD74 CCL5 IL6 MYOC CXCL8 CCL19 CCL24 ACTA2 IGF1 CXCR4 IL1B CCL8 TGFB1 HBEGF CXCL12 ETS1 ICAM1 NR4A3 LAMB1 F3 SOD2 NRP1 CXCL10
GOBP_POSITIVE_REGULATION_OF_LYMPHOCYTE_DIFFERENTIATION 0.0101878478013237 0.0384493294424958 0.380730400722792 -0.577124369527932 -1.87681001062401 18 CD74 HLA-DRA HLA-DRB1 CCL19
GOBP_POSITIVE_REGULATION_OF_MAPK_CASCADE 2.56386510894937e-06 5.91951208978017e-05 0.627256739718528 -0.544430508179776 -2.33041975943792 55 CD74 CCL3L1 CCL5 CCL2 IL6 HLA-DRB1 CCL19 CCL24 GPR183 ACTA2 IGF1 IL1B CCL8 TGFB1 CCL14 ICAM1 LAPTM5 CFLAR
GOBP_POSITIVE_REGULATION_OF_MOLECULAR_FUNCTION 7.80982719989752e-05 0.000806672941042047 0.538434096309916 -0.397244652123828 -1.96966250939217 117 APOA1 CD74 CCL3L1 CCL5 CCL2 IL6 HLA-DRB1 CCL19 CCL24 CLU IGF1 TPM1 GLRX IL1B CCL8 TGFB1 HBEGF CCL14 B2M LAPTM5 CTSS RGS1 F3 CFLAR
GOBP_POSITIVE_REGULATION_OF_MULTICELLULAR_ORGANISMAL_PROCESS 0.0121128774182804 0.0446413557434276 0.380730400722792 -0.316262827191853 -1.5982767746009 140 CD74 HLA-DRA IL6 CXCL8 HLA-DRB1 ISG15 FABP4 CCL19 CCL24 CLU IGF1 CXCR4 TPM1 IL1B TYROBP SERPINE2 FABP5 TGFB1 CXCL12 ETS1 B2M LAPTM5 NR4A3 BTG1 F3
GOBP_POSITIVE_REGULATION_OF_MYELOID_CELL_DIFFERENTIATION 0.0018248646128029 0.00994804667396025 0.45505986738723 -0.630820101231501 -2.01097989149419 17 CD74 HLA-DRB1 ISG15 TYROBP TGFB1 ETS1
GOBP_POSITIVE_REGULATION_OF_NERVOUS_SYSTEM_DEVELOPMENT 0.0900621118012422 0.191867345888649 0.184706471207739 -0.410824074397355 -1.43097481872639 24 IL6 CXCR4 IL1B SERPINE2 TGFB1 CXCL12
GOBP_POSITIVE_REGULATION_OF_NEUROGENESIS 0.05625 0.135034403669725 0.237793834423688 -0.451061153371364 -1.53297520800091 22 IL6 CXCR4 IL1B SERPINE2 TGFB1 CXCL12 NRP1
GOBP_POSITIVE_REGULATION_OF_NUCLEOBASE_CONTAINING_COMPOUND_METABOLIC_PROCESS 0.0782828282828283 0.174085043065213 0.178219874951973 -0.271685953987975 -1.3501880089234 123 CD74 IL6 HLA-DRB1 REL IGF1 IL1B TGFB1 RASL11A ETS1 NR4A3 NFKB1 CXCL10 SFPQ NCL CEBPB NPM1 KDM6B IGF2 ZFP36 FZD4 NFKBIA MDK IRF8 IRF1 GPBP1 NR4A2 FGF2 IL1A SMARCA5 VEGFA KMT2E CYP1B1 TNFRSF1B SRSF5 CD86 ZEB2 KLF2 ADORA2B SPI1 PT…
GOBP_POSITIVE_REGULATION_OF_ORGANELLE_ORGANIZATION 0.0515463917525773 0.1260558178373 0.241339976815091 -0.383210246618852 -1.50180274217348 39 APOA1 MYOC CCL24 IGF1 TPM1 IL1B NRP1 PMAIP1 PPIF SFPQ IGF2
GOBP_POSITIVE_REGULATION_OF_PEPTIDASE_ACTIVITY 0.105849582172702 0.215520025839793 0.231126709673834 0.352898738752671 1.44821075221957 25 CCN2 PCOLCE RCN3 CTSH SFRP2 CCN1 PCOLCE2 GRN FBLN1 LGMN FN1
GOBP_POSITIVE_REGULATION_OF_PEPTIDYL_TYROSINE_PHOSPHORYLATION 0.00260563251129229 0.0132819579309379 0.431707695803346 -0.575604154337364 -1.95624671206174 22 CD74 CCL5 IL6 IGF1 TGFB1 HBEGF NRP1 IGF2 PTPN1 CSF1R IL6ST
GOBP_POSITIVE_REGULATION_OF_PHOSPHORUS_METABOLIC_PROCESS 0.0213009656516479 0.0688117614672577 0.352487857583619 -0.341435295393338 -1.53291884039712 71 CD74 CCL5 IL6 HLA-DRB1 CCL19 CLU IGF1 IL1B TGFB1 HBEGF
GOBP_POSITIVE_REGULATION_OF_PROTEIN_CATABOLIC_PROCESS 0.378164556962025 0.517176266925418 0.0815265143256594 -0.33321671028342 -1.08362164307611 18 CLU IL1B CTSC LAPTM5
GOBP_POSITIVE_REGULATION_OF_PROTEIN_CONTAINING_COMPLEX_ASSEMBLY 0.150316455696203 0.276342898645244 0.141225119642531 -0.409268693254496 -1.3451017405943 19 ISG15 CCL24 CLU TGFB1
GOBP_POSITIVE_REGULATION_OF_PROTEIN_KINASE_ACTIVITY 0.0693215339233038 0.15958183029265 0.206587922696891 -0.358832708006746 -1.42612189781746 42 CCL5 CCL19 CLU IGF1 IL1B TGFB1 HBEGF
GOBP_POSITIVE_REGULATION_OF_PROTEIN_LOCALIZATION 0.0395569620253165 0.107693245735713 0.287857117255149 -0.490896127733221 -1.61337831783375 19 HLA-DRB1 IGF1 IL1B TYROBP TGFB1
GOBP_POSITIVE_REGULATION_OF_PROTEIN_METABOLIC_PROCESS 0.273885350318471 0.414258188824663 0.0873098257637931 -0.230066264418366 -1.13525948752394 116 CD74 CCL5 IL6 HLA-DRB1 CCL19 CLU IGF1 IL1B TGFB1 HBEGF CTSC LAPTM5 F3 CFLAR NRP1 PMAIP1 JARID2 NPM1 CYCS IGF2 CSNK1E FZD4 PTPN1 NFKBIA BIRC3 CSF1R RAP2B IL6ST TNFAIP3 GSN FGF2 YBX3 VEGFA KMT2E CYP1B1 TNFRSF1B CD86 HSPD1 KLF2 CCND2
GOBP_POSITIVE_REGULATION_OF_PROTEIN_MODIFICATION_PROCESS 0.0822102425876011 0.179264001197963 0.179782316298324 -0.298659928621352 -1.37975904937883 80 CD74 CCL5 IL6 HLA-DRB1 CCL19 CLU IGF1 IL1B TGFB1 HBEGF
GOBP_POSITIVE_REGULATION_OF_PROTEIN_PHOSPHORYLATION 0.0188589396942066 0.0629968836593709 0.352487857583619 -0.368933347681953 -1.62202358901101 64 CD74 CCL5 IL6 HLA-DRB1 CCL19 CLU IGF1 IL1B TGFB1 HBEGF
GOBP_POSITIVE_REGULATION_OF_PROTEIN_SERINE_THREONINE_KINASE_ACTIVITY 0.1390625 0.260534755369928 0.14641623786055 -0.398372317858671 -1.35390707505332 22 CCL19 IL1B TGFB1 IGF2 FZD4 PTPN1 CSF1R FGF2 VEGFA CCND2 PTPRC PDGFRB DDX3X CKS2 CALM2
GOBP_POSITIVE_REGULATION_OF_PROTEOLYSIS 0.11044776119403 0.22061448482777 0.234392647294686 0.300310711139864 1.34740888160739 37 CLEC3B CCN2 NUPR1 PCOLCE RCN3 CTSH SFRP2 CCN1 PCOLCE2 GRN FBLN1
GOBP_POSITIVE_REGULATION_OF_RESPONSE_TO_EXTERNAL_STIMULUS 2.41941038065893e-05 0.000292670142686137 0.575610261071129 -0.506841039634535 -2.20142886628334 59 CD74 CCL5 IL6 CXCL8 FABP4 CCL19 CCL24 CXCR4 IL1B TYROBP TGFB1 CXCL12 CTSC ETS1 F3 NRP1 ARG1 RPS19 CXCL10 SFPQ CEBPB NFKBIA NFKBIZ CSF1R MDK C2CD4B IL6ST
GOBP_POSITIVE_REGULATION_OF_RNA_METABOLIC_PROCESS 0.131443298969072 0.248036032910389 0.135740943810425 -0.257423488017349 -1.27026145075603 118 CD74 IL6 HLA-DRB1 REL IGF1 IL1B TGFB1 RASL11A ETS1 NR4A3 NFKB1 CXCL10 SFPQ NCL CEBPB NPM1 KDM6B IGF2 ZFP36 FZD4 NFKBIA MDK IRF8 IRF1 GPBP1 NR4A2 FGF2 IL1A SMARCA5 VEGFA KMT2E TNFRSF1B SRSF5 CD86 ZEB2 KLF2 SPI1 PTMA ID4 FOSL2 CEBPD PER1 FGF10 MAP2K3 ELL2 …
GOBP_POSITIVE_REGULATION_OF_SECRETION 0.0474683544303798 0.119431596884129 0.261663521711573 -0.480748348367818 -1.58002664468469 19 HLA-DRB1 IGF1 IL1B TGFB1 CXCL12
GOBP_POSITIVE_REGULATION_OF_SIGNALING 6.38591447251921e-05 0.000677424710936159 0.538434096309916 -0.383157455314299 -1.93467599163062 141 APOA1 CD74 CCL3L1 CCL5 CCL2 IL6 MYOC HLA-DRB1 CCL19 CCL24 GPR183 REL ACTA2 IGF1 CXCR4 IL1B CCL8 TYROBP SERPINE2 FABP5 TGFB1 HBEGF CTSC CCL14 ICAM1 LAPTM5 F3 CFLAR NFKB1 MRAP PIK3AP1
GOBP_POSITIVE_REGULATION_OF_SMALL_MOLECULE_METABOLIC_PROCESS 0.00983451604519449 0.0374761897838722 0.380730400722792 -0.577994742943532 -1.87964046732559 18 APOA1 CD74 IGF1 IL1B NR4A3 PMAIP1 IGF2
GOBP_POSITIVE_REGULATION_OF_SMOOTH_MUSCLE_CELL_PROLIFERATION 0.00543063158269185 0.0226757754915591 0.407017918923954 -0.613031535637851 -1.90896302315111 16 CCL5 IL6 IGF1 TGFB1 HBEGF NR4A3
GOBP_POSITIVE_REGULATION_OF_SUPRAMOLECULAR_FIBER_ORGANIZATION 0.0230976471716078 0.073458696769964 0.352487857583619 -0.505235797000854 -1.69685656055314 21 APOA1 MYOC CCL24 CLU TPM1
GOBP_POSITIVE_REGULATION_OF_TRANSCRIPTION_BY_RNA_POLYMERASE_II 0.200538358008075 0.34012354999442 0.109250039480711 -0.257448864081133 -1.20875334229173 86 IL6 REL IGF1 IL1B TGFB1 ETS1 NR4A3 NFKB1 CXCL10 SFPQ NCL CEBPB NPM1 KDM6B IGF2 NFKBIA IRF8 IRF1 GPBP1 NR4A2 FGF2 IL1A SMARCA5 VEGFA ZEB2 KLF2 SPI1 PTMA ID4 FOSL2 CEBPD PER1 FGF10 ELL2 MAFF JAG1 CREBZF DDX3X STAT1 BCLAF1 NFE2L2 ADIRF HMGN3 JAK2…
GOBP_POSITIVE_REGULATION_OF_TRANSFERASE_ACTIVITY 0.00226361050250025 0.012024039094778 0.431707695803346 -0.446443908469387 -1.83306063523447 47 CD74 CCL5 HLA-DRB1 CCL19 CLU IGF1 IL1B TGFB1 HBEGF
GOBP_POSITIVE_REGULATION_OF_TRANSMEMBRANE_TRANSPORT 0.0368637565273455 0.102952896905864 0.321775918075361 -0.539162992184643 -1.67893844883703 16 CCL2 IGF1 GLRX NR4A3 CTSS CXCL10 VMP1 ATP1B1
GOBP_POSITIVE_REGULATION_OF_TRANSPORT 2.46066616780701e-05 0.000292670142686137 0.575610261071129 -0.486387194556057 -2.13841201376821 64 APOA1 CCL5 FCN2 CCL2 HLA-DRB1 CCL19 CLU IGF1 GLRX IL1B C4A TGFB1 CXCL12 B2M NR4A3 CTSS FCER1G CXCL10 VMP1 CEBPB IL4R
GOBP_POSITIVE_REGULATION_OF_T_CELL_PROLIFERATION 0.00299726787457167 0.0146140079598681 0.431707695803346 -0.631845396020956 -1.96754885716813 16 CCL5 IL6 CCL19 IGF1 IL1B VCAM1
GOBP_POSITIVE_REGULATION_OF_VASCULATURE_DEVELOPMENT 0.2178517397882 0.354800032642607 0.11146266692298 -0.324912096604973 -1.23822954913444 34 CXCL8 CCL24 CXCR4 IL1B ETS1 BTG1 F3 NRP1
GOBP_POSITIVE_REGULATION_OF_WNT_SIGNALING_PATHWAY 0.215789473684211 0.352905701754386 0.153158808683073 0.357656824261309 1.25836813899097 15 SFRP4 COL1A1 SFRP2 DKK2
GOBP_POSTTRANSCRIPTIONAL_REGULATION_OF_GENE_EXPRESSION 0.309559939301973 0.451597129337993 0.0902635484340068 -0.302577380467088 -1.14917090142741 33 CCL5 IL6 TGFB1 NCL NPM1 ZFP36 YBX3 CYP1B1 TNFRSF1B RGS2 PER1 DDX3X ZFP36L1 TOB1 EIF1B NOCT EIF2AK2 EIF4E APP ZC3H12A FOXO3 ZFP36L2 RPL10 RPLP1 AGO2 YTHDC1
GOBP_PROCESS_UTILIZING_AUTOPHAGIC_MECHANISM 0.97027027027027 0.972748610679645 0.0610363728309177 0.130663279955725 0.489597602372523 19 NUPR1 DCN BNIP3 RETREG1 CTSA ROCK1 IL10 MCL1 HIF1A
GOBP_PRODUCTION_OF_MOLECULAR_MEDIATOR_OF_IMMUNE_RESPONSE 2.45241885211571e-05 0.000292670142686137 0.575610261071129 -0.660610615308598 -2.30102667882025 24 APOA1 CD74 HLA-DRA IL6 HLA-DRB1 IL1B TGFB1 B2M LAPTM5 NR4A3
GOBP_PROGRAMMED_CELL_DEATH 0.000830922922305799 0.00530304466674839 0.477270815362862 -0.336791283314649 -1.72180186336227 156 CD74 CCL5 SRGN CCL2 IL6 CCL19 CLU IGF1 CXCR4 CTSL IL1B TYROBP TGFB1 CXCL12 TXNIP CTSC ICAM1 LAPTM5 ID3 BTG1 CFLAR NFKB1 SOD2 BCL2A1 NRP1 SOCS3 CXCL10 PMAIP1 PPIF SFPQ CEBPB IFI6 NPM1 DDIT4 DUSP6 ZFP36 SIK1 PTPN1 NFKBIA RPS3A BIRC3 ACER3 CTSB CSF1R MDK IL6ST IRF1 TNFAIP3 N…
GOBP_PROTEASOMAL_PROTEIN_CATABOLIC_PROCESS 0.67879746835443 0.74915370210314 0.0526973085708419 -0.251489031232124 -0.826543391239439 19 CLU PMAIP1 RNF121 CSNK1E MAN1A1 RPL11
GOBP_PROTEASOME_MEDIATED_UBIQUITIN_DEPENDENT_PROTEIN_CATABOLIC_PROCESS 0.243589743589744 0.382549295774648 0.107972360317345 -0.387852911317191 -1.20776309713929 16 CLU RNF121 CSNK1E MAN1A1 RPL11 UBE2S NFE2L2 PELI1 NUB1 TOPORS TRIM25 RYBP
GOBP_PROTEIN_AUTOPHOSPHORYLATION 0.859903381642512 0.890533185474105 0.0426733861156084 -0.207223581668063 -0.660604275235277 17 SIK1 CSF1R RAP2B VEGFA STK17B PTPRC PDGFRB DDX3X CALM2 JAK2
GOBP_PROTEIN_CATABOLIC_PROCESS 0.311428571428571 0.451888038024822 0.0865399737444125 -0.267108781532964 -1.12691791203209 52 ISG15 CLU CTSL IL1B SERPINE2 CTSC LAPTM5 CTSS PMAIP1 RNF121 RPL23 CSNK1E MAN1A1 RPL11 CTSB
GOBP_PROTEIN_COMPLEX_OLIGOMERIZATION 0.046474358974359 0.118449259074259 0.266350657088526 -0.509892292788647 -1.58779031116318 16 CD74 HLA-DRB1 ISG15 B2M SOD2
GOBP_PROTEIN_CONTAINING_COMPLEX_ORGANIZATION 0.120529801324503 0.233714421817316 0.144630528034484 -0.275210174017943 -1.30276905086235 95 APOA1 CD74 HLA-DRA HLA-DRB1 ISG15 CCL24 CLU TGFB1 CXCL12 B2M SOD2 RPS19 VMP1 RPL23 NPM1 ALDH9A1 DDIT4
GOBP_PROTEIN_DEPHOSPHORYLATION 0.692926045016077 0.760764958514155 0.0524827622635459 -0.260949443625202 -0.799447227565788 15 TGFB1 DUSP6 PTPN1 PTPRC PDGFRB DUSP5 CALM2 JAK2 CTTNBP2NL PPP1R1B UBASH3B
GOBP_PROTEIN_KINASE_B_SIGNALING 0.00376678927826109 0.0177061651702692 0.431707695803346 -0.555894545127617 -1.9362815996406 24 CCL5 CCL2 MYOC CCL19 IGF1 IL1B TGFB1 HBEGF F3 TMEM100
GOBP_PROTEIN_LOCALIZATION_TO_CELL_PERIPHERY 0.676282051282051 0.747720296135789 0.053457214108991 -0.263808020984704 -0.821490784722002 16 TGFB1 MRAP PGRMC1 ATP1B1
GOBP_PROTEIN_LOCALIZATION_TO_EXTRACELLULAR_REGION 0.00342811790515803 0.0165096475800556 0.431707695803346 -0.592120320946553 -1.9460615665787 19 CCL5 IL6 HLA-DRB1 IGF1 IL1B TGFB1
GOBP_PROTEIN_LOCALIZATION_TO_NUCLEUS 0.518518518518519 0.62814357567444 0.0662842187012672 -0.295041100590084 -0.940556141588827 17 APOD TGFB1 TXNIP RPL23 NFKBIA RPL11
GOBP_PROTEIN_LOCALIZATION_TO_ORGANELLE 0.0646108663729809 0.151520592526091 0.213927855492356 -0.376509944727662 -1.47316090264872 38 SRGN ISG15 CLU APOD TGFB1 TXNIP LAPTM5 NRP1 JARID2 RPL23 NFKBIA MAN1A1 RPL11
GOBP_PROTEIN_LOCALIZATION_TO_PLASMA_MEMBRANE 0.676282051282051 0.747720296135789 0.053457214108991 -0.263808020984704 -0.821490784722002 16 TGFB1 MRAP PGRMC1 ATP1B1
GOBP_PROTEIN_MATURATION 0.145251396648045 0.269556374394126 0.195789002148949 0.331597426304399 1.33717229041541 24 CLEC3B CPZ CTSZ AEBP1 CTSH ADAMTS2 SERPINH1 THBS1 CPXM2
GOBP_PROTEIN_MODIFICATION_BY_SMALL_PROTEIN_CONJUGATION 0.209408194233687 0.35042525626137 0.114266502484433 -0.330354504263676 -1.25466676613187 33 ISG15 LAPTM5 SOCS3 RNF121 RPL23 RPL37 BIRC3 RPL11 RPS15 TNFAIP3 RNF149 RPS7 RPS27A UBE2S DDX3X NFE2L2 PELI1 DNAJA1 RPS20 NUB1 TOPORS TRIM25 RYBP
GOBP_PROTEIN_MODIFICATION_BY_SMALL_PROTEIN_CONJUGATION_OR_REMOVAL 0.340675477239354 0.48227884044503 0.083129129135339 -0.284590192311188 -1.11350882084502 38 ISG15 LAPTM5 SOCS3 RNF121 RPL23 RPL37 BIRC3 RPL11 RPS15 TNFAIP3 RNF149 RPS7 RPS27A UBE2S DDX3X NFE2L2 PELI1 DNAJA1 RPS20 NUB1 TOPORS USP15 TRIM25 RYBP
GOBP_PROTEIN_POLYMERIZATION 0.990506329113924 0.990506329113924 0.0353157046479879 -0.129037782769338 -0.42409534143755 19 CCL24 STMN1 GSN GRB2 CDC42EP4 UBE2S NDEL1 JAK2
GOBP_PROTEIN_PROCESSING 0.185082872928177 0.322150898555696 0.170932335370056 0.32663143673066 1.26468614156681 22 CLEC3B CPZ CTSZ AEBP1 CTSH ADAMTS2 THBS1 CPXM2
GOBP_PROTEOLYSIS 0.506313131313131 0.622991151144796 0.055826471778749 -0.195041911210418 -0.96929283935475 123 FCN2 SRGN ITIH4 ISG15 ADAMTS4 CLU CTSL IL1B C4A SERPINE2 TGFB1 CTSC LAPTM5 CTSS F3 CFLAR
GOBP_PURINE_CONTAINING_COMPOUND_METABOLIC_PROCESS 0.911392405063291 0.926443549990062 0.0391956336118146 -0.179484290156393 -0.589892740582948 19 IGF1 TGFB1
GOBP_RAS_PROTEIN_SIGNAL_TRANSDUCTION 0.192660550458716 0.330215135611554 0.120433371642259 -0.35316964026785 -1.26744628155672 26 APOA1 MYOC IGF1
GOBP_REACTIVE_OXYGEN_SPECIES_METABOLIC_PROCESS 0.581395348837209 0.676141257536606 0.0913924325943768 0.21453608341104 0.90263359888601 29 CCN2 CRYAB BMP7 CCN1 THBS1 DHRS4 BNIP3
GOBP_RECEPTOR_MEDIATED_ENDOCYTOSIS 0.184782608695652 0.322150898555696 0.124434168630393 -0.372153859563035 -1.29627944152917 24 CXCL8 CCL19 CLU CTSL B2M FCER1G MSR1
GOBP_RECEPTOR_METABOLIC_PROCESS 0.659810126582278 0.7367979940076 0.0540088272801684 -0.256085609062603 -0.832791093293413 18 CXCL8 TGFB1 LAPTM5 FCER1G
GOBP_RECEPTOR_SIGNALING_PATHWAY_VIA_STAT 0.00465907475508597 0.0203187426819027 0.407017918923954 -0.616144646971509 -1.9186571646062 16 CCL5 CCL2 IL6 IGF1 TGFB1
GOBP_REGENERATION 0.355083459787557 0.493346045899526 0.0826646449123753 -0.306504584771739 -1.1053880222598 27 IL6 IGF1 APOD CXCL12 NR4A3 CFLAR
GOBP_REGIONALIZATION 0.660526315789474 0.7367979940076 0.0789209638180035 0.232390629671156 0.817635633773275 15 NBL1 SEMA3C SFRP2
GOBP_REGULATION_OF_ACTIN_FILAMENT_BASED_PROCESS 0.0736377025036819 0.167068197876851 0.199915231309662 -0.36686124302302 -1.43773092089871 39 APOA1 MYOC CCL24 ACTA2 TPM1 CXCL12
GOBP_REGULATION_OF_ACTIN_FILAMENT_ORGANIZATION 0.0606980273141123 0.144279921427177 0.224966093540314 -0.424479993950681 -1.53085834377137 27 APOA1 MYOC CCL24 TPM1 CXCL12
GOBP_REGULATION_OF_ADAPTIVE_IMMUNE_RESPONSE 0.000339224377737931 0.00256049169734881 0.49849310876659 -0.572977869103613 -2.06640587121644 27 HLA-DRA IL6 HLA-DRB1 CCL19 IL1B TGFB1 B2M ARG1 IL4R NFKBIZ IL6ST IRF1 TNFAIP3 FCGR2B TNFRSF1B CD46 HSPD1 C3
GOBP_REGULATION_OF_ALPHA_BETA_T_CELL_ACTIVATION 0.0499194847020934 0.123228916638815 0.257206466468838 -0.494798239487416 -1.57735828013946 17 HLA-DRA HLA-DRB1 CCL19 IL4R NFKBIZ CD83 IRF1
GOBP_REGULATION_OF_ANATOMICAL_STRUCTURE_MORPHOGENESIS 0.0493991989319092 0.122716364435281 0.234392647294686 -0.299213196176284 -1.40972546077536 93 APOA1 CCL2 IL6 MYOC CXCL8 CCL24 CXCR4 TPM1 IL1B TGFB1 COL4A2 CXCL12 ETS1 BTG1 F3
GOBP_REGULATION_OF_ANATOMICAL_STRUCTURE_SIZE 0.732928679817906 0.789435380360711 0.0472587336673259 -0.205029645567202 -0.784639444059563 36 CCL24 ACTA2 CXCL12 SOD2 NRP1 ATP2B1 GSN VEGFA GRB2 CDC42EP4 KLF2 RGS2 ADORA2B
GOBP_REGULATION_OF_APOPTOTIC_SIGNALING_PATHWAY 0.0129660504407018 0.0469048368477002 0.380730400722792 -0.420648936360097 -1.6837331409382 43 CD74 CLU IGF1 IL1B CXCL12 CTSC ICAM1 CFLAR SOD2 NRP1 PMAIP1 PPIF SFPQ IFI6 PTPN1 TNFAIP3 NR4A2 YBX3 G0S2 IL1A TPT1 RPS7
GOBP_REGULATION_OF_AUTOPHAGY 0.184210526315789 0.322060719728051 0.166933848713193 0.37212449255751 1.30927071261592 15 NUPR1 DCN BNIP3 CTSA ROCK1 IL10 MCL1 HIF1A UVRAG FOXO3 ZC3H12A EIF4E PLK2
GOBP_REGULATION_OF_BINDING 0.406528189910979 0.545512186461741 0.114750719227023 0.247695379484736 1.03514924083573 28 LOX CTHRC1 CTSZ HOPX
GOBP_REGULATION_OF_BIOMINERALIZATION 0.501582278481013 0.619122732512285 0.0670512579829467 -0.296475759767264 -0.974396691170766 19 SRGN ISG15 TGFB1
GOBP_REGULATION_OF_BLOOD_CIRCULATION 0.559459459459459 0.659732649315983 0.0894366833718621 0.241848942484004 0.906212230525824 19 CCN2 HOPX ADM MMP2 STC1 FGF13
GOBP_REGULATION_OF_BLOOD_PRESSURE 0.306878306878307 0.448602366665681 0.126253987849115 0.319202090647088 1.14111464179036 16 COL1A2 CTSZ GAS6 ADM CD34
GOBP_REGULATION_OF_BODY_FLUID_LEVELS 0.487101669195751 0.60502343404852 0.066436413766281 -0.257435889598005 -0.985195837101274 36 IL6 AQP3 SERPINE2 F3 UGCG FCER1G STMN1 PLAU RAP2B IL6ST JMJD1C PEAR1 VEGFA
GOBP_REGULATION_OF_BONE_MINERALIZATION 0.295819935691318 0.437270154999016 0.096240602328129 -0.378415811458745 -1.15931832287124 15 SRGN ISG15 TGFB1
GOBP_REGULATION_OF_B_CELL_ACTIVATION 0.00284270498288665 0.0143046372536284 0.431707695803346 -0.616506847674719 -2.00488193607316 18 CD74 IL6 GPR183 TYROBP TGFB1 LAPTM5
GOBP_REGULATION_OF_CALCIUM_ION_TRANSPORT 0.0406790838419112 0.108986623945052 0.321775918075361 -0.5169303654371 -1.68105894651693 18 CCL5 CCL2 CXCR4 CXCL12 CXCL10 VMP1 ATP1B1
GOBP_REGULATION_OF_CANONICAL_WNT_SIGNALING_PATHWAY 0.0810055865921788 0.178121527940785 0.266350657088526 0.370370206299664 1.49352418858861 24 SFRP4 COL1A1 CTHRC1 IGFBP6 SFRP2 DKK2
GOBP_REGULATION_OF_CARBOHYDRATE_METABOLIC_PROCESS 0.238782051282051 0.378674566174566 0.109250039480711 -0.393306039934226 -1.22474398684112 16 IGF1 TGFB1 NFKB1 PMAIP1 DDIT4 IGF2 SIK1
GOBP_REGULATION_OF_CATABOLIC_PROCESS 0.0743919885550787 0.167809514413037 0.195789002148949 -0.324701716363632 -1.40308123323717 57 APOA1 IL6 CLU IGF1 IL1B SERPINE2 CTSC LAPTM5 RPL23 NPM1 DDIT4 CSNK1E ZFP36 PTPN1
GOBP_REGULATION_OF_CATION_TRANSMEMBRANE_TRANSPORT 0.2125 0.35042525626137 0.115240003147781 -0.370044971835698 -1.25763383397036 22 CCL2 GLRX CTSS CXCL10 VMP1 PPIF ATP1B1
GOBP_REGULATION_OF_CELLULAR_AMIDE_METABOLIC_PROCESS 0.109256449165402 0.219913622038053 0.16440575583821 -0.367519651095209 -1.39581778416285 33 CCL5 IL6 CLU IGF1
GOBP_REGULATION_OF_CELLULAR_COMPONENT_BIOGENESIS 0.0471567267683773 0.119431596884129 0.245041785430996 -0.328611264626119 -1.46651091907988 68 APOA1 MYOC ISG15 CCL19 CCL24 CLU TPM1 IL1B APOD TGFB1 ICAM1
GOBP_REGULATION_OF_CELLULAR_COMPONENT_MOVEMENT 0.00109306468684841 0.00670356077481254 0.45505986738723 -0.355261025588675 -1.7763367008473 125 CD74 CCL5 CCL2 IL6 MYOC CXCL8 CCL19 CCL24 GPR183 ACTA2 IGF1 CXCR4 TPM1 IL1B APOD CCL8 SERPINE2 TGFB1 HBEGF CXCL12 ETS1 ICAM1 NR4A3 LAMB1 F3
GOBP_REGULATION_OF_CELLULAR_COMPONENT_SIZE 0.962732919254658 0.966426268049753 0.0357690767485421 -0.142658540075112 -0.496905588659116 24 CCL24 CXCL12 NRP1
GOBP_REGULATION_OF_CELLULAR_LOCALIZATION 0.296898079763663 0.437270154999016 0.0911073131586733 -0.290663191503111 -1.15132331054809 41 HLA-DRB1 IL1B APOD TYROBP TGFB1 MRAP CXCL10 IL4R PGRMC1 ZFP36 PTPN1 GSN ADORA2B LCP1 SPI1 GPM6B TXN NDEL1 MSN ZFP36L1 DNAJA1 CALM2 HMGN3 JAK2 GPC3 PID1
GOBP_REGULATION_OF_CELLULAR_MACROMOLECULE_BIOSYNTHETIC_PROCESS 0.0752212389380531 0.169193904201638 0.197822021315103 -0.355565068810412 -1.413135200373 42 CCL5 IL6 CCL19 IGF1 HBEGF ID3 NCL NPM1 IGF2 ZFP36
GOBP_REGULATION_OF_CELLULAR_PROTEIN_CATABOLIC_PROCESS 0.294871794871795 0.436744073536526 0.096240602328129 -0.368181239237835 -1.14650606153839 16 CLU CTSC LAPTM5 RPL23 CSNK1E RPL11 TNFAIP3
GOBP_REGULATION_OF_CELLULAR_RESPONSE_TO_GROWTH_FACTOR_STIMULUS 0.00470065790650676 0.0203868312519768 0.407017918923954 0.413076659892944 1.80530987642938 33 LOX SFRP4 ASPN ARNT HTRA1 NBL1 SFRP2 DCN FBN1 CCN1 THBS1 VASN
GOBP_REGULATION_OF_CELLULAR_RESPONSE_TO_STRESS 0.530758226037196 0.640007999138554 0.059476028695732 -0.219834860341141 -0.949936977267289 57 CD74 CCL19 CLU IL1B CXCL12 B2M NR4A3 SOD2 PMAIP1 SFPQ NPM1
GOBP_REGULATION_OF_CELL_ACTIVATION 8.68024183793645e-05 0.000884933745815599 0.538434096309916 -0.439832195441811 -2.02071484522989 79 CD74 CCL5 HLA-DRA CCL2 IL6 HLA-DRB1 CCL19 GPR183 ACTA2 IGF1 IL1B TYROBP SERPINE2 TGFB1 VCAM1 CTSC B2M LAPTM5 NR4A3
GOBP_REGULATION_OF_CELL_ADHESION 5.96068515761612e-06 0.00010634404201656 0.610526878385931 -0.441467505375953 -2.12688140109779 104 APOA1 CD74 CCL5 HLA-DRA CCL2 IL6 MYOC CXCL8 HLA-DRB1 CCL19 IGF1 CXCR4 TPM1 IL1B APOD SERPINE2 TGFB1 CXCL12 VCAM1 ETS1 B2M LAPTM5 NR4A3
GOBP_REGULATION_OF_CELL_CELL_ADHESION 1.79742293804067e-06 4.70325668787308e-05 0.643551836150722 -0.529155235062377 -2.33706691394883 65 APOA1 CD74 CCL5 HLA-DRA CCL2 IL6 HLA-DRB1 CCL19 IGF1 IL1B SERPINE2 TGFB1 CXCL12 VCAM1 ETS1 B2M LAPTM5 NR4A3
GOBP_REGULATION_OF_CELL_CYCLE 0.230440967283073 0.369175835341249 0.103958471559957 -0.286419495775134 -1.20420775193689 51 CCL2 IGF1 IL1B TGFB1 ID3 BTG1 SFPQ RPL23 NPM1 IGF2 SIK1 BIRC3 IRF1 TNFAIP3 CCNL1 FGF2 IL1A SMARCA5 KMT2E SRSF5 ADAMTS1
GOBP_REGULATION_OF_CELL_CYCLE_PHASE_TRANSITION 0.541139240506329 0.645667022946658 0.0633597010643758 -0.289532831922496 -0.941561552496802 18 CCL2 NPM1 KMT2E ADAMTS1 CCND2 FGF10 ID2 DDX3X ZFP36L1
GOBP_REGULATION_OF_CELL_CYCLE_PROCESS 0.602427921092565 0.692395194813562 0.0562940749700968 -0.234732796192454 -0.891501204018123 33 CCL2 IGF1 IL1B SFPQ RPL23 NPM1 IGF2 IL1A SMARCA5 KMT2E ADAMTS1 CCND2 FGF10 ID2 PDGFRB DDX3X ZFP36L1 CALM2
GOBP_REGULATION_OF_CELL_DEATH 0.0186092112546412 0.0626962696776538 0.352487857583619 -0.293939433207902 -1.50060684137763 154 CD74 CCL5 CCL2 IL6 CCL19 CLU IGF1 CXCR4 IL1B TYROBP CXCL12 TXNIP CTSC C1QA ICAM1 LAPTM5 NR4A3 ID3 BTG1 CFLAR NFKB1 SOD2 BCL2A1 NRP1 SOCS3 CXCL10 PMAIP1 PPIF SFPQ CEBPB IFI6 NPM1 DDIT4 DUSP6 ZFP36 SIK1 PTPN1 RPS3A BIRC3 ACER3 CTSB CSF1R MDK IL6ST TNFAIP3 NR4A2 GSN FGF2 YBX…
GOBP_REGULATION_OF_CELL_DEVELOPMENT 0.00376674249459044 0.0177061651702692 0.431707695803346 -0.442359345023748 -1.81581474754779 46 APOA1 IL6 MYOC IGF1 CXCR4 IL1B TYROBP SERPINE2 TGFB1 CXCL12 B2M
GOBP_REGULATION_OF_CELL_DIFFERENTIATION 0.0580411124546554 0.138487152817339 0.204294756516886 -0.264854941643157 -1.36079694890267 159 APOA1 CD74 HLA-DRA IL6 MYOC HLA-DRB1 ISG15 CCL19 IGF1 CXCR4 IL1B AQP3 TYROBP SERPINE2 TGFB1 CXCL12 ETS1 B2M ID3 BTG1 TMEM100 NFKB1 SOD2 NRP1 MSR1 SOCS3 RPS19 CXCL10
GOBP_REGULATION_OF_CELL_DIVISION 0.165594855305466 0.29814670049264 0.135002033828631 -0.433908324130449 -1.32932571890068 15 IL1B TGFB1 TXNIP IGF2 MDK FGF2 IL1A VEGFA
GOBP_REGULATION_OF_CELL_JUNCTION_ASSEMBLY 0.476489028213166 0.597663621246941 0.069119845655101 -0.296777981548349 -0.996741854016302 21 MYOC IL1B APOD
GOBP_REGULATION_OF_CELL_MATRIX_ADHESION 0.656645569620253 0.7367979940076 0.0542315935495841 -0.261673871930996 -0.860016870099473 19 MYOC APOD NRP1
GOBP_REGULATION_OF_CELL_MORPHOGENESIS 0.00418683449520281 0.0189980640389261 0.407017918923954 -0.510939651782136 -1.84266924293539 27 APOA1 CCL2 MYOC CCL24 CXCR4 TPM1
GOBP_REGULATION_OF_CELL_POPULATION_PROLIFERATION 0.000288530331598852 0.00220317198210017 0.49849310876659 -0.348624594639411 -1.79441480574296 162 CD74 CCL3L1 CCL5 CCL2 IL6 CXCL8 HLA-DRB1 CCL19 CCL24 GPR183 IGFBP7 CLU IGF1 TPM1 IL1B APOD CCL8 TYROBP SERPINE2 TGFB1 HBEGF CXCL12 VCAM1 TXNIP CCL14 ETS1 B2M COL18A1 NR4A3 LAMB1 BTG1 F3 CFLAR SOD2 NRP1 ARG1 FTH1 CXCL10 JARID2 CEBPB IL4R RPL23 NPM1
GOBP_REGULATION_OF_CELL_PROJECTION_ORGANIZATION 0.52 0.628967642526965 0.101350743797099 0.208163339830872 0.961589549330039 41 THY1 SERPINF1 SEMA3B SEMA3C SFRP2 BMP7 GRN PMP22 MAP1B TSKU PTN DBN1 FGF13 FN1 SPOCK1
GOBP_REGULATION_OF_CELL_SHAPE 0.118971061093248 0.232319111836317 0.161978948883402 -0.466837558984278 -1.43020803979793 15 CCL2 CCL24 TPM1
GOBP_REGULATION_OF_CELL_SUBSTRATE_ADHESION 0.440242057488654 0.574069792572414 0.0713052987340038 -0.26719586227007 -1.01827483656757 34 APOA1 MYOC APOD
GOBP_REGULATION_OF_CHEMOTAXIS 9.52440845695885e-05 0.000958546235732397 0.538434096309916 -0.559996868227757 -2.14250820781872 35 CD74 CCL5 CCL2 IL6 CXCL8 CCL19 GPR183 CXCR4 TGFB1 CXCL12 F3 NRP1 CXCL10
GOBP_REGULATION_OF_CYSTEINE_TYPE_ENDOPEPTIDASE_ACTIVITY 0.328488372093023 0.469696488329733 0.128142916898415 0.25635916139069 1.0785989413731 29 CCN2 CRYAB CTSH SFRP2 GAS6 CCN1 THBS1
GOBP_REGULATION_OF_CYTOSKELETON_ORGANIZATION 0.172312223858616 0.306210017163364 0.12563992130984 -0.324503135748074 -1.27172930110887 39 APOA1 MYOC CCL24 TPM1 CXCL12
GOBP_REGULATION_OF_CYTOSOLIC_CALCIUM_ION_CONCENTRATION 0.800322061191626 0.842161954471081 0.0459538081039063 -0.229801256849046 -0.732579234018305 17 CCL19 CXCR4
GOBP_REGULATION_OF_DEFENSE_RESPONSE 3.74647774635011e-05 0.000426229714620991 0.557332238758646 -0.467422388962587 -2.08683217000373 70 APOA1 CCL5 IL6 HLA-DRB1 ISG15 FABP4 CCL24 IGF1 IL1B TYROBP CTSC ETS1 NFKB1 PIK3AP1 SOCS3 ARG1 RPS19 SFPQ CEBPB IFIT1 ZFP36 PTPN1 NFKBIA BIRC3 NFKBIZ MDK C2CD4B IL6ST IRF1 TNFAIP3
GOBP_REGULATION_OF_DEVELOPMENTAL_GROWTH 0.512781954887218 0.626024626106479 0.0635007968065945 -0.263073268074436 -0.962384591255685 28 IGF1 CXCR4 CXCL12 NRP1 JARID2 DUSP6 IGF2 FGF2 YBX3 VEGFA
GOBP_REGULATION_OF_DNA_BINDING_TRANSCRIPTION_FACTOR_ACTIVITY 0.619190404797601 0.705463668746179 0.0544555953940371 -0.228458703640297 -0.882614275502557 37 IL6 CLU IL1B ID3 CFLAR NPM1 FZD4 SIK1 NFKBIA
GOBP_REGULATION_OF_DNA_METABOLIC_PROCESS 0.180064308681672 0.316929332545095 0.128788713061714 -0.424535322386535 -1.30061050052718 15 IL6 TGFB1 NPM1 FGF2 CYP1B1 SPI1 FGF10 PTPRC PDGFRB
GOBP_REGULATION_OF_ENDOCYTOSIS 0.557692307692308 0.659732649315983 0.0625237414724762 -0.294586686253641 -0.917334685866846 16 CCL19 CLU B2M
GOBP_REGULATION_OF_ENDOTHELIAL_CELL_MIGRATION 0.33983286908078 0.48227884044503 0.122679189568808 0.262056774519623 1.07541738429754 25 SPARC SERPINF1 DCN THBS1 GRN PTN LGMN STC1
GOBP_REGULATION_OF_EPITHELIAL_CELL_APOPTOTIC_PROCESS 0.4125 0.549452479785532 0.0762797180809272 -0.306428763012356 -1.04142795983493 22 CCL2 IL6 ICAM1 CFLAR ZFP36 MDK TNFAIP3 GSN
GOBP_REGULATION_OF_EPITHELIAL_CELL_DIFFERENTIATION 0.517241379310345 0.62814357567444 0.0650877566917313 -0.281845550659947 -0.964795064526973 23 IL1B AQP3 BTG1 TMEM100 CEBPB ZFP36 FGF2 IL1A VEGFA ID1 MAFF JAG1 STAT1 ZFP36L1
GOBP_REGULATION_OF_EPITHELIAL_CELL_MIGRATION 0.476608187134503 0.597663621246941 0.103576326612592 0.230227477321877 0.979490248418469 30 SPARC SERPINF1 CTSH DCN THBS1 GRN PTN LGMN STC1
GOBP_REGULATION_OF_ESTABLISHMENT_OF_PROTEIN_LOCALIZATION 0.000568398616184931 0.00387993838004496 0.477270815362862 -0.603794342235038 -2.06686889331284 23 CCL5 IL6 HLA-DRB1 IGF1 IL1B APOD TGFB1
GOBP_REGULATION_OF_EXTRINSIC_APOPTOTIC_SIGNALING_PATHWAY 0.147335423197492 0.272779026438753 0.142056643575821 -0.402704395410574 -1.35250035601667 21 IGF1 IL1B ICAM1 CFLAR NRP1 PMAIP1 IFI6 TNFAIP3 G0S2 IL1A
GOBP_REGULATION_OF_FAT_CELL_DIFFERENTIATION 0.4203125 0.552672215242881 0.0753093764172773 -0.311389914506354 -1.03545007190695 20 IL6 TGFB1 SOD2 CEBPB ZFP36
GOBP_REGULATION_OF_GROWTH 0.238297872340426 0.378671720217073 0.101713902282311 -0.284868550807171 -1.19531853652238 50 IGFBP7 IGF1 CXCR4 SERPINE2 TGFB1 HBEGF CXCL12 BTG1 NRP1 SOCS3 JARID2 DUSP6 IGF2
GOBP_REGULATION_OF_GTPASE_ACTIVITY 0.000140255713868986 0.00131072304032326 0.518848077743792 -0.687231653008007 -2.23487919430282 18 CCL3L1 CCL5 CCL2 CCL19 CCL24 CCL8 CCL14 RGS1
GOBP_REGULATION_OF_HEART_CONTRACTION 0.7 0.763793498168498 0.077274697304471 0.22336951566491 0.818977725267084 18 CCN2 HOPX ADM STC1 FGF13
GOBP_REGULATION_OF_HEMOPOIESIS 0.0400572246065808 0.108430763159193 0.271288554688953 -0.347942161051494 -1.50350642395932 57 CD74 HLA-DRA HLA-DRB1 ISG15 CCL19 TYROBP TGFB1 ETS1 B2M CEBPB IL4R ZFP36 NFKBIA NFKBIZ MDK CD83 C1QC IRF1
GOBP_REGULATION_OF_HORMONE_LEVELS 0.0925644916540212 0.194807308172672 0.179782316298324 -0.371599595135557 -1.41131316905706 33 CCL5 IL6 HLA-DRB1 CTSL IL1B
GOBP_REGULATION_OF_HYDROLASE_ACTIVITY 0.0256883827844212 0.0787710175225417 0.352487857583619 -0.31186550419691 -1.47628527306127 95 APOA1 CCL3L1 CCL5 CCL2 ITIH4 CCL19 CCL24 CCL8 C4A SERPINE2 CCL14 LAPTM5 RGS1 F3 CFLAR
GOBP_REGULATION_OF_IMMUNE_EFFECTOR_PROCESS 3.63076640525174e-06 7.3080810977503e-05 0.627256739718528 -0.592123235530939 -2.35329693630192 42 APOA1 CD74 HLA-DRA FCN2 IL6 HLA-DRB1 CCL19 IL1B TYROBP TGFB1 B2M ICAM1 LAPTM5 NR4A3
GOBP_REGULATION_OF_IMMUNE_RESPONSE 8.6143728011165e-06 0.000138005768344417 0.593325476396405 -0.469739924943239 -2.15811950459083 79 CD74 CCL5 HLA-DRA FCN2 IL6 HLA-DRB1 ISG15 CCL19 CLU IL1B TYROBP C4A TGFB1 C1QA B2M C1QB LAPTM5 NR4A3 CTSS PIK3AP1 FCER1G ARG1 RPS19 SFPQ IL4R PTPN1 NFKBIA BIRC3 NFKBIZ C1QC IL6ST IRF1 TNFAIP3
GOBP_REGULATION_OF_IMMUNE_SYSTEM_PROCESS 3.89537366029895e-07 1.69881573518593e-05 0.674962860011025 -0.419981840805449 -2.13791109304228 153 APOA1 CD74 CCL5 HLA-DRA FCN2 CCL2 IL6 CXCL8 HLA-DRB1 ISG15 CCL19 CCL24 GPR183 CLU IGF1 IL1B AQP3 APOD CCL8 TYROBP C4A TGFB1 CXCL12 VCAM1 CTSC C1QA ETS1 B2M ICAM1 C1QB LAPTM5 NR4A3 CTSS
GOBP_REGULATION_OF_INFLAMMATORY_RESPONSE 0.000154562875074606 0.00137877110151779 0.518848077743792 -0.501323911777742 -2.10357290354411 50 APOA1 CCL5 IL6 HLA-DRB1 FABP4 CCL24 IGF1 IL1B CTSC ETS1 NFKB1 PIK3AP1 SOCS3 RPS19 CEBPB ZFP36 NFKBIA BIRC3 NFKBIZ MDK C2CD4B IL6ST TNFAIP3
GOBP_REGULATION_OF_INNATE_IMMUNE_RESPONSE 0.0185840490846309 0.0626962696776538 0.352487857583619 -0.520169225812284 -1.72969398551319 20 CCL5 ISG15 TYROBP ARG1 RPS19 SFPQ PTPN1 BIRC3 IRF1 TNFAIP3
GOBP_REGULATION_OF_INTRACELLULAR_SIGNAL_TRANSDUCTION 1.26670132741153e-05 0.000182165529795037 0.593325476396405 -0.40153391760884 -2.01979876519452 138 APOA1 CD74 CCL3L1 CCL5 CCL2 IL6 MYOC HLA-DRB1 CCL19 CCL24 GPR183 REL CLU ACTA2 IGF1 IL1B CCL8 SERPINE2 TGFB1 HBEGF CXCL12 CCL14 ICAM1 LAPTM5 F3 CFLAR TMEM100 SOD2 PIK3AP1 NRP1 PMAIP1 PPIF SFPQ RPL23 DDIT4 DUSP6 IGF2 FZD4 RPL37 PTPN1 NFKBIA BIRC3 …
GOBP_REGULATION_OF_INTRACELLULAR_TRANSPORT 0.497584541062802 0.616094423871135 0.0683110858318647 -0.301829345509736 -0.962196263717635 17 IL1B APOD TGFB1
GOBP_REGULATION_OF_INTRINSIC_APOPTOTIC_SIGNALING_PATHWAY 0.109717868338558 0.220060551693205 0.166933848713193 -0.407756526585739 -1.39580519705713 23 CD74 CLU CXCL12 SOD2 PMAIP1 PPIF SFPQ PTPN1
GOBP_REGULATION_OF_ION_TRANSMEMBRANE_TRANSPORT 0.2125 0.35042525626137 0.115240003147781 -0.370044971835698 -1.25763383397036 22 CCL2 GLRX CTSS CXCL10 VMP1 PPIF ATP1B1
GOBP_REGULATION_OF_ION_TRANSPORT 0.0231137555441798 0.073458696769964 0.352487857583619 -0.400307275315451 -1.63224098873372 45 CCL5 CCL2 CXCR4 GLRX IL1B SERPINE2 CXCL12 B2M CTSS CXCL10 VMP1 PPIF CEBPB ATP1B1 SIK1
GOBP_REGULATION_OF_LEUKOCYTE_CHEMOTAXIS 0.000289011239463844 0.00220317198210017 0.49849310876659 -0.630073921204477 -2.14136751346254 22 CD74 CCL5 CCL2 IL6 CXCL8 CCL19 CXCL12
GOBP_REGULATION_OF_LEUKOCYTE_DIFFERENTIATION 0.0427728613569322 0.11305284904105 0.266350657088526 -0.382979195914166 -1.52208816396817 42 CD74 HLA-DRA HLA-DRB1 CCL19 TYROBP TGFB1 CEBPB IL4R NFKBIZ MDK CD83 C1QC IRF1
GOBP_REGULATION_OF_LEUKOCYTE_MEDIATED_IMMUNITY 0.00111446200746653 0.00672963596816327 0.45505986738723 -0.562935039333538 -2.02024704564117 26 HLA-DRA IL6 HLA-DRB1 IL1B TYROBP TGFB1 B2M ICAM1 ARG1 IL4R CXCL6 FCGR2B TNFRSF1B CD46 HSPD1 ADORA2B C3 SPI1 PTPRC
GOBP_REGULATION_OF_LEUKOCYTE_MIGRATION 0.00016844732656687 0.0014857432736516 0.518848077743792 -0.55206391734041 -2.13281213046577 37 CD74 CCL5 CCL2 IL6 CXCL8 CCL19 CCL24 APOD CCL8 CXCL12 ICAM1
GOBP_REGULATION_OF_LEUKOCYTE_PROLIFERATION 5.4356636019573e-05 0.00058451999007349 0.557332238758646 -0.559670386413163 -2.21686674108523 41 CD74 CCL5 IL6 HLA-DRB1 CCL19 GPR183 IGF1 IL1B CCL8 TYROBP VCAM1 ARG1 CEBPB IGF2 CSF1R IL6ST IRF1 TNFAIP3 IL1A PRKAR1A FCGR2B TNFRSF1B CD86 CD46
GOBP_REGULATION_OF_LIPID_BIOSYNTHETIC_PROCESS 0.00442430158317176 0.0196219025016375 0.407017918923954 -0.606887765556925 -1.97360065500985 18 APOA1 CD74 IGFBP7 IL1B FABP5 NFKB1
GOBP_REGULATION_OF_LIPID_LOCALIZATION 0.0245028513113102 0.0760944509385779 0.352487857583619 -0.526659581179057 -1.73091841868321 19 APOA1 IL6 IL1B NFKB1 MSR1 PLIN2 NFKBIA
GOBP_REGULATION_OF_LIPID_METABOLIC_PROCESS 0.000213303203433844 0.00176255804942703 0.518848077743792 -0.569098926444382 -2.12844870608356 31 APOA1 CD74 CCL19 IGFBP7 IL1B APOD FABP5 TGFB1 NR4A3 NFKB1
GOBP_REGULATION_OF_LYMPHOCYTE_ACTIVATION 1.28992260395788e-05 0.000182165529795037 0.593325476396405 -0.497638159830257 -2.1843596984156 63 CD74 CCL5 HLA-DRA CCL2 IL6 HLA-DRB1 CCL19 GPR183 IGF1 IL1B TYROBP TGFB1 VCAM1 B2M LAPTM5 ARG1 CEBPB IL4R IGF2 NFKBIZ MDK CD83 IL6ST IRF1 TNFAIP3 IL1A PRKAR1A FCGR2B TNFRSF1B CD86 MAP3K8 CD46 HSPD1
GOBP_REGULATION_OF_LYMPHOCYTE_DIFFERENTIATION 0.0131459951991832 0.047337643263114 0.380730400722792 -0.492008534929879 -1.74021646819325 25 CD74 HLA-DRA HLA-DRB1 CCL19
GOBP_REGULATION_OF_LYMPHOCYTE_MEDIATED_IMMUNITY 0.00518609153735352 0.0218875368646372 0.407017918923954 -0.57801739081182 -1.8997109021268 19 HLA-DRA IL6 HLA-DRB1 IL1B TGFB1 B2M ARG1
GOBP_REGULATION_OF_MAP_KINASE_ACTIVITY 0.55625 0.659732649315983 0.0614364107201271 -0.279895372699664 -0.93072277002849 20 CCL19 IL1B TGFB1 FZD4 PTPN1 FGF2 VEGFA RGS2 PTPRC PDGFRB PDCD4 DNAJA1
GOBP_REGULATION_OF_MEMBRANE_POTENTIAL 0.272151898734177 0.414029535864979 0.10027910675413 -0.362034964259823 -1.18986345305202 19 MYOC GLRX SOD2 PMAIP1 IFI6 ATP1B1
GOBP_REGULATION_OF_METAL_ION_TRANSPORT 0.011361277145765 0.0420688799972903 0.380730400722792 -0.459004845698839 -1.71669322242036 31 CCL5 CCL2 CXCR4 GLRX SERPINE2 CXCL12 B2M CXCL10 VMP1 ATP1B1 SIK1
GOBP_REGULATION_OF_MITOTIC_CELL_CYCLE 0.278115501519757 0.417439137080323 0.0965629554309422 -0.322257254847936 -1.18443683709706 29 CCL2 IGF1 IL1B BTG1 IGF2 SIK1 IL1A KMT2E ADAMTS1 CCND2 FGF10 ID2 PDGFRB DDX3X CKS2 ZFP36L1
GOBP_REGULATION_OF_MITOTIC_CELL_CYCLE_PHASE_TRANSITION 0.563607085346216 0.661510217594125 0.062249042949858 -0.283525075444398 -0.903844415135112 17 CCL2
GOBP_REGULATION_OF_MONONUCLEAR_CELL_MIGRATION 0.065625 0.1533203125 0.219250346703755 -0.434357535010362 -1.47620633610863 22 CCL5 CCL2 APOD CXCL12
GOBP_REGULATION_OF_MRNA_METABOLIC_PROCESS 0.510703363914373 0.625432356743811 0.0645031249656493 -0.270718505787956 -0.971547733404568 26 NCL NPM1 ZFP36 SRSF7 YBX3 SRRM1 WTAP KHDRBS3 SRSF2 SNRNP70 ZFP36L1 TRA2B TOB1 NOCT MBNL1 ZC3H12A ZFP36L2 CTR9 AGO2 YTHDC1 SRSF6 ZBTB7A
GOBP_REGULATION_OF_MRNA_PROCESSING 0.58974358974359 0.683823807900617 0.0598603117764473 -0.287838687888592 -0.896321608055507 16 NCL SRSF7 SRRM1 WTAP KHDRBS3 SRSF2 SNRNP70 ZFP36L1 TRA2B MBNL1 CTR9 YTHDC1 SRSF6 ZBTB7A
GOBP_REGULATION_OF_MULTICELLULAR_ORGANISMAL_DEVELOPMENT 0.0923450789793439 0.194807308172672 0.159646701919906 -0.251345508446915 -1.28890135841904 158 CD74 HLA-DRA SRGN IL6 CXCL8 HLA-DRB1 ISG15 CCL19 CCL24 IGF1 CXCR4 IL1B AQP3 TYROBP SERPINE2 TGFB1 COL4A2 CXCL12 CTSC ETS1 B2M BTG1 F3 TMEM100
GOBP_REGULATION_OF_MUSCLE_SYSTEM_PROCESS 0.6109375 0.69910486516035 0.0570059526582387 -0.257325955593014 -0.874547292203766 22 IGF1 TPM1 NR4A3 JARID2 ATP1B1 ATP2B1 IL6ST TNFRSF1B RGS2 ADORA2B
GOBP_REGULATION_OF_MYELOID_CELL_DIFFERENTIATION 0.0424886191198786 0.112680966246975 0.271288554688953 -0.402839470119535 -1.52996035689509 33 CD74 HLA-DRB1 ISG15 TYROBP TGFB1 ETS1 B2M
GOBP_REGULATION_OF_MYELOID_LEUKOCYTE_DIFFERENTIATION 0.0359213540832594 0.100708081983424 0.321775918075361 -0.521157423292918 -1.69480535009676 18 CD74 HLA-DRB1 TYROBP TGFB1
GOBP_REGULATION_OF_NERVOUS_SYSTEM_DEVELOPMENT 0.18693009118541 0.323218761188686 0.122107920287081 -0.336767837543412 -1.28844980570975 35 IL6 CXCR4 IL1B SERPINE2 TGFB1 CXCL12 CTSC B2M
GOBP_REGULATION_OF_NEUROGENESIS 0.209090909090909 0.35042525626137 0.114266502484433 -0.333587770028291 -1.25694464090011 32 IL6 CXCR4 IL1B SERPINE2 TGFB1 CXCL12 B2M
GOBP_REGULATION_OF_NEURON_DIFFERENTIATION 0.887139107611549 0.912716220626632 0.0639271933359996 0.167511623582549 0.609082363774861 17 NBL1 SFRP2 BMP7 MAP1B
GOBP_REGULATION_OF_NEURON_PROJECTION_DEVELOPMENT 0.0741839762611276 0.167809514413037 0.287857117255149 0.339107122528169 1.44850472200397 31 THY1 SERPINF1 SEMA3B SEMA3C SFRP2 BMP7 GRN PMP22 MAP1B TSKU PTN DBN1 FGF13 FN1 SPOCK1
GOBP_REGULATION_OF_NIK_NF_KAPPAB_SIGNALING 0.415064102564103 0.549452479785532 0.077274697304471 -0.333687950036424 -1.03909492556177 16 CCL19 IL1B LAPTM5 NFKBIA CD86 SPI1 DDX3X PDCD4 NLRP3 EIF2AK2 APP ZC3H12A TLR2 LITAF
GOBP_REGULATION_OF_ORGANELLE_ORGANIZATION 0.180672268907563 0.317287989021112 0.118815039412263 -0.279006021593173 -1.23555393686335 67 APOA1 MYOC CCL24 CLU IGF1 TPM1 IL1B CXCL12 NRP1 PMAIP1 PPIF SFPQ NPM1 IGF2 STMN1 CSF1R MDK
GOBP_REGULATION_OF_OSSIFICATION 0.420062695924765 0.552672215242881 0.0755015292281669 -0.310475294059884 -1.0427448782183 21 SRGN ISG15 TGFB1
GOBP_REGULATION_OF_OSTEOBLAST_DIFFERENTIATION 0.715625 0.776992565698478 0.0496901392724606 -0.237683153508927 -0.790356485315344 20 IL6 IGF1 ID3
GOBP_REGULATION_OF_PEPTIDASE_ACTIVITY 0.240924092409241 0.380534029258057 0.163180127180689 0.232892853972591 1.17167734007866 59 CCN2 TIMP2 SERPINF1 PCOLCE RCN3 CRYAB CTSH SFRP2 GAS6 CCN1 SERPINH1 THBS1 PCOLCE2 GRN COL6A3 FBLN1 RENBP LGMN FN1 SPOCK1
GOBP_REGULATION_OF_PEPTIDYL_TYROSINE_PHOSPHORYLATION 0.00761280682048985 0.0298802667704227 0.407017918923954 -0.480750338312807 -1.77543769243351 30 CD74 CCL5 IL6 IGF1 TGFB1 HBEGF NRP1 SOCS3 IGF2 PTPN1 CSF1R RAP2B IL6ST
GOBP_REGULATION_OF_PHOSPHORUS_METABOLIC_PROCESS 0.0322164948453608 0.0926371738227408 0.287857117255149 -0.301084122411936 -1.44993337928186 103 APOA1 CD74 CCL5 IL6 HLA-DRB1 FABP4 CCL19 CLU IGF1 IL1B TGFB1 HBEGF
GOBP_REGULATION_OF_PRODUCTION_OF_MOLECULAR_MEDIATOR_OF_IMMUNE_RESPONSE 0.000488222907592344 0.00336188581105254 0.49849310876659 -0.633209479705046 -2.1055813651902 20 APOA1 CD74 IL6 IL1B TGFB1 B2M LAPTM5 NR4A3 ARG1 IL4R
GOBP_REGULATION_OF_PROTEIN_BINDING 0.108108108108108 0.218161606336414 0.224966093540314 0.390984993069169 1.43353491761927 18 LOX CTHRC1 CTSZ HOPX
GOBP_REGULATION_OF_PROTEIN_CATABOLIC_PROCESS 0.512121212121212 0.626024626106479 0.0639271933359996 -0.261208835452288 -0.964658732609989 30 CLU IL1B SERPINE2 CTSC LAPTM5 RPL23 CSNK1E RPL11 TNFAIP3 TNFRSF1B RPS7
GOBP_REGULATION_OF_PROTEIN_CONTAINING_COMPLEX_ASSEMBLY 0.414893617021277 0.549452479785532 0.0745500777420554 -0.282209889981305 -1.03724519606143 29 ISG15 CCL24 CLU TGFB1
GOBP_REGULATION_OF_PROTEIN_KINASE_ACTIVITY 0.243661971830986 0.382549295774648 0.0999276973731092 -0.267722035057728 -1.17704582383272 64 CCL5 FABP4 CCL19 CLU IGF1 IL1B TGFB1 HBEGF
GOBP_REGULATION_OF_PROTEIN_LOCALIZATION 0.0107201003615956 0.0398828378381638 0.380730400722792 -0.439975583447498 -1.74275298731687 41 CCL5 IL6 HLA-DRB1 IGF1 IL1B APOD TYROBP TGFB1
GOBP_REGULATION_OF_PROTEIN_MODIFICATION_BY_SMALL_PROTEIN_CONJUGATION_OR_REMOVAL 0.3125 0.452606088560886 0.0913924325943768 -0.337965300508912 -1.14860795032417 22 ISG15 LAPTM5 RPL23 RPL37 BIRC3 RPL11 RPS15 TNFAIP3 RPS7 UBE2S DDX3X PELI1 DNAJA1 RPS20 TOPORS
GOBP_REGULATION_OF_PROTEIN_MODIFICATION_PROCESS 0.0437017994858612 0.113973131549505 0.245041785430996 -0.288186807474427 -1.42461011631541 119 APOA1 CD74 CCL5 IL6 HLA-DRB1 ISG15 FABP4 CCL19 CLU IGF1 IL1B TGFB1 HBEGF LAPTM5 NRP1 SOCS3 JARID2 RPL23 NPM1 DDIT4 DUSP6 IGF2 FZD4 RPL37 PTPN1 BIRC3 RPL11 CSF1R RAP2B RPS15 IL6ST TNFAIP3 CCNL1
GOBP_REGULATION_OF_PROTEIN_PHOSPHORYLATION 0.0169234525292646 0.0585238336364436 0.352487857583619 -0.334682594041361 -1.57496527329283 90 APOA1 CD74 CCL5 IL6 HLA-DRB1 FABP4 CCL19 CLU IGF1 IL1B TGFB1 HBEGF
GOBP_REGULATION_OF_PROTEIN_POLYMERIZATION 0.869774919614148 0.898385936706719 0.042077210988939 -0.215377436191758 -0.65983238688576 15 CCL24 STMN1 GSN GRB2 CDC42EP4
GOBP_REGULATION_OF_PROTEIN_SERINE_THREONINE_KINASE_ACTIVITY 0.578710644677661 0.674805551193143 0.057609110864425 -0.237335315413758 -0.916907669207907 37 CCL19 IL1B TGFB1 IGF2 FZD4 PTPN1 CSF1R TNFAIP3 CCNL1 FGF2 PRKAR1A VEGFA CCND2 RGS2 PTPRC PDGFRB DDX3X PDCD4 CKS2 DNAJA1 CALM2
GOBP_REGULATION_OF_PROTEIN_STABILITY 0.0492476997154345 0.122716364435281 0.321775918075361 -0.492548898470556 -1.61881031112382 19 APOA1 CLU IGF1 TYROBP RPL23 ATP1B1 RPL11 GSN RNF149 RPS7 HSPD1
GOBP_REGULATION_OF_PROTEOLYSIS 0.187265917602996 0.323218761188686 0.199915231309662 0.222016546559744 1.20088839047693 78 CLEC3B CCN2 NUPR1 TIMP2 SERPINF1 PCOLCE RCN3 CTSZ CRYAB CTSH SFRP2 GAS6 CCN1 SERPINH1 THBS1 PCOLCE2 GRN COL6A3 FBLN1
GOBP_REGULATION_OF_REACTIVE_OXYGEN_SPECIES_METABOLIC_PROCESS 0.703125 0.764478012465374 0.0504983044100709 -0.241674323685375 -0.803628133668976 20 TYROBP TGFB1 CFLAR SOD2
GOBP_REGULATION_OF_RESPONSE_TO_BIOTIC_STIMULUS 0.0157541487366462 0.0550099941088494 0.352487857583619 -0.460505656323344 -1.70067295778649 30 CCL5 HLA-DRB1 ISG15 IL1B TYROBP ARG1 RPS19 SFPQ IFIT1 PTPN1 BIRC3 IRF1 TNFAIP3 CXCL6 FCGR2B
GOBP_REGULATION_OF_RESPONSE_TO_CYTOKINE_STIMULUS 4.40082630067821e-05 0.000486570231835548 0.557332238758646 -0.694349060145938 -2.28204635432876 19 APOA1 CD74 CCL5 IL6 ISG15 CXCR4
GOBP_REGULATION_OF_RESPONSE_TO_DNA_DAMAGE_STIMULUS 0.135048231511254 0.253619286450561 0.151148761385484 -0.458428803721217 -1.40444689622566 15 CD74 CLU CXCL12 PMAIP1
GOBP_REGULATION_OF_RESPONSE_TO_EXTERNAL_STIMULUS 1.7063739548857e-06 4.61897777443198e-05 0.643551836150722 -0.447010944252563 -2.18881736483593 110 APOA1 CD74 CCL5 CCL2 IL6 CXCL8 HLA-DRB1 ISG15 FABP4 CCL19 CCL24 GPR183 IGF1 CXCR4 IL1B TYROBP SERPINE2 TGFB1 CXCL12 CTSC ETS1 F3 NFKB1 PIK3AP1 NRP1 SOCS3 ARG1 RPS19 CXCL10 SFPQ CEBPB IFIT1 ZFP36 PTPN1 NFKBIA BIRC3 NFKBIZ CSF1R PLAU MDK C2CD4B IL6ST I…
GOBP_REGULATION_OF_RESPONSE_TO_STRESS 0.00020644943628562 0.00172407242004481 0.518848077743792 -0.37804417238354 -1.90262912201592 128 APOA1 CD74 CCL5 IL6 HLA-DRB1 ISG15 FABP4 CCL19 CCL24 CLU ACTA2 IGF1 CXCR4 IL1B TYROBP SERPINE2 HBEGF CXCL12 CTSC ETS1 B2M NR4A3 F3 NFKB1 SOD2 PIK3AP1 SOCS3 ARG1 RPS19 PMAIP1 SFPQ CEBPB NPM1 IFIT1 ZFP36 PTPN1 NFKBIA BIRC3 NFKBIZ PLAU MDK C2CD4B IL6ST IRF1 TNFAIP3 …
GOBP_REGULATION_OF_RESPONSE_TO_WOUNDING 0.373250388802488 0.514037816157813 0.0813027345384498 -0.309917178644512 -1.09616589909367 25 ACTA2 CXCR4 SERPINE2 HBEGF F3 PLAU MDK TNFAIP3 FGF2
GOBP_REGULATION_OF_RNA_SPLICING 0.55379746835443 0.659264069264069 0.062249042949858 -0.283340966858077 -0.931227904758102 19 NCL SRSF7 CCNL1 SRRM1 SRSF5 WTAP KHDRBS3 SRSF2 SNRNP70 SRSF1 TRA2B MBNL1 AHNAK YTHDC1 SRSF6 ZBTB7A PTBP3
GOBP_REGULATION_OF_SECRETION 0.000370321040615416 0.00276859063698192 0.49849310876659 -0.554581522055132 -2.1062676483988 33 CD74 CCL5 IL6 HLA-DRB1 IGF1 IL1B TGFB1 CXCL12
GOBP_REGULATION_OF_SIGNALING_RECEPTOR_ACTIVITY 0.302737520128825 0.444203651030144 0.0949751525905595 -0.358354988764911 -1.1423933305486 17 CCL2 HBEGF NRP1 PLAU PHLDA2 FCGR2B
GOBP_REGULATION_OF_SMALL_GTPASE_MEDIATED_SIGNAL_TRANSDUCTION 0.029730976032246 0.087739910471102 0.352487857583619 -0.52956350372303 -1.62237584794189 15 APOA1 MYOC IGF1
GOBP_REGULATION_OF_SMALL_MOLECULE_METABOLIC_PROCESS 0.00548565038645387 0.0227843150971761 0.407017918923954 -0.482679780518061 -1.80523825745921 31 APOA1 CD74 IGF1 IL1B FABP5 NR4A3 NFKB1 PMAIP1 DDIT4 IGF2 SIK1
GOBP_REGULATION_OF_STRESS_ACTIVATED_PROTEIN_KINASE_SIGNALING_CASCADE 0.605405405405405 0.694800063221116 0.0850427463764322 0.241310424887461 0.884757538508699 18 CCN2 IGFBP6 SFRP2
GOBP_REGULATION_OF_SUPRAMOLECULAR_FIBER_ORGANIZATION 0.0804248861911988 0.178121527940785 0.193813302725311 -0.372313316905895 -1.4248267034011 36 APOA1 MYOC CCL24 CLU TPM1 CXCL12
GOBP_REGULATION_OF_SYSTEM_PROCESS 0.176296296296296 0.312398628877184 0.124434168630393 -0.31505455406053 -1.26107009437702 43 APOA1 IGF1 TPM1 FABP5 HBEGF CTSC NR4A3 TMEM100
GOBP_REGULATION_OF_TRANSFERASE_ACTIVITY 0.03383801020855 0.0958947220711616 0.321775918075361 -0.322100673546232 -1.48805138067209 80 CD74 CCL5 HLA-DRB1 FABP4 CCL19 CLU IGF1 IL1B TGFB1 HBEGF SOCS3 RPL23 NPM1 IGF2 ZFP36 FZD4 RPL37 PTPN1 RPL11 CSF1R RAP2B RPS15 TNFAIP3 CCNL1 FGF2 PRKAR1A VEGFA
GOBP_REGULATION_OF_TRANSMEMBRANE_RECEPTOR_PROTEIN_SERINE_THREONINE_KINASE_SIGNALING_PATHWAY 0.000380464001302435 0.00279654984256695 0.49849310876659 0.528633401671532 2.21205419562517 27 LOX SFRP4 ASPN HTRA1 NBL1 SFRP2 CILP BMP7 FBN1 CCN1 THBS1 VASN
GOBP_REGULATION_OF_TRANSMEMBRANE_TRANSPORT 0.0484114977307111 0.121415417631336 0.252961123069611 -0.392684580159209 -1.49650830400982 34 CCL2 IGF1 GLRX IL1B FABP5 NR4A3 CTSS CXCL10 VMP1 PPIF ATP1B1
GOBP_REGULATION_OF_TRANSPORT 5.25162564594258e-06 0.000100549417855242 0.610526878385931 -0.437684205166397 -2.14800344119076 111 APOA1 CD74 CCL5 FCN2 CCL2 IL6 HLA-DRB1 CCL19 CLU IGF1 CXCR4 GLRX IL1B APOD C4A SERPINE2 FABP5 TGFB1 CXCL12 B2M NR4A3 CTSS NFKB1 FCER1G NRP1 CXCL10 VMP1 PPIF CEBPB IL4R ATP1B1 SIK1 PTPN1 NFKBIA
GOBP_REGULATION_OF_TRANSPORTER_ACTIVITY 0.172413793103448 0.306210017163364 0.130105630751129 -0.390526496244742 -1.31160034810756 21 CCL2 GLRX CTSS VMP1 PPIF ATP1B1
GOBP_REGULATION_OF_TRANS_SYNAPTIC_SIGNALING 0.00409245350666163 0.0187869941680081 0.407017918923954 -0.577398381437646 -1.93921776210481 21 SRGN CCL2 IL1B TYROBP SERPINE2 FABP5
GOBP_REGULATION_OF_T_CELL_ACTIVATION 1.29215160819153e-05 0.000182165529795037 0.593325476396405 -0.537001193974557 -2.25327604424446 50 CD74 CCL5 HLA-DRA CCL2 IL6 HLA-DRB1 CCL19 IGF1 IL1B VCAM1 B2M LAPTM5 ARG1 CEBPB IL4R IGF2 NFKBIZ MDK CD83 IL6ST IRF1 IL1A PRKAR1A FCGR2B TNFRSF1B CD86 MAP3K8 CD46 HSPD1
GOBP_REGULATION_OF_T_CELL_DIFFERENTIATION 0.00598983801869278 0.0246179206527426 0.407017918923954 -0.555971880918879 -1.84874685163879 20 CD74 HLA-DRA HLA-DRB1 CCL19
GOBP_REGULATION_OF_T_CELL_PROLIFERATION 0.000391086117979349 0.00281653763865861 0.49849310876659 -0.571251301784902 -2.06017912313973 27 CCL5 IL6 HLA-DRB1 CCL19 IGF1 IL1B VCAM1 ARG1 CEBPB IGF2 IL6ST IRF1 IL1A PRKAR1A TNFRSF1B CD86 CD46
GOBP_REGULATION_OF_VASCULATURE_DEVELOPMENT 0.32378223495702 0.463812143140987 0.0845557442441281 -0.265163480702152 -1.120337548479 53 IL6 CXCL8 CCL24 CXCR4 IL1B COL4A2 ETS1 BTG1 F3 NRP1 CXCL10
GOBP_REGULATION_OF_VESICLE_MEDIATED_TRANSPORT 0.0045240243458549 0.0199514556825623 0.407017918923954 -0.476135855895399 -1.82215099788649 36 APOA1 FCN2 CCL2 CCL19 CLU IL1B C4A B2M FCER1G NRP1
GOBP_REGULATION_OF_VIRAL_PROCESS 0.000425407455716667 0.00303586229761439 0.49849310876659 -0.63300446437618 -2.12597322797049 21 CD74 CCL5 CXCL8 HLA-DRB1 ISG15 CXCR4
GOBP_REGULATION_OF_WNT_SIGNALING_PATHWAY 0.127596439169139 0.244300499384816 0.216542836735348 0.326385049707946 1.36400298272876 28 SFRP4 COL1A1 CTHRC1 IGFBP6 SFRP2 DKK2
GOBP_REGULATION_OF_WOUND_HEALING 0.25 0.387845849802372 0.105520936843198 -0.371079066356415 -1.21958778250293 19 ACTA2 CXCR4 SERPINE2 HBEGF F3
GOBP_REPRODUCTION 0.953125 0.958006562099872 0.080419996876154 0.125187567985807 0.681327642429459 83 NUPR1 CD9 SERPINF1 ARNT HTRA1 FOLR2 ADAMTS2 SFRP2 BMP7 ADM CCN1 MMP23B MMP2 SLIT3 CHD5 FBLN1 CLDN11 PTN
GOBP_REPRODUCTIVE_SYSTEM_DEVELOPMENT 0.667785234899329 0.741458853459651 0.0916795246008379 0.182700194464675 0.879445578323792 48 NUPR1 SERPINF1 ARNT HTRA1 SFRP2 BMP7 ADM CCN1 MMP2 SLIT3
GOBP_RESPIRATORY_SYSTEM_DEVELOPMENT 0.000674147971728064 0.00448479794751296 0.477270815362862 0.571613975254257 2.14721010723556 20 CCN2 LOX COL3A1 RCN3 CTSZ HOPX CTSH ADAMTS2
GOBP_RESPONSE_TO_ABIOTIC_STIMULUS 0.754863813229572 0.80841486137137 0.0387166740042594 -0.175608823813533 -0.84120689440867 101 IGFBP7 IGF1 CXCR4 IL1B AQP3 SERPINE2 CXCL12 VCAM1 TXNIP CTSS CFLAR NFKB1 SOD2 TMEM150C CXCL10 PMAIP1 NPM1 DDIT4 ATP1B1 SIK1 NFKBIA PLAU MDK ATP2B1 IRF1 CYGB NR4A2 GSN YBX3 IL1A VEGFA
GOBP_RESPONSE_TO_ACID_CHEMICAL 0.00111036036233846 0.00672963596816327 0.45505986738723 0.608040575396181 2.13931018616122 15 CCN2 COL1A2 COL1A1 COL3A1 COL5A2 MMP2 COL6A1 COL16A1 PDGFD
GOBP_RESPONSE_TO_ALCOHOL 0.1828125 0.320329938616071 0.12563992130984 -0.387485658951384 -1.28848763152839 20 CCL19 IGFBP7 TGFB1 VCAM1 SOD2
GOBP_RESPONSE_TO_BACTERIUM 1.23690707257348e-05 0.000182165529795037 0.593325476396405 -0.485016305506846 -2.14785258859289 67 CCL5 FCN2 CCL2 CXCL2 IL6 CXCL8 HLA-DRB1 ISG15 FABP4 IL1B TGFB1 VCAM1 B2M RGS1 NFKB1 SOD2 FCER1G ARG1 RPS19 CXCL10 C15orf48 CEBPB
GOBP_RESPONSE_TO_BMP 0.0382104750337125 0.105990186930969 0.321775918075361 0.450393260392559 1.68763144846554 19 SFRP4 HTRA1 NBL1 SFRP2 BMP7 FBN1 CCN1
GOBP_RESPONSE_TO_CARBOHYDRATE 0.460443037974684 0.588571087765935 0.0713052987340038 -0.306590956839248 -1.00764127941373 19 HLA-DRB1 IL1B TXNIP ICAM1 SOD2
GOBP_RESPONSE_TO_CHEMOKINE 1.94048625384678e-06 4.76025534146788e-05 0.627256739718528 -0.733240002234001 -2.43820810395178 20 CCL3L1 CCL5 CCL2 CXCL2 CXCL8 CCL19 CCL24 CXCR4 CCL8 CXCL12 CCL14
GOBP_RESPONSE_TO_CORTICOSTEROID 0.419825072886297 0.552672215242881 0.11146266692298 0.241370113390435 1.01000763541535 27 CCN2 COL1A1 SERPINF1
GOBP_RESPONSE_TO_CYTOKINE 3.13101466876407e-08 2.30780751546121e-06 0.719512826338911 -0.480400350823505 -2.34892799899606 112 APOA1 CD74 CCL3L1 CCL5 CCL2 CXCL2 IL6 ITIH4 CXCL8 ISG15 FABP4 CCL19 CCL24 REL CXCR4 IL1B CCL8 CXCL12 VCAM1 CCL14 ICAM1 LAPTM5 F3 NFKB1 UGCG FCER1G SOCS3 ARG1 CXCL10 JARID2 NCL CEBPB IL4R IFIT1 ZFP36 FZD4 PTPN1 NFKBIA BIRC3 SRSF7 CSF1R CACYBP IRF8 IL6ST IRF1 IFITM3 TNFAIP3…
GOBP_RESPONSE_TO_ENDOGENOUS_STIMULUS 0.133084577114428 0.250530918548743 0.132147260608774 -0.250101515768663 -1.26209078739011 142 APOA1 CCL5 CCL2 IL6 CXCL8 CCL19 IGFBP7 IGF1 CTSL IL1B TGFB1 COL4A2 CXCL12 VCAM1 TXNIP ICAM1 NR4A3 CTSS BTG1 CFLAR TMEM100 NFKB1 UGCG FCER1G SOCS3 ARG1 NCL CEBPB IL4R RPL23 DDIT4 IGF2 ZFP36
GOBP_RESPONSE_TO_ENDOPLASMIC_RETICULUM_STRESS 0.276898734177215 0.416513074852273 0.0992333343771191 -0.362324047880429 -1.17827878366673 18 CXCL8 CLU PMAIP1 RNF121 CEBPB PTPN1 MAN1A1
GOBP_RESPONSE_TO_ESTRADIOL 0.125984251968504 0.241803515391872 0.204294756516886 0.386612457099433 1.4057462055395 17 CCN2 COL1A1 CRYAB BMP7 MMP2 MAP1B IGFBP2 CCND1
GOBP_RESPONSE_TO_EXTRACELLULAR_STIMULUS 0.409785932721713 0.548945319430963 0.116234148779716 0.216566075920905 1.02375801857301 43 POSTN COL1A1 FOLR2 SFRP2 GAS6 BMP7 ADM BNIP3
GOBP_RESPONSE_TO_GROWTH_FACTOR 0.0126584965168765 0.0462813072145679 0.380730400722792 0.276137140589665 1.50286382275993 83 CLEC3B CCN2 COL1A2 LOX SFRP4 COL1A1 COL3A1 ASPN ARNT HTRA1 NBL1 FMOD SFRP2 DCN GAS6 CILP BMP7 FBN1
GOBP_RESPONSE_TO_HORMONE 0.413746630727763 0.549452479785532 0.0686325631836726 -0.224538012427555 -1.03732816118508 80 IL6 CCL19 IGFBP7 CTSL IL1B TGFB1 CXCL12 TXNIP NR4A3 CTSS BTG1 CFLAR NFKB1 UGCG SOCS3 ARG1 IL4R DDIT4 IGF2 ZFP36 PTPN1
GOBP_RESPONSE_TO_HYDROGEN_PEROXIDE 0.510108864696734 0.625432356743811 0.0653834195468773 -0.272616128780584 -0.964233429134879 25 IL6 TXNIP NR4A3 SOD2 ARG1 PPIF KDM6B
GOBP_RESPONSE_TO_INORGANIC_SUBSTANCE 0.38483547925608 0.52356300037439 0.0753093764172773 -0.244904046809135 -1.05826441532239 57 IL6 FABP4 CCL19 AQP3 VCAM1 TXNIP B2M NR4A3 CFLAR SOD2 ARG1 PPIF KDM6B
GOBP_RESPONSE_TO_INSULIN 0.4640625 0.588571087765935 0.0702812841717392 -0.294196060294201 -0.999853929676009 22 IL1B CFLAR SOCS3 IGF2 PTPN1 ATP2B1 GRB2 SRSF5 STAT1 NDEL1 ZFP36L1 RAB8B PID1 NAMPT
GOBP_RESPONSE_TO_INTERFERON_GAMMA 2.91361024515238e-05 0.000341370752603674 0.575610261071129 -0.658958148681015 -2.25570199028734 23 CD74 CCL3L1 CCL5 CCL2 CCL19 CCL24 CCL8 CCL14
GOBP_RESPONSE_TO_INTERLEUKIN_1 2.46365546753527e-07 1.20873096375949e-05 0.674962860011025 -0.725282892441734 -2.48274047035745 23 CCL3L1 CCL5 CCL2 IL6 CXCL8 CCL19 CCL24 IL1B CCL8 CCL14 NFKB1
GOBP_RESPONSE_TO_KETONE 0.670713201820941 0.743657999194122 0.0513223330421143 -0.234040162333275 -0.844049991498839 27 CCL19 IGFBP7 TGFB1 TXNIP CFLAR ARG1 DDIT4
GOBP_RESPONSE_TO_LIGHT_STIMULUS 0.916216216216216 0.926842435218724 0.0637845390312975 0.162068861966174 0.594220690834105 18 MFAP4 MMP2 CCND1 PIK3R1 HIF1A ZBTB1 N4BP1 CAT AQP1 PPP1R1B APP UNC119 FOS ID2 PER1 SCARA3
GOBP_RESPONSE_TO_LIPID 0.0662251655629139 0.153806967357655 0.199915231309662 -0.291678954432378 -1.38072771465788 95 CCL5 CCL2 CXCL2 IL6 CXCL8 IGFBP7 CLU IL1B AQP3 TGFB1 VCAM1 TXNIP NR4A3 ID3 CFLAR NFKB1 SOD2 ARG1 CXCL10 CEBPB DDIT4 ZFP36 FZD4 NFKBIA
GOBP_RESPONSE_TO_MECHANICAL_STIMULUS 0.201820940819423 0.341442755481137 0.116739204791222 -0.350133351057616 -1.26273221244311 27 CXCR4 IL1B SERPINE2 CXCL12 TXNIP NFKB1 TMEM150C CXCL10 NFKBIA MDK IRF1 GSN
GOBP_RESPONSE_TO_METAL_ION 0.200607902735562 0.34012354999442 0.117249716749792 -0.342978577835308 -1.26059679281694 29 FABP4 AQP3 VCAM1 TXNIP B2M SOD2 ARG1 PPIF
GOBP_RESPONSE_TO_MOLECULE_OF_BACTERIAL_ORIGIN 0.00288347525942419 0.0143261270800506 0.431707695803346 -0.448698495324521 -1.86993627269679 49 CCL5 CCL2 CXCL2 IL6 CXCL8 IL1B TGFB1 VCAM1 B2M NFKB1 SOD2 ARG1 CXCL10 CEBPB ZFP36 NFKBIA IRF8 TNFAIP3 IL1A CXCL6 FCGR2B TNFRSF1B CD86
GOBP_RESPONSE_TO_MONOSACCHARIDE 0.376315789473684 0.516410867000484 0.111918316325105 0.302378240657347 1.06387776817408 15 CCN2 SERPINF1 GAS6 THBS1 CYP7A1
GOBP_RESPONSE_TO_NITROGEN_COMPOUND 0.480263157894737 0.599357042395017 0.0602484086158019 -0.208601610127457 -0.992565221858073 97 IL6 CCL19 IGF1 CXCR4 IL1B CXCL12 VCAM1 ICAM1 NR4A3 BTG1 CFLAR NFKB1 FCER1G SOCS3 ARG1 PMAIP1 RNF121 CEBPB RPL23 NPM1 IFIT1 IGF2 PTPN1 NFKBIA
GOBP_RESPONSE_TO_NUTRIENT 0.123563218390805 0.237738054992112 0.216542836735348 0.337367988163571 1.39427651345812 26 POSTN COL1A1 FOLR2 SFRP2 GAS6 BMP7
GOBP_RESPONSE_TO_ORGANIC_CYCLIC_COMPOUND 0.0158372721892993 0.0550099941088494 0.352487857583619 -0.328296512861729 -1.54471871881125 88 CCL5 CCL2 IL6 IGFBP7 CLU CXCR4 IL1B AQP3 TGFB1 TXNIP NR4A3 ID3 CFLAR NFKB1 SOD2 MSR1 ARG1 CXCL10 PMAIP1 CEBPB NPM1 DDIT4 DUSP6 IFIT1 ZFP36 PLIN2 NFKBIA
GOBP_RESPONSE_TO_OXIDATIVE_STRESS 0.554285714285714 0.659264069264069 0.0573667426768556 -0.224960486885991 -0.937515455779277 49 IL6 TPM1 APOD TXNIP NR4A3 BTG1 SOD2 ARG1 PPIF SFPQ KDM6B
GOBP_RESPONSE_TO_OXYGEN_CONTAINING_COMPOUND 0.0514705882352941 0.1260558178373 0.219250346703755 -0.27129448723133 -1.38500084566546 154 CCL5 CCL2 CXCL2 IL6 CXCL8 HLA-DRB1 CCL19 IGFBP7 CLU IGF1 TPM1 IL1B AQP3 APOD TGFB1 CXCL12 VCAM1 TXNIP ICAM1 NR4A3 ID3 BTG1 CFLAR NFKB1 SOD2 SOCS3 ARG1 CXCL10 PPIF CEBPB RPL23 KDM6B DDIT4 IGF2 ZFP36 FZD4 PTPN1 NFKBIA
GOBP_RESPONSE_TO_OXYGEN_LEVELS 0.195718654434251 0.333998138545406 0.175204047558551 0.251621633200246 1.18947376009744 43 CCN2 COL1A1 ARNT CRYAB BMP7 ADM CD34 PTGIS THBS1 BNIP3 MMP2 VASN
GOBP_RESPONSE_TO_PEPTIDE 0.518465909090909 0.62814357567444 0.0602484086158019 -0.228205855412003 -0.971468943535843 54 IGF1 IL1B CXCL12 VCAM1 ICAM1 NR4A3 BTG1 CFLAR NFKB1 SOCS3 ARG1 RPL23 IGF2 PTPN1 NFKBIA ATP2B1 TNFAIP3 NR4A2 GRB2 FCGR2B CYP1B1 SRSF5
GOBP_RESPONSE_TO_PEPTIDE_HORMONE 0.526315789473684 0.635627530364372 0.100990587455923 0.210294908926029 0.956500813326263 39 CCN2 COL1A1 COL3A1 BMP7 FBN1 ADM
GOBP_RESPONSE_TO_RADIATION 0.818713450292398 0.858064163524075 0.0732558655828455 0.17308499427419 0.747594061223243 32 COL3A1 MFAP4 CRYAB SFRP2
GOBP_RESPONSE_TO_REACTIVE_OXYGEN_SPECIES 0.394856278366112 0.535340550116404 0.0768736734126542 -0.278484924620798 -1.06129709006553 34 IL6 TPM1 APOD TXNIP NR4A3 SOD2 ARG1 PPIF KDM6B
GOBP_RESPONSE_TO_STEROID_HORMONE 0.376947040498442 0.516410867000484 0.123257226381337 0.236127221066138 1.06267461904203 38 CCN2 LOX COL1A1 SERPINF1 BMP7 ADM THBS1 SLIT3
GOBP_RESPONSE_TO_TEMPERATURE_STIMULUS 0.112341772151899 0.223360364205435 0.165656695205483 -0.43788393676531 -1.42399974668338 18 IGFBP7 IGF1 CXCR4 CXCL12 SOD2 CXCL10 NFKBIA ATP2B1 IL1A HSPD1
GOBP_RESPONSE_TO_TOXIC_SUBSTANCE 0.534992223950233 0.642154274924974 0.0630790410571939 -0.267886401977425 -0.947504555774815 25 CCL5 GLRX SOD2 ARG1
GOBP_RESPONSE_TO_TRANSFORMING_GROWTH_FACTOR_BETA 0.00644328951852843 0.0259383706258709 0.407017918923954 0.403414461198748 1.74244021943346 32 CLEC3B COL1A2 LOX COL1A1 COL3A1 ASPN HTRA1 FMOD CILP FBN1 THBS1
GOBP_RESPONSE_TO_TUMOR_NECROSIS_FACTOR 2.2421293672867e-05 0.000283245081769434 0.575610261071129 -0.584751601698969 -2.25909585872071 37 APOA1 CCL3L1 CCL5 CCL2 CXCL8 FABP4 CCL19 CCL24 CCL8 VCAM1 CCL14 LAPTM5 NFKB1
GOBP_RESPONSE_TO_VIRUS 0.000238635495219509 0.00193122539945685 0.518848077743792 -0.517468299479366 -2.03884999377371 40 CCL5 IL6 ISG15 CCL19 CLU ACTA2 CXCR4 IL1B CCL8 CXCL12 NFKB1 CXCL10 PMAIP1 IFI6 DDIT4 IFIT1 BIRC3 STMN1 IRF1 IFITM3 TNFAIP3
GOBP_RESPONSE_TO_VITAMIN 0.113259668508287 0.223951737478603 0.222056046145248 0.380572016286845 1.42958030292848 20 POSTN COL1A1 FOLR2 GAS6 BMP7
GOBP_RESPONSE_TO_WOUNDING 0.270604395604396 0.413277141146791 0.0922597260527354 -0.253350793317365 -1.13725788692617 72 IL6 ACTA2 IGF1 CXCR4 TPM1 APOD TYROBP SERPINE2 TGFB1 HBEGF ID3 F3 CFLAR SOD2 FCER1G ARG1 ZFP36 PLAU MDK RAP2B IL6ST TNFAIP3 JMJD1C PEAR1 FGF2 IL1A VEGFA
GOBP_RESPONSE_TO_XENOBIOTIC_STIMULUS 0.46064139941691 0.588571087765935 0.105520936843198 0.223589542024283 1.00251954063717 36 LOX COL1A1 SEMA3C SFRP2 GAS6 THBS1 MMP2 SULT1A3 MAP1B EMX2 IGFBP2 CCND1 NFATC2
GOBP_RHYTHMIC_PROCESS 0.532625189681335 0.640292149923198 0.0621124188949471 -0.265099193815113 -0.956062284589271 27 ID3 CREM SFPQ CSNK1E FZD4 SIK1 PTX3 MDK CYP1B1 ADAMTS1 ID4 ID1 PER1 ID2 MMP19
GOBP_RIBONUCLEOPROTEIN_COMPLEX_BIOGENESIS 0.332298136645963 0.474280067758329 0.0875697115548511 -0.323445507304813 -1.12661940968849 24 RPS19 NPM1 RPL6 RPL11 RPS15 RPL7A SRSF5 RPS7 DDX18 LUC7L3 RPS8 RPL7 DDX3X SRSF1
GOBP_RIBONUCLEOPROTEIN_COMPLEX_SUBUNIT_ORGANIZATION 0.532051282051282 0.640292149923198 0.0647943366000727 -0.299645975017222 -0.93308916930149 16 RPS19 RPL6 RPL11 RPS15 SRSF5 LUC7L3 SRSF1 PSIP1 RPL10 SF3B1 AGO2 YTHDC1 RPLP0 SRSF6
GOBP_RIBOSE_PHOSPHATE_METABOLIC_PROCESS 0.897151898734177 0.915818258135669 0.0399218624292714 -0.18399840426247 -0.604728819768584 19 IGF1 TGFB1
GOBP_RNA_PROCESSING 0.229018492176387 0.36840064827554 0.104343952581949 -0.286846107255526 -1.20600137583237 51 IL6 TGFB1 RPS19 SFPQ NCL PRPF4B RPL11 SRSF7 RPS15 CCNL1 SRRM1 RPL7A SRSF5 RPS7 DDX18 LUC7L3 RPS8 WTAP RPL7 KHDRBS3 SRSF2 PNN DDX3X SNRNP70 SRSF1 ZFP36L1 TRA2B ZRANB2 MBNL1 APP ZC3H12A PSIP1 ACIN1 SF3B1 CTR9 AHNAK AGO2 YTHDC1 RBPMS SREK1 SRSF6 ZBTB7A PCF11 DDX39A PTBP3
GOBP_RNA_SPLICING 0.517450682852807 0.62814357567444 0.0635007968065945 -0.254386594424436 -0.966145161196464 33 SFPQ NCL PRPF4B SRSF7 CCNL1 SRRM1 SRSF5 LUC7L3 WTAP KHDRBS3 SRSF2 PNN SNRNP70 SRSF1 TRA2B ZRANB2 MBNL1 PSIP1 ACIN1 SF3B1 AHNAK YTHDC1 SREK1 SRSF6 ZBTB7A DDX39A PTBP3 SCAF11 MPHOSPH10 SUPT6H RBM5 PIK3R1
GOBP_RNA_SPLICING_VIA_TRANSESTERIFICATION_REACTIONS 0.464285714285714 0.588571087765935 0.0699458736501659 -0.286301369863014 -0.997239637043725 24 SFPQ NCL PRPF4B SRSF7 SRRM1 SRSF5 LUC7L3 WTAP KHDRBS3 SRSF2 PNN SNRNP70 SRSF1 TRA2B MBNL1 PSIP1 SF3B1 YTHDC1 SRSF6 ZBTB7A DDX39A SCAF11 MPHOSPH10 RBM5
GOBP_SECOND_MESSENGER_MEDIATED_SIGNALING 0.225 0.362679671457906 0.11146266692298 -0.367291253983636 -1.24827505597432 22 CXCL8 IGF1 CXCR4 VCAM1 TMEM100
GOBP_SECRETION 0.00622076956511937 0.0254338755657224 0.407017918923954 -0.428886398921951 -1.78737001030151 49 CD74 CCL5 IL6 HLA-DRB1 IGF1 IL1B CCL8 SERPINE2 TGFB1 CXCL12 NR4A3
GOBP_SENSORY_ORGAN_DEVELOPMENT 0.00236550834997639 0.0124625775485333 0.431707695803346 0.430647968711157 1.88210350926144 33 CTHRC1 MFAP5 THY1 SERPINF1 RCN1 COL5A2 CRYAB MFAP2 BMP7 FBN1
GOBP_SENSORY_ORGAN_MORPHOGENESIS 0.006562576147993 0.0262837871233393 0.407017918923954 0.493651743543563 1.86710087088376 21 CTHRC1 MFAP5 THY1 COL5A2 MFAP2 BMP7 FBN1
GOBP_SENSORY_PERCEPTION 0.028276249376234 0.084078999092211 0.352487857583619 -0.46778960768959 -1.67879152456984 26 CCL2 CXCR4 SERPINE2 FABP5 CXCL12 B2M COL18A1 TMEM100 TMEM150C
GOBP_SENSORY_SYSTEM_DEVELOPMENT 0.0194796069200596 0.0642499640010369 0.352487857583619 0.377242105558633 1.60495596783581 30 MFAP5 THY1 SERPINF1 RCN1 COL5A2 CRYAB MFAP2 BMP7 FBN1
GOBP_SEX_DIFFERENTIATION 0.887147335423198 0.912716220626632 0.0400031517498194 -0.184006481128506 -0.617993828902578 21 CEBPB FZD4 PTX3 YBX3 IL1A VEGFA CYP1B1 ADAMTS1 FGF10 PDGFRB MMP19
GOBP_SIGNAL_RELEASE 0.0315657725575174 0.0917745609542636 0.321775918075361 -0.458123959903796 -1.62036794669043 25 CCL5 IL6 HLA-DRB1 IL1B CXCL12
GOBP_SIGNAL_TRANSDUCTION_BY_P53_CLASS_MEDIATOR 0.169082125603865 0.302345030977298 0.133554954557592 -0.417969272690563 -1.33243661862118 17 CD74 PMAIP1 RPL23 DDIT4 RPL37 RPL11 RPS15
GOBP_SKELETAL_SYSTEM_DEVELOPMENT 0.000217153671881639 0.00177568367111549 0.518848077743792 0.4362393560921 2.06403299000264 46 CCN2 COL1A2 LOX SFRP4 MGP COL1A1 COL3A1 COL5A2 PRELP SFRP2 BMP7 FBN1 SLC38A10 CCN1 SERPINH1 MMP2 DHRS3
GOBP_SKELETAL_SYSTEM_MORPHOGENESIS 3.49540495414099e-06 7.22077076052809e-05 0.627256739718528 0.697496911594172 2.61353316474574 19 CCN2 SFRP4 MGP COL1A1 COL3A1 SFRP2 BMP7 SERPINH1 MMP2 DHRS3 TSKU STC1 CHAD COL11A1 THBS3
GOBP_SKIN_DEVELOPMENT 0.0879120879120879 0.188554614784123 0.252961123069611 0.365865145959935 1.47078509525609 23 COL1A2 COL1A1 COL3A1 COL5A2 ADAMTS2
GOBP_SMALL_GTPASE_MEDIATED_SIGNAL_TRANSDUCTION 0.243161094224924 0.382549295774648 0.104732821580651 -0.333351612519342 -1.22521347039937 29 APOA1 MYOC IGF1
GOBP_SMALL_MOLECULE_BIOSYNTHETIC_PROCESS 0.0661654135338346 0.153806967357655 0.213927855492356 -0.399641823382641 -1.49467356614103 31 APOA1 CD74 IL1B FABP5
GOBP_SMALL_MOLECULE_METABOLIC_PROCESS 0.283621837549933 0.423275936267486 0.0878312634480124 -0.237718025155661 -1.11852386141992 88 APOA1 CD74 IGF1 GLRX IL1B APOD FABP5 TGFB1
GOBP_SMOOTH_MUSCLE_CELL_MIGRATION 0.0147924408503884 0.0523066039079048 0.380730400722792 -0.568864500191642 -1.74277875906107 15 CCL5 IGF1 TPM1 NR4A3 NRP1 PLAU MDK CYP1B1 ADAMTS1
GOBP_SMOOTH_MUSCLE_CELL_PROLIFERATION 0.000783168010561094 0.00508088337430131 0.477270815362862 -0.595698730313752 -2.0391565295459 23 CCL5 IL6 IGF1 TPM1 APOD TGFB1 HBEGF NR4A3 SOD2
GOBP_STEM_CELL_DIFFERENTIATION 0.891891891891892 0.912822861975404 0.0650877566917313 0.167764282423032 0.628615709523706 19 SEMA3B SEMA3C BMP7 PTN FN1 SEMA3E
GOBP_STEROID_METABOLIC_PROCESS 0.211598746081505 0.35042525626137 0.115734447701689 -0.368324858343414 -1.26082531599397 23 APOA1 IGFBP7 NFKB1 HSD11B1
GOBP_STRESS_ACTIVATED_PROTEIN_KINASE_SIGNALING_CASCADE 0.579387186629527 0.674805551193143 0.0891647117820678 0.217752971732883 0.893605333093414 25 CCN2 CRYAB IGFBP6 SFRP2
GOBP_STRIATED_MUSCLE_CELL_DIFFERENTIATION 0.0698027314112291 0.160219719759693 0.208955027549354 -0.41794801613504 -1.50730120825754 27 IGF1 TPM1 TGFB1 CD53 CFLAR CXCL10 IL4R PLEKHO1 KDM6B IGF2 SIK1
GOBP_SUPRAMOLECULAR_FIBER_ORGANIZATION 0.00386691926289064 0.0179882305623062 0.431707695803346 0.31847599919852 1.72675296582406 72 CCN2 COL1A2 LOX COL1A1 COL14A1 COL3A1 MFAP5 MFAP4 COL5A2 AEBP1 CRYAB COL12A1 FMOD FKBP10 ADAMTS2 SFRP2 TNXB CAPG
GOBP_SYNAPSE_ORGANIZATION 0.15 0.276342898645244 0.140406238523342 -0.392899506168498 -1.3353071921408 22 SRGN SPARCL1 C1QA C1QB NRP1
GOBP_SYNAPTIC_SIGNALING 0.023463336407194 0.0736748763185892 0.352487857583619 -0.446193489295009 -1.64781733028618 30 SRGN CCL2 IL1B TYROBP SERPINE2 FABP5
GOBP_TAXIS 5.62179088511279e-08 3.39469680370272e-06 0.719512826338911 -0.54648951603778 -2.43983157325545 70 APOA1 CD74 CCL3L1 CCL5 CCL2 CXCL2 IL6 CXCL8 CCL19 CCL24 GPR183 CXCR4 IL1B CCL8 CXCL14 TGFB1 HBEGF CXCL12 VCAM1 CCL14 F3 FCER1G NRP1 RPS19 CXCL10
GOBP_TELENCEPHALON_DEVELOPMENT 0.915360501567398 0.926842435218724 0.0385579101998489 -0.168491395336792 -0.576768610522903 23 CXCR4 CXCL12 LAMB1
GOBP_TEMPERATURE_HOMEOSTASIS 0.0434782608695652 0.113973131549505 0.276500599254472 -0.502123648274345 -1.60071081716029 17 FABP4 CXCR4 IL1B FABP5 CEBPB IL4R KDM6B G0S2 IL1A VEGFA
GOBP_TISSUE_DEVELOPMENT 0.0267710120920174 0.0808278634316679 0.352487857583619 0.221363457464321 1.39315547509984 180 POSTN CLEC3B CCN2 COL1A2 LOX SFRP4 MGP COL1A1 CTHRC1 COL3A1 ASPN NUPR1 SELENOM OMD RCN3 COL5A2 CTSZ SEMA3B COL12A1 SEMA3C HOPX CTSH
GOBP_TISSUE_MIGRATION 0.374079528718704 0.514277460672824 0.0782955249944794 -0.277847031486 -1.08888381109877 39 APOA1 ACTA2 TGFB1 HBEGF ETS1
GOBP_TISSUE_MORPHOGENESIS 0.902439024390244 0.920019005384859 0.035090109926935 -0.151776510633668 -0.658353855936835 58 ACTA2 CXCR4 TPM1 TGFB1 HBEGF TMEM100 NRP1 SOCS3 CXCL10
GOBP_TISSUE_REMODELING 0.71875 0.779307665745856 0.0494904866135495 -0.235180915879857 -0.799285220516302 22 IL6 TGFB1 ARG1 CSF1R MDK TNFAIP3 IL1A
GOBP_TRANSFORMING_GROWTH_FACTOR_BETA_RECEPTOR_SIGNALING_PATHWAY 0.0828729281767956 0.179710631543604 0.261663521711573 0.395861429792465 1.48701343898567 20 COL1A2 LOX COL3A1 ASPN HTRA1 FMOD FBN1 THBS1 VASN
GOBP_TRANSMEMBRANE_RECEPTOR_PROTEIN_SERINE_THREONINE_KINASE_SIGNALING_PATHWAY 0.00437287974662661 0.0195040375062607 0.407017918923954 0.416766690199291 1.86991378962539 37 COL1A2 LOX SFRP4 COL3A1 ASPN HTRA1 NBL1 FMOD SFRP2 CILP BMP7 FBN1 CCN1 THBS1
GOBP_TRANSMEMBRANE_RECEPTOR_PROTEIN_TYROSINE_KINASE_SIGNALING_PATHWAY 0.463245492371706 0.588571087765935 0.0645031249656493 -0.224231691354798 -1.00069066150152 68 MYOC IGF1 IL1B APOD TGFB1 COL4A2 HBEGF TXNIP NR4A3 F3 NRP1 SOCS3 IFI6 DDIT4 IGF2 FZD4 PTPN1 STMN1 CSF1R
GOBP_TRANSMEMBRANE_TRANSPORT 0.112676056338028 0.223360364205435 0.155241966228839 -0.301441068296095 -1.32529229614248 64 CCL2 CCL19 IGF1 GLRX IL1B AQP3 FABP5 NR4A3 CTSS COX4I2 TMEM150C GRIA2 CXCL10 VMP1 PPIF
GOBP_TUBE_DEVELOPMENT 0.370843989769821 0.513425982309188 0.0714786287425507 -0.214506572173923 -1.06129302547105 120 CCL2 IL6 CXCL8 SAT1 CCL24 CXCR4 IL1B APOD CCL8 SERPINE2 COL15A1 TGFB1 COL4A2 ETS1 COL18A1 BTG1 F3 TMEM100 HSD11B1 NRP1 ARG1 CXCL10
GOBP_TUBE_FORMATION 0.268421052631579 0.410741766697445 0.135740943810425 0.336766136777128 1.18486702354041 15 CTHRC1 SFRP2 BMP7 ADM
GOBP_TUBE_MORPHOGENESIS 0.310077519379845 0.451597129337993 0.0813027345384498 -0.224468662183796 -1.08953211650772 107 CCL2 IL6 CXCL8 SAT1 CCL24 CXCR4 IL1B APOD CCL8 COL15A1 TGFB1 COL4A2 ETS1 COL18A1 BTG1 F3 TMEM100
GOBP_TUMOR_NECROSIS_FACTOR_SUPERFAMILY_CYTOKINE_PRODUCTION 0.090625 0.192271959459459 0.184706471207739 -0.420363784258301 -1.42864721289548 22 IL6 CCL19 CLU IGF1 TYROBP
GOBP_T_CELL_ACTIVATION 3.4671262292404e-06 7.22077076052809e-05 0.627256739718528 -0.512203298063173 -2.25191308144885 64 CD74 CCL5 HLA-DRA CCL2 IL6 HLA-DRB1 CCL19 GPR183 IGF1 CTSL IL1B VCAM1 B2M ICAM1 LAPTM5 SLAMF7 FCER1G ARG1 CEBPB IL4R IGF2 NFKBIZ MDK CD83 IL6ST IRF1 GSN IL1A PRKAR1A FCGR2B TNFRSF1B CD86 MAP3K8 CD46 HSPD1
GOBP_T_CELL_ACTIVATION_INVOLVED_IN_IMMUNE_RESPONSE 0.00081190732906969 0.00522415781409596 0.477270815362862 -0.620548078987977 -2.084137911882 21 CD74 HLA-DRA IL6 HLA-DRB1 CCL19 GPR183 ICAM1 FCER1G IL4R NFKBIZ MDK
GOBP_T_CELL_DIFFERENTIATION 0.000257669404803951 0.00202270482771101 0.49849310876659 -0.564355527953067 -2.11070823968634 31 CD74 HLA-DRA IL6 HLA-DRB1 CCL19 GPR183 CTSL IL1B B2M FCER1G IL4R NFKBIZ MDK CD83 IRF1
GOBP_T_CELL_DIFFERENTIATION_INVOLVED_IN_IMMUNE_RESPONSE 0.00127497352179039 0.00752521965868765 0.45505986738723 -0.654070295801691 -2.00381605474056 15 HLA-DRA IL6 HLA-DRB1 CCL19 GPR183
GOBP_T_CELL_MEDIATED_IMMUNITY 0.00436570242458648 0.0195040375062607 0.407017918923954 -0.584544208437934 -1.92116192902948 19 HLA-DRA IL6 HLA-DRB1 IL1B CTSC B2M ICAM1 ARG1
GOBP_T_CELL_PROLIFERATION 0.00161023689670522 0.00896479407030921 0.45505986738723 -0.540556799449218 -1.98678346624985 29 CCL5 IL6 HLA-DRB1 CCL19 IGF1 IL1B VCAM1 ARG1 CEBPB IGF2 IL6ST IRF1 IL1A PRKAR1A TNFRSF1B CD86 CD46
GOBP_UROGENITAL_SYSTEM_DEVELOPMENT 0.935672514619883 0.942879234886532 0.0665892104103933 0.138843652816527 0.59070275003906 30 SERPINF1 CTSH BMP7 FBN1 CD34 MMP2
GOBP_VASCULAR_PROCESS_IN_CIRCULATORY_SYSTEM 0.2109375 0.35042525626137 0.115734447701689 -0.377679463774797 -1.25587955712487 20 ACTA2 FABP5 TGFB1 SOD2 ATP2B1 C2CD4B VEGFA KLF2 RGS2 ADORA2B
GOBP_VASCULATURE_DEVELOPMENT 0.178525226390686 0.31492652295885 0.114266502484433 -0.249461543431208 -1.21735750701737 109 CCL2 IL6 CXCL8 SAT1 CCL24 ACTA2 CXCR4 IL1B APOD CCL8 COL15A1 TGFB1 COL4A2 ETS1 COL18A1 BTG1 F3 CFLAR TMEM100 SOD2 NRP1 SOCS3 CXCL10
GOBP_VESICLE_MEDIATED_TRANSPORT 0.00146861325412883 0.00835406814848648 0.45505986738723 -0.407423426251603 -1.84735445634327 74 APOA1 CCL5 FCN2 CCL2 CXCL8 CCL19 CLU CTSL IL1B CCL8 TYROBP C4A B2M LAPTM5 NR4A3 FCER1G NRP1 MSR1
GOBP_VIRAL_GENOME_REPLICATION 0.00130027141673382 0.00761726165773169 0.45505986738723 -0.65381814005783 -2.03597136636239 16 CCL5 CCL2 CXCL8 ISG15 CCL8
GOBP_VIRAL_LIFE_CYCLE 4.5541978181325e-05 0.000496534067671391 0.557332238758646 -0.591345005864334 -2.22816302882201 32 CD74 CCL5 CCL2 CXCL8 HLA-DRB1 ISG15 CXCR4 CTSL CCL8 ICAM1
GOBP_VIRAL_PROCESS 0.000110520717981061 0.00107109584710041 0.538434096309916 -0.55689829089357 -2.13122528771688 36 CD74 CCL5 CCL2 CXCL8 HLA-DRB1 ISG15 CXCR4 CTSL CCL8 ICAM1 NRP1 IFIT1 ZFP36 PTX3 CTSB CSF1R
GOBP_WOUND_HEALING 0.340974212034384 0.48227884044503 0.0817515582532145 -0.260535240801605 -1.10078285365367 53 IL6 ACTA2 IGF1 CXCR4 TPM1 SERPINE2 TGFB1 HBEGF F3 CFLAR FCER1G PLAU RAP2B IL6ST TNFAIP3 JMJD1C PEAR1 FGF2 IL1A VEGFA

## Sheet: Fib3
pathway pval padj log2err ES NES size leadingEdge
GOBP_ACTIN_FILAMENT_BASED_PROCESS 0.064334085778781 0.173680974737313 0.186432558434075 -0.395510342192215 -1.47596815283224 50 APOA1 CCL24 ACTA2 TYROBP PLEK MYOC CSRP1 MARCKS TPM2 CFLAR PDE4B CSF1R IL1A EZR AQP1 LCP1 PTPN1 TMSB4X MYL9 CSRP2 PHACTR1 GRB2 ACTR3 MYH11
GOBP_ACTIN_FILAMENT_BUNDLE_ORGANIZATION 0.202721088435374 0.37187472391554 0.109250039480711 -0.44252003445872 -1.28172030638995 16 APOA1 PLEK MYOC MARCKS
GOBP_ACTIN_FILAMENT_ORGANIZATION 0.240566037735849 0.406867280846442 0.0902635484340068 -0.357537296514361 -1.23793355904333 31 APOA1 CCL24 PLEK MYOC MARCKS TPM2
GOBP_ACTIVATION_OF_IMMUNE_RESPONSE 0.0359354045605731 0.114064626835527 0.321775918075361 -0.527268840102908 -1.64025909314131 21 HLA-DQB1 HLA-DRB1 C4BPA IL1B LAPTM5 TYROBP FCER1G PDE4B
GOBP_ACTOMYOSIN_STRUCTURE_ORGANIZATION 0.185034013605442 0.353189924618496 0.115240003147781 -0.449376801461815 -1.3015803281284 16 APOA1 MYOC CSRP1 CFLAR
GOBP_ADAPTIVE_IMMUNE_RESPONSE 3.08822826563151e-06 8.72424485040902e-05 0.627256739718528 -0.654693517519706 -2.32984794910025 38 CD74 HLA-DRA HLA-DQB1 HLA-DQA1 FCGR3A IL6 HLA-DRB1 C4BPA GPR183 IL1B TNFAIP3 CTSS SLAMF7 CTSC FCER1G TGFB1
GOBP_ADAPTIVE_IMMUNE_RESPONSE_BASED_ON_SOMATIC_RECOMBINATION_OF_IMMUNE_RECEPTORS_BUILT_FROM_IMMUNOGLOBULIN_SUPERFAMILY_DOMAINS 6.2793479113482e-06 0.000116678074251283 0.610526878385931 -0.676515014064822 -2.31415265403077 30 CD74 HLA-DRA HLA-DQB1 HLA-DQA1 FCGR3A IL6 HLA-DRB1 C4BPA IL1B TNFAIP3 CTSC FCER1G TGFB1
GOBP_AGING 0.0733465568597307 0.185833204599766 0.287805130535564 0.267675563076494 1.38947739155283 31 FOS ADM ING2 CDKN1C LOXL2 IGFBP5 MMP2 PDCD4 COL4A2 SERPING1 LMNA APOD PDGFRB
GOBP_ALPHA_BETA_T_CELL_ACTIVATION 0.0184210243077984 0.0684728864072769 0.352487857583619 -0.598988002485116 -1.73491599540391 16 HLA-DRA IL6 HLA-DRB1 GPR183
GOBP_AMEBOIDAL_TYPE_CELL_MIGRATION 0.548611111111111 0.666591995221028 0.0481183992657975 -0.267014793568735 -0.938275229329095 35 APOA1 ACTA2 ETS1 THBS1 TGFB1
GOBP_AMIDE_BIOSYNTHETIC_PROCESS 0.275695284159613 0.435105685894361 0.0840745577910723 -0.350528504311667 -1.1909879059078 29 CCL5 IL6 THBS1 NIBAN1 EIF4E UGCG EIF4EBP1 ACSL4 NPM1 GGTA1
GOBP_ANATOMICAL_STRUCTURE_FORMATION_INVOLVED_IN_MORPHOGENESIS 0.210912906610703 0.380721380942643 0.0911073131586733 -0.301364210370478 -1.22341950659861 96 CCL2 IL6 CXCL8 CCL24 CXCR4 IL1B CCL8 CD9 CD53 ETS1 TNFAIP3 TM4SF1 TYROBP PLEKHO1 CSRP1 THBS1 CXCL10 TGFB1 CFLAR TXNRD1
GOBP_ANIMAL_ORGAN_MORPHOGENESIS 0.878524945770065 0.905778456861472 0.0221551238181839 -0.167936590076378 -0.653011463781968 63 CCL2 IL6 ACTA2 TNFAIP3 TGFB1 CFLAR MSN CSF1R SFRP4 EZR CTHRC1 AQP1
GOBP_APOPTOTIC_SIGNALING_PATHWAY 0.388261851015801 0.524803698143368 0.0630790410571939 -0.291023152526845 -1.08397221160074 49 CD74 SOD2 IL1B TNFAIP3 TYROBP CTSC THBS1 TGFB1 CFLAR TNFRSF1B PEA15 IL1A
GOBP_AXON_DEVELOPMENT 0.241228070175439 0.406867280846442 0.190023305279108 0.280609026679767 1.22487851944309 21 KLF4 APOE CRABP2 MMP2 TUBB2B APOD FGFR2 EFNA1 CDH11 ROBO1 EFNB1 TSPO VASP APP SEMA3E SPP1
GOBP_BEHAVIOR 0.381578947368421 0.519147237897238 0.148261500475107 0.240821219077439 1.05120188671152 21 FOS EGR1 APOE PPP1R1B
GOBP_BIOLOGICAL_ADHESION 0.000452862844961608 0.00365525010576155 0.49849310876659 -0.432927563598121 -1.78967580855193 110 APOA1 CD74 CCL5 HLA-DRA HLA-DQB1 HLA-DQA1 CCL2 IL6 CXCL8 HLA-DRB1 CXCR4 IL1B CD9 ETS1 LAPTM5 PLEK SLAMF7 MYOC CSRP1 SPARCL1 THBS1 TGFB1 CD83 MSN VMP1 FOLR3 IL1A ALCAM B2M EZR PNP CD86 CYTH1 CADM1
GOBP_BIOLOGICAL_PROCESS_INVOLVED_IN_INTERACTION_WITH_HOST 0.0247509931937908 0.0874019447155739 0.352487857583619 -0.581685846270184 -1.68480182375486 16 CD74 CXCL8 HLA-DRB1 CXCR4 CTSB
GOBP_BIOLOGICAL_PROCESS_INVOLVED_IN_INTERSPECIES_INTERACTION_BETWEEN_ORGANISMS 2.91895857038688e-05 0.000383537579597346 0.575610261071129 -0.47581920881292 -1.96951819140047 112 CD74 CCL3L1 CCL5 FCGR3A CCL2 IL6 CXCL8 CXCL2 HLA-DRB1 C4BPA REL CCL24 ACTA2 SOD2 CXCR4 IL1B CCL8 TNFAIP3 NFKB1 RGS1 TYROBP SLAMF7 CTSB FCER1G CXCL10 C15orf48 TGFB1 IFIT3 PDE4B CXCL6 TNFRSF1B CSF1R IL1A MAP2K3 NFKBIA B2M …
GOBP_BIOLOGICAL_PROCESS_INVOLVED_IN_SYMBIOTIC_INTERACTION 0.0121640306308695 0.0509087207884537 0.380730400722792 -0.574450335506919 -1.83179946994314 23 CD74 CCL5 CXCL8 HLA-DRB1 CXCR4 CCL8
GOBP_BIOMINERALIZATION 0.734501347708895 0.795006247999091 0.0417397034728504 -0.25870681388856 -0.759238266473102 17 SRGN TGFB1 LOX ASPN
GOBP_BLOOD_VESSEL_ENDOTHELIAL_CELL_MIGRATION 0.306122448979592 0.457190874856058 0.0847985102819124 -0.398906505850911 -1.15539756188794 16 APOA1 ETS1 THBS1 TGFB1
GOBP_BLOOD_VESSEL_MORPHOGENESIS 0.356681034482759 0.49868722417742 0.0649407684612899 -0.282412896438466 -1.10251946536024 69 CCL2 IL6 CXCL8 CCL24 CXCR4 IL1B CCL8 ETS1 TNFAIP3 THBS1 CXCL10 TGFB1
GOBP_BONE_DEVELOPMENT 0.952380952380952 0.966059673420535 0.0299195667151671 -0.177339086425454 -0.513647045305356 16 TYROBP MYOC SFRP4 LOX
GOBP_BONE_MINERALIZATION 0.642663043478261 0.741417222301036 0.0482149710025565 -0.294488099880876 -0.846288530241446 15 SRGN TGFB1 LOX ASPN
GOBP_B_CELL_ACTIVATION 0.00918175025714538 0.0399052991945165 0.380730400722792 -0.593864249562202 -1.78527008152351 19 CD74 IL6 GPR183 TNFAIP3 LAPTM5 TYROBP TGFB1
GOBP_B_CELL_MEDIATED_IMMUNITY 1.03126986398879e-05 0.000171372786221666 0.593325476396405 -0.779136809481331 -2.25670114888607 16 CD74 HLA-DRA HLA-DQB1 HLA-DQA1 FCGR3A HLA-DRB1 C4BPA
GOBP_CALCIUM_ION_TRANSPORT 0.0406325668670425 0.125846400570207 0.321775918075361 -0.540567017756422 -1.65091186677512 20 CCL5 CCL2 CXCR4 CCL8 CXCL10 PDE4B VMP1
GOBP_CANONICAL_WNT_SIGNALING_PATHWAY 0.271929824561404 0.4330279872092 0.178219874951973 0.268975589438553 1.17409773183744 21 EGR1 KLF4 APOE PLPP3 FGF10 SNAI2 CAV1 FGFR2 BAMBI TCF7 GPC3 IGFBP6 PRICKLE1
GOBP_CARBOHYDRATE_DERIVATIVE_BIOSYNTHETIC_PROCESS 0.327176781002639 0.471568574659415 0.0795564677235957 -0.375054747289377 -1.12748666006196 19 IL1B NFKB1 TGFB1 UGCG PNP ACSL4 GGTA1 TMSB4X
GOBP_CARBOHYDRATE_DERIVATIVE_METABOLIC_PROCESS 0.444835680751174 0.579106358581597 0.0584693210386381 -0.2913369040431 -1.0150911684788 32 IL1B NFKB1 TGFB1 PDE4B UGCG ITIH5 PNP ACSL4 DDIT4 GGTA1 TMSB4X EDNRB CD44 TNFAIP6 CST3 AGO2 TET2
GOBP_CARBOHYDRATE_METABOLIC_PROCESS 0.682242990654206 0.761793062687008 0.0446854397644147 -0.279307507192181 -0.82885137301061 18 FABP5 NFKB1 PLEK TGFB1 DDIT4 GGTA1
GOBP_CARDIAC_MUSCLE_TISSUE_DEVELOPMENT 0.99250936329588 0.99250936329588 0.0760837160951725 0.123834698186532 0.489624937529351 16 ALDH1A2 LMNA IRX3 FGFR2 PDGFRB ID2
GOBP_CATION_TRANSMEMBRANE_TRANSPORT 0.0960591133004926 0.223094457413307 0.157402899305283 -0.434926213778491 -1.44744726976929 27 CCL2 GLRX CTSS CXCL10 PDE4B FXYD1 VMP1 FXYD3 AQP1 SLC4A7 TMSB4X EDNRB SLC3A2 PPIF ATP2B1 YWHAH
GOBP_CATION_TRANSPORT 0.0542099192618224 0.153143021914648 0.206587922696891 -0.431124694453535 -1.54154233355345 40 CCL5 CCL2 CXCR4 CCL8 GLRX CTSS CXCL10 PDE4B FXYD1 VMP1 FXYD3 B2M AQP1 SLC4A7
GOBP_CELLULAR_AMIDE_METABOLIC_PROCESS 0.465357967667437 0.59485803559299 0.0555947097758869 -0.282149304352065 -1.01387569071172 41 CCL5 IL6 SOD2 THBS1 NIBAN1 EIF4E UGCG PNP EIF4EBP1 ACSL4 NPM1 GGTA1
GOBP_CELLULAR_COMPONENT_DISASSEMBLY 0.486040609137056 0.616955914041116 0.0579754757571486 -0.308127425483109 -0.990416162448805 24 IL6 CTSS PLEK TGFB1 VMP1 NDEL1 LCP1 DDIT4
GOBP_CELLULAR_COMPONENT_MORPHOGENESIS 0.75462962962963 0.809066237147522 0.0333826959919392 -0.217929216727724 -0.765791224784999 35 CXCR4 CD9 PLEKHO1 CSRP1 CFLAR CSF1R NDEL1 ALCAM MYL9 CSRP2 PHACTR1 CD44 MYH11
GOBP_CELLULAR_HOMEOSTASIS 0.0703575547866205 0.179063146191174 0.179782316298324 -0.422730631224584 -1.50169301251366 37 CCL5 CCL2 IL6 HLA-DRB1 CXCR4 CCL8
GOBP_CELLULAR_ION_HOMEOSTASIS 0.367245657568238 0.508563226779546 0.0704500850658419 -0.336728259350085 -1.10466895486887 25 CCL5 CXCR4 CCL8
GOBP_CELLULAR_LIPID_METABOLIC_PROCESS 0.0660377358490566 0.174351966143537 0.188204146308491 -0.433459462598267 -1.5008057074508 31 APOA1 CD74 FABP5 IL1B PLEK
GOBP_CELLULAR_MACROMOLECULE_BIOSYNTHETIC_PROCESS 0.257403189066059 0.420029558897139 0.0845557442441281 -0.327828175163996 -1.20007586699682 45 APOA1 CCL5 IL6
GOBP_CELLULAR_MACROMOLECULE_LOCALIZATION 0.65 0.741813407476058 0.0374584205912161 -0.224563009208886 -0.869741051366608 61 CD74 SRGN IL1B TNFAIP3 LAPTM5 TYROBP TGFB1 STX11 MSN NDEL1 NFKBIA EZR LCP1 NPM1 SPI1 PTPN1 TMSB4X JARID2
GOBP_CELLULAR_NITROGEN_COMPOUND_CATABOLIC_PROCESS 0.642663043478261 0.741417222301036 0.0482149710025565 -0.294791961071683 -0.847161754798462 15 IL6 PDE4B TNFRSF1B PNP NPM1
GOBP_CELLULAR_PROTEIN_CATABOLIC_PROCESS 0.259012016021362 0.420522382333533 0.0931454575337804 -0.405070413128027 -1.2020556535064 18 TNFAIP3 LAPTM5 CTSS RNF121 CTSB CTSC MSN EZR
GOBP_CELLULAR_RESPONSE_TO_ABIOTIC_STIMULUS 0.390350877192982 0.526368127957124 0.14641623786055 0.238986313048115 1.04319239034175 21 EGR1 PIK3R1 GADD45A MMP2 SNAI2 CRY2 BAG3 SLC38A2
GOBP_CELLULAR_RESPONSE_TO_BIOTIC_STIMULUS 0.00111968143047283 0.0071039574817923 0.45505986738723 -0.569053417536117 -1.99962226325771 35 CCL5 CCL2 IL6 CXCL8 CXCL2 IL1B TNFAIP3 NFKB1 CXCL10 TGFB1 PDE4B CXCL6 TNFRSF1B IL1A MAP2K3 NFKBIA CD86 LITAF SPI1 SPON2 MRC1 EDNRB
GOBP_CELLULAR_RESPONSE_TO_CHEMICAL_STRESS 0.658629441624365 0.742569950084719 0.0439759278026345 -0.260209806898099 -0.836394222213392 24 IL6 SOD2 TNFAIP3 SRXN1
GOBP_CELLULAR_RESPONSE_TO_DNA_DAMAGE_STIMULUS 0.57741116751269 0.685978937029357 0.0499913914024592 -0.279577693385107 -0.898648556695728 24 CD74 SOD2
GOBP_CELLULAR_RESPONSE_TO_ENDOGENOUS_STIMULUS 0.663124335812965 0.74338343201255 0.0354665010333725 -0.217546128577153 -0.876050422532494 90 APOA1 CCL5 CCL2 CXCL8 IL1B NFKB1 CTSS CTSB THBS1 TGFB1 CFLAR PDE4B EIF4E NDEL1 UGCG SFRP4 EZR AQP1 DDIT4 LOX ASPN SPI1 PTPN1
GOBP_CELLULAR_RESPONSE_TO_EXTERNAL_STIMULUS 0.131578947368421 0.278434851172876 0.261663521711573 0.318856911120322 1.39183327717026 21 FOS ATF3 AQP3 GADD45A SNAI2 KLF10 BAG3 HSPA8 SLC38A2
GOBP_CELLULAR_RESPONSE_TO_HORMONE_STIMULUS 0.451851851851852 0.585541963982331 0.179782316298324 0.182084520984618 0.982920620464618 37 FOS SOCS3 ZFP36 PIK3R1 NR4A1 FOSB ZFP36L2 CRY2 AR HSPA8 CAV1 CYP1B1 PID1 CPEB2 AGTR1 PHIP PTGFR
GOBP_CELLULAR_RESPONSE_TO_INTERFERON_GAMMA 0.000754650742260733 0.00513708035394355 0.477270815362862 -0.698518465665682 -2.02319721620552 16 CCL3L1 CCL5 CCL2 CCL24 CCL8
GOBP_CELLULAR_RESPONSE_TO_INTERLEUKIN_1 1.92060268366317e-05 0.000268033498597507 0.575610261071129 -0.769163737474975 -2.22781502416344 16 CCL3L1 CCL5 CCL2 IL6 CXCL8 CCL24 IL1B CCL8 NFKB1
GOBP_CELLULAR_RESPONSE_TO_LIPID 0.00943254325382015 0.0403741434727908 0.380730400722792 -0.43422214564421 -1.67304661496135 58 CCL5 CCL2 IL6 CXCL8 CXCL2 IL1B TNFAIP3 NFKB1 CXCL10 TGFB1 CFLAR PDE4B CXCL6 MSN TNFRSF1B EIF4E IL1A MAP2K3 NFKBIA AQP1 CD86 DDIT4 LITAF SPI1 SPON2 MRC1 EDNRB
GOBP_CELLULAR_RESPONSE_TO_MOLECULE_OF_BACTERIAL_ORIGIN 9.51936646265883e-05 0.00101480038705703 0.538434096309916 -0.602620737063261 -2.11516813034482 34 CCL5 CCL2 IL6 CXCL8 CXCL2 IL1B TNFAIP3 NFKB1 CXCL10 TGFB1 PDE4B CXCL6 TNFRSF1B IL1A MAP2K3 NFKBIA CD86 LITAF SPI1 SPON2 MRC1 EDNRB
GOBP_CELLULAR_RESPONSE_TO_NITROGEN_COMPOUND 0.128398585061806 0.274792426363335 0.249246554383295 0.255967899567996 1.38824665662294 36 ID1 EGR1 SOCS3 KLF2 PIK3R1 NR4A1 PPP1R1B IGFBP5 MMP2 ICAM1 CAV1 COL6A1 CYP1B1 PID1 CPEB2 VIM AGTR1 PHIP
GOBP_CELLULAR_RESPONSE_TO_ORGANIC_CYCLIC_COMPOUND 0.284064665127021 0.441732180862616 0.0799858801499946 -0.3307347388672 -1.18846265661151 41 CCL5 CCL2 IL1B NFKB1 MSR1 TGFB1 CFLAR PDE4B MSN EIF4E EZR AQP1 DDIT4 NPM1
GOBP_CELLULAR_RESPONSE_TO_OXYGEN_CONTAINING_COMPOUND 0.100742311770944 0.228591992572623 0.141225119642531 -0.335933047561945 -1.34488680046389 86 CCL5 CCL2 IL6 CXCL8 CXCL2 HLA-DRB1 SOD2 IL1B TNFAIP3 NFKB1 CXCL10 TGFB1 CFLAR PDE4B CXCL6 MSN TNFRSF1B EIF4E NDEL1 IL1A MAP2K3 NFKBIA EZR AQP1 CD86 KDM6B DDIT4 LITAF SPI1 PTPN1 SPON2
GOBP_CELLULAR_RESPONSE_TO_OXYGEN_LEVELS 0.165413533834586 0.32907974160754 0.213927855492356 0.342795405898156 1.30493114002707 15 EGR1 AQP3 RGCC CAV1 LMNA STC2 CPEB2 VASN
GOBP_CELLULAR_RESPONSE_TO_PEPTIDE 0.200934579439252 0.369798167371914 0.216542836735348 0.273500711632614 1.25514489138134 24 ID1 SOCS3 KLF2 PIK3R1 NR4A1 ICAM1 CAV1 CYP1B1 PID1 CPEB2 VIM AGTR1 PHIP
GOBP_CELLULAR_RESPONSE_TO_PEPTIDE_HORMONE_STIMULUS 0.910547396528705 0.93199144753391 0.0312052969963336 -0.196178028599165 -0.582162756717643 18 IL1B NFKB1 CFLAR NDEL1
GOBP_CELLULAR_RESPONSE_TO_STEROID_HORMONE_STIMULUS 0.616541353383459 0.719722860871186 0.103197466945307 0.226138748439794 0.860850203148604 15 ZFP36 ZFP36L2 CRY2 AR HSPA8 CYP1B1
GOBP_CELLULAR_RESPONSE_TO_STRESS 0.491080797481637 0.620105600379687 0.048701086452153 -0.245279545131557 -0.997333712275413 98 CD74 IL6 CXCL8 REL SOD2 IL1B TNFAIP3 NFKB1 TFPI2 RNF121 THBS1 CXCL10 SRXN1 CFLAR NIBAN1 TNFRSF1B NDEL1 IL1A MAP2K3 NFKBIA B2M EZR AQP1 KDM6B DDIT4 NPM1
GOBP_CELL_ACTIVATION 5.13519451361912e-06 0.000103039298184679 0.610526878385931 -0.509989516148164 -2.0663436007103 93 CD74 CCL5 HLA-DRA HLA-DQB1 HLA-DQA1 FCGR3A CCL2 IL6 CXCL8 HLA-DRB1 GPR183 ACTA2 IL1B CD9 TNFAIP3 LAPTM5 TYROBP PLEK SLAMF7 CTSC FCER1G CSRP1 THBS1 CXCL10 TGFB1 CD83 CXCL6 MSN TNFRSF1B
GOBP_CELL_ACTIVATION_INVOLVED_IN_IMMUNE_RESPONSE 0.00284345117927068 0.0155975720027955 0.431707695803346 -0.601967877615973 -1.93490960543707 24 CD74 HLA-DRA IL6 HLA-DRB1 GPR183 TYROBP FCER1G TGFB1
GOBP_CELL_CELL_ADHESION 3.08394318523483e-05 0.000396006340831291 0.557332238758646 -0.537248339535203 -2.09216985307467 67 APOA1 CD74 CCL5 HLA-DRA HLA-DQB1 HLA-DQA1 CCL2 IL6 HLA-DRB1 IL1B CD9 ETS1 LAPTM5 PLEK CSRP1 SPARCL1 TGFB1 CD83 MSN VMP1 IL1A ALCAM B2M EZR PNP CD86
GOBP_CELL_CELL_SIGNALING 0.0691489361702128 0.179063146191174 0.173747838999571 -0.361555796376966 -1.43368385178065 78 CCL5 SRGN CCL2 IL6 HLA-DRB1 FABP5 CCL24 IL1B CCL8 TNFAIP3 NFKB1 TYROBP MYOC CXCL10 TGFB1 STX11 CXCL6 TNFRSF1B EIF4E IL1A SFRP4
GOBP_CELL_CELL_SIGNALING_BY_WNT 0.626262626262626 0.729563678017286 0.121543282035469 0.180017727735706 0.861351745221909 26 EGR1 KLF4 APOE PLPP3 FGF10 SNAI2
GOBP_CELL_CHEMOTAXIS 1.84151447839137e-07 1.04045568029113e-05 0.690132458796796 -0.687110583262671 -2.41765354156153 36 CD74 CCL3L1 CCL5 CCL2 IL6 CXCL8 CXCL2 CCL24 GPR183 CXCR4 IL1B CCL8 FCER1G THBS1 CXCL10 PDE4B CXCL6
GOBP_CELL_CYCLE 0.0204008858127979 0.0748474057417584 0.352487857583619 0.220990858887747 1.47706900737927 72 TXNIP PPP1R15A KLF4 HES1 ING2 CDKN1C NR4A1 CKS2 RGCC UBB ZFP36L2 FGF10 CCNL1 ZNF503 GADD45A PDCD4 DUSP1 TUBB2B GSPT2 ID3
GOBP_CELL_CYCLE_PHASE_TRANSITION 0.421052631578947 0.558088291163286 0.140406238523342 0.232785444719621 1.01612515552277 21 KLF4 CDKN1C CKS2 RGCC ZFP36L2 FGF10 DUSP1
GOBP_CELL_CYCLE_PROCESS 0.462121212121212 0.592424939900772 0.179782316298324 0.178987798445002 1.02322133045121 42 KLF4 ING2 CDKN1C CKS2 RGCC UBB ZFP36L2 FGF10 ZNF503 GADD45A
GOBP_CELL_DIVISION 0.503846153846154 0.627823811108542 0.11776578836269 0.23456328019088 0.945863642147815 17 TXNIP ING2 CKS2 ZFP36L2
GOBP_CELL_FATE_COMMITMENT 0.827445652173913 0.867359542631282 0.0366082221336689 -0.233126951571103 -0.669951231593348 15 IL6
GOBP_CELL_GROWTH 0.950391644908616 0.965775682326202 0.0279402790995263 -0.16423816903009 -0.501589503840892 20 CXCR4 TGFB1 NDEL1 ALCAM
GOBP_CELL_JUNCTION_ASSEMBLY 0.408970976253298 0.548856535826873 0.0681513438679483 -0.353968168993217 -1.06409635262791 19 IL1B CD9 MYOC THBS1 VMP1
GOBP_CELL_JUNCTION_ORGANIZATION 0.212441314553991 0.382259053257977 0.0972150808846466 -0.364415807915047 -1.26971647990708 32 SRGN IL1B CD9 MYOC SPARCL1 THBS1 TGFB1 VMP1 CSF1R
GOBP_CELL_KILLING 0.00168994386857634 0.00974304373209829 0.45505986738723 -0.682102360049513 -1.9601994239972 15 HLA-DRA FCGR3A HLA-DRB1 TYROBP SLAMF7 CTSC CXCL6 B2M CADM1 SPI1 IL7R
GOBP_CELL_MATRIX_ADHESION 0.958646616541353 0.967698317307692 0.0780892306943345 0.151555435497399 0.576931323518603 15 PIK3R1 COL5A3 APOD FBLN5 DLC1 MMP14 MAP4K4 SEMA3E CCL21 TNXB ITGAV
GOBP_CELL_MIGRATION 0.00101527390457216 0.00659344547222147 0.45505986738723 -0.421246893960662 -1.75030515245023 118 APOA1 CD74 CCL3L1 CCL5 CCL2 IL6 CXCL8 CXCL2 CCL24 GPR183 ACTA2 SOD2 CXCR4 IL1B CCL8 CD9 ETS1 TNFAIP3 PLEKHO1 MYOC FCER1G THBS1 CXCL10 TGFB1 PDE4B CXCL6 MSN
GOBP_CELL_MORPHOGENESIS 0.374717832957111 0.515123055038364 0.0647943366000727 -0.293837179016975 -1.09445359939249 49 APOA1 CCL2 CCL24 CXCR4 PLEKHO1 MYOC MSN CSF1R NDEL1 ALCAM EZR
GOBP_CELL_MORPHOGENESIS_INVOLVED_IN_DIFFERENTIATION 0.653846153846154 0.741813407476058 0.0418238690062304 -0.249094961495653 -0.85207830464443 30 APOA1
GOBP_CELL_MORPHOGENESIS_INVOLVED_IN_NEURON_DIFFERENTIATION 0.294117647058824 0.450342738721505 0.173747838999571 0.258659402318462 1.16238579801291 23 ID1 APOE HES1 CRABP2 TUBB2B ARC FGFR2 EFNA1
GOBP_CELL_PART_MORPHOGENESIS 0.752631578947368 0.809066237147522 0.111918316325105 0.157184478907759 0.768242729108346 27 ID1 APOE UBB CRABP2 TUBB2B ARC FGFR2 EFNA1 PID1
GOBP_CELL_PROJECTION_ASSEMBLY 0.733031674208145 0.794938379899428 0.103958471559957 0.169102296450939 0.75992639758725 23 GSN PIK3R1 ICAM1 CAV1 KLF5 CDC42EP4 MAP4K4 CCL19 CDC42EP2 CCL21 MAPRE1 SNX10 MYLK ABLIM1 FXYD5 AIF1 MTSS1 S1PR1 PDGFA RAP2B ACTR3
GOBP_CELL_PROJECTION_ORGANIZATION 0.938110749185668 0.955013645567391 0.0181674946847152 -0.140706760926356 -0.547194302911633 62 IL6 CXCR4 PLEK PLEKHO1 MYOC CFLAR CSF1R NDEL1 ALCAM B2M EZR CTHRC1
GOBP_CELL_SUBSTRATE_ADHESION 0.320580474934037 0.466824660664255 0.0806388495950661 -0.378847462742228 -1.13888829171548 19 APOA1 MYOC THBS1
GOBP_CELL_SURFACE_RECEPTOR_SIGNALING_PATHWAY_INVOLVED_IN_CELL_CELL_SIGNALING 0.657894736842105 0.742569950084719 0.120985142145252 0.173514951663335 0.848058287518128 27 EGR1 KLF4 APOE PLPP3 FGF10 SNAI2
GOBP_CENTRAL_NERVOUS_SYSTEM_DEVELOPMENT 0.564277588168373 0.678333696415172 0.0460457683018055 -0.255680274788515 -0.939195896132038 46 IL6 CXCR4 IL1B TYROBP MARCKS TGFB1 TNFRSF1B CSF1R S100A1 NDEL1 B2M AQP1 CADM1 DDIT4
GOBP_CHEMICAL_HOMEOSTASIS 0.0146061289386057 0.0581159355655788 0.380730400722792 -0.439556738888042 -1.63721438050374 49 APOA1 CCL5 IL6 HLA-DRB1 FABP5 SOD2 CXCR4 CCL8
GOBP_CHEMOKINE_PRODUCTION 0.146862483311081 0.297421367580916 0.130105630751129 -0.459259528633848 -1.36286308485956 18 CD74 IL6 IL1B
GOBP_CHROMATIN_ORGANIZATION 0.115555555555556 0.254042369217467 0.282013350011725 0.323672607711512 1.44185706283117 22 KLF2 ING2 CDKN1C LOXL2 CBX4 HMGN3 BRD2 SPTY2D1
GOBP_CHROMOSOME_ORGANIZATION 0.0506848309058213 0.146856048521995 0.321775918075361 0.331874716627735 1.52303389876906 24 KLF2 ING2 CDKN1C LOXL2 CBX4 HMGN3 BRD2 DUSP1 SPTY2D1
GOBP_CIRCULATORY_SYSTEM_DEVELOPMENT 0.514613778705637 0.637624528440098 0.0463227785794633 -0.240730656708047 -0.979795139602218 99 CCL2 IL6 CXCL8 CCL24 ACTA2 SOD2 CXCR4 IL1B CCL8 ETS1 TNFAIP3
GOBP_CIRCULATORY_SYSTEM_PROCESS 0.272836538461538 0.4330279872092 0.0843144320642653 -0.351219504767167 -1.20141538946899 30 FABP5 ACTA2 SOD2 CXCR4 CXCL10 TGFB1 PDE4B FXYD1 S100A1 MAP2K3
GOBP_COLLAGEN_METABOLIC_PROCESS 0.338315217391304 0.483919235002752 0.0793434960134973 -0.394790252948877 -1.1345329847179 15 IL6 CTSS CTSB TGFB1
GOBP_CONNECTIVE_TISSUE_DEVELOPMENT 0.795555555555556 0.837418766389237 0.0978773277424561 0.157104929351604 0.699851784161794 22 EGR1 LOXL2 SERPINH1 UBB SNAI2 PDGFRB ID4 SNAI1 BGN OSR2
GOBP_CYTOKINE_MEDIATED_SIGNALING_PATHWAY 5.70684912824222e-08 4.60624251065265e-06 0.719512826338911 -0.677636494552137 -2.44932059032281 43 APOA1 CD74 CCL3L1 CCL5 CCL2 IL6 CXCL8 CXCL2 CCL24 CXCR4 IL1B CCL8 TNFAIP3 LAPTM5 FCER1G CXCL10 CXCL6 TNFRSF1B CSF1R CRLF1 IL1A UGCG NFKBIA
GOBP_CYTOKINE_PRODUCTION 0.000632108466038125 0.00457873440143001 0.477270815362862 -0.493971825282925 -1.92100626021195 62 APOA1 CD74 SRGN IL6 HLA-DRB1 REL IL1B TNFAIP3 LAPTM5 NFKB1 TYROBP FCER1G THBS1 TGFB1 PDE4B CD83 CXCL6 TNFRSF1B CSF1R IL1A MAP2K3 B2M EZR PNP CD86 CADM1 LITAF SPON2 TMSB4X IL1R1
GOBP_CYTOSKELETON_ORGANIZATION 0.104347826086957 0.235216437620305 0.140406238523342 -0.354770540190959 -1.3826423362592 66 APOA1 CCL2 HLA-DRB1 CCL24 TNFAIP3 TYROBP PLEK MYOC CSRP1 MARCKS TPM2 CFLAR MSN CSF1R NDEL1 IL1A EZR AQP1 LCP1 NPM1 PTPN1 TMSB4X MYL9 CSRP2 PHACTR1 GRB2 ACTR3 MYH11
GOBP_DEFENSE_RESPONSE 1.65531436850633e-05 0.000239808363642584 0.575610261071129 -0.468452264675095 -1.95050275707392 123 APOA1 CD74 CCL3L1 CCL5 FCGR3A CCL2 IL6 CXCL8 CXCL2 HLA-DRB1 C4BPA REL CCL24 CXCR4 IL1B CCL8 ETS1 TNFAIP3 LAPTM5 NFKB1 TYROBP SLAMF7 PIK3AP1 CTSC FCER1G THBS1 CXCL10 TGFB1 IFIT3 CD83 CXCL6 TNFRSF1B CSF1R EIF4E IL1A MAP2K3 NFKBIA AQP1 KDM6B CADM1 DDIT4 ADGRE5 RNASE1 SPI1 IL7R P…
GOBP_DEFENSE_RESPONSE_TO_OTHER_ORGANISM 0.000642760620223814 0.00459695886615766 0.477270815362862 -0.484931790906907 -1.88843705801061 67 CD74 CCL3L1 CCL5 FCGR3A CCL2 IL6 C4BPA REL CCL24 IL1B CCL8 TNFAIP3 TYROBP SLAMF7 FCER1G CXCL10 IFIT3 CXCL6
GOBP_DEFENSE_RESPONSE_TO_SYMBIONT 0.0597826086956522 0.164766702014846 0.213927855492356 -0.537514554952181 -1.54468857273987 15 IL6 IL1B TNFAIP3 CXCL10 IFIT3 DDIT4 RNASE1 SPON2 BIRC3 MX2
GOBP_DEVELOPMENTAL_GROWTH 0.333333333333333 0.478003384094755 0.208955027549354 0.211612998635839 1.12710301469128 35 PHLDA2 ADM APOE KLF2 CDKN1C PTX3 FGF10 CRABP2 AR APOD FGFR2 PDGFRB STC2
GOBP_DEVELOPMENTAL_PROCESS_INVOLVED_IN_REPRODUCTION 0.0254428529004467 0.0881914839800761 0.352487857583619 0.264880867297615 1.57205387081302 47 PHLDA2 ADM HES1 SOCS3 ING2 CDKN1C PTX3 UBB A2M FGF10 MMP2 BRD2 AR CYP1B1 FGFR2 PDGFRB ID4 STC2 SNAI1
GOBP_DEVELOPMENT_OF_PRIMARY_SEXUAL_CHARACTERISTICS 0.0484682780509536 0.142003712009899 0.321775918075361 0.388685716928264 1.53680852504593 16 ING2 PTX3 UBB A2M MMP2 AR CYP1B1 PDGFRB
GOBP_DIVALENT_INORGANIC_CATION_HOMEOSTASIS 0.283140283140283 0.441732180862616 0.0860347242455604 -0.378306653192243 -1.18659983914909 22 CCL5 CXCR4 CCL8
GOBP_DNA_METABOLIC_PROCESS 0.644444444444445 0.741417222301036 0.11101149245045 0.183284755263214 0.816474463977778 22 FOS KLF4 RGCC FGF10 GADD45A CRY2 CYP1B1 PDGFRB
GOBP_EMBRYONIC_MORPHOGENESIS 0.0905826604038057 0.214138925222386 0.287805130535564 0.234261643013806 1.34785522066733 43 KLF4 ADM HES1 SOCS3 CDKN1C ALDH1A2 FGF10 CRABP2 MMP2 BRD2 COL4A2 DUSP1 AR COL6A1 IRX3 FGFR2 EFNA1 SNAI1 MFAP2 ID2 DLC1 OSR2 CYP26B1 GPC3 HOXA5 ZFP36L1 PRICKLE1 ALDH1A3
GOBP_EMBRYONIC_ORGAN_DEVELOPMENT 0.115407464957565 0.254042369217467 0.287805130535564 0.261422264368938 1.38368641895443 34 PHLDA2 ADM HES1 SOCS3 CDKN1C ALDH1A2 A2M FGF10 TUBB2B ID3 FGFR2 EFNA1 SNAI1 MFAP2 ID2 OSR2 CDC40 HOXA5 ZFP36L1 ALDH1A3 HEY1 JUNB MMP14
GOBP_EMBRYONIC_PLACENTA_DEVELOPMENT 0.0039832175865866 0.020274936364157 0.407017918923954 0.495494435805145 1.88621582397863 15 PHLDA2 ADM HES1 SOCS3 CDKN1C
GOBP_EMBRYO_DEVELOPMENT 0.0975297893470563 0.223094457413307 0.287805130535564 0.19842629776171 1.30838833235246 68 PHLDA2 KLF4 ADM HES1 SOCS3 KLF2 CDKN1C ALDH1A2 A2M FGF10 CRABP2 MMP2 TENT5C BRD2 COL4A2 DUSP1 TUBB2B ID3 AR TMEM100 COL6A1 IRX3 FGFR2 EFNA1 SNAI1 MFAP2 MFRP ID2 DLC1 OSR2 MAFF CYP26B1 CDC40 GPC3 HOXA5 MEOX1 EFNB1 ZFP36L1 PRICKLE1 ALDH1A3
GOBP_EMBRYO_DEVELOPMENT_ENDING_IN_BIRTH_OR_EGG_HATCHING 0.0311531056791545 0.104770861361442 0.352487857583619 0.274470164201715 1.53218505882371 40 PHLDA2 KLF4 ADM HES1 SOCS3 KLF2 CDKN1C ALDH1A2 TENT5C BRD2 AR TMEM100 FGFR2 SNAI1 MFRP DLC1 OSR2 MAFF HOXA5 MEOX1 ZFP36L1 PRICKLE1
GOBP_ENDOCYTOSIS 0.522543352601156 0.645951514777819 0.0502948063662358 -0.272548993160788 -0.958985430606169 36 CXCL8 C4BPA CD9 MSR1 FCER1G THBS1 SFRP4 B2M EZR PTPN1 SPON2 MRC1 GRB2
GOBP_ENDOMEMBRANE_SYSTEM_ORGANIZATION 0.12402088772846 0.268602116747445 0.141225119642531 -0.456666148208527 -1.39467547680028 20 SRGN CXCR4 CD9 STX11 VMP1 FOLR3 NDEL1 UGCG
GOBP_ENDOTHELIAL_CELL_MIGRATION 0.504481434058899 0.627823811108542 0.0566484183613995 -0.302425681581953 -0.964370928132814 23 APOA1 ETS1 THBS1 TGFB1
GOBP_ENDOTHELIAL_CELL_PROLIFERATION 0.0653061224489796 0.174351966143537 0.204294756516886 -0.525905354519555 -1.52323854207283 16 APOA1 CCL2 CCL24
GOBP_ENDOTHELIUM_DEVELOPMENT 0.532710280373832 0.651474693530768 0.0560595875032335 -0.327222575760536 -0.971040427540579 18 CXCR4 IL1B CXCL10 MSN EZR KDM6B EDNRB RAP2B FOXP1 S1PR1
GOBP_ENTRY_INTO_HOST 0.0247509931937908 0.0874019447155739 0.352487857583619 -0.581685846270184 -1.68480182375486 16 CD74 CXCL8 HLA-DRB1 CXCR4 CTSB
GOBP_ENZYME_LINKED_RECEPTOR_PROTEIN_SIGNALING_PATHWAY 0.0594583243784057 0.164676241538231 0.321775918075361 0.215521483973739 1.41540124879739 67 FOS TXNIP ID1 EGR1 HES1 SOCS3 ING2 PIK3R1 CDKN1C TOB1 IGFBP5 FGF10 MMP2 PDCD4 COL4A2 AR FSTL1 TMEM100 CAV1 APOD FGFR2 EFNA1 IFI6 PDGFRB PID1 BAMBI
GOBP_EPIDERMIS_DEVELOPMENT 0.186666666666667 0.355106621773288 0.219250346703755 0.301459151567285 1.34290328092822 22 TXNIP KLF4 HES1 ZFP36 AQP3 IGFBP5 FGF10 CRABP2
GOBP_EPITHELIAL_CELL_APOPTOTIC_PROCESS 0.171195652173913 0.334837217304862 0.120433371642259 -0.462465895401637 -1.32901663280983 15 CCL2 IL6 TNFAIP3 THBS1 CFLAR SFRP4
GOBP_EPITHELIAL_CELL_DEVELOPMENT 0.23265306122449 0.401916175339657 0.100633389423036 -0.427814024485153 -1.23912564368242 16 ACTA2 CXCR4 IL1B MSN IL1A EZR
GOBP_EPITHELIAL_CELL_DIFFERENTIATION 0.267241379310345 0.430174869830042 0.257206466468838 0.194424021353466 1.15864812232569 49 TXNIP ID1 KLF4 HES1 KLF2 ZFP36 CDKN1C AQP3 FGF10 ICAM1 ID3 AR FSTL1 TMEM100 PPL CAV1
GOBP_EPITHELIAL_CELL_PROLIFERATION 0.231034482758621 0.40041252379945 0.0911073131586733 -0.343936429926989 -1.23856158543872 42 APOA1 CCL2 IL6 CCL24 TNFAIP3 THBS1 TGFB1 CFLAR
GOBP_EPITHELIAL_TO_MESENCHYMAL_TRANSITION 0.249326145552561 0.413106370197058 0.0959206777921745 -0.411566387349664 -1.20784198055393 17 IL6 S100A4 IL1B
GOBP_EPITHELIAL_TUBE_MORPHOGENESIS 0.981527093596059 0.9832673898613 0.0230827802358481 -0.131383764112658 -0.437249042785296 27 CXCR4 CXCL10 TGFB1 CSF1R CTHRC1
GOBP_EPITHELIUM_DEVELOPMENT 0.54500366560218 0.663635929019895 0.143902565267782 0.154709202249917 1.06042032509037 87 TXNIP ID1 KLF4 ADM HES1 SOCS3 KLF2 ZFP36 CDKN1C AQP3 ALDH1A2 IGFBP5 FGF10 MMP2 BRD2 ICAM1 SNAI2 ID3 AR FSTL1 TMEM100 PPL CAV1 IRX3 FGFR2 ID4 SNAI1 MAGED1 ID2 BMPER VIM DLC1 KLF5 ROBO1 TUBB MAFF CYP26B1
GOBP_ERK1_AND_ERK2_CASCADE 5.06811967742206e-06 0.000103039298184679 0.610526878385931 -0.654555787885324 -2.32522031848115 37 APOA1 CD74 CCL3L1 CCL5 CCL2 HLA-DRB1 CCL24 GPR183 ACTA2 IL1B CCL8
GOBP_ESTABLISHMENT_OF_PROTEIN_LOCALIZATION 0.0292134831460674 0.0988360357935814 0.282013350011725 -0.421069713615607 -1.57763290205115 51 CD74 CCL5 IL6 HLA-DRB1 IL1B TNFAIP3 LAPTM5 PLEK MSR1 TGFB1 STX11 VMP1 NDEL1 IL1A NFKBIA EZR ACSL4 LCP1 NPM1
GOBP_ESTABLISHMENT_OF_PROTEIN_LOCALIZATION_TO_ORGANELLE 0.355932203389831 0.49868722417742 0.151148761385484 0.25845493906589 1.10410861637942 20 TXNIP PIK3R1 CRY2 BAG3 HSPA8 LMNA ZFAND2A APOD DNAJA1
GOBP_ESTABLISHMENT_OR_MAINTENANCE_OF_CELL_POLARITY 0.929251700680272 0.949416294546752 0.0311335139616949 -0.188684185829369 -0.54650712654845 16 MSN NDEL1 EZR AQP1 CYTH1
GOBP_EXPORT_FROM_CELL 0.0867052023121387 0.207578132654061 0.160801401070022 -0.410313388430033 -1.44372047360644 36 CCL5 IL6 HLA-DRB1 IL1B CCL8 PLEK TGFB1 STX11 FXYD1 TNFRSF1B IL1A EZR
GOBP_EXTERNAL_ENCAPSULATING_STRUCTURE_ORGANIZATION 0.487012987012987 0.616955914041116 0.160801401070022 0.187292328426763 0.972215965362169 31 GSN PTX3 LOXL2 SERPINH1 COL5A3 RGCC KAZALD1 MMP2 COL4A2 CAV1 CYP1B1 MMP23B
GOBP_EXTRINSIC_APOPTOTIC_SIGNALING_PATHWAY 0.560344827586207 0.675042276303213 0.0499913914024592 -0.277983977841223 -0.925138878777286 27 IL1B TNFAIP3 THBS1 TGFB1 CFLAR TNFRSF1B PEA15 IL1A
GOBP_FAT_CELL_DIFFERENTIATION 0.413333333333333 0.553396524486572 0.142901149386948 0.234800069612874 1.04595857251633 22 KLF4 HES1 ZFP36 NR4A1 ZFP36L2 FGF10 SNAI2
GOBP_FOREBRAIN_DEVELOPMENT 0.834625322997416 0.869643256693393 0.0338245444462164 -0.216347845353732 -0.673027673233504 21 CXCR4 TYROBP CSF1R NDEL1 B2M AQP1
GOBP_GAMETE_GENERATION 0.217391304347826 0.388360636957269 0.190023305279108 0.296320158560813 1.22756876222967 18 ING2 PTX3 UBB MMP2 BRD2 TOB2 AR
GOBP_GASTRULATION 0.305929919137466 0.457190874856058 0.0843144320642653 -0.396016688991996 -1.16220759679804 17 APOA1
GOBP_GLAND_DEVELOPMENT 0.255491329479769 0.418413336684259 0.0857844408075645 -0.346782675883589 -1.22018258039498 36 APOA1 IL6 SOD2 TNFAIP3 TGFB1 CFLAR MSN CSF1R
GOBP_GLAND_MORPHOGENESIS 0.241239892183288 0.406867280846442 0.0978773277424561 -0.414158635807462 -1.21544956612844 17 IL6 TNFAIP3 TGFB1 CFLAR MSN CSF1R EZR
GOBP_GLIOGENESIS 0.00370830485562344 0.0192842741896531 0.431707695803346 -0.609257385053868 -1.89531390799248 21 CCL2 IL6 GPR183 CXCR4 IL1B CD9 MYOC TGFB1 TNFRSF1B CSF1R
GOBP_GRANULOCYTE_CHEMOTAXIS 8.7843304158543e-09 1.63542497262043e-06 0.747739663149885 -0.826898053932112 -2.48581448915859 19 CD74 CCL3L1 CCL5 CCL2 CXCL8 CXCL2 CCL24 IL1B CCL8 FCER1G THBS1 CXCL10 PDE4B CXCL6 CSF1R
GOBP_GRANULOCYTE_MIGRATION 5.14216462780995e-08 4.60624251065265e-06 0.719512826338911 -0.784956805334947 -2.46210213616337 22 CD74 CCL3L1 CCL5 CCL2 CXCL8 CXCL2 CCL24 IL1B CCL8 FCER1G THBS1 CXCL10 PDE4B CXCL6 CSF1R IL1A
GOBP_GROWTH 0.0499422072041224 0.145450242630563 0.321775918075361 0.245211834886782 1.46688247040982 48 PHLDA2 ADM APOE SOCS3 KLF2 ING2 CDKN1C PTX3 IGFBP5 FGF10 KAZALD1 CRABP2
GOBP_G_PROTEIN_COUPLED_RECEPTOR_SIGNALING_PATHWAY 5.28874273868263e-06 0.000103039298184679 0.610526878385931 -0.657057935725588 -2.30058983686204 33 APOA1 CCL3L1 CCL5 CCL2 CXCL8 CCL24 GPR183 CXCR4 CCL8 RGS1 PLEK RGS5 CXCL10 PDE4B
GOBP_HEAD_DEVELOPMENT 0.72463768115942 0.790386659951877 0.137250779610133 0.148654108746255 0.811311704494124 38 ID1 HES1 DNAJB1 ALDH1A2 UBB FGF10 MMP2 BAG3 SLC38A2 APOD FGFR2 ID4 ID2 DLC1 ROBO1 OSR2
GOBP_HEART_DEVELOPMENT 0.656488549618321 0.742569950084719 0.149207542435322 0.165897684948661 0.900062110454597 39 ADM HES1 ALDH1A2 MMP2 SNAI2 PDCD4 ID3 TMEM100 LMNA IRX3 FGFR2 EFNA1 PDGFRB SNAI1 ID2 DLC1 ROBO1
GOBP_HEART_MORPHOGENESIS 0.0395031586029342 0.123310964699767 0.321775918075361 0.396793763369947 1.56886659754605 16 HES1 ALDH1A2 SNAI2 PDCD4 TMEM100 FGFR2 EFNA1 SNAI1 DLC1 ROBO1
GOBP_HEMOSTASIS 0.113256113256113 0.250940015645898 0.147331213699377 -0.451997855818325 -1.4177402868387 22 IL6 CD9 PLEK TFPI2 FCER1G CSRP1 THBS1
GOBP_HISTONE_MODIFICATION 0.716032608695652 0.786030196400067 0.0432768714901103 -0.271487908343149 -0.780191467916658 15 IL1B KDM6B SPI1 JARID2 HOPX TET2 SFPQ KMT2E JMJD1C
GOBP_HOMEOSTASIS_OF_NUMBER_OF_CELLS 0.0614596670934699 0.167967298402081 0.204294756516886 -0.486008997601248 -1.54977892633303 23 CD74 IL6 GPR183 ETS1 TNFAIP3 PDE4B CXCL6
GOBP_HOMEOSTATIC_PROCESS 0.00723793423441858 0.0332474214833049 0.407017918923954 -0.40169400823995 -1.61760729988158 90 APOA1 CD74 CCL5 CCL2 IL6 HLA-DRB1 FABP5 GPR183 SOD2 CXCR4 IL1B CCL8 ETS1 TNFAIP3
GOBP_HORMONE_METABOLIC_PROCESS 0.284584980237154 0.441732180862616 0.16440575583821 0.278041911225459 1.15184726705308 18 EGR1 ADM ALDH1A2 CRABP2 ALDH9A1 CYP1B1 STC2 DHRS4 CYP26B1 TIPARP TSPO ALDH1A3
GOBP_HUMORAL_IMMUNE_RESPONSE 0.000184527693132573 0.00179755425206731 0.518848077743792 -0.675095766135691 -2.15273625957055 23 HLA-DQB1 CCL2 IL6 CXCL8 CXCL2 HLA-DRB1 C4BPA GPR183 IL1B CXCL10 CD83 CXCL6
GOBP_IMMUNE_EFFECTOR_PROCESS 3.94414159438316e-06 9.8161554328502e-05 0.610526878385931 -0.592931509395023 -2.21270579127482 50 APOA1 CD74 HLA-DRA HLA-DQB1 HLA-DQA1 FCGR3A IL6 HLA-DRB1 C4BPA GPR183 IL1B LAPTM5 TYROBP SLAMF7 CTSC FCER1G
GOBP_IMMUNE_RESPONSE 5.37121303875965e-11 3.0347353668992e-08 0.851339057116899 -0.582135945459787 -2.40958606381514 112 APOA1 CD74 CCL3L1 CCL5 HLA-DRA HLA-DQB1 HLA-DQA1 FCGR3A CCL2 IL6 CXCL8 CXCL2 HLA-DRB1 C4BPA REL CCL24 GPR183 CXCR4 IL1B CCL8 ETS1 TNFAIP3 LAPTM5 RGS1 CTSS TYROBP SLAMF7 PIK3AP1 CTSC FCER1G THBS1 CXCL10 TGFB1 IFIT3 PDE4B CD83 CXCL6 TNFRSF1B CSF1R IL1A ALCAM NFKBIA B2M EZR PNP CD…
GOBP_IMMUNE_RESPONSE_REGULATING_SIGNALING_PATHWAY 0.000631265579263822 0.00457873440143001 0.477270815362862 -0.637651051092637 -2.00006166498816 22 HLA-DQB1 FCGR3A HLA-DRB1 TNFAIP3 LAPTM5 CTSS TYROBP PIK3AP1 FCER1G PDE4B NFKBIA EZR
GOBP_IMMUNE_SYSTEM_DEVELOPMENT 0.236170212765957 0.401916175339657 0.0855356947987884 -0.306405313330098 -1.21730499094543 80 CD74 HLA-DRA IL6 HLA-DRB1 GPR183 SOD2 IL1B ETS1 TNFAIP3 TYROBP PLEK
GOBP_INFLAMMATORY_RESPONSE 3.73553249508003e-05 0.000449058693557493 0.557332238758646 -0.510951378046113 -2.02608490056129 78 APOA1 CCL3L1 CCL5 FCGR3A CCL2 IL6 CXCL8 CXCL2 HLA-DRB1 REL CCL24 CXCR4 IL1B CCL8 ETS1 TNFAIP3 NFKB1 PIK3AP1 CTSC THBS1 CXCL10 TGFB1 CXCL6 TNFRSF1B CSF1R IL1A MAP2K3 NFKBIA
GOBP_INNATE_IMMUNE_RESPONSE 0.000473361125315236 0.00376688782821279 0.49849310876659 -0.51846889801729 -1.9552869139324 52 CD74 CCL3L1 CCL5 FCGR3A CCL2 C4BPA REL CCL24 CCL8 TNFAIP3 TYROBP SLAMF7 FCER1G CXCL10 IFIT3
GOBP_INORGANIC_ION_TRANSMEMBRANE_TRANSPORT 0.111111111111111 0.247156605424322 0.149207542435322 -0.458920796914154 -1.42763795794036 21 GLRX CXCL10 PDE4B FXYD1 VMP1 FXYD3 AQP1 SLC4A7 TMSB4X EDNRB SLC3A2 PPIF ATP2B1 YWHAH
GOBP_INTRACELLULAR_PROTEIN_TRANSPORT 0.417067307692308 0.555862533692722 0.0626618230932492 -0.30499502571476 -1.04329546802396 30 CD74 IL1B LAPTM5 TGFB1 STX11 NDEL1 NFKBIA LCP1 NPM1 PTPN1
GOBP_INTRACELLULAR_RECEPTOR_SIGNALING_PATHWAY 0.556390977443609 0.671711329606066 0.109684061970549 0.239775186300029 0.912760503277164 15 KLF2 NR4A1 ALDH1A2 SNAI2 CRY2 AR
GOBP_INTRACELLULAR_TRANSPORT 0.659770114942529 0.742569950084719 0.0393561959521291 -0.235696869893655 -0.848776295434591 42 CD74 IL1B LAPTM5 TGFB1 STX11 MSN NDEL1 NFKBIA EZR LCP1 NPM1
GOBP_INTRINSIC_APOPTOTIC_SIGNALING_PATHWAY 0.572335025380711 0.685104426568012 0.0503964322442957 -0.283828491274573 -0.912311926408533 24 CD74 SOD2
GOBP_IN_UTERO_EMBRYONIC_DEVELOPMENT 0.012625664052131 0.0513201452478706 0.380730400722792 0.37664791051491 1.80219103494357 26 PHLDA2 KLF4 ADM HES1 SOCS3 KLF2 CDKN1C TENT5C AR TMEM100
GOBP_ION_HOMEOSTASIS 0.208139534883721 0.377561627561628 0.0978773277424561 -0.360606874083326 -1.26571178310488 34 CCL5 SOD2 CXCR4 CCL8 MYOC CXCL10 IL1A SFRP4 B2M SLC4A7
GOBP_ION_TRANSMEMBRANE_TRANSPORT 0.194711538461538 0.365488435982622 0.103958471559957 -0.379543810880585 -1.29830424899646 30 CCL2 GLRX CTSS CXCL10 PDE4B FXYD1 VMP1 FXYD3 AQP1 SLC4A7 TMSB4X EDNRB SLC3A2 PPIF ATP2B1 YWHAH
GOBP_ION_TRANSPORT 0.0266414907716973 0.0917831846707863 0.352487857583619 -0.42865212622519 -1.59964688520011 50 CCL5 CCL2 CXCR4 IL1B CCL8 GLRX CTSS CXCL10 PDE4B FXYD1 VMP1 FXYD3 FOLR3 IL1A SFRP4 B2M AQP1 SLC4A7
GOBP_I_KAPPAB_KINASE_NF_KAPPAB_SIGNALING 0.00422630655625364 0.0211315327812682 0.407017918923954 -0.619955723317442 -1.86370606670434 19 CD74 HLA-DRB1 S100A4 REL IL1B TNFAIP3 CFLAR IL1A NFKBIA
GOBP_JNK_CASCADE 0.759510869565217 0.812734169137023 0.0405756447890657 -0.254238521319518 -0.730620845546179 15 IL1B NFKB1
GOBP_LEUKOCYTE_CELL_CELL_ADHESION 5.22247660718206e-05 0.000578568486874091 0.557332238758646 -0.59528517206906 -2.13909854000159 41 CD74 CCL5 HLA-DRA HLA-DQB1 HLA-DQA1 CCL2 IL6 HLA-DRB1 IL1B ETS1 LAPTM5
GOBP_LEUKOCYTE_CHEMOTAXIS 1.29756631262565e-08 1.63542497262043e-06 0.747739663149885 -0.753600109523803 -2.57783738317045 30 CD74 CCL3L1 CCL5 CCL2 IL6 CXCL8 CXCL2 CCL24 GPR183 CXCR4 IL1B CCL8 FCER1G THBS1 CXCL10 PDE4B CXCL6 CSF1R
GOBP_LEUKOCYTE_DIFFERENTIATION 0.0842696629213483 0.203471622010948 0.160801401070022 -0.380817514528997 -1.42681893560919 51 CD74 HLA-DRA IL6 HLA-DRB1 GPR183 IL1B TYROBP FCER1G TGFB1 CD83 CSF1R IL1A B2M PNP CD86
GOBP_LEUKOCYTE_MEDIATED_IMMUNITY 4.22430398953658e-06 9.8161554328502e-05 0.610526878385931 -0.656956897657013 -2.30588528981943 34 CD74 HLA-DRA HLA-DQB1 HLA-DQA1 FCGR3A IL6 HLA-DRB1 C4BPA IL1B TYROBP SLAMF7 CTSC FCER1G TGFB1 CXCL6 TNFRSF1B
GOBP_LEUKOCYTE_MIGRATION 1.44727873683224e-08 1.63542497262043e-06 0.747739663149885 -0.698478001312044 -2.50849235817647 39 CD74 CCL3L1 CCL5 CCL2 IL6 CXCL8 CXCL2 CCL24 GPR183 CXCR4 IL1B CCL8 CD9 FCER1G THBS1 CXCL10 PDE4B CXCL6 MSN CSF1R
GOBP_LEUKOCYTE_PROLIFERATION 0.000175493752086373 0.00173954333208422 0.518848077743792 -0.591467502074464 -2.07602084292568 34 CD74 CCL5 FCGR3A IL6 HLA-DRB1 GPR183 IL1B CCL8 TNFAIP3 TYROBP MSN TNFRSF1B CSF1R IL1A PNP CD86 CADM1
GOBP_LIPID_BIOSYNTHETIC_PROCESS 0.054590570719603 0.153451106749133 0.213927855492356 -0.473312055234463 -1.55274503658186 25 APOA1 CD74 FABP5 IL1B NFKB1
GOBP_LIPID_LOCALIZATION 0.00741527695797248 0.0335170518500356 0.407017918923954 -0.572536105855456 -1.84030685336002 24 APOA1 IL6 FABP5 IL1B NFKB1 MSR1 THBS1 VMP1 IL1A UGCG NFKBIA
GOBP_LIPID_METABOLIC_PROCESS 0.243792325056433 0.409948403740729 0.0870515867946735 -0.32619259699875 -1.21496763300958 49 APOA1 CD74 FABP5 IL1B NFKB1 PLEK
GOBP_LOCALIZATION_WITHIN_MEMBRANE 0.153558052434457 0.309858212948101 0.222056046145248 0.342743189694259 1.35515824966829 16 APOE TAMALIN GSN PIK3R1 AR CAV1 PID1 GPC3 MRAP PLEKHF1
GOBP_LOCOMOTION 0.00167772843776344 0.00974304373209829 0.45505986738723 -0.403379952867826 -1.68531970823017 124 APOA1 CD74 CCL3L1 CCL5 CCL2 IL6 CXCL8 CXCL2 CCL24 GPR183 ACTA2 SOD2 CXCR4 IL1B CCL8 CD9 ETS1 TNFAIP3 PLEKHO1 MYOC FCER1G THBS1 CXCL10 TGFB1 PDE4B CXCL6 MSN
GOBP_LYMPHOCYTE_ACTIVATION 0.000247921619108195 0.00229632319337918 0.49849310876659 -0.514957108246624 -2.00693523998964 66 CD74 CCL5 HLA-DRA HLA-DQB1 HLA-DQA1 FCGR3A CCL2 IL6 HLA-DRB1 GPR183 IL1B TNFAIP3 LAPTM5 TYROBP SLAMF7 FCER1G TGFB1 CD83 MSN TNFRSF1B IL1A B2M PNP CD86 CADM1 LCP1
GOBP_LYMPHOCYTE_ACTIVATION_INVOLVED_IN_IMMUNE_RESPONSE 0.00476234661487183 0.0228945734332181 0.407017918923954 -0.621145597102143 -1.89700185835813 20 CD74 HLA-DRA IL6 HLA-DRB1 GPR183 FCER1G TGFB1
GOBP_LYMPHOCYTE_MEDIATED_IMMUNITY 2.22601588892772e-06 7.39822927790683e-05 0.627256739718528 -0.697890588209242 -2.32260046531853 27 CD74 HLA-DRA HLA-DQB1 HLA-DQA1 FCGR3A IL6 HLA-DRB1 C4BPA IL1B SLAMF7 CTSC FCER1G TGFB1
GOBP_LYMPHOCYTE_MIGRATION 0.000375471241021018 0.00316628733099814 0.49849310876659 -0.717252403837196 -2.07745841819258 16 CCL3L1 CCL5 CCL2 CCL24 GPR183 CCL8 CXCL10 MSN
GOBP_MACROMOLECULE_CATABOLIC_PROCESS 0.229284903518729 0.399833242247166 0.0908241419007155 -0.340487229812957 -1.24175170491285 44 IL6 C4BPA IL1B TNFAIP3 LAPTM5 CTSS RNF121 CTSB CTSC TGFB1 MSN TNFRSF1B
GOBP_MAINTENANCE_OF_LOCATION 0.00860726817397983 0.0379930196742078 0.380730400722792 -0.58186905179083 -1.8101126609931 21 APOA1 SRGN IL6 IL1B NFKB1 MSR1 CXCL10
GOBP_MAPK_CASCADE 0.000171449055489824 0.00172979850628126 0.518848077743792 -0.520713700313709 -2.02937032690593 66 APOA1 CD74 CCL3L1 CCL5 CCL2 IL6 HLA-DRB1 CCL24 GPR183 ACTA2 IL1B CCL8 LAPTM5 NFKB1 MYOC THBS1 TGFB1 CFLAR CSF1R PEA15 IL1A MAP2K3
GOBP_MEMBRANE_ORGANIZATION 0.0119723484538684 0.0504804244510124 0.380730400722792 -0.543765235570733 -1.78387336908199 25 APOA1 CXCR4 CD9 LAPTM5 MYOC MSR1 THBS1 STX11 VMP1 FOLR3 NDEL1 UGCG
GOBP_MESENCHYMAL_CELL_DIFFERENTIATION 0.486352357320099 0.616955914041116 0.0568864160475701 -0.300792170701277 -0.986777211638373 25 IL6 S100A4 IL1B
GOBP_MESENCHYME_DEVELOPMENT 0.349056603773585 0.496768214438477 0.0704500850658419 -0.32173963334262 -1.11398808815775 31 IL6 S100A4 ACTA2 IL1B
GOBP_METAL_ION_HOMEOSTASIS 0.222906403940887 0.392343047434894 0.0972150808846466 -0.378163100225487 -1.25853795335419 27 CCL5 SOD2 CXCR4 CCL8
GOBP_METAL_ION_TRANSPORT 0.020646251353835 0.0752589162252696 0.352487857583619 -0.487068631162871 -1.69706981530684 32 CCL5 CCL2 CXCR4 CCL8 GLRX CXCL10 PDE4B FXYD1 VMP1 FXYD3 B2M AQP1 SLC4A7
GOBP_MICROTUBULE_BASED_PROCESS 0.16600790513834 0.329103390888288 0.219250346703755 0.317057598383973 1.31347798102587 18 ING2 UBB FGF10 GADD45A TUBB2B BAG3 HSPA8 LMNA
GOBP_MITOTIC_CELL_CYCLE 0.496551724137931 0.623532115420554 0.16440575583821 0.182505976316816 0.957616897600327 33 KLF4 HES1 CDKN1C CKS2 RGCC ZFP36L2 FGF10 DUSP1 TUBB2B PDGFRB ID4 UNC119 ID2 PHIP PIM3 TUBB
GOBP_MITOTIC_CELL_CYCLE_PHASE_TRANSITION 0.315573770491803 0.462859958525039 0.158514105424824 0.264097427618139 1.11896912487517 19 KLF4 CDKN1C CKS2 RGCC ZFP36L2 FGF10 DUSP1
GOBP_MITOTIC_CELL_CYCLE_PROCESS 0.832089552238806 0.869002951968439 0.0321428397352941 -0.203620509308448 -0.66989594443047 26 CCL2 IL1B EIF4E NDEL1 IL1A EIF4EBP1
GOBP_MONOCARBOXYLIC_ACID_METABOLIC_PROCESS 0.00584297289885396 0.0272833032053924 0.407017918923954 -0.606322057884556 -1.82272064787037 19 APOA1 CD74 FABP5 IL1B
GOBP_MONONUCLEAR_CELL_DIFFERENTIATION 0.0147877741381609 0.0584272194969294 0.380730400722792 -0.479226585914504 -1.68619707055761 36 CD74 HLA-DRA IL6 HLA-DRB1 GPR183 IL1B FCER1G CD83 CSF1R IL1A B2M PNP CD86
GOBP_MONONUCLEAR_CELL_MIGRATION 3.72924387092736e-05 0.000449058693557493 0.557332238758646 -0.674448764135337 -2.21259306488854 25 CCL3L1 CCL5 CCL2 IL6 CCL24 GPR183 CXCR4 CCL8 THBS1 CXCL10 MSN CSF1R
GOBP_MORPHOGENESIS_OF_AN_EPITHELIUM 0.422764227642276 0.558088291163286 0.195789002148949 0.176313084248247 1.03968903653422 46 KLF4 ADM HES1 SOCS3 ALDH1A2 IGFBP5 FGF10 MMP2 BRD2 SNAI2
GOBP_MORPHOGENESIS_OF_A_BRANCHING_STRUCTURE 0.308300395256917 0.457190874856058 0.157402899305283 0.27126815785945 1.1237855648876 18 ADM SOCS3 FGF10 SNAI2 AR FGFR2 MAGED1 GPC3 HOXA5
GOBP_MRNA_METABOLIC_PROCESS 0.662280701754386 0.74338343201255 0.108394255853397 0.191081601003989 0.834084887788313 21 ZFP36 TOB1 ZFP36L2 TENT5C GSPT2 HSPA8 VIM CDC40 ZFP36L1 SRSF2 APP ZRANB2 SRSF5
GOBP_MULTICELLULAR_ORGANISMAL_HOMEOSTASIS 0.206730769230769 0.376783498759305 0.10027910675413 -0.374677499369123 -1.28165807342686 30 IL6 FABP5 CXCR4 IL1B TNFAIP3 CSF1R IL1A UGCG B2M AQP1 KDM6B
GOBP_MULTICELLULAR_ORGANISM_REPRODUCTION 0.36551724137931 0.507413369482335 0.193813302725311 0.2026097696752 1.06310238697649 33 EGR1 ING2 PTX3 PPP1R1B UBB A2M MMP2 BRD2 TOB2 AR
GOBP_MULTI_MULTICELLULAR_ORGANISM_PROCESS 0.466666666666667 0.595184349134688 0.133554954557592 0.219938414684677 0.979754693618183 22 FOS ADM FOSB IGFBP5 MMP2 AR SLC38A2
GOBP_MULTI_ORGANISM_REPRODUCTIVE_PROCESS 0.264705882352941 0.427310924369748 0.237793834423688 0.203734127181089 1.15115703716291 41 FOS ADM ING2 PTX3 FOSB PPP1R1B IGFBP5 UBB MMP2 BRD2 TOB2 AR
GOBP_MUSCLE_CELL_DIFFERENTIATION 0.316219369894983 0.462859958525039 0.0749278818393739 -0.332991432079877 -1.16591956774577 33 SOD2 CD9 CD53 PLEKHO1 CSRP1 CXCL10 TGFB1 CFLAR KDM6B LOX MYL9 CSRP2 HOPX EDNRB MYH11 IL4R
GOBP_MUSCLE_CELL_PROLIFERATION 0.0783582089552239 0.194177140612726 0.176694268938498 -0.455339796448489 -1.49803319918316 26 CCL5 IL6 SOD2 TNFAIP3 THBS1 TGFB1 CFLAR
GOBP_MUSCLE_CONTRACTION 0.285714285714286 0.442270058708415 0.0886261133285098 -0.408126271029762 -1.18210179972959 16 ACTA2 CXCR4 TPM2 PDE4B FXYD1 MAP2K3 MYL9 EDNRB MYH11
GOBP_MUSCLE_ORGAN_DEVELOPMENT 0.355932203389831 0.49868722417742 0.151148761385484 0.256032536646549 1.09376021524923 20 FOS EGR1 ATF3 NR4A1
GOBP_MUSCLE_STRUCTURE_DEVELOPMENT 0.708803611738149 0.782175860609481 0.0351652290409302 -0.218277788262374 -0.813017984417096 49 TAGLN SOD2 CD9 CD53 PLEKHO1 CSRP1 CXCL10 TGFB1 CFLAR
GOBP_MUSCLE_SYSTEM_PROCESS 0.128172588832487 0.274792426363335 0.136490437780413 -0.434164089226484 -1.3955367019037 24 ACTA2 CXCR4 IL1B MYOC TPM2 CFLAR PDE4B FXYD1 TNFRSF1B MAP2K3 MYL9 JARID2 EDNRB MYH11
GOBP_MUSCLE_TISSUE_DEVELOPMENT 0.227272727272727 0.397551365043625 0.241339976815091 0.237047117002626 1.23048815522171 31 FOS EGR1 ATF3 NR4A1 ALDH1A2 IGFBP5 CAV1 LMNA IRX3 FGFR2 PDGFRB ID2 KLF5 MAFF CYP26B1 TIPARP
GOBP_MYELOID_CELL_DIFFERENTIATION 0.420206659012629 0.558088291163286 0.0601186142531851 -0.296372957878335 -1.0643847030421 39 CD74 HLA-DRB1 GPR183 ETS1 TYROBP
GOBP_MYELOID_LEUKOCYTE_ACTIVATION 0.000485327904506741 0.00380847591730984 0.49849310876659 -0.678812795080806 -2.07311963532089 20 CD74 CCL5 IL6 CXCL8 TYROBP CTSC FCER1G THBS1 CXCL6
GOBP_MYELOID_LEUKOCYTE_DIFFERENTIATION 0.204714640198511 0.374316413307957 0.102821842840815 -0.392139871375964 -1.28645199755846 25 CD74 HLA-DRB1 GPR183 TYROBP TGFB1 CSF1R
GOBP_MYELOID_LEUKOCYTE_MIGRATION 1.21752454125218e-07 8.59876707259351e-06 0.690132458796796 -0.730259732094886 -2.49799703188442 30 CD74 CCL3L1 CCL5 CCL2 IL6 CXCL8 CXCL2 CCL24 IL1B CCL8 CD9 FCER1G THBS1 CXCL10 PDE4B CXCL6 CSF1R IL1A
GOBP_NEGATIVE_REGULATION_OF_APOPTOTIC_SIGNALING_PATHWAY 0.141439205955335 0.295028893685163 0.127505315300183 -0.419979994541868 -1.37778415904814 25 CD74 SOD2 IL1B TNFAIP3 THBS1 CFLAR PEA15 IL1A
GOBP_NEGATIVE_REGULATION_OF_BIOSYNTHETIC_PROCESS 2.67652611340785e-05 0.000360056489065579 0.575610261071129 0.318260835364718 2.18144915488482 87 TXNIP ID1 EGR1 ATF3 KLF4 APOE HES1 KLF2 DNAJB1 ZFP36 CDKN1C LOXL2 TOB1 FOSB IGFBP5 CBX4 ZFP36L2 ZNF503 GADD45A SNAI2 PDCD4 KLF10 TOB2 ID3 CRY2 BAG3 AR HSPA8 CYGB CAV1 IRX3 FGFR2 EFNA1 ID4 PID1 SNAI1 NFIL3 PRDX5 CPEB2 MAGED1 CIART ID2
GOBP_NEGATIVE_REGULATION_OF_CATALYTIC_ACTIVITY 0.0748956018106329 0.188071177880034 0.287805130535564 0.214770028245538 1.32507024140316 62 TXNIP PPP1R15A KLF4 APOE SOCS3 ZFP36 C4A CDKN1C NR4A1 PTX3 SERPINH1 PPP1R1B ITIH4 A2M ANGPTL4 GADD45A PDCD4 DUSP1 CRY2 SERPING1 MIDN CAV1 IFI6 DNAJA1 GADD45B PRDX5 CPEB2
GOBP_NEGATIVE_REGULATION_OF_CELLULAR_COMPONENT_ORGANIZATION 0.575514874141876 0.685978937029357 0.0454059226590179 -0.255561625378534 -0.923728807654775 43 APOA1 IL1B MYOC THBS1 CXCL10 TGFB1 CFLAR TNFRSF1B
GOBP_NEGATIVE_REGULATION_OF_CELL_ACTIVATION 0.0200331350709594 0.0739785706868762 0.352487857583619 -0.567141327106854 -1.70493584017867 19 CD74 HLA-DRB1 CD9 TNFAIP3 LAPTM5 TYROBP
GOBP_NEGATIVE_REGULATION_OF_CELL_ADHESION 0.0168460761974603 0.0634535536771003 0.352487857583619 -0.476735827315646 -1.66921901335721 33 APOA1 CD74 HLA-DRB1 CD9 LAPTM5 MYOC THBS1 TGFB1
GOBP_NEGATIVE_REGULATION_OF_CELL_CELL_ADHESION 0.0127928431219175 0.0516282597420242 0.380730400722792 -0.590476991734178 -1.80333879184409 20 APOA1 CD74 HLA-DRB1 CD9 LAPTM5
GOBP_NEGATIVE_REGULATION_OF_CELL_CYCLE 0.330769230769231 0.475533372479937 0.149207542435322 0.271291176197579 1.093966880886 17 KLF4 CDKN1C NR4A1 RGCC ZFP36L2 PDCD4 DUSP1
GOBP_NEGATIVE_REGULATION_OF_CELL_DEATH 0.177105831533477 0.341518071045784 0.103197466945307 -0.325768990570055 -1.27288552998278 71 CD74 CCL5 CCL2 IL6 SOD2 IL1B TNFAIP3 LAPTM5 NFKB1 THBS1 IFIT3 CFLAR TNFRSF1B CSF1R CRLF1 PEA15 IL1A
GOBP_NEGATIVE_REGULATION_OF_CELL_DIFFERENTIATION 0.652608213096559 0.741813407476058 0.0382416816260774 -0.231118391092241 -0.871610172567574 52 CD74 IL6 SOD2 IL1B CXCL10 TGFB1 EIF4E IL1A NFKBIA B2M
GOBP_NEGATIVE_REGULATION_OF_CELL_POPULATION_PROLIFERATION 0.0814576634512326 0.199236276406694 0.159646701919906 -0.355175654159946 -1.39423738923271 73 CCL3L1 CCL2 IL6 CXCL8 HLA-DRB1 SOD2 IL1B CCL8 CD9 ETS1 TNFAIP3 TYROBP
GOBP_NEGATIVE_REGULATION_OF_CYTOKINE_PRODUCTION 0.000529154310060828 0.00404016466465362 0.477270815362862 -0.623340967647956 -2.04492909679648 25 APOA1 SRGN IL6 HLA-DRB1 REL TNFAIP3 LAPTM5 NFKB1 TYROBP THBS1 TGFB1 CD83
GOBP_NEGATIVE_REGULATION_OF_DEFENSE_RESPONSE 0.121372031662269 0.264769103819236 0.143758989039275 -0.46711117665843 -1.40422598101891 19 APOA1 HLA-DRB1 TNFAIP3 NFKB1
GOBP_NEGATIVE_REGULATION_OF_DEVELOPMENTAL_PROCESS 0.670639219934995 0.750319127254004 0.0358449292332649 -0.219734729388463 -0.855454550086687 68 CD74 SRGN IL6 SOD2 IL1B THBS1 CXCL10 TGFB1 CFLAR EIF4E IL1A NFKBIA B2M
GOBP_NEGATIVE_REGULATION_OF_EPITHELIAL_CELL_PROLIFERATION 0.750673854447439 0.809066237147522 0.0407403526717903 -0.252252366428352 -0.740296115599408 17 CCL2 THBS1 TGFB1
GOBP_NEGATIVE_REGULATION_OF_EXTRINSIC_APOPTOTIC_SIGNALING_PATHWAY 0.300271739130435 0.453619071146245 0.0857844408075645 -0.408253607923926 -1.17322345437886 15 IL1B TNFAIP3 THBS1 CFLAR PEA15 IL1A
GOBP_NEGATIVE_REGULATION_OF_GENE_EXPRESSION 0.0630434782608696 0.171247909698997 0.184706471207739 -0.382040844145845 -1.47965867852846 61 APOA1 SRGN IL6 CXCL8 HLA-DRB1 REL TNFAIP3 LAPTM5 NFKB1 TYROBP MSR1 THBS1 TGFB1 CD83
GOBP_NEGATIVE_REGULATION_OF_HYDROLASE_ACTIVITY 0.767361111111111 0.819582283133796 0.0325785172778622 -0.213092533781238 -0.748795388186762 35 APOA1 TFPI2 CTSB THBS1
GOBP_NEGATIVE_REGULATION_OF_IMMUNE_SYSTEM_PROCESS 0.00478152153118537 0.0228945734332181 0.407017918923954 -0.536259469324822 -1.88438614144097 35 APOA1 CD74 CCL2 HLA-DRB1 C4BPA TNFAIP3 LAPTM5 TYROBP THBS1 TGFB1
GOBP_NEGATIVE_REGULATION_OF_INTRACELLULAR_SIGNAL_TRANSDUCTION 0.263888888888889 0.427212671123846 0.0840745577910723 -0.340036214540849 -1.21008174950191 38 CD74 SOD2 IL1B TNFAIP3 PLEK MYOC THBS1 MAP2K3 EZR DDIT4 LITAF SPI1 PTPN1 TMSB4X
GOBP_NEGATIVE_REGULATION_OF_KINASE_ACTIVITY 0.315789473684211 0.462859958525039 0.16440575583821 0.257844579996729 1.1255100775972 21 APOE CDKN1C PPP1R1B GADD45A PDCD4 DUSP1 MIDN CAV1 DNAJA1 GADD45B
GOBP_NEGATIVE_REGULATION_OF_LOCOMOTION 0.373006134969325 0.514020649408948 0.069119845655101 -0.323325669096654 -1.08616160805396 28 CD74 CCL2
GOBP_NEGATIVE_REGULATION_OF_MAPK_CASCADE 0.353383458646617 0.49868722417742 0.142056643575821 0.289333595874085 1.10141621683307 15 ATF3 APOE PDCD4 DUSP1 CAV1 EFNA1 DNAJA1
GOBP_NEGATIVE_REGULATION_OF_MOLECULAR_FUNCTION 0.107452025268716 0.240914263003272 0.287805130535564 0.196190490870255 1.30595937866968 80 TXNIP ID1 PPP1R15A KLF4 APOE HES1 SOCS3 ZFP36 C4A CDKN1C NR4A1 PTX3 SERPINH1 PPP1R1B ITIH4 A2M ANGPTL4 GADD45A PDCD4 DUSP1 ID3 CRY2 SERPING1 MIDN
GOBP_NEGATIVE_REGULATION_OF_MULTICELLULAR_ORGANISMAL_PROCESS 0.0393617021276596 0.123310964699767 0.234392647294686 -0.375193491676623 -1.49059069839352 80 APOA1 CD74 SRGN IL6 HLA-DRB1 REL IL1B CD9 TNFAIP3 LAPTM5 NFKB1 TYROBP CTSC THBS1 CXCL10 TGFB1 PDE4B CD83
GOBP_NEGATIVE_REGULATION_OF_NUCLEOBASE_CONTAINING_COMPOUND_METABOLIC_PROCESS 6.60831570980715e-06 0.000116678074251283 0.610526878385931 0.352898223168432 2.36823217351599 73 TXNIP ID1 EGR1 ATF3 KLF4 HES1 KLF2 DNAJB1 ZFP36 CDKN1C LOXL2 TOB1 FOSB CBX4 ZNF503 GADD45A TENT5C SNAI2 PDCD4 KLF10 TOB2 ID3 CRY2 BAG3 AR HSPA8 CAV1 IRX3 FGFR2 EFNA1 ID4 PID1 SNAI1 NFIL3 PRDX5 MAGED1 CIART ID2
GOBP_NEGATIVE_REGULATION_OF_PEPTIDASE_ACTIVITY 0.502673796791444 0.627823811108542 0.142056643575821 0.192664256950102 0.958912178227669 28 KLF4 C4A NR4A1 SERPINH1 ITIH4 A2M
GOBP_NEGATIVE_REGULATION_OF_PHOSPHORUS_METABOLIC_PROCESS 0.0812866826395874 0.199236276406694 0.287805130535564 0.25652946914451 1.33678818078229 32 PPP1R15A APOE SOCS3 CDKN1C PPP1R1B PLPP3 GADD45A PDCD4 DUSP1 CRY2 MIDN CAV1 DNAJA1 PID1 GADD45B
GOBP_NEGATIVE_REGULATION_OF_PHOSPHORYLATION 0.219251336898396 0.388360636957269 0.222056046145248 0.247568186425162 1.23217535345079 28 APOE SOCS3 CDKN1C PPP1R1B PLPP3 GADD45A PDCD4 DUSP1 MIDN CAV1 DNAJA1 PID1 GADD45B
GOBP_NEGATIVE_REGULATION_OF_PROTEIN_METABOLIC_PROCESS 0.0139738208040316 0.0559943883282119 0.380730400722792 0.229894870419504 1.55846240428065 81 PPP1R15A KLF4 APOE SOCS3 ZFP36 C4A CDKN1C NR4A1 PTX3 LAPTM4B TOB1 SERPINH1 PPP1R1B PLPP3 ITIH4 IGFBP5 A2M ZFP36L2 GADD45A PDCD4 DUSP1 CRY2 SERPING1 SPON1 CAV1 APOD EFNA1 IFI6 DNAJA1 PID1 GADD45B PRDX5 CPEB2
GOBP_NEGATIVE_REGULATION_OF_PROTEIN_MODIFICATION_PROCESS 0.309859154929577 0.45829953543249 0.213927855492356 0.216851000806616 1.14777440810984 34 PPP1R15A APOE SOCS3 CDKN1C PPP1R1B PLPP3 GADD45A PDCD4 DUSP1 CRY2 CAV1 DNAJA1 PID1 GADD45B
GOBP_NEGATIVE_REGULATION_OF_PROTEIN_SERINE_THREONINE_KINASE_ACTIVITY 0.296992481203008 0.451438872673966 0.156312403073186 0.307062035417256 1.16890368144292 15 APOE CDKN1C PPP1R1B GADD45A PDCD4 DUSP1 CAV1 DNAJA1
GOBP_NEGATIVE_REGULATION_OF_PROTEOLYSIS 0.577922077922078 0.685978937029357 0.14641623786055 0.173433653085553 0.900276951422447 31 KLF4 C4A NR4A1 SERPINH1 ITIH4 A2M
GOBP_NEGATIVE_REGULATION_OF_RESPONSE_TO_EXTERNAL_STIMULUS 0.0645539906103286 0.173680974737313 0.190023305279108 -0.435406079319559 -1.51706446964193 32 APOA1 CCL2 HLA-DRB1 CD9 TNFAIP3 NFKB1
GOBP_NEGATIVE_REGULATION_OF_RESPONSE_TO_STIMULUS 0.0319258496395469 0.104872703757814 0.257206466468838 -0.353428675777743 -1.46780323534285 117 APOA1 CD74 CCL5 CCL2 IL6 CXCL8 HLA-DRB1 C4BPA SOD2 IL1B CD9 TNFAIP3 LAPTM5 NFKB1 RGS1 PLEK RGS5 MYOC
GOBP_NEGATIVE_REGULATION_OF_SIGNALING 0.124079915878023 0.268602116747445 0.125033367555272 -0.322605789382023 -1.30699239369634 95 APOA1 CD74 CCL5 IL6 CXCL8 SOD2 IL1B TNFAIP3 LAPTM5 RGS1 PLEK RGS5 MYOC THBS1 CFLAR PDE4B PEA15 IL1A MAP2K3 SFRP4 NFKBIA EZR CTHRC1
GOBP_NEGATIVE_REGULATION_OF_TRANSCRIPTION_BY_RNA_POLYMERASE_II 2.82066789152004e-06 8.72424485040902e-05 0.627256739718528 0.427449998474686 2.61351657100817 51 TXNIP ID1 EGR1 ATF3 KLF4 HES1 KLF2 DNAJB1 ZFP36 CDKN1C LOXL2 FOSB CBX4 GADD45A SNAI2 KLF10 ID3 CRY2 BAG3 AR CAV1 IRX3 FGFR2 EFNA1 ID4 SNAI1 NFIL3 MAGED1 ID2 KLF5
GOBP_NEGATIVE_REGULATION_OF_TRANSFERASE_ACTIVITY 0.195555555555556 0.365857247976453 0.213927855492356 0.292319402320141 1.30218864616911 22 APOE ZFP36 CDKN1C PPP1R1B GADD45A PDCD4 DUSP1 MIDN CAV1 DNAJA1 GADD45B
GOBP_NEGATIVE_REGULATION_OF_TRANSPORT 0.175373134328358 0.339335003066858 0.112843355675562 -0.403663056650517 -1.3280206669013 26 CD74 FABP5 IL1B NFKB1 THBS1 TNFRSF1B PEA15 SFRP4
GOBP_NEPHRON_DEVELOPMENT 0.808270676691729 0.848834446711575 0.0873098257637931 0.190837152305485 0.726466394918672 15 EGR1 HES1
GOBP_NERVOUS_SYSTEM_PROCESS 0.217993079584775 0.388360636957269 0.0946646223153342 -0.356762681197034 -1.26735085159844 37 HLA-DRA CCL2 FABP5 SOD2 CXCR4
GOBP_NEUROGENESIS 0.275 0.435105685894361 0.0785029047348687 -0.30375334797878 -1.18288610805481 67 CCL2 IL6 GPR183 SOD2 CXCR4 IL1B CD9 MYOC TGFB1 CFLAR TNFRSF1B CSF1R EIF4E NDEL1 UGCG ALCAM B2M CTHRC1 SLC4A7 ACSL4 DDIT4
GOBP_NEURON_DEATH 0.1455525606469 0.296885186879057 0.131457611642763 -0.462934123946124 -1.35859313665971 17 CCL5 CCL2 SOD2 TYROBP TNFRSF1B CRLF1
GOBP_NEURON_DEVELOPMENT 0.717861205915813 0.786030196400067 0.0349401058848478 -0.219762349727864 -0.807257803361898 46 IL6 SOD2 CXCR4 MYOC CFLAR CSF1R NDEL1 UGCG ALCAM B2M CTHRC1 SLC4A7
GOBP_NEURON_DIFFERENTIATION 0.783664459161148 0.827608260609437 0.0292103127923884 -0.195510054968798 -0.747986039023857 57 IL6 SOD2 CXCR4 MYOC CFLAR CSF1R EIF4E NDEL1 UGCG ALCAM B2M CTHRC1 SLC4A7 ACSL4 DDIT4
GOBP_NEUTROPHIL_CHEMOTAXIS 1.29290664307253e-08 1.63542497262043e-06 0.747739663149885 -0.852348987639239 -2.46875377501137 16 CD74 CCL3L1 CCL5 CCL2 CXCL8 CXCL2 CCL24 IL1B CCL8 FCER1G CXCL10 PDE4B CXCL6
GOBP_NEUTROPHIL_MIGRATION 1.60046149866641e-07 1.00473416305169e-05 0.690132458796796 -0.800517618525653 -2.40650982971254 19 CD74 CCL3L1 CCL5 CCL2 CXCL8 CXCL2 CCL24 IL1B CCL8 FCER1G CXCL10 PDE4B CXCL6
GOBP_NIK_NF_KAPPAB_SIGNALING 0.0680272108843538 0.177941546989166 0.199915231309662 -0.525217017695286 -1.52124483508421 16 REL IL1B LAPTM5 NFKBIA EZR CD86 LITAF SPI1 TMSB4X BIRC3 NLRP3 NFKB2
GOBP_NITROGEN_COMPOUND_TRANSPORT 0.0958605664488017 0.223094457413307 0.147331213699377 -0.365377897533845 -1.41240662587892 60 CD74 CCL5 IL6 HLA-DRB1 IL1B LAPTM5 PLEK MSR1 TGFB1 STX11 VMP1 FOLR3 NDEL1 IL1A NFKBIA EZR AQP1 ACSL4 LCP1 NPM1
GOBP_NON_MEMBRANE_BOUNDED_ORGANELLE_ASSEMBLY 0.1875 0.355494966442953 0.114266502484433 -0.452508732011931 -1.30040212114074 15 CSRP1 CFLAR MSN EZR LCP1 NPM1 MYL9 CSRP2 PRRC2C MYH11
GOBP_NUCLEAR_TRANSPORT 0.647940074906367 0.741417222301036 0.0999276973731092 0.215717808688714 0.85291780211782 16 TXNIP PIK3R1 CRY2 BAG3 LMNA APOD
GOBP_ORGANELLE_ASSEMBLY 0.251958224543081 0.416160725842738 0.0934449219410994 -0.399921121408019 -1.22137404506616 20 CSRP1 CFLAR MSN VMP1 EZR LCP1 NPM1 MYL9 CSRP2 PRRC2C ACTR3 MYH11
GOBP_ORGANELLE_FISSION 0.308270676691729 0.457190874856058 0.153158808683073 0.303661385447825 1.15595830946567 15 ING2 CDKN1C CKS2 RGCC UBB DUSP1 PDGFRB PHIP CYP26B1 DCN
GOBP_ORGANIC_ACID_METABOLIC_PROCESS 0.0168401155052635 0.0634535536771003 0.352487857583619 -0.512473207220929 -1.68599776276236 26 APOA1 CD74 FABP5 IL1B
GOBP_ORGANIC_CYCLIC_COMPOUND_CATABOLIC_PROCESS 0.835781041388518 0.869643256693393 0.0353157046479879 -0.223799419608283 -0.664129862050825 18 IL6 PDE4B TNFRSF1B PNP NPM1
GOBP_ORGANIC_HYDROXY_COMPOUND_METABOLIC_PROCESS 0.1455525606469 0.296885186879057 0.131457611642763 -0.463191085956946 -1.35934725437588 17 APOA1 NFKB1 PLEK CTSB
GOBP_ORGANONITROGEN_COMPOUND_BIOSYNTHETIC_PROCESS 0.143487858719647 0.29587824881971 0.118287526124085 -0.349069305765348 -1.32446778099583 54 APOA1 CCL5 IL6 FABP5 IL1B NFKB1 THBS1 TGFB1 NIBAN1 EIF4E UGCG PNP EIF4EBP1 ACSL4 NPM1 GGTA1
GOBP_ORGANONITROGEN_COMPOUND_CATABOLIC_PROCESS 0.158016147635525 0.316592636220112 0.114750719227023 -0.373590265342412 -1.33582051048775 40 C4BPA IL1B TNFAIP3 LAPTM5 CTSS RNF121 CTSB CTSC TGFB1 PDE4B MSN TNFRSF1B EZR PNP
GOBP_ORGANOPHOSPHATE_BIOSYNTHETIC_PROCESS 0.0896739130434783 0.213779581728123 0.172324344900946 -0.510524957406956 -1.46712690947539 15 APOA1 FABP5 PLEK TGFB1 PNP ACSL4 TMSB4X PDXK
GOBP_ORGANOPHOSPHATE_METABOLIC_PROCESS 0.0697674418604651 0.179063146191174 0.191892240384838 -0.483852292285332 -1.50519632831591 21 APOA1 FABP5 PLEK TGFB1 PDE4B CSF1R PNP ACSL4 DDIT4 TMSB4X PDXK
GOBP_OSSIFICATION 0.830663615560641 0.869002951968439 0.0280810636309052 -0.191279191985682 -0.691379621961599 43 SRGN IL6
GOBP_OSTEOBLAST_DIFFERENTIATION 0.631111111111111 0.732860969570986 0.112378519110475 0.187149490619436 0.833690613372504 22 TOB1 IGFBP5 LRRC17 SNAI2 ID3 COL6A1 FGFR2 ID4 BAMBI SNAI1
GOBP_OSTEOCLAST_DIFFERENTIATION 0.462406015037594 0.592424939900772 0.122107920287081 0.256402361766828 0.976055747799101 15 FOS PIK3R1 LRRC17 KLF10 TOB2
GOBP_PATTERN_SPECIFICATION_PROCESS 0.000386067330630144 0.00320776532067693 0.49849310876659 0.518861718344626 2.14949411626328 18 HES1 ALDH1A2 FGF10 ARC AR IRX3 FGFR2 SNAI1 ROBO1 CYP26B1 GPC3 HOXA5 MEOX1 EFNB1 HEY1
GOBP_PEPTIDE_BIOSYNTHETIC_PROCESS 0.379353233830846 0.517716369841613 0.0689567351672811 -0.329407460688052 -1.08372542004495 26 CCL5 IL6 THBS1 NIBAN1 EIF4E EIF4EBP1 NPM1 GGTA1
GOBP_PEPTIDE_METABOLIC_PROCESS 0.53587962962963 0.653935185185185 0.0491927521045191 -0.270544143959275 -0.950677171569103 35 CCL5 IL6 SOD2
GOBP_PEPTIDYL_AMINO_ACID_MODIFICATION 0.0745762711864407 0.188071177880034 0.172324344900946 -0.388551255493402 -1.44286099536538 48 APOA1 CD74 CCL5 IL6 IL1B
GOBP_PEPTIDYL_SERINE_MODIFICATION 0.782312925170068 0.827608260609437 0.0392758570896778 -0.249605559402554 -0.722960519664153 16 IL6
GOBP_PEPTIDYL_TYROSINE_MODIFICATION 0.0969325153374233 0.223094457413307 0.156312403073186 -0.432963139972995 -1.45447140542554 28 CD74 CCL5 IL6
GOBP_PHAGOCYTOSIS 0.00476375029698525 0.0228945734332181 0.407017918923954 -0.61384334766922 -1.84533109063894 19 APOA1 CCL2 C4BPA IL1B TYROBP MSR1 FCER1G THBS1
GOBP_PHOSPHORYLATION 0.144220572640509 0.2963077219705 0.115240003147781 -0.318535209202176 -1.28290948486493 91 APOA1 CD74 CCL5 CCL2 IL6 HLA-DRB1 IL1B CCL8 TNFAIP3
GOBP_PLACENTA_DEVELOPMENT 0.027913528846939 0.0955826896880032 0.352487857583619 0.361638260425931 1.57857693405566 21 PHLDA2 ADM HES1 SOCS3 CDKN1C
GOBP_POSITIVE_REGULATION_OF_CATABOLIC_PROCESS 0.0319018404907976 0.104872703757814 0.282013350011725 -0.495234313319808 -1.66366159427368 28 APOA1 IL6 C4BPA IL1B TNFAIP3 LAPTM5 CTSC MSN TNFRSF1B
GOBP_POSITIVE_REGULATION_OF_CATALYTIC_ACTIVITY 0.000688608872116745 0.00486330015932451 0.477270815362862 -0.503232594804498 -1.93622409424316 59 APOA1 CD74 CCL3L1 CCL5 CCL2 HLA-DRB1 CCL24 IL1B CCL8 LAPTM5 RGS1 PLEK THBS1 TGFB1 CFLAR CSF1R S100A1 NDEL1 MAP2K3
GOBP_POSITIVE_REGULATION_OF_CELLULAR_BIOSYNTHETIC_PROCESS 0.247942386831276 0.412781501845296 0.0810802057550866 -0.289160022182823 -1.19535631365187 110 APOA1 CD74 CCL5 IL6 CXCL8 HLA-DRB1 REL SOD2 IL1B ETS1 NFKB1
GOBP_POSITIVE_REGULATION_OF_CELLULAR_COMPONENT_BIOGENESIS 0.199004975124378 0.369798167371914 0.104732821580651 -0.395733197681915 -1.30193203574615 26 APOA1 CCL24 PLEK MYOC TGFB1 MSN NDEL1
GOBP_POSITIVE_REGULATION_OF_CELLULAR_COMPONENT_ORGANIZATION 0.104494382022472 0.235216437620305 0.142901149386948 -0.371036571046921 -1.39017241900763 51 APOA1 IL6 CCL24 IL1B CD53 TYROBP PLEK MYOC TGFB1 CFLAR MSN NDEL1 IL1A SFRP4 B2M
GOBP_POSITIVE_REGULATION_OF_CELL_ACTIVATION 6.28973577327181e-07 2.96141725991548e-05 0.659444398037935 -0.65232189718093 -2.357820848093 43 CD74 CCL5 HLA-DRA HLA-DQB1 HLA-DQA1 FCGR3A CCL2 IL6 HLA-DRB1 GPR183 ACTA2 IL1B TYROBP PLEK CTSC THBS1 TGFB1 CD83
GOBP_POSITIVE_REGULATION_OF_CELL_ADHESION 1.21509406015333e-06 4.58777445348418e-05 0.643551836150722 -0.643951498993778 -2.30253221219993 40 APOA1 CD74 CCL5 HLA-DRA HLA-DQB1 HLA-DQA1 CCL2 IL6 HLA-DRB1 IL1B ETS1
GOBP_POSITIVE_REGULATION_OF_CELL_CELL_ADHESION 1.12788494724899e-05 0.000182072855770195 0.593325476396405 -0.648385276263593 -2.27022382021117 33 CD74 CCL5 HLA-DRA HLA-DQB1 HLA-DQA1 CCL2 IL6 HLA-DRB1 IL1B ETS1
GOBP_POSITIVE_REGULATION_OF_CELL_CYCLE 0.963446475195822 0.970315968780106 0.027237219988033 -0.153388448797509 -0.468454052925849 20 IL1B EIF4E IL1A EIF4EBP1 NPM1
GOBP_POSITIVE_REGULATION_OF_CELL_DEATH 0.491694352159469 0.620105600379687 0.0511147954416412 -0.263515281621663 -0.998211163046331 53 CCL5 CCL2 IL6 SOD2 LAPTM5 TYROBP CTSC THBS1
GOBP_POSITIVE_REGULATION_OF_CELL_DEVELOPMENT 0.00304848915546299 0.0164037749793961 0.431707695803346 -0.66210338470952 -1.91772414134816 16 APOA1 IL6 CXCR4 IL1B TYROBP MYOC TGFB1 TNFRSF1B NDEL1
GOBP_POSITIVE_REGULATION_OF_CELL_DIFFERENTIATION 0.0167776836714497 0.0634535536771003 0.352487857583619 -0.42827882509867 -1.66467329023216 64 APOA1 CD74 HLA-DRA IL6 HLA-DRB1 SOD2 CXCR4 IL1B ETS1 NFKB1 TYROBP MYOC MSR1 TGFB1 CD83 TNFRSF1B NDEL1 SFRP4 PNP CTHRC1 CD86
GOBP_POSITIVE_REGULATION_OF_CELL_POPULATION_PROLIFERATION 0.146868250539957 0.297421367580916 0.115240003147781 -0.337067137933274 -1.31703107087386 71 CD74 CCL5 FCGR3A IL6 CCL24 GPR183 IL1B TNFAIP3 THBS1 CXCL10 TGFB1 CFLAR CSF1R CRLF1 IL1A PNP CTHRC1 AQP1 CD86
GOBP_POSITIVE_REGULATION_OF_CHEMOTAXIS 0.00131104070075526 0.00791118377622838 0.45505986738723 -0.653100342613059 -1.99459284491648 20 CD74 CCL5 IL6 CXCL8 CXCR4 THBS1 CXCL10 TGFB1 CSF1R
GOBP_POSITIVE_REGULATION_OF_CYTOKINE_PRODUCTION 0.021403549875066 0.077025513881607 0.352487857583619 -0.464284485725052 -1.65224219870638 38 CD74 IL6 IL1B LAPTM5 TYROBP FCER1G THBS1 TGFB1 PDE4B CD83 CSF1R IL1A B2M PNP CD86 CADM1
GOBP_POSITIVE_REGULATION_OF_CYTOSKELETON_ORGANIZATION 0.0775510204081633 0.193023464892565 0.186432558434075 -0.51665449524539 -1.4964442429226 16 APOA1 CCL24 PLEK MYOC
GOBP_POSITIVE_REGULATION_OF_DEFENSE_RESPONSE 0.00733672696431083 0.0334294414099647 0.407017918923954 -0.607570812327753 -1.85554395852922 20 CCL5 IL6 CCL24 IL1B ETS1 TYROBP CTSC
GOBP_POSITIVE_REGULATION_OF_DEVELOPMENTAL_PROCESS 0.002886627011216 0.01568215635901 0.431707695803346 -0.420259149305664 -1.69260550535655 91 APOA1 CD74 HLA-DRA IL6 CXCL8 HLA-DRB1 CCL24 SOD2 CXCR4 IL1B CD53 ETS1 NFKB1 TYROBP MYOC MSR1 THBS1 TGFB1 CD83 TNFRSF1B S100A1 NDEL1 IL1A SFRP4 B2M EZR PNP CTHRC1 AQP1 CD86
GOBP_POSITIVE_REGULATION_OF_ERK1_AND_ERK2_CASCADE 1.50984528273218e-05 0.000229918874504033 0.593325476396405 -0.690057897104372 -2.2638003043302 25 CD74 CCL3L1 CCL5 CCL2 HLA-DRB1 CCL24 GPR183 ACTA2 CCL8
GOBP_POSITIVE_REGULATION_OF_GENE_EXPRESSION 0.252642706131078 0.416160725842738 0.0815265143256594 -0.299441061961439 -1.20577819965131 88 CD74 CCL5 IL6 CXCL8 ACTA2 IL1B ETS1 LAPTM5 TYROBP FCER1G THBS1 TGFB1 PDE4B CD83 MSN NIBAN1 CSF1R IL1A SFRP4 B2M EZR PNP CD86 CADM1 NPM1 SPI1 IL7R SPON2 IL1R1
GOBP_POSITIVE_REGULATION_OF_HEMOPOIESIS 0.0759330759330759 0.18983268983269 0.183023938384487 -0.472432378276061 -1.48183538233023 22 CD74 HLA-DRA HLA-DRB1 TYROBP TGFB1 CD83
GOBP_POSITIVE_REGULATION_OF_HYDROLASE_ACTIVITY 0.000512969000343718 0.00397023952320823 0.477270815362862 -0.571167222736995 -2.02899379417173 37 APOA1 CCL3L1 CCL5 CCL2 CCL24 CCL8 LAPTM5 RGS1 PLEK
GOBP_POSITIVE_REGULATION_OF_IMMUNE_EFFECTOR_PROCESS 0.00471829998988252 0.0228945734332181 0.407017918923954 -0.6030964202895 -1.92314571813424 23 CD74 HLA-DRA IL6 HLA-DRB1 IL1B LAPTM5 TYROBP TGFB1 B2M CD86 CADM1 SPI1 SPON2 IL1R1
GOBP_POSITIVE_REGULATION_OF_IMMUNE_RESPONSE 0.000252606506425495 0.00230197864726459 0.49849310876659 -0.582548889163334 -2.06942561453375 37 CD74 CCL5 HLA-DRA HLA-DQB1 IL6 HLA-DRB1 C4BPA IL1B LAPTM5 TYROBP FCER1G TGFB1 PDE4B
GOBP_POSITIVE_REGULATION_OF_IMMUNE_SYSTEM_PROCESS 4.34343160745584e-06 9.8161554328502e-05 0.610526878385931 -0.540618785179968 -2.12487931073829 74 CD74 CCL5 HLA-DRA HLA-DQB1 HLA-DQA1 FCGR3A CCL2 IL6 CXCL8 HLA-DRB1 C4BPA CCL24 GPR183 IL1B CCL8 LAPTM5 TYROBP CTSC FCER1G THBS1 CXCL10 TGFB1 PDE4B CD83
GOBP_POSITIVE_REGULATION_OF_INTRACELLULAR_SIGNAL_TRANSDUCTION 1.9210150671394e-06 6.78358445583602e-05 0.627256739718528 -0.56579047248141 -2.20432493678691 65 APOA1 CD74 CCL3L1 CCL5 CCL2 IL6 HLA-DRB1 S100A4 REL CCL24 GPR183 ACTA2 IL1B CCL8 LAPTM5 MYOC PIK3AP1 THBS1 TGFB1 CFLAR
GOBP_POSITIVE_REGULATION_OF_ION_TRANSPORT 0.00396805571762108 0.020274936364157 0.407017918923954 -0.639718874053672 -1.87741111904325 17 CCL5 CCL2 IL1B GLRX CTSS CXCL10 FXYD1 VMP1 IL1A
GOBP_POSITIVE_REGULATION_OF_KINASE_ACTIVITY 0.0485074626865672 0.142003712009899 0.227987202850442 -0.48382774562863 -1.5917563790619 26 CD74 CCL5 HLA-DRB1 IL1B THBS1 TGFB1 CSF1R MAP2K3 CD86
GOBP_POSITIVE_REGULATION_OF_LEUKOCYTE_CELL_CELL_ADHESION 8.27540635500773e-06 0.000141684987593314 0.593325476396405 -0.672566986397285 -2.30064764894577 30 CD74 CCL5 HLA-DRA HLA-DQB1 HLA-DQA1 CCL2 IL6 HLA-DRB1 IL1B ETS1
GOBP_POSITIVE_REGULATION_OF_LEUKOCYTE_MIGRATION 0.000616393862985072 0.00457873440143001 0.477270815362862 -0.674077175784676 -2.05865687707685 20 CD74 CCL5 IL6 CXCL8 CCL24 CCL8 THBS1 CXCL10 CSF1R IL1A
GOBP_POSITIVE_REGULATION_OF_LEUKOCYTE_PROLIFERATION 0.00229736841352284 0.0127256191533373 0.431707695803346 -0.62327234384368 -1.93891247071146 21 CD74 CCL5 FCGR3A IL6 GPR183 IL1B
GOBP_POSITIVE_REGULATION_OF_LOCOMOTION 0.000734456188164422 0.00506058227210852 0.477270815362862 -0.490178357723952 -1.86886109493069 56 CD74 CCL5 IL6 CXCL8 CCL24 ACTA2 SOD2 CXCR4 IL1B CCL8 ETS1 MYOC THBS1 CXCL10 TGFB1
GOBP_POSITIVE_REGULATION_OF_MAPK_CASCADE 3.71321236147887e-05 0.000449058693557493 0.557332238758646 -0.601326246139143 -2.16545711351982 42 CD74 CCL3L1 CCL5 CCL2 IL6 HLA-DRB1 CCL24 GPR183 ACTA2 IL1B CCL8 LAPTM5 THBS1 TGFB1 CFLAR CSF1R IL1A MAP2K3
GOBP_POSITIVE_REGULATION_OF_MOLECULAR_FUNCTION 0.000840968749261531 0.00565651599205673 0.477270815362862 -0.458861646349029 -1.8220393230968 79 APOA1 CD74 CCL3L1 CCL5 CCL2 IL6 HLA-DRB1 CCL24 IL1B CCL8 GLRX LAPTM5 RGS1 CTSS PLEK THBS1 TGFB1 CFLAR VMP1 CSF1R S100A1 NDEL1 MAP2K3 B2M CTHRC1 CD86
GOBP_POSITIVE_REGULATION_OF_MULTICELLULAR_ORGANISMAL_PROCESS 0.0515789473684211 0.148684210526316 0.20207170902116 -0.359797621669312 -1.45657044681247 92 CD74 HLA-DRA IL6 CXCL8 HLA-DRB1 FABP5 CCL24 CXCR4 IL1B ETS1 LAPTM5 TYROBP FCER1G THBS1 TGFB1 PDE4B CD83 TNFRSF1B CSF1R S100A1 NDEL1 IL1A B2M EZR PNP AQP1 CD86 KDM6B CADM1
GOBP_POSITIVE_REGULATION_OF_NUCLEOBASE_CONTAINING_COMPOUND_METABOLIC_PROCESS 0.885416666666667 0.911221159684274 0.0192297089064582 -0.164146266967424 -0.66981775339134 100 CD74 IL6 HLA-DRB1 REL IL1B ETS1 NFKB1
GOBP_POSITIVE_REGULATION_OF_ORGANELLE_ORGANIZATION 0.139303482587065 0.292589099114095 0.128788713061714 -0.417092902187282 -1.37220383435316 26 APOA1 CCL24 IL1B PLEK MYOC
GOBP_POSITIVE_REGULATION_OF_PEPTIDYL_TYROSINE_PHOSPHORYLATION 0.0165665793423072 0.0634535536771003 0.352487857583619 -0.596555452070913 -1.71435802310801 15 CD74 CCL5 IL6 TGFB1 CSF1R CRLF1
GOBP_POSITIVE_REGULATION_OF_PHOSPHORUS_METABOLIC_PROCESS 0.117381489841986 0.257056363413653 0.134273452883202 -0.366796747071235 -1.36881456560369 50 CD74 CCL5 IL6 HLA-DRB1 IL1B PLEK THBS1 TGFB1 NIBAN1 CSF1R CRLF1 MAP2K3
GOBP_POSITIVE_REGULATION_OF_PROTEIN_CATABOLIC_PROCESS 0.0407608695652174 0.125846400570207 0.261663521711573 -0.557724234442123 -1.60276636929298 15 C4BPA IL1B TNFAIP3 LAPTM5 CTSC MSN TNFRSF1B EZR
GOBP_POSITIVE_REGULATION_OF_PROTEIN_KINASE_ACTIVITY 0.304737516005122 0.457190874856058 0.0817515582532145 -0.367804245609074 -1.17284920994083 23 CCL5 IL1B THBS1 TGFB1 CSF1R MAP2K3 CD86
GOBP_POSITIVE_REGULATION_OF_PROTEIN_METABOLIC_PROCESS 0.230031948881789 0.399901695748341 0.0870515867946735 -0.30713824784655 -1.21989483890584 82 CD74 CCL5 IL6 HLA-DRB1 C4BPA IL1B TNFAIP3 LAPTM5 CTSC THBS1 TGFB1 CFLAR MSN NIBAN1 TNFRSF1B CSF1R CRLF1 MAP2K3 NFKBIA EZR CD86
GOBP_POSITIVE_REGULATION_OF_PROTEIN_MODIFICATION_PROCESS 0.200221238938053 0.369798167371914 0.0972150808846466 -0.329116582235671 -1.25029312380556 55 CD74 CCL5 IL6 HLA-DRB1 IL1B LAPTM5 THBS1 TGFB1 NIBAN1 CSF1R CRLF1 MAP2K3
GOBP_POSITIVE_REGULATION_OF_PROTEIN_PHOSPHORYLATION 0.0703575547866205 0.179063146191174 0.179782316298324 -0.423075127886134 -1.51276006292492 40 CD74 CCL5 IL6 HLA-DRB1 IL1B THBS1 TGFB1 NIBAN1 CSF1R CRLF1 MAP2K3
GOBP_POSITIVE_REGULATION_OF_PROTEOLYSIS 0.704225352112676 0.780171223418945 0.0413209506074822 -0.249146715358284 -0.794475680353888 23 IL1B LAPTM5 CTSC CFLAR TNFRSF1B
GOBP_POSITIVE_REGULATION_OF_RESPONSE_TO_EXTERNAL_STIMULUS 0.000361646598216551 0.00313951848387736 0.49849310876659 -0.580806255260717 -2.06690646299708 38 CD74 CCL5 IL6 CXCL8 CCL24 CXCR4 IL1B ETS1 TYROBP CTSC THBS1 CXCL10 TGFB1 CSF1R NDEL1 NFKBIA
GOBP_POSITIVE_REGULATION_OF_RNA_METABOLIC_PROCESS 0.852046169989507 0.884937658169249 0.022011648277252 -0.171781482169206 -0.697364879193415 96 CD74 IL6 HLA-DRB1 REL IL1B ETS1 NFKB1
GOBP_POSITIVE_REGULATION_OF_SIGNALING 1.16866553205932e-05 0.00018341556267042 0.593325476396405 -0.487629529395555 -1.98469546572009 99 APOA1 CD74 CCL3L1 CCL5 CCL2 IL6 HLA-DRB1 S100A4 REL FABP5 CCL24 GPR183 ACTA2 CXCR4 IL1B CCL8 TNFAIP3 LAPTM5 NFKB1 TYROBP MYOC PIK3AP1 CTSC THBS1 TGFB1 CFLAR
GOBP_POSITIVE_REGULATION_OF_SMOOTH_MUSCLE_CELL_PROLIFERATION 0.0842391304347826 0.203471622010948 0.178219874951973 -0.513603615643065 -1.47597423863676 15 CCL5 IL6 THBS1 TGFB1
GOBP_POSITIVE_REGULATION_OF_SUPRAMOLECULAR_FIBER_ORGANIZATION 0.129287598944591 0.275650918504505 0.13880510939114 -0.458790891089729 -1.3792136033476 19 APOA1 CCL24 PLEK MYOC
GOBP_POSITIVE_REGULATION_OF_TRANSCRIPTION_BY_RNA_POLYMERASE_II 0.392405063291139 0.527878239903556 0.257206466468838 0.170008980552102 1.07544810688398 64 FOS EGR1 ATF3 KLF4 HES1 KLF2 PIK3R1 NR4A1 FOSB RGCC HMGN3 FGF10
GOBP_POSITIVE_REGULATION_OF_TRANSFERASE_ACTIVITY 0.0701970443349754 0.179063146191174 0.186432558434075 -0.458144079462441 -1.52471701169204 27 CD74 CCL5 HLA-DRB1 IL1B THBS1 TGFB1 CSF1R MAP2K3 CD86
GOBP_POSITIVE_REGULATION_OF_TRANSPORT 0.00322320054148089 0.017019703793801 0.431707695803346 -0.491721001392934 -1.80624941416452 46 APOA1 CCL5 CCL2 HLA-DRB1 IL1B GLRX CTSS FCER1G CXCL10 TGFB1 MSN FXYD1 VMP1 IL1A SFRP4 NFKBIA B2M EZR AQP1 ACSL4
GOBP_POSITIVE_REGULATION_OF_VASCULATURE_DEVELOPMENT 0.0699208443271768 0.179063146191174 0.193813302725311 -0.506286813549139 -1.5219954755072 19 CXCL8 CCL24 CXCR4 IL1B ETS1 THBS1 S100A1 IL1A AQP1
GOBP_POSTTRANSCRIPTIONAL_REGULATION_OF_GENE_EXPRESSION 0.246898263027295 0.41271455210184 0.0916795246008379 -0.376258570354185 -1.23435188503584 25 CCL5 IL6 THBS1 TGFB1 NIBAN1 TNFRSF1B EIF4E EIF4EBP1 NPM1
GOBP_PRODUCTION_OF_MOLECULAR_MEDIATOR_OF_IMMUNE_RESPONSE 3.03387298996603e-06 8.72424485040902e-05 0.627256739718528 -0.764979487539057 -2.33627593311075 20 APOA1 CD74 HLA-DRA HLA-DQB1 HLA-DQA1 IL6 HLA-DRB1 IL1B LAPTM5
GOBP_PROGRAMMED_CELL_DEATH 0.524590163934426 0.645951514777819 0.0445961615888961 -0.235831494812643 -0.988561563185418 130 CD74 CCL5 SRGN CCL2 IL6 SOD2 CXCR4 IL1B TNFAIP3 LAPTM5 NFKB1 TYROBP CTSB CTSC THBS1 CXCL10 TGFB1 IFIT3 CFLAR TNFRSF1B CSF1R CRLF1 PEA15 IL1A SFRP4 NFKBIA AQP1 CADM1 DDIT4 NPM1 LOX STK17A SPI1 IL7R PTPN1
GOBP_PROTEIN_CATABOLIC_PROCESS 0.141509433962264 0.295028893685163 0.12384217120105 -0.391787310013379 -1.35652046318304 31 C4BPA IL1B TNFAIP3 LAPTM5 CTSS RNF121 CTSB CTSC MSN TNFRSF1B
GOBP_PROTEIN_CONTAINING_COMPLEX_ORGANIZATION 0.00461147945908537 0.0228551394244143 0.407017918923954 -0.454206119880311 -1.75004434707743 58 APOA1 CD74 HLA-DRA HLA-DQB1 HLA-DQA1 HLA-DRB1 CCL24 SOD2
GOBP_PROTEIN_KINASE_B_SIGNALING 0.0122979530315076 0.0510907607558956 0.380730400722792 -0.611024261315958 -1.75593792842604 15 CCL5 CCL2 IL1B MYOC THBS1 TGFB1
GOBP_PROTEIN_LOCALIZATION_TO_EXTRACELLULAR_REGION 0.0237070163793362 0.0847750902172464 0.352487857583619 -0.586292791059121 -1.72061924322236 17 CCL5 IL6 HLA-DRB1 IL1B PLEK TGFB1 IL1A EZR ACSL4
GOBP_PROTEIN_LOCALIZATION_TO_ORGANELLE 0.773584905660377 0.82273145309626 0.0330894161454377 -0.211634603347634 -0.732761533672155 31 SRGN TNFAIP3 LAPTM5 TGFB1 MSN NFKBIA EZR
GOBP_PROTEIN_MODIFICATION_BY_SMALL_PROTEIN_CONJUGATION 0.355932203389831 0.49868722417742 0.151148761385484 0.258894639529546 1.10598699824476 20 EGR1 SOCS3 UBC CBX4 UBB CAV1 DNAJA1 TRIM47 WSB1
GOBP_PROTEIN_MODIFICATION_BY_SMALL_PROTEIN_CONJUGATION_OR_REMOVAL 0.422222222222222 0.558088291163286 0.141225119642531 0.230620954084167 1.02734196086032 22 EGR1 SOCS3 UBC CBX4 UBB CAV1 DNAJA1 TRIM47 WSB1
GOBP_PROTEOLYSIS 0.774678111587983 0.82273145309626 0.0283628487151644 -0.196749605014075 -0.769775655641317 72 SRGN IL1B TNFAIP3 LAPTM5 CTSS TFPI2 RNF121 CTSB CTSC THBS1 TGFB1 CFLAR
GOBP_RAS_PROTEIN_SIGNAL_TRANSDUCTION 0.320427236315087 0.466824660664255 0.0813027345384498 -0.38702338285185 -1.14850068116231 18 APOA1
GOBP_REACTIVE_OXYGEN_SPECIES_METABOLIC_PROCESS 0.425901201602136 0.559614369546993 0.0667426134241917 -0.353765890057458 -1.04980831573815 18 SOD2 TYROBP THBS1 TGFB1 CFLAR DDIT4 STK17A GRB2
GOBP_RECEPTOR_MEDIATED_ENDOCYTOSIS 0.382239382239382 0.519147237897238 0.0702812841717392 -0.346672980631124 -1.08737739498647 22 CXCL8 CD9 MSR1 FCER1G SFRP4 B2M EZR
GOBP_RECEPTOR_SIGNALING_PATHWAY_VIA_STAT 0.0448369565217391 0.133764341649973 0.248911114434702 -0.551513833169598 -1.5849191579209 15 CCL5 CCL2 IL6 TGFB1 CSF1R CRLF1
GOBP_REGENERATION 0.648247978436658 0.741417222301036 0.0474483193656297 -0.292276281072762 -0.857756058441032 17 IL6 CD9 CFLAR NDEL1 LCP1
GOBP_REGIONALIZATION 0.00113160384665718 0.0071039574817923 0.45505986738723 0.511859025647311 2.06404362128212 17 HES1 ALDH1A2 FGF10 ARC AR IRX3 FGFR2 SNAI1 ROBO1 CYP26B1 GPC3 HOXA5 MEOX1 HEY1
GOBP_REGULATION_OF_ACTIN_FILAMENT_BASED_PROCESS 0.190140845070423 0.358098591549296 0.103958471559957 -0.372007406300345 -1.29616752118819 32 APOA1 CCL24 ACTA2 PLEK MYOC PDE4B CSF1R IL1A EZR
GOBP_REGULATION_OF_ACTIN_FILAMENT_ORGANIZATION 0.208494208494208 0.377561627561628 0.103958471559957 -0.412633397141759 -1.29426939374271 22 APOA1 CCL24 PLEK MYOC
GOBP_REGULATION_OF_ADAPTIVE_IMMUNE_RESPONSE 0.00200553271782266 0.0112190691640574 0.431707695803346 -0.637550722329281 -1.9166000156892 19 HLA-DRA IL6 HLA-DRB1 C4BPA IL1B TNFAIP3 TGFB1 TNFRSF1B B2M IL7R CD48 IL1R1
GOBP_REGULATION_OF_ANATOMICAL_STRUCTURE_MORPHOGENESIS 0.052518756698821 0.149864128963807 0.20207170902116 -0.378863855824143 -1.48722511532566 73 APOA1 CCL2 IL6 CXCL8 CCL24 CXCR4 IL1B ETS1 TNFAIP3 PLEKHO1 MYOC THBS1 CXCL10 TGFB1 MSN CSF1R S100A1 NDEL1 IL1A EZR CTHRC1 AQP1
GOBP_REGULATION_OF_ANATOMICAL_STRUCTURE_SIZE 0.726851851851852 0.791274173981303 0.0351652290409302 -0.22458500535454 -0.789179298219906 35 CCL24 ACTA2 SOD2 PLEK MSN NDEL1 EZR AQP1 IL7R TMSB4X EDNRB GRB2
GOBP_REGULATION_OF_APOPTOTIC_SIGNALING_PATHWAY 0.297453703703704 0.451438872673966 0.0776798560117236 -0.335431709633504 -1.17868849165321 35 CD74 SOD2 IL1B TNFAIP3 CTSC THBS1 CFLAR PEA15 IL1A
GOBP_REGULATION_OF_BINDING 0.0443408046669177 0.133736243448199 0.321775918075361 0.33783504187065 1.51819207506732 23 ID1 PHLDA2 KLF4 APOE HES1
GOBP_REGULATION_OF_BODY_FLUID_LEVELS 0.356971153846154 0.49868722417742 0.0702812841717392 -0.322396279078209 -1.1028198774122 30 IL6 CD9 PLEK TFPI2 FCER1G CSRP1 THBS1
GOBP_REGULATION_OF_CANONICAL_WNT_SIGNALING_PATHWAY 0.526923076923077 0.647198996655518 0.114750719227023 0.228673157087303 0.922112041782597 17 EGR1 APOE FGF10 SNAI2 CAV1 FGFR2 BAMBI
GOBP_REGULATION_OF_CATABOLIC_PROCESS 0.17366628830874 0.337666218437173 0.107554375265169 -0.359195577877241 -1.30998076336444 44 APOA1 IL6 C4BPA IL1B TNFAIP3 LAPTM5 CTSC MSN TNFRSF1B EIF4E EZR DDIT4 NPM1
GOBP_REGULATION_OF_CATION_TRANSMEMBRANE_TRANSPORT 0.0346484918976926 0.111865130983979 0.321775918075361 -0.562520386531396 -1.65085332197646 17 CCL2 GLRX CTSS CXCL10 PDE4B FXYD1 VMP1 FXYD3
GOBP_REGULATION_OF_CELLULAR_AMIDE_METABOLIC_PROCESS 0.461928934010152 0.592424939900772 0.0603786357920401 -0.316583089233588 -1.01759526223058 24 CCL5 IL6
GOBP_REGULATION_OF_CELLULAR_COMPONENT_BIOGENESIS 0.647058823529412 0.741417222301036 0.03863723737086 -0.231895598792221 -0.874541233718952 52 APOA1 CCL24 IL1B PLEK MYOC THBS1 TGFB1 MSN
GOBP_REGULATION_OF_CELLULAR_COMPONENT_MOVEMENT 0.00603856624643675 0.0279654912232522 0.407017918923954 -0.409907059165646 -1.63665558375963 85 CD74 CCL5 CCL2 IL6 CXCL8 CCL24 GPR183 ACTA2 SOD2 CXCR4 IL1B CCL8 CD9 ETS1 MYOC THBS1 CXCL10 TGFB1 PDE4B MSN CSF1R IL1A MAP2K3
GOBP_REGULATION_OF_CELLULAR_COMPONENT_SIZE 0.748730964467005 0.80885849889839 0.0380842053196415 -0.237961414643753 -0.764881057675519 24 CCL24 PLEK MSN NDEL1 EZR AQP1 IL7R TMSB4X GRB2
GOBP_REGULATION_OF_CELLULAR_LOCALIZATION 0.711649365628604 0.783785363704018 0.035996889024589 -0.224501166086655 -0.79750982661673 37 HLA-DRB1 IL1B TYROBP CXCL10 TGFB1 MSN NDEL1 EZR LCP1 SPI1 PTPN1
GOBP_REGULATION_OF_CELLULAR_MACROMOLECULE_BIOSYNTHETIC_PROCESS 0.524764150943396 0.645951514777819 0.051011413203915 -0.272982833836911 -0.945173033258328 31 CCL5 IL6
GOBP_REGULATION_OF_CELLULAR_RESPONSE_TO_GROWTH_FACTOR_STIMULUS 0.959134615384615 0.967698317307692 0.0230116943194552 -0.144364644364594 -0.493827657862628 30 IL1B THBS1 TGFB1 CFLAR SFRP4 LOX ASPN PTPN1
GOBP_REGULATION_OF_CELLULAR_RESPONSE_TO_STRESS 0.770114942528736 0.82097158967686 0.0320704174637537 -0.21137322936899 -0.761183577273662 42 CD74 SOD2 IL1B
GOBP_REGULATION_OF_CELL_ACTIVATION 3.26382704159328e-06 8.78124894523906e-05 0.627256739718528 -0.576137024564089 -2.23938205696886 64 CD74 CCL5 HLA-DRA HLA-DQB1 HLA-DQA1 FCGR3A CCL2 IL6 HLA-DRB1 GPR183 ACTA2 IL1B CD9 TNFAIP3 LAPTM5 TYROBP PLEK CTSC FCER1G THBS1 TGFB1 CD83
GOBP_REGULATION_OF_CELL_ADHESION 4.8841083265636e-06 0.000103039298184679 0.610526878385931 -0.539409206175513 -2.11007443481978 70 APOA1 CD74 CCL5 HLA-DRA HLA-DQB1 HLA-DQA1 CCL2 IL6 CXCL8 HLA-DRB1 CXCR4 IL1B CD9 ETS1 LAPTM5
GOBP_REGULATION_OF_CELL_CELL_ADHESION 1.21799321773916e-06 4.58777445348418e-05 0.643551836150722 -0.616647117331326 -2.271688468066 47 APOA1 CD74 CCL5 HLA-DRA HLA-DQB1 HLA-DQA1 CCL2 IL6 HLA-DRB1 IL1B CD9 ETS1 LAPTM5
GOBP_REGULATION_OF_CELL_CYCLE 0.21551724137931 0.38656267104543 0.287857117255149 0.206302261308573 1.22943515946601 49 PPP1R15A KLF4 HES1 CDKN1C NR4A1 CKS2 RGCC ZFP36L2 FGF10 CCNL1 GADD45A PDCD4 DUSP1 ID3
GOBP_REGULATION_OF_CELL_CYCLE_PHASE_TRANSITION 0.37218045112782 0.514020649408948 0.138022242496643 0.28385680246874 1.08056751775729 15 KLF4 CDKN1C RGCC ZFP36L2 FGF10 DUSP1
GOBP_REGULATION_OF_CELL_CYCLE_PROCESS 0.777348777348777 0.824018872799361 0.036993251998507 -0.233464382934959 -0.732286352619045 22 CCL2 IL1B
GOBP_REGULATION_OF_CELL_DEATH 0.598352214212152 0.702967594859487 0.0387962208304479 -0.224163747954212 -0.929371941995409 115 CD74 CCL5 CCL2 IL6 SOD2 CXCR4 IL1B TNFAIP3 LAPTM5 NFKB1 TYROBP CTSB CTSC THBS1 CXCL10 IFIT3 CFLAR TNFRSF1B CSF1R CRLF1 PEA15 IL1A SFRP4
GOBP_REGULATION_OF_CELL_DEVELOPMENT 0.0252729809896582 0.0881914839800761 0.352487857583619 -0.506149702014307 -1.70033012161355 28 APOA1 IL6 CXCR4 IL1B TYROBP MYOC TGFB1 TNFRSF1B NDEL1 IL1A B2M
GOBP_REGULATION_OF_CELL_DIFFERENTIATION 0.257965056526208 0.420029558897139 0.0789209638180035 -0.285795727829592 -1.18025828336054 109 APOA1 CD74 HLA-DRA IL6 HLA-DRB1 SOD2 CXCR4 IL1B ETS1 NFKB1 TYROBP MYOC MSR1 CXCL10 TGFB1 CD83 TNFRSF1B EIF4E NDEL1 IL1A SFRP4 NFKBIA B2M PNP CTHRC1 CD86
GOBP_REGULATION_OF_CELL_MORPHOGENESIS 0.00543368122310834 0.0257985705130774 0.407017918923954 -0.593865928432015 -1.84743325440454 21 APOA1 CCL2 CCL24 CXCR4 PLEKHO1 MYOC MSN CSF1R EZR
GOBP_REGULATION_OF_CELL_POPULATION_PROLIFERATION 0.0615384615384615 0.167967298402081 0.181383128498408 -0.331972074580813 -1.39061905757614 129 CD74 CCL3L1 CCL5 FCGR3A CCL2 IL6 CXCL8 HLA-DRB1 CCL24 GPR183 SOD2 IL1B CCL8 CD9 ETS1 TNFAIP3 TYROBP THBS1 CXCL10 TGFB1 IFIT3 CFLAR TNFRSF1B CSF1R CRLF1 IL1A SFRP4 NFKBIA B2M PNP CTHRC1 AQP1 CD86
GOBP_REGULATION_OF_CELL_PROJECTION_ORGANIZATION 0.0812038309293434 0.199236276406694 0.287805130535564 0.278627408337036 1.38676067513443 28 ID1 KLF4 APOE HES1 PIK3R1 CRABP2 ICAM1 ARC CAV1 EFNA1 VIM KLF5 ROBO1
GOBP_REGULATION_OF_CELL_SHAPE 0.0828804347826087 0.201842438155922 0.179782316298324 -0.517719296610538 -1.48780172368052 15 CCL2 CCL24 PLEKHO1 MSN CSF1R EZR
GOBP_REGULATION_OF_CHEMOTAXIS 0.000568085741422437 0.00427957925204903 0.477270815362862 -0.622821851617858 -2.09227181304363 28 CD74 CCL5 CCL2 IL6 CXCL8 GPR183 CXCR4 THBS1 CXCL10 TGFB1
GOBP_REGULATION_OF_CYSTEINE_TYPE_ENDOPEPTIDASE_ACTIVITY 0.729508196721312 0.792638713745271 0.0982123351217438 0.185680691665983 0.786720881507863 19 KLF4 GSN NR4A1
GOBP_REGULATION_OF_CYTOSKELETON_ORGANIZATION 0.383254716981132 0.519277973847337 0.0658311958368866 -0.310481499286579 -1.07500803741605 31 APOA1 CCL24 PLEK MYOC
GOBP_REGULATION_OF_CYTOSOLIC_CALCIUM_ION_CONCENTRATION 0.936141304347826 0.954728947574949 0.0307037368093842 -0.181493847091385 -0.521570009670902 15 CXCR4 CXCL10
GOBP_REGULATION_OF_DEFENSE_RESPONSE 0.00415913351252624 0.020981343165869 0.407017918923954 -0.474268522304124 -1.76650515449006 49 APOA1 CCL5 IL6 HLA-DRB1 CCL24 IL1B ETS1 TNFAIP3 NFKB1 TYROBP PIK3AP1 CTSC
GOBP_REGULATION_OF_DEVELOPMENTAL_GROWTH 0.95822102425876 0.967698317307692 0.0291395520262835 -0.169491536906039 -0.497414268793997 17 CXCR4 NDEL1 EZR JARID2 HOPX
GOBP_REGULATION_OF_DNA_BINDING_TRANSCRIPTION_FACTOR_ACTIVITY 0.648009950248756 0.741417222301036 0.0438002031299891 -0.256481872135067 -0.843805796119218 26 IL6 IL1B TNFAIP3 CFLAR SFRP4 NFKBIA NPM1 SPI1 TMSB4X
GOBP_REGULATION_OF_ENDOTHELIAL_CELL_MIGRATION 0.426966292134831 0.559712192705753 0.127505315300183 0.253124196843073 1.00081738706039 16 KLF4 APOE PLPP3 RGCC GADD45A
GOBP_REGULATION_OF_EPITHELIAL_CELL_APOPTOTIC_PROCESS 0.171195652173913 0.334837217304862 0.120433371642259 -0.462465895401637 -1.32901663280983 15 CCL2 IL6 TNFAIP3 THBS1 CFLAR SFRP4
GOBP_REGULATION_OF_EPITHELIAL_CELL_DIFFERENTIATION 0.0424637960766862 0.129686728558528 0.321775918075361 0.40375261518161 1.53697905909037 15 ID1 HES1 ZFP36 CDKN1C AQP3
GOBP_REGULATION_OF_EPITHELIAL_CELL_MIGRATION 0.272727272727273 0.4330279872092 0.16823816568964 0.28065001347904 1.16265188078826 18 KLF4 APOE PLPP3 RGCC FGF10 GADD45A
GOBP_REGULATION_OF_ESTABLISHMENT_OF_PROTEIN_LOCALIZATION 0.0857874519846351 0.206254937750293 0.170932335370056 -0.467627962682444 -1.49116573048284 23 CCL5 IL6 HLA-DRB1 IL1B TGFB1 NDEL1 IL1A EZR ACSL4 LCP1
GOBP_REGULATION_OF_EXTRINSIC_APOPTOTIC_SIGNALING_PATHWAY 0.597911227154047 0.702967594859487 0.0496901392724606 -0.29491844653133 -0.900691953294207 20 IL1B TNFAIP3 THBS1 CFLAR PEA15 IL1A
GOBP_REGULATION_OF_FAT_CELL_DIFFERENTIATION 0.551630434782609 0.668822308266468 0.0552495663125249 -0.326018941631182 -0.93690064574946 15 IL6 SOD2 TGFB1
GOBP_REGULATION_OF_GROWTH 0.61038961038961 0.714016832029254 0.142056643575821 0.168651398240085 0.875452739185627 31 APOE SOCS3 ING2 IGFBP5 KAZALD1 CRABP2 AR FGFR2 STC2 SERTAD3 FBLN5 AGTR1
GOBP_REGULATION_OF_HEMOPOIESIS 0.199538638985006 0.369798167371914 0.0999276973731092 -0.35793071320108 -1.27982774815956 40 CD74 HLA-DRA HLA-DRB1 ETS1 TYROBP TGFB1 CD83 NFKBIA B2M PNP CD86 LOX SPI1 IL7R
GOBP_REGULATION_OF_HORMONE_LEVELS 0.110576923076923 0.246940559440559 0.143758989039275 -0.414649960227075 -1.41839173706985 30 CCL5 IL6 HLA-DRB1 IL1B NFKB1 CTSB
GOBP_REGULATION_OF_HYDROLASE_ACTIVITY 0.0657327586206897 0.174351966143537 0.179782316298324 -0.364603167240822 -1.4262637960963 70 APOA1 CCL3L1 CCL5 CCL2 CCL24 CCL8 LAPTM5 RGS1 PLEK TFPI2 CTSB THBS1
GOBP_REGULATION_OF_IMMUNE_EFFECTOR_PROCESS 0.000366740212275939 0.00313951848387736 0.49849310876659 -0.60443178140797 -2.1059925973689 32 APOA1 CD74 HLA-DRA IL6 HLA-DRB1 C4BPA IL1B LAPTM5 TYROBP TGFB1 CXCL6 TNFRSF1B B2M CD86 CADM1 SPI1 IL7R SPON2 IL1R1
GOBP_REGULATION_OF_IMMUNE_RESPONSE 0.000113043971312054 0.00116126988711473 0.538434096309916 -0.544329888694043 -2.06787489190887 55 CD74 CCL5 HLA-DRA HLA-DQB1 FCGR3A IL6 HLA-DRB1 C4BPA IL1B TNFAIP3 LAPTM5 CTSS TYROBP PIK3AP1 FCER1G TGFB1 PDE4B TNFRSF1B NFKBIA B2M EZR CD86 CADM1 SPI1 IL7R PTPN1 CD48 IL1R1
GOBP_REGULATION_OF_IMMUNE_SYSTEM_PROCESS 1.08271998987968e-06 4.58777445348418e-05 0.643551836150722 -0.50321088879811 -2.07812350552461 109 APOA1 CD74 CCL5 HLA-DRA HLA-DQB1 HLA-DQA1 FCGR3A CCL2 IL6 CXCL8 HLA-DRB1 C4BPA CCL24 GPR183 IL1B CCL8 CD9 ETS1 TNFAIP3 LAPTM5 CTSS TYROBP PIK3AP1 CTSC FCER1G THBS1 CXCL10 TGFB1 PDE4B CD83 CXCL6 MSN TNFRSF1B CSF1R IL1A NFKBIA B2M EZR PNP
GOBP_REGULATION_OF_INFLAMMATORY_RESPONSE 0.0019300981565128 0.0109050545842973 0.45505986738723 -0.557351959348321 -1.95850398580987 35 APOA1 CCL5 IL6 HLA-DRB1 CCL24 IL1B ETS1 TNFAIP3 NFKB1 PIK3AP1 CTSC
GOBP_REGULATION_OF_INTRACELLULAR_SIGNAL_TRANSDUCTION 6.82743931573187e-05 0.000741827541036251 0.538434096309916 -0.472245244951896 -1.91323579249377 95 APOA1 CD74 CCL3L1 CCL5 CCL2 IL6 HLA-DRB1 S100A4 REL CCL24 GPR183 ACTA2 SOD2 IL1B CCL8 TNFAIP3 LAPTM5 PLEK MYOC PIK3AP1 THBS1 TGFB1 CFLAR
GOBP_REGULATION_OF_INTRACELLULAR_TRANSPORT 0.497282608695652 0.623532115420554 0.0601186142531851 -0.34372735608039 -0.987790403410939 15 IL1B TGFB1 MSN NDEL1 EZR LCP1 PTPN1
GOBP_REGULATION_OF_INTRINSIC_APOPTOTIC_SIGNALING_PATHWAY 0.282993197278912 0.441732180862616 0.0891647117820678 -0.410189919146543 -1.18807897475118 16 CD74 SOD2
GOBP_REGULATION_OF_ION_TRANSMEMBRANE_TRANSPORT 0.0346484918976926 0.111865130983979 0.321775918075361 -0.562520386531396 -1.65085332197646 17 CCL2 GLRX CTSS CXCL10 PDE4B FXYD1 VMP1 FXYD3
GOBP_REGULATION_OF_ION_TRANSPORT 0.00560227267258222 0.0263773671667413 0.407017918923954 -0.517158122479676 -1.81075161859744 33 CCL5 CCL2 CXCR4 IL1B GLRX CTSS CXCL10 PDE4B FXYD1 VMP1 FXYD3 IL1A SFRP4 B2M
GOBP_REGULATION_OF_LEUKOCYTE_CHEMOTAXIS 0.000449943320504048 0.00365525010576155 0.49849310876659 -0.711809933442796 -2.06169478202193 16 CD74 CCL5 CCL2 IL6 CXCL8 THBS1 CXCL10
GOBP_REGULATION_OF_LEUKOCYTE_DIFFERENTIATION 0.234741784037559 0.401916175339657 0.0913924325943768 -0.357709170655531 -1.24634886613125 32 CD74 HLA-DRA HLA-DRB1 TYROBP TGFB1 CD83
GOBP_REGULATION_OF_LEUKOCYTE_MEDIATED_IMMUNITY 0.00165458826539433 0.00973794135362287 0.45505986738723 -0.633817810867996 -1.97171793324302 21 HLA-DRA IL6 HLA-DRB1 C4BPA IL1B TYROBP TGFB1 CXCL6 TNFRSF1B B2M CADM1 SPI1 IL7R IL1R1
GOBP_REGULATION_OF_LEUKOCYTE_MIGRATION 4.50716791428041e-05 0.000509309974313686 0.557332238758646 -0.665355857044788 -2.18897001952872 26 CD74 CCL5 CCL2 IL6 CXCL8 CCL24 CCL8 CD9 THBS1 CXCL10 MSN CSF1R IL1A
GOBP_REGULATION_OF_LEUKOCYTE_PROLIFERATION 0.000219588564653957 0.00210283964456755 0.518848077743792 -0.621619266553724 -2.1263709534673 30 CD74 CCL5 FCGR3A IL6 HLA-DRB1 GPR183 IL1B CCL8 TNFAIP3 TYROBP
GOBP_REGULATION_OF_LIPID_BIOSYNTHETIC_PROCESS 0.00834372138327256 0.0371197053665276 0.380730400722792 -0.629648179753215 -1.80945862609762 15 APOA1 CD74 FABP5 IL1B NFKB1
GOBP_REGULATION_OF_LIPID_LOCALIZATION 0.0212755901039942 0.077025513881607 0.352487857583619 -0.592269401556383 -1.73815906494226 17 APOA1 IL6 IL1B NFKB1 MSR1 THBS1 IL1A NFKBIA
GOBP_REGULATION_OF_LIPID_METABOLIC_PROCESS 0.0413997813041132 0.127124328461 0.321775918075361 -0.520359941306625 -1.65931675159347 23 APOA1 CD74 FABP5 IL1B NFKB1
GOBP_REGULATION_OF_LIPID_TRANSPORT 0.0665760869565218 0.174955763397371 0.20207170902116 -0.530517259693055 -1.52458001581378 15 APOA1 IL1B NFKB1 THBS1 IL1A NFKBIA
GOBP_REGULATION_OF_LYMPHOCYTE_ACTIVATION 4.17843959497801e-06 9.8161554328502e-05 0.610526878385931 -0.605362106789111 -2.25478865175495 49 CD74 CCL5 HLA-DRA HLA-DQB1 HLA-DQA1 FCGR3A CCL2 IL6 HLA-DRB1 GPR183 IL1B TNFAIP3 LAPTM5 TYROBP
GOBP_REGULATION_OF_LYMPHOCYTE_DIFFERENTIATION 0.0439276485788114 0.133436136811981 0.245041785430996 -0.506656915367415 -1.57613829858054 21 CD74 HLA-DRA HLA-DRB1
GOBP_REGULATION_OF_MAP_KINASE_ACTIVITY 0.87466307277628 0.903445404238754 0.0336033244336697 -0.212905971501305 -0.624824519674433 17 IL1B THBS1 TGFB1
GOBP_REGULATION_OF_METAL_ION_TRANSPORT 0.0116490262949673 0.0494864650876431 0.380730400722792 -0.555036096226948 -1.74093090075833 22 CCL5 CCL2 CXCR4 GLRX CXCL10 PDE4B FXYD1 VMP1 FXYD3 B2M
GOBP_REGULATION_OF_MITOTIC_CELL_CYCLE 0.357466063348416 0.49868722417742 0.156312403073186 0.240506202669463 1.08080739308599 23 KLF4 HES1 CDKN1C CKS2 RGCC ZFP36L2 FGF10 DUSP1
GOBP_REGULATION_OF_MULTICELLULAR_ORGANISMAL_DEVELOPMENT 0.18944099378882 0.357973784249777 0.0965629554309422 -0.303896684718025 -1.24705474436643 104 CD74 HLA-DRA SRGN IL6 CXCL8 HLA-DRB1 CCL24 CXCR4 IL1B ETS1 TNFAIP3 TYROBP CTSC THBS1 CXCL10 TGFB1 CD83 TNFRSF1B S100A1 NDEL1 IL1A SFRP4 NFKBIA B2M PNP AQP1 CD86
GOBP_REGULATION_OF_MYELOID_CELL_DIFFERENTIATION 0.248399487836108 0.412781501845296 0.0931454575337804 -0.387591826820292 -1.23594758160804 23 CD74 HLA-DRB1 ETS1 TYROBP TGFB1 NFKBIA B2M LOX SPI1
GOBP_REGULATION_OF_MYELOID_LEUKOCYTE_DIFFERENTIATION 0.179347826086957 0.344665039929015 0.117249716749792 -0.457479991850684 -1.31468833570794 15 CD74 HLA-DRB1 TYROBP TGFB1
GOBP_REGULATION_OF_NERVOUS_SYSTEM_DEVELOPMENT 0.235595390524968 0.401916175339657 0.096240602328129 -0.395181702134664 -1.26015007348322 23 IL6 CXCR4 IL1B CTSC TGFB1 TNFRSF1B NDEL1 B2M
GOBP_REGULATION_OF_NEUROGENESIS 0.284237726098191 0.441732180862616 0.0860347242455604 -0.382707355505665 -1.19054867675798 21 IL6 CXCR4 IL1B TGFB1 TNFRSF1B NDEL1 B2M
GOBP_REGULATION_OF_NEURON_PROJECTION_DEVELOPMENT 0.1 0.227822580645161 0.282013350011725 0.357142964581133 1.44015953806274 17 ID1 KLF4 APOE HES1 CRABP2 ARC EFNA1 VIM ROBO1
GOBP_REGULATION_OF_ORGANELLE_ORGANIZATION 0.497722095671982 0.623532115420554 0.0518457624865066 -0.271146452141432 -0.992581902009985 45 APOA1 CCL24 IL1B PLEK MYOC MSN CSF1R IL1A EZR LCP1 NPM1
GOBP_REGULATION_OF_PEPTIDASE_ACTIVITY 0.696296296296296 0.772902568580368 0.142056643575821 0.151200492380838 0.844052161321443 40 KLF4 GSN C4A NR4A1 SERPINH1 ITIH4 A2M
GOBP_REGULATION_OF_PEPTIDYL_TYROSINE_PHOSPHORYLATION 0.0540540540540541 0.153143021914648 0.219250346703755 -0.494592357312705 -1.55134255948016 22 CD74 CCL5 IL6
GOBP_REGULATION_OF_PHOSPHORUS_METABOLIC_PROCESS 0.293617021276596 0.450342738721505 0.0739901439101342 -0.291014161018158 -1.1556302641414 81 APOA1 CD74 CCL5 IL6 HLA-DRB1 IL1B TNFAIP3 PLEK
GOBP_REGULATION_OF_PRODUCTION_OF_MOLECULAR_MEDIATOR_OF_IMMUNE_RESPONSE 0.00146462245724261 0.00871064935096923 0.45505986738723 -0.685710654927424 -1.97056880248869 15 APOA1 CD74 IL6 IL1B LAPTM5 TGFB1 TNFRSF1B B2M CD86 SPON2 IL1R1
GOBP_REGULATION_OF_PROTEIN_BINDING 0.221804511278196 0.391623590225564 0.183023938384487 0.32417248429531 1.23403861959155 15 ID1 PHLDA2 APOE SPON1 CAV1 BAMBI
GOBP_REGULATION_OF_PROTEIN_CATABOLIC_PROCESS 0.270304568527919 0.4330279872092 0.0878312634480124 -0.373653310466734 -1.20103647787445 24 C4BPA IL1B TNFAIP3 LAPTM5 CTSC MSN TNFRSF1B EZR
GOBP_REGULATION_OF_PROTEIN_CONTAINING_COMPLEX_ASSEMBLY 0.889317889317889 0.913572013572014 0.0305608138615649 -0.192576019333819 -0.604035566483578 22 CCL24 PLEK TGFB1 MSN LCP1 TMSB4X GRB2 PMEPA1
GOBP_REGULATION_OF_PROTEIN_KINASE_ACTIVITY 0.89419795221843 0.916918045378245 0.0238622865877092 -0.169543203247018 -0.624586297138691 47 CCL5 IL1B TNFAIP3 THBS1 TGFB1
GOBP_REGULATION_OF_PROTEIN_LOCALIZATION 0.169550173010381 0.334837217304862 0.110122263835536 -0.3755728689156 -1.33417148245553 37 CCL5 IL6 HLA-DRB1 IL1B TYROBP TGFB1 MSN NDEL1 IL1A EZR ACSL4 LCP1 SPI1 PTPN1
GOBP_REGULATION_OF_PROTEIN_MODIFICATION_PROCESS 0.307610993657505 0.457190874856058 0.0713052987340038 -0.286582370838461 -1.15149438073859 87 APOA1 CD74 CCL5 IL6 HLA-DRB1 IL1B TNFAIP3 LAPTM5
GOBP_REGULATION_OF_PROTEIN_PHOSPHORYLATION 0.157327586206897 0.316334826359062 0.110564716336619 -0.334272308782583 -1.30497484998532 69 APOA1 CD74 CCL5 IL6 HLA-DRB1 IL1B TNFAIP3
GOBP_REGULATION_OF_PROTEIN_SERINE_THREONINE_KINASE_ACTIVITY 0.323529411764706 0.469907757447452 0.190023305279108 0.217055348388332 1.12059798645884 30 APOE CDKN1C PPP1R1B CKS2 RGCC CCNL1 GADD45A PDCD4 DUSP1 CAV1 PDGFRB DNAJA1
GOBP_REGULATION_OF_PROTEOLYSIS 0.594059405940594 0.7021831890302 0.181383128498408 0.146346432032105 0.877139374964343 52 KLF4 APOE GSN C4A NR4A1 SERPINH1 ITIH4 UBB A2M
GOBP_REGULATION_OF_REACTIVE_OXYGEN_SPECIES_METABOLIC_PROCESS 0.290760869565217 0.448852162033737 0.0875697115548511 -0.412005626491027 -1.18400586045868 15 SOD2 TYROBP THBS1 TGFB1 CFLAR
GOBP_REGULATION_OF_RESPONSE_TO_BIOTIC_STIMULUS 0.0522193211488251 0.149766073345615 0.224966093540314 -0.499031007441577 -1.5240593395679 20 CCL5 HLA-DRB1 IL1B TNFAIP3 TYROBP
GOBP_REGULATION_OF_RESPONSE_TO_EXTERNAL_STIMULUS 0.000109915882179417 0.00115004580428465 0.538434096309916 -0.485497538736756 -1.92793246544229 81 APOA1 CD74 CCL5 CCL2 IL6 CXCL8 HLA-DRB1 CCL24 GPR183 CXCR4 IL1B CD9 ETS1 TNFAIP3 NFKB1 TYROBP PIK3AP1 CTSC THBS1 CXCL10 TGFB1 CXCL6 TNFRSF1B CSF1R
GOBP_REGULATION_OF_RESPONSE_TO_STRESS 0.0125066155774593 0.0513201452478706 0.380730400722792 -0.381010113303571 -1.54360937217855 95 APOA1 CD74 CCL5 IL6 HLA-DRB1 CCL24 ACTA2 SOD2 CXCR4 IL1B CD9 ETS1 TNFAIP3 NFKB1 TYROBP PIK3AP1 CTSC THBS1
GOBP_REGULATION_OF_RESPONSE_TO_WOUNDING 0.423772609819121 0.558115441836372 0.0653834195468773 -0.33913200018091 -1.05499188414656 21 ACTA2 CXCR4 CD9 TNFAIP3 THBS1
GOBP_REGULATION_OF_SECRETION 0.0319018404907976 0.104872703757814 0.282013350011725 -0.494393178672398 -1.66083593504355 28 CD74 CCL5 IL6 HLA-DRB1 IL1B TGFB1 TNFRSF1B IL1A EZR AQP1 ACSL4
GOBP_REGULATION_OF_SMALL_MOLECULE_METABOLIC_PROCESS 0.0290682404361331 0.0988360357935814 0.352487857583619 -0.532223186736478 -1.69714610836638 23 APOA1 CD74 FABP5 IL1B NFKB1 PLEK
GOBP_REGULATION_OF_STRESS_ACTIVATED_PROTEIN_KINASE_SIGNALING_CASCADE 0.96900269541779 0.97417530767091 0.0285743975105342 -0.161547944249769 -0.474101858010288 17 IL1B IL1A EZR SPI1
GOBP_REGULATION_OF_SUPRAMOLECULAR_FIBER_ORGANIZATION 0.298029556650246 0.451438872673966 0.0808589150280032 -0.352734582417937 -1.17391109594991 27 APOA1 CCL24 PLEK MYOC
GOBP_REGULATION_OF_SYSTEM_PROCESS 0.348891481913652 0.496768214438477 0.0699458736501659 -0.321674342166317 -1.12629447439804 33 APOA1 FABP5 CTSC PDE4B FXYD1 TNFRSF1B S100A1 IL1A AQP1 MYL9 JARID2 HOPX EDNRB
GOBP_REGULATION_OF_TRANSFERASE_ACTIVITY 0.462389380530973 0.592424939900772 0.0538979025357319 -0.26882463718035 -1.02124782985087 55 CD74 CCL5 HLA-DRB1 IL1B TNFAIP3
GOBP_REGULATION_OF_TRANSMEMBRANE_RECEPTOR_PROTEIN_SERINE_THREONINE_KINASE_SIGNALING_PATHWAY 0.514018691588785 0.637624528440098 0.130105630751129 0.20496082006346 0.940602767357863 24 HES1 ING2 CDKN1C TOB1 FGF10 FSTL1 CAV1 BAMBI VASN BMPER
GOBP_REGULATION_OF_TRANSMEMBRANE_TRANSPORT 0.00750973781550094 0.0336746179822066 0.407017918923954 -0.572160065034761 -1.83909814269113 24 CCL2 FABP5 IL1B GLRX CTSS THBS1 CXCL10 PDE4B FXYD1 VMP1 FXYD3 PEA15
GOBP_REGULATION_OF_TRANSPORT 0.000857684317169029 0.00570107810824119 0.477270815362862 -0.446463154473558 -1.79389894807211 87 APOA1 CD74 CCL5 CCL2 IL6 HLA-DRB1 FABP5 CXCR4 IL1B GLRX NFKB1 CTSS FCER1G THBS1 CXCL10 TGFB1 PDE4B MSN FXYD1 VMP1 TNFRSF1B FXYD3 PEA15 NDEL1 IL1A SFRP4 NFKBIA B2M EZR AQP1 ACSL4 LCP1
GOBP_REGULATION_OF_TRANSPORTER_ACTIVITY 0.0557823129251701 0.156024786152085 0.222056046145248 -0.53750249108571 -1.55682862675905 16 CCL2 GLRX CTSS PDE4B FXYD1 VMP1 FXYD3
GOBP_REGULATION_OF_TRANS_SYNAPTIC_SIGNALING 0.0317056767639154 0.104872703757814 0.321775918075361 -0.57136920783019 -1.65492058911563 16 SRGN CCL2 FABP5 IL1B TYROBP
GOBP_REGULATION_OF_T_CELL_ACTIVATION 3.92045924387121e-05 0.00046147072349734 0.557332238758646 -0.616974533726483 -2.19171802978173 37 CD74 CCL5 HLA-DRA HLA-DQB1 HLA-DQA1 CCL2 IL6 HLA-DRB1 IL1B LAPTM5
GOBP_REGULATION_OF_T_CELL_DIFFERENTIATION 0.0321147766309167 0.104883519054728 0.321775918075361 -0.570622876737248 -1.65275890683545 16 CD74 HLA-DRA HLA-DRB1
GOBP_REGULATION_OF_T_CELL_PROLIFERATION 0.0356200527704486 0.113702428335048 0.276500599254472 -0.524590587281769 -1.57702013753717 19 CCL5 IL6 HLA-DRB1 IL1B TNFRSF1B IL1A PNP CD86
GOBP_REGULATION_OF_VASCULATURE_DEVELOPMENT 0.0927230046948357 0.218285406885759 0.156312403073186 -0.419027080657779 -1.45999591203949 32 IL6 CXCL8 CCL24 CXCR4 IL1B ETS1 TNFAIP3 THBS1 CXCL10
GOBP_REGULATION_OF_VESICLE_MEDIATED_TRANSPORT 0.23558282208589 0.401916175339657 0.0937465422491719 -0.376282173081255 -1.26406063378098 28 APOA1 CCL2 IL1B FCER1G MSN SFRP4 B2M EZR
GOBP_REGULATION_OF_WNT_SIGNALING_PATHWAY 0.653508771929825 0.741813407476058 0.109250039480711 0.191811614496206 0.837271449019431 21 EGR1 APOE PLPP3 FGF10 SNAI2 CAV1 FGFR2 BAMBI
GOBP_REGULATION_OF_WOUND_HEALING 0.234501347708895 0.401916175339657 0.0995791200495904 -0.419149321081345 -1.23009594972732 17 ACTA2 CXCR4 CD9 TNFAIP3 THBS1
GOBP_REPRODUCTION 0.00124363707698231 0.0076375537879892 0.45505986738723 0.287199851573695 1.8738977865933 69 FOS EGR1 PHLDA2 ADM HES1 SOCS3 ING2 CDKN1C PTX3 FOSB PPP1R1B CKS2 IGFBP5 UBB A2M FGF10 MMP2 BRD2 TOB2 DUSP1 AR SLC38A2 CYP1B1 FGFR2 MMP23B PDGFRB ID4 STC2
GOBP_REPRODUCTIVE_SYSTEM_DEVELOPMENT 0.00177392722390405 0.0101239280960181 0.45505986738723 0.347986379720143 1.94257737715168 40 PHLDA2 ADM HES1 SOCS3 ING2 CDKN1C PTX3 UBB A2M FGF10 MMP2 AR CYP1B1 FGFR2 PDGFRB ID4 STC2 SNAI1
GOBP_RESPIRATORY_SYSTEM_DEVELOPMENT 0.0973782771535581 0.223094457413307 0.282013350011725 0.359690933409248 1.42216723890341 16 HES1 KLF2 ALDH1A2 IGFBP5 FGF10 FGFR2 PDGFRB GPC3 HOXA5 ALDH1A3 MMP14 LIF RBPJ
GOBP_RESPONSE_TO_ABIOTIC_STIMULUS 0.00311293786739157 0.0165925461799645 0.431707695803346 0.26438835601544 1.7345217446837 70 FOS TXNIP EGR1 ADM DNAJB1 GSN PIK3R1 AQP3 NR4A1 LOXL2 FOSB PPP1R1B RGCC ANGPTL4 GADD45A MMP2 SNAI2 CRY2 BAG3 PPL SLC38A2 CYGB CAV1 LMNA TSC22D3 PDGFRB DNAJA1 STC2 CPEB2 DNAJB4 UNC119 VASN ID2 TMEM150C
GOBP_RESPONSE_TO_ALCOHOL 0.327067669172932 0.471568574659415 0.148261500475107 0.296042237730997 1.12695423605896 15 FOS KLF2 FOSB A2M CYP1B1 FGFR2
GOBP_RESPONSE_TO_BACTERIUM 0.000698661379145217 0.00487337875576602 0.477270815362862 -0.504442474975042 -1.94360371451721 58 CCL5 CCL2 IL6 CXCL8 CXCL2 HLA-DRB1 C4BPA SOD2 IL1B TNFAIP3 NFKB1 RGS1 FCER1G CXCL10 C15orf48 TGFB1 PDE4B CXCL6 TNFRSF1B IL1A MAP2K3 NFKBIA B2M AQP1 CD86 LITAF SPI1 IL7R SPON2
GOBP_RESPONSE_TO_BMP 0.253846153846154 0.416927549194991 0.172324344900946 0.299718682866129 1.20859925204322 17 EGR1 HES1 TOB1 PDCD4 FSTL1 TMEM100 BAMBI BMPER GPC3 CHRDL1 HTRA1
GOBP_RESPONSE_TO_CHEMOKINE 6.57470995678998e-06 0.000116678074251283 0.610526878385931 -0.771315544460343 -2.26361365623746 17 CCL3L1 CCL5 CCL2 CXCL8 CXCL2 CCL24 CXCR4 CCL8
GOBP_RESPONSE_TO_CORTICOSTEROID 0.200819672131148 0.369798167371914 0.20207170902116 0.295359060720348 1.25142328222927 19 FOS ADM ZFP36 FOSB A2M ZFP36L2
GOBP_RESPONSE_TO_CYTOKINE 0.000360372414198756 0.00313951848387736 0.49849310876659 -0.447386825993779 -1.80112026136059 89 APOA1 CD74 CCL3L1 CCL5 CCL2 IL6 CXCL8 CXCL2 REL CCL24 CXCR4 IL1B CCL8 TNFAIP3 LAPTM5 NFKB1 FCER1G THBS1 CXCL10 IFIT3 CXCL6 TNFRSF1B CSF1R CRLF1 IL1A UGCG NFKBIA
GOBP_RESPONSE_TO_ENDOGENOUS_STIMULUS 0.631687242798354 0.732860969570986 0.0362254755857254 -0.216469879687087 -0.896015457210375 112 APOA1 CCL5 CCL2 IL6 CXCL8 IL1B CD9 NFKB1 CTSS CTSB FCER1G THBS1 TGFB1 CFLAR PDE4B
GOBP_RESPONSE_TO_EXTRACELLULAR_STIMULUS 0.00926748770435395 0.0399704622363358 0.380730400722792 0.355117008157689 1.83337294958904 30 FOS ATF3 ADM APOE ZFP36 AQP3 ALDH1A2 A2M SNAI2 KLF10 HSPA8 SLC38A2 CYP1B1 STC2
GOBP_RESPONSE_TO_GROWTH_FACTOR 0.376906318082789 0.516873955623242 0.0628003977812234 -0.28371780443623 -1.09674096208415 60 APOA1 CCL5 CCL2 CXCL8 IL1B
GOBP_RESPONSE_TO_HORMONE 0.163810509362084 0.32704218300204 0.249246554383295 0.200962384631378 1.27125411495818 64 FOS TXNIP EGR1 ADM HES1 SOCS3 ZFP36 PIK3R1 NR4A1 FOSB IGFBP5 A2M ZFP36L2
GOBP_RESPONSE_TO_INORGANIC_SUBSTANCE 0.754651162790698 0.809066237147522 0.0336033244336697 -0.21877463774111 -0.76788784888621 34 IL6 SOD2 TNFAIP3 THBS1 CFLAR IL1A B2M AQP1 KDM6B ASPN
GOBP_RESPONSE_TO_INSULIN 0.280769230769231 0.441732180862616 0.163180127180689 0.294036210332537 1.18568499128317 17 EGR1 ADM SOCS3 PIK3R1
GOBP_RESPONSE_TO_INTERFERON_GAMMA 4.23806897925739e-05 0.000488675300669474 0.557332238758646 -0.736408383876048 -2.1853086091675 18 CD74 CCL3L1 CCL5 CCL2 CCL24 CCL8
GOBP_RESPONSE_TO_INTERLEUKIN_1 1.54635703206252e-05 0.000229918874504033 0.575610261071129 -0.759149496339728 -2.2279094196691 17 CCL3L1 CCL5 CCL2 IL6 CXCL8 CCL24 IL1B CCL8 NFKB1
GOBP_RESPONSE_TO_KETONE 0.307692307692308 0.457190874856058 0.169570644405628 0.255472203985468 1.14806289289322 23 FOS TXNIP KLF2 FOSB A2M AR CAV1 CYP1B1
GOBP_RESPONSE_TO_LIPID 0.173913043478261 0.337666218437173 0.103197466945307 -0.322201544249011 -1.27939192184667 79 CCL5 CCL2 IL6 CXCL8 CXCL2 SOD2 IL1B TNFAIP3 NFKB1 THBS1 CXCL10 TGFB1 CFLAR PDE4B CXCL6 MSN TNFRSF1B EIF4E IL1A MAP2K3 NFKBIA AQP1 CD86 DDIT4 LOX LITAF SPI1
GOBP_RESPONSE_TO_MECHANICAL_STIMULUS 0.68983268983269 0.768748461056153 0.0425023180036553 -0.257828051675087 -0.808705641479468 22 CXCR4 IL1B NFKB1 THBS1 CXCL10
GOBP_RESPONSE_TO_METAL_ION 0.126482213438735 0.272757445011013 0.252961123069611 0.335927368585294 1.3916499844498 18 FOS TXNIP AQP3 LOXL2 FOSB
GOBP_RESPONSE_TO_MOLECULE_OF_BACTERIAL_ORIGIN 0.00372032900295962 0.0192842741896531 0.431707695803346 -0.496443224182849 -1.81052082440839 44 CCL5 CCL2 IL6 CXCL8 CXCL2 SOD2 IL1B TNFAIP3 NFKB1 CXCL10 TGFB1 PDE4B CXCL6 TNFRSF1B IL1A MAP2K3 NFKBIA B2M CD86 LITAF SPI1 SPON2 MRC1 EDNRB
GOBP_RESPONSE_TO_NITROGEN_COMPOUND 0.707926167209555 0.782175860609481 0.0333826959919392 -0.212277321819949 -0.82552494544317 62 IL6 CXCR4 IL1B CD9 TNFAIP3 NFKB1 RNF121 FCER1G CFLAR PDE4B PEA15 NDEL1 IL1A NFKBIA EZR AQP1
GOBP_RESPONSE_TO_NUTRIENT 0.971698113207547 0.975149971513791 0.0284333438791734 -0.159758733546752 -0.468850982658009 17 SOD2 CXCL10 IL1A
GOBP_RESPONSE_TO_ORGANIC_CYCLIC_COMPOUND 0.293991416309013 0.450342738721505 0.0743625384422526 -0.296301343967523 -1.16459992290306 74 CCL5 CCL2 IL6 SOD2 CXCR4 IL1B NFKB1 MSR1 THBS1 CXCL10 TGFB1 CFLAR PDE4B CD83 MSN EIF4E PEA15 IL1A NFKBIA EZR AQP1 DDIT4 NPM1 LOX
GOBP_RESPONSE_TO_OXIDATIVE_STRESS 0.417142857142857 0.555862533692722 0.163180127180689 0.204069003782504 1.03155852324695 29 FOS TXNIP APOE KLF2 MMP2 CYGB CYP1B1 APOD PDGFRB STC2 PRDX5 CPEB2 FBLN5
GOBP_RESPONSE_TO_OXYGEN_CONTAINING_COMPOUND 0.448453608247423 0.582474226804124 0.0520570030732099 -0.251827533247599 -1.03724023113395 107 CCL5 CCL2 IL6 CXCL8 CXCL2 HLA-DRB1 SOD2 IL1B TNFAIP3 NFKB1 THBS1 CXCL10 TGFB1 CFLAR PDE4B CXCL6 MSN TNFRSF1B EIF4E NDEL1 IL1A MAP2K3 NFKBIA EZR AQP1 CD86 KDM6B
GOBP_RESPONSE_TO_OXYGEN_LEVELS 0.314285714285714 0.462859958525039 0.190023305279108 0.227171802388165 1.14834200516137 29 EGR1 ADM AQP3 LOXL2 RGCC ANGPTL4 MMP2 CYGB CAV1 LMNA PDGFRB STC2 CPEB2 VASN
GOBP_RESPONSE_TO_PEPTIDE 0.0444998473774537 0.133736243448199 0.321775918075361 0.292603367645325 1.55847769233403 35 ID1 EGR1 ADM SOCS3 KLF2 PIK3R1 NR4A1 IGFBP5 MMP2 ICAM1 CRY2 CAV1 CYP1B1 STC2 PID1 CPEB2 VIM AGTR1 PHIP
GOBP_RESPONSE_TO_PEPTIDE_HORMONE 0.181818181818182 0.348228043143297 0.237793834423688 0.272029191957423 1.30160969250672 26 EGR1 ADM SOCS3 PIK3R1 NR4A1 IGFBP5 CRY2 CAV1 CYP1B1 STC2 PID1 CPEB2 AGTR1 PHIP
GOBP_RESPONSE_TO_RADIATION 0.13135593220339 0.278434851172876 0.257206466468838 0.32363200192764 1.38254228437605 20 FOS EGR1 PIK3R1 PPP1R1B GADD45A MMP2 SNAI2 CRY2
GOBP_RESPONSE_TO_REACTIVE_OXYGEN_SPECIES 0.717678100263852 0.786030196400067 0.0418238690062304 -0.270901227286763 -0.814381159464631 19 IL6 SOD2 TNFAIP3
GOBP_RESPONSE_TO_STEROID_HORMONE 0.226666666666667 0.397551365043625 0.245041785430996 0.239280014020234 1.24690038811674 32 FOS TXNIP ADM ZFP36 FOSB A2M ZFP36L2 CRY2 AR HSPA8 CAV1 CYP1B1
GOBP_RESPONSE_TO_TEMPERATURE_STIMULUS 0.588948787061995 0.697601812767352 0.0518457624865066 -0.310650653084983 -0.911680136220056 17 SOD2 CXCR4 THBS1 CXCL10 IL1A NFKBIA
GOBP_RESPONSE_TO_TOXIC_SUBSTANCE 0.142663043478261 0.29587824881971 0.133554954557592 -0.475753419355741 -1.36720180607223 15 CCL5 SOD2 GLRX SRXN1 TXNRD1
GOBP_RESPONSE_TO_TRANSFORMING_GROWTH_FACTOR_BETA 0.604218362282878 0.708264262841963 0.0468819856878333 -0.268597079577572 -0.881158165193698 25 APOA1 THBS1 TGFB1 CFLAR
GOBP_RESPONSE_TO_TUMOR_NECROSIS_FACTOR 1.9450218482297e-05 0.000268033498597507 0.575610261071129 -0.667898166458091 -2.22278480095486 27 APOA1 CCL3L1 CCL5 CCL2 CXCL8 CCL24 CCL8 TNFAIP3 LAPTM5 NFKB1
GOBP_RESPONSE_TO_VIRUS 0.00109946305818523 0.00705905258948472 0.45505986738723 -0.624480764228998 -2.00727293606225 24 CCL5 IL6 ACTA2 CXCR4 IL1B CCL8 TNFAIP3 NFKB1 CXCL10 IFIT3
GOBP_RESPONSE_TO_WOUNDING 0.171270718232044 0.334837217304862 0.106729884364606 -0.336443375134325 -1.28272887720964 56 IL6 ACTA2 SOD2 CXCR4 CD9 TNFAIP3 TYROBP PLEK TFPI2 FCER1G CSRP1 THBS1 TGFB1 CFLAR
GOBP_RESPONSE_TO_XENOBIOTIC_STIMULUS 0.598455598455599 0.702967594859487 0.0489954089862481 -0.279740534864725 -0.877436521068224 22 SOD2 CXCR4 IL1B THBS1 PDE4B
GOBP_RHYTHMIC_PROCESS 0.000363285291660651 0.00313951848387736 0.49849310876659 0.523408602515448 2.21765910857596 19 ID1 EGR1 PTX3 A2M MMP2 KLF10 ID3 CRY2 CYP1B1 ID4 NFIL3 MAGED1 CIART ID2 MMP19
GOBP_RNA_PROCESSING 0.866915422885572 0.897082809396242 0.0301329841082956 -0.1901144744802 -0.625462120020992 26 IL6 TGFB1 WTAP DDX18 LUC7L3 MPHOSPH10 NCL SRSF7 PRPF4B AGO2 SFPQ
GOBP_RNA_SPLICING 0.722846441947566 0.789957910445599 0.0934449219410994 0.196899962132121 0.778514689907457 16 PIK3R1 CCNL1 CLK1 HSPA8 SLC38A2
GOBP_SECRETION 0.0449826989619377 0.133764341649973 0.227987202850442 -0.436844204788243 -1.5619931855264 40 CD74 CCL5 IL6 HLA-DRB1 IL1B CCL8 PLEK TGFB1 STX11 TNFRSF1B IL1A EZR AQP1 ACSL4
GOBP_SENSORY_ORGAN_DEVELOPMENT 0.0180197528794167 0.0674249031580825 0.352487857583619 0.369612559234735 1.66099660700791 23 KLF4 HES1 CDKN1C ALDH1A2 FGF10 CYP1B1 FGFR2 PDGFRB MFAP2 MFRP BMPER VIM OSR2 CYP26B1
GOBP_SENSORY_PERCEPTION 0.272845953002611 0.4330279872092 0.088894528862045 -0.39321167592752 -1.2008831479167 20 CCL2 FABP5 CXCR4
GOBP_SENSORY_SYSTEM_DEVELOPMENT 0.0087019120235524 0.0381130255295124 0.380730400722792 0.471760843665489 1.79586833706703 15 KLF4 CDKN1C ALDH1A2 FGF10 CYP1B1 PDGFRB MFAP2 MFRP VIM OSR2 ALDH1A3 CHRDL1
GOBP_SEX_DIFFERENTIATION 0.0161756510257148 0.0625975536269102 0.352487857583619 0.419199405655531 1.69039875421624 17 ING2 PTX3 UBB A2M FGF10 MMP2 AR CYP1B1 PDGFRB
GOBP_SIGNAL_RELEASE 0.0594315245478036 0.164676241538231 0.208955027549354 -0.488884152192295 -1.52084973572416 21 CCL5 IL6 HLA-DRB1 IL1B
GOBP_SKELETAL_SYSTEM_DEVELOPMENT 0.53030303030303 0.649937553408269 0.133554954557592 0.193026444437233 0.923596064017045 26 CDKN1C LOXL2 SERPINH1 MMP2 LRRC17 SNAI2 FGFR2 SNAI1 CDH11 BGN OSR2 CYP26B1 TIPARP HOXA5
GOBP_SKIN_DEVELOPMENT 0.014915226166109 0.0585215471100804 0.380730400722792 0.451255885764953 1.78420215103692 16 TXNIP ZFP36 AQP3 COL5A3 IGFBP5 FGF10 PPL FGFR2 SNAI1 CDH11
GOBP_SMALL_GTPASE_MEDIATED_SIGNAL_TRANSDUCTION 0.350129198966408 0.497042707075429 0.0749278818393739 -0.358153879159038 -1.11416627032197 21 APOA1
GOBP_SMALL_MOLECULE_BIOSYNTHETIC_PROCESS 0.0383083570189409 0.120917439752523 0.321775918075361 -0.523834588281339 -1.67039665892941 23 APOA1 CD74 FABP5 IL1B NFKB1 PLEK
GOBP_SMALL_MOLECULE_METABOLIC_PROCESS 0.219269102990033 0.388360636957269 0.0919686140000427 -0.327295214290591 -1.23981324538732 53 APOA1 CD74 FABP5 IL1B GLRX NFKB1 PLEK
GOBP_SMOOTH_MUSCLE_CELL_PROLIFERATION 0.0656370656370656 0.174351966143537 0.197822021315103 -0.481448984784401 -1.51011694635293 22 CCL5 IL6 SOD2 TNFAIP3 THBS1 TGFB1
GOBP_STEM_CELL_DIFFERENTIATION 0.0973782771535581 0.223094457413307 0.282013350011725 0.360122651957147 1.42387419317504 16 HES1 ALDH1A2 A2M ZFP36L2 SNAI2 FGFR2 MEOX1 EFNB1 PRICKLE1 SEMA3E LIF MEF2C RBPJ SEMA3B
GOBP_STEROID_METABOLIC_PROCESS 0.440633245382586 0.57496023935603 0.0645031249656493 -0.345306115000424 -1.03805655338208 19 APOA1 NFKB1
GOBP_STRESS_ACTIVATED_PROTEIN_KINASE_SIGNALING_CASCADE 0.85971685971686 0.891266102275277 0.0322153154599285 -0.205048063067188 -0.643155484050439 22 IL1B NFKB1 IL1A MAP2K3 EZR SPI1
GOBP_STRIATED_MUSCLE_CELL_DIFFERENTIATION 0.137003841229193 0.288832724979456 0.132147260608774 -0.43675763369715 -1.39272684242417 23 CD9 CD53 PLEKHO1 CSRP1 CXCL10 TGFB1 CFLAR KDM6B MYL9 CSRP2 HOPX MYH11 IL4R
GOBP_SUPRAMOLECULAR_FIBER_ORGANIZATION 0.576754385964912 0.685978937029357 0.0433636987883266 -0.239628647189755 -0.923282934899138 58 APOA1 CCL24 PLEK MYOC CSRP1 MARCKS TPM2 CFLAR NDEL1 B2M EZR LCP1 LOX TMSB4X MYL9 CSRP2 PHACTR1 GRB2 ACTR3 MYH11
GOBP_SYNAPTIC_SIGNALING 0.0904392764857881 0.214138925222386 0.166933848713193 -0.469966622356215 -1.46199996503158 21 SRGN CCL2 FABP5 IL1B TYROBP STX11 EIF4E
GOBP_TAXIS 2.06775438199443e-07 1.06207384166078e-05 0.690132458796796 -0.62149149951982 -2.35424582870979 53 APOA1 CD74 CCL3L1 CCL5 CCL2 IL6 CXCL8 CXCL2 CCL24 GPR183 CXCR4 IL1B CCL8 FCER1G THBS1 CXCL10 TGFB1 PDE4B CXCL6
GOBP_TISSUE_DEVELOPMENT 0.0455987836763138 0.134886454330457 0.321775918075361 0.183742378405891 1.28691060807131 143 FOS TXNIP ID1 EGR1 ATF3 PHLDA2 KLF4 ADM HES1 SOCS3 KLF2 ZFP36 CDKN1C AQP3 NR4A1 ALDH1A2 LOXL2 SERPINH1 IGFBP5 RGCC UBB FGF10 CRABP2 MMP2 BRD2 LRRC17 ICAM1 SNAI2 PDCD4 KLF10 COL4A2 DUSP1 ID3 ARC AR FSTL1 TMEM100 PPL CAV1 COL6A1 LMNA CYP1B1 IRX3 FGFR2 EFNA1 PDGFRB ID4 STC2 BAMBI
GOBP_TISSUE_MIGRATION 0.379353233830846 0.517716369841613 0.0689567351672811 -0.329285402873618 -1.08332385914545 26 APOA1 ACTA2 ETS1 THBS1 TGFB1
GOBP_TISSUE_MORPHOGENESIS 0.795918367346939 0.837418766389237 0.157402899305283 0.121277843659851 0.752550303697941 55 KLF4 ADM HES1 SOCS3 ALDH1A2 IGFBP5 FGF10 MMP2 BRD2 SNAI2
GOBP_TISSUE_REMODELING 0.360480640854473 0.501654093799943 0.0751181635276302 -0.373217614155684 -1.10753174891156 18 IL6 TNFAIP3 TGFB1 CSF1R IL1A CTHRC1
GOBP_TRANSFORMING_GROWTH_FACTOR_BETA_RECEPTOR_SIGNALING_PATHWAY 0.555407209612817 0.671711329606066 0.0541200569620232 -0.318994319172756 -0.946622889183572 18 APOA1
GOBP_TRANSMEMBRANE_RECEPTOR_PROTEIN_SERINE_THREONINE_KINASE_SIGNALING_PATHWAY 0.296551724137931 0.451438872673966 0.216542836735348 0.220061313971691 1.15467140868638 33 FOS ID1 EGR1 HES1 ING2 CDKN1C TOB1 FGF10 PDCD4 FSTL1 TMEM100
GOBP_TRANSMEMBRANE_RECEPTOR_PROTEIN_TYROSINE_KINASE_SIGNALING_PATHWAY 0.434782608695652 0.568639291465378 0.181383128498408 0.186457275523173 1.01763060096949 38 TXNIP SOCS3 PIK3R1 IGFBP5 FGF10 MMP2 COL4A2 AR APOD FGFR2 EFNA1 IFI6 PDGFRB PID1 PHIP ROBO1 DCN TIPARP IGFBP6 EFNB1 F3 SPRY4
GOBP_TRANSMEMBRANE_TRANSPORT 0.143187066974596 0.29587824881971 0.121543282035469 -0.374400534870406 -1.34537138684884 41 CCL2 FABP5 IL1B GLRX CTSS THBS1 CXCL10 PDE4B FXYD1 VMP1 FXYD3 PEA15 AQP1 SLC4A7
GOBP_TUBE_DEVELOPMENT 0.692631578947368 0.770348114380439 0.0329431471724691 -0.210681012891591 -0.853624141272005 93 CCL2 IL6 CXCL8 CCL24 CXCR4 IL1B CCL8 ETS1 TNFAIP3
GOBP_TUBE_MORPHOGENESIS 0.569606801275239 0.683286290277091 0.0425023180036553 -0.238309679832079 -0.948923888892549 84 CCL2 IL6 CXCL8 CCL24 CXCR4 IL1B CCL8 ETS1 TNFAIP3
GOBP_TUMOR_NECROSIS_FACTOR_SUPERFAMILY_CYTOKINE_PRODUCTION 0.245923913043478 0.412305670236099 0.0972150808846466 -0.429616009684267 -1.23461389968208 15 IL6 TNFAIP3 TYROBP THBS1 IL1A CD86 SPON2
GOBP_T_CELL_ACTIVATION 0.000241732716413801 0.00227631641289663 0.518848077743792 -0.525154545953142 -1.99258503876016 54 CD74 CCL5 HLA-DRA HLA-DQB1 HLA-DQA1 CCL2 IL6 HLA-DRB1 GPR183 IL1B LAPTM5 SLAMF7 FCER1G CD83 MSN TNFRSF1B IL1A B2M PNP CD86 CADM1 LCP1 SPI1 IL7R CD48
GOBP_T_CELL_ACTIVATION_INVOLVED_IN_IMMUNE_RESPONSE 0.00131619694684154 0.00791118377622838 0.45505986738723 -0.684554236845708 -1.98275105727957 16 CD74 HLA-DRA IL6 HLA-DRB1 GPR183
GOBP_T_CELL_DIFFERENTIATION 0.0125743963466599 0.0513201452478706 0.380730400722792 -0.537566376129548 -1.80586948498069 28 CD74 HLA-DRA IL6 HLA-DRB1 GPR183 IL1B FCER1G CD83 IL1A B2M PNP CD86 SPI1 IL7R
GOBP_T_CELL_PROLIFERATION 0.0253480263815574 0.0881914839800761 0.352487857583619 -0.524727396715142 -1.64586437823737 22 CCL5 IL6 HLA-DRB1 IL1B MSN TNFRSF1B IL1A PNP CD86 CADM1
GOBP_UROGENITAL_SYSTEM_DEVELOPMENT 0.0355263809547715 0.113702428335048 0.321775918075361 0.294868873099591 1.53063517616458 31 EGR1 HES1 CDKN1C ALDH1A2 FGF10 MMP2 ID3 AR IRX3 FGFR2 PDGFRB ID4 MAGED1 BMPER AGTR1 OSR2 CYP26B1 GPC3 TIPARP
GOBP_VASCULAR_PROCESS_IN_CIRCULATORY_SYSTEM 0.45578231292517 0.589283768427279 0.0643583367917361 -0.349851139757494 -1.01331301437986 16 FABP5 ACTA2 SOD2
GOBP_VASCULATURE_DEVELOPMENT 0.326574172892209 0.471568574659415 0.0687943095604775 -0.284550169636475 -1.13152708197072 83 CCL2 IL6 CXCL8 CCL24 ACTA2 SOD2 CXCR4 IL1B CCL8 ETS1 TNFAIP3
GOBP_VESICLE_MEDIATED_TRANSPORT 0.0151881324810304 0.0591813438053944 0.380730400722792 -0.422929018674636 -1.64472800049667 62 APOA1 CCL5 CCL2 CXCL8 C4BPA IL1B CCL8 CD9 LAPTM5 TYROBP PLEK MSR1 FCER1G THBS1 STX11 MSN
GOBP_VIRAL_LIFE_CYCLE 0.00123867446341681 0.0076375537879892 0.45505986738723 -0.638014693124156 -2.0344926348584 23 CD74 CCL5 CCL2 CXCL8 HLA-DRB1 CXCR4 CCL8
GOBP_VIRAL_PROCESS 0.000942770676458373 0.00619378409533698 0.477270815362862 -0.585353978681295 -1.94807530898182 27 CD74 CCL5 CCL2 CXCL8 HLA-DRB1 CXCR4 CCL8
GOBP_WOUND_HEALING 0.0969976905311778 0.223094457413307 0.151148761385484 -0.399372612349525 -1.4351060837349 41 IL6 ACTA2 CXCR4 CD9 TNFAIP3 PLEK TFPI2 FCER1G CSRP1 THBS1 TGFB1 CFLAR

## Sheet: Fib4
pathway pval padj log2err ES NES size leadingEdge
GOBP_ACTIN_FILAMENT_BASED_PROCESS 0.73546511627907 0.88102931609986 0.0451344222209097 -0.194826235092347 -0.809793222077643 49 APOA1 ACTA2 TYROBP PLEK TPM2 TPM1 CSF1R PDE4B IL1A LCP1 EZR PHACTR1 CAPG GRB2 AQP1 PDGFA MYH11
GOBP_ACTIN_FILAMENT_BUNDLE_ORGANIZATION 0.685025817555938 0.855079065005422 0.0561766586307176 -0.263208711270008 -0.840274143762787 18 APOA1 PLEK TPM1 LCP1 EZR PHACTR1
GOBP_ACTIN_FILAMENT_ORGANIZATION 0.498630136986301 0.759342465753425 0.096887770327544 0.228533231388426 0.987410244970216 30 MYOC NRP1 GSN SPTBN1 ADD3
GOBP_ACTIVATION_OF_IMMUNE_RESPONSE 0.0257811823154282 0.12723490901966 0.352487857583619 -0.512602157735558 -1.67389497726012 19 HLA-DQB1 HLA-DRB1 IL1B TYROBP C1QA LAPTM5 FCER1G C1QC PDE4B PTPRC EZR
GOBP_ACUTE_INFLAMMATORY_RESPONSE 0.41958041958042 0.69023569023569 0.09754492162472 0.306476986204387 1.04185800412233 15 C3 F3 IL6 C2CD4B PTGS2
GOBP_ADAPTIVE_IMMUNE_RESPONSE 3.77753223985894e-06 0.000336046503135308 0.627256739718528 -0.608620769144664 -2.42351333299094 39 CD74 HLA-DRA HLA-DQB1 HLA-DQA1 FCGR3A HLA-DRB1 GPR183 IL1B CTSL C1QA CTSS SLAMF7 ARG1 FCER1G HLA-F C1QC CADM1 ALCAM CD86 PTPRC CD48 IL7R TNFRSF1B B2M
GOBP_ADAPTIVE_IMMUNE_RESPONSE_BASED_ON_SOMATIC_RECOMBINATION_OF_IMMUNE_RECEPTORS_BUILT_FROM_IMMUNOGLOBULIN_SUPERFAMILY_DOMAINS 0.00025514486910262 0.00591270501007375 0.49849310876659 -0.583071287602524 -2.15568606964402 29 CD74 HLA-DRA HLA-DQB1 HLA-DQA1 FCGR3A HLA-DRB1 IL1B C1QA ARG1 FCER1G HLA-F C1QC CADM1 PTPRC IL7R TNFRSF1B B2M
[truncated: 526 more rows]

## Sheet: Fib5
pathway pval padj log2err ES NES size leadingEdge
[truncated: 515 more rows]

[truncated: 4 more sheets: Fib6, Schwann, MyeloidTvN, FibsTvN]
